# Supplementary material for: Comprehensive proteomic analysis of developing protein bodies in maize (Zea mays) endosperm provides novel insights into its biogenesis
Source: J Exp Bot. 2016 Oct 27;67(22):6323–35. doi: 10.1093/jxb/erw396 (PMC5181578; doi:10.1093/jxb/erw396)
Supplement: Supplementary Data [file supp_erw396_supplementary_tables_S1_S8.xls]

## Sheet: Supplemental Table 1
Supplemental Table 1 A list of primers used in this study.
Usage	Primer Name	Sequence (5′--------3′)
Y2H construct	O1-tailBD-F	GCGGAATTCATGGCTGCAAATGAAGCT
	O1-tailBD-R	GCCTGCAGCTATTGGGCAGGCTGTGGAT
	ZmMyo11E3 (XI-K)-tailBD-F	GTCATATGATGGCGGCAAGAGAAACAGG
	ZmMyo11E3 (XI-K)-tailBD-R	GACTGCAGTTAGTCCTTTCTTTGGTGTAGGAAGG
	ZmMyoBP1-593AD-F	GCGAATTCACCAATAGATTATCACTTGAGAGG
	ZmMyoBP1-593AD-R	CAGGATCCACCACCACCGTCAAGCAT
	ZmMyoBP2-593AD-F	GCGAATTCCTGGATGGGAGCGTAGCG
	ZmMyoBP2-593AD-R	CAGGATCCGTGCCCGTCGCTGTCCTCG
	ZmMyoBP3-593AD-F	GCGAATTCGCAGTTGTTTCTGATGCTAAAT
	ZmMyoBP3-593AD-R	CAGGATCCATTCTGGTCATCAGCCTTG
	ZmMyoBP7-593AD-F	GCGAATTCGCGGTCGTGAGGGTGGAGA
	ZmMyoBP7-593AD-R	CAGGATCCAGAGGGGCGTCGTGGGGTG
	FL1-593AD-F	GCGAATTCGACGAGGCCATGTCCAAGATTGCGTGCC
	FL1-593AD-R	CAGGATCCCTCCCAGCCTTGCATTCCAGACTTCATG
	FL1-AD-F	GCGAATTCATGGGCGGCAATAATGACG
	FL1-AD-R	CAGGATCCCTACTTCTTATCTCTGTCATCCTC
Gateway cloning	ZmGTPase-gateway-F	CACCATGGACGAGTGGATTCGCCA
	ZmGTPase-gateway-R	TGCCTTCACATGTTCACGGA
	ZmDeformylase-gateway-F	CACCATGGAGGCTACCAAGGAGAT
	ZmDeformylase-gateway-R	GGGATGGGTTGCGCCGCCGC
	O1-gateway-F	CACCATGGCTGCAAATGAAGCT
	O1-gateway-R	TTGGGCAGGCTGTGGAT

## Sheet: Supplemental Table 2
Supplemental Table 2 Distribution and density of major organelles from maize seeds in a 30-60% (w/w) continuous sucrose-density gradient
Organelle	Distribution		Density (g/cm3)	Size (µm)
	Fraction	Sucrose Density (g/cm3)
Protein Body	10-16	1.21-1.29	1.25-1.28	1-2
ER	3-11	1.14-1.24	1.15 (smooth ER)	0.05-0.30
			1.22 (rough ER)
Mitochondria	4-10	1.15-1.21	1.17 - 1.21	0.5 - 2.0
Peroxisome	4-11	1.15-1.24	1.23	0.2 - 0.5
Golgi	5-12	1.17-1.25	1.18 - 1.20	~ 1.0
Ribosome	4-10	1.15-1.21	1.17-1.19	0.02
Nuclei	n.d.		>1.30	3-12
Lysosomes	n.d.		1.20 - 1.22	0.2 - 0.4
Plasma membrane sheets	n.d.		1.15 - 1.19	20
Plasma membrane vesicles	n.d.		< 1.17	0.05

## Sheet: Supplementary Table 3
Supplemental Table 3 Full List of proteins present in maize endosperm PB proteome
	Protein Identifications			BLAST-search & subcellular localization						Normalized spectral abundance factor
Number	Accession	Length	Coverage (%)	Protein description	E value	identity (%)	NCBI (maize/ Arabidopsis)	Targetp	WoLF PSORT	Rough PB (1.5M/2.0M)	PB1 (50-55%)	PB2 (Continuous Gradient)
1	GRMZM2G138727_P01	223	12.11	Glutelin-2 Precursor				Secretory pathway	vacuolar membrane	0.00813614	0.00522644	0.00056971
2	GRMZM2G165208_P01	56	85.71	Ribosomal protein S14p/S29e family protein	1e-24	89.29	NP_567938.1	Chloroplast	cytosol	0.00647985	0.00618748	0.00259276
3	GRMZM2G175423_P01	366	90.98	sorbitol dehydrogenase homolog1	0	99	NP_001149440	Any other location	cytosol	0.00621911	0.00473359	0.00520678
4	GRMZM5G881775_P02	145	67.59	40S ribosomal protein S19	3e-97	99	ACG31647	Any other location	cytosol	0.00568764	0.00369309	0.00187752
5	GRMZM2G410134_P01	206	65.53	globulin3 precursor	1e-51	100	NP_001105060	Secretory pathway	extracellular	0.00544468	0.00535193	0.00273121
6	GRMZM2G157018_P01	170	90.59	ATP synthase D chain, mitochondrial	2e-109	100	NP_001150316	Any other location	cytosol	0.00543337	0.0057441	0.00427043
7	GRMZM2G124143_P02	65	70.77	Nucleic acid-binding, OB-fold-like protein	5e-25	87.69	NP_196005.1	Any other location	cytosol	0.00507513	0.00629998	0.00307143
8	GRMZM2G092296_P01	128	45.31	40S ribosomal protein S20	5e-75	100	ACG44272	Any other location	cytosol	0.00489671	0.00319921	0.00141792
9	GRMZM2G469380_P02	337	81.9	hydroxyproline-rich glycoprotein family protein	6e-62	61	XP_002862306	Any other location	cytosol	0.00479652	0.00523441	0.00678581
10	GRMZM2G135177_P01	145	60.69	40S ribosomal protein S19	2e-85	93	ACG31647	Any other location	cytosol	0.00477762	0.00369309	0
11	GRMZM2G132929_P02	140	62.14	40S ribosomal protein S12	2e-90	96	ACG23934	Secretory pathway	chloroplast	0.00471262	0.00427499	0.0016853
12	GRMZM2G143234_P01	70	91.43	ATP synthase epsilon chain, mitochondrial	3e-26	72.06	NP_175576.1	Mitochondrion	chloroplast	0.00471262	0.00494999	0.00337059
13	GRMZM2G086294_P02	178	38.76	no hit				Secretory pathway	chloroplast	0.00463319	0.00265449	0.0107061
14	GRMZM2G116292_P01	129	55.04	TPA: Ubiquitin fusion protein	3e-86	100	DAA44273	Any other location	Nuclear	0.00460302	0.00415115	0
15	GRMZM2G047732_P02	155	59.35	40S ribosomal protein S27a	4e-86	98	ACG24702	Any other location	nuclear	0.00446939	0.00386128	0.00234185
16	GRMZM2G431821_P01	155	67.74	ubiquitin	1e-88	100	NP_001131602	Any other location	nuclear	0.00446939	0	0.00245894
17	GRMZM2G114793_P01	663	63.65	BIP2	0	100	NP_001105893	Secretory pathway	endoplasmic reticulum	0.00427903	0.00356334	0.0031207
18	GRMZM2G063340_P04	140	69.29	40S ribosomal protein S12	7e-80	100	ACG24471	Any other location	cytosol	0.00424136	0.00449999	0.00194457
19	GRMZM2G091481_P01	514	77.63	protein disulfide isomerase precursor	0	100	NP_001105754	Secretory pathway	chloroplast	0.0041075	0.00349318	0.00466092
20	GRMZM2G357296_P01	155	61.29	40S ribosomal protein S27a	4e-87	100	ACG24702	Any other location	nuclear	0.00404373	0.0032516	0.00222476
21	GRMZM2G035063_P01	98	96.94	chaperonin	4e-58	100	ACG25854	Mitochondrion	cytosol	0.00403939	0.0035357	0.00444474
22	GRMZM2G013652_P01	98	96.94	chaperonin	5e-57	98	ACG25854	Mitochondrion	cytosol	0.00403939	0.0035357	0.00481513
23	GRMZM2G415007_P01	663	58.37	BIP3	0	99	NP_001105894	Secretory pathway	endoplasmic reticulum	0.00393074	0.0034208	0.00295645
24	GRMZM2G144101_P02	93	74.19	Tim10/DDP family zinc finger protein	4e-39	78.49	NP_190240.1	Any other location	chloroplast	0.00390185	0.00474192	0.00234185
25	GRMZM2G111477_P01	203	73.4	chaperonin 1	5e-125	100	AFW68650	Any other location	cytosol	0.0037376	0.00325861	0.00277157
26	GRMZM2G086882_P01	241	78.42	adenylate kinase 1	2e-143	80	NP_201145	Any other location	cytosol	0.00369579	0.00365974	0.00301234
27	GRMZM2G174883_P01	483	71.64	legumin 1	0	100	AAL16994	Secretory pathway	chloroplast	0.00368814	0.00280434	0.00447158
28	GRMZM2G326111_P01	172	93.6	peptidyl-prolyl cis-trans isomerase	9e-107	99	ACG31960	Any other location	cytosol	0.00364406	0.00384592	0.00274351
29	GRMZM2G104017_P02	377	76.13	putative actin family protein isoform 1	0	100	NP_001130463	Any other location	cytoskeleton	0.00341259	0.0030915	0.00298477
30	GRMZM2G069594_P01	69	43.48	Ribosomal L38e protein family	7e-32	91.3	NP_191513.1	Any other location	chloroplast	0.00334664	0.0022826	0.000789102
31	GRMZM2G007729_P02	218	66.06	low molecular weight heat shock protein precursor	3e-112	100	NP_001105607	Mitochondrion	chloroplast	0.0033291	0.00346788	0.00233111
32	GRMZM2G094928_P01	110	60	vacuolar ATP synthase subunit G	2e-43	99	ACG24537	Mitochondrion	chloroplast	0.00329883	0.00486817	0.00082497
33	GRMZM5G848768_P02	461	51.84	3-ketoacyl-CoA thiolase 2, peroxisomal precursor	0	99	NP_001241698	Secretory pathway	chloroplast	0.00314856	0.00259652	0.00165352
34	GRMZM2G030169_P03	377	72.68	actin-2	0	100	NP_001146931	Any other location	cytoskeleton	0.00306258	0.00284084	0.0025515
35	GRMZM2G068506_P01	475	71.16	cytosolic ADP-glucose pyrophosphorylase small subunit	0	99	ADD17357	Any other location	cytosol	0.00305576	0.00258631	0.00233076
36	GRMZM2G120432_P02	153	39.87	40S ribosomal protein S14	2e-81	99	ACG48642	Any other location	cytosol	0.00301854	0.0022647	0.00130485
37	GRMZM2G053781_P02	615	46.18	proton pump interactor 1	1e-116	43	NP_194480	Any other location	cytosol	0.00300382	0.00245853	0.000767289
38	GRMZM2G098076_P01	617	50.24	proton pump interactor 1	4e-118	44	NP_194481	Any other location	cytosol	0.00299408	0.00204213	0.000882464
39	GRMZM2G113408_P01	553	69.8	ATP synthase subunit beta, mitochondrial precursor	0	100	NP_001105340	Mitochondrion	mitochondria	0.00298267	0.00330379	0.00308506
40	GRMZM2G113545_P02	178	58.4	putative myosin heavy chain	0.0007	32	AAM15156	Any other location	nuclear	0.00296524	0.00283145	0.00101963
41	GRMZM2G360677_P03	214	55.14	40S ribosomal protein S8	2e-136	100	NP_001105391	Any other location	chloroplast	0.00292887	0.00294392	0.00135696
42	GRMZM5G829375_P01	508	62.2	ATPase subunit 1	0	100	YP_588408	Any other location	chloroplast	0.0029222	0.00378247	0.00307253
43	AC190609.3_FGP002	69	43.48	Ribosomal L38e protein family	1e-30	86.96	NP_191513.1	Any other location	chloroplast	0.00286855	0.0022826	0.000789102
44	GRMZM2G041275_P01	554	69.68	ATP synthase subunit beta family protein	0	100	DAA58078	Mitochondrion	mitochondria	0.0028582	0.00329782	0.00301397
45	GRMZM2G171181_P01	140	49.29	ribosomal Pr 117, partial	6e-93	97	AAP80667	Mitochondrion	cytosol	0.00282757	0.00247499	0.0016853
46	GRMZM2G325118_P01	393	48.85	unknown	0	100	NP_001142639	Secretory pathway	extracellular	0.00277001	0.00288549	0.00133926
47	GRMZM2G077208_P02	120	44.17	60S acidic ribosomal protein family	8e-24	68.12	NP_194319.1	Any other location	chloroplast	0.00274903	0.00288749	0.000907467
48	GRMZM2G084868_P02	108	60.19	Ribosomal protein S25 family protein	9e-40	86.11	NP_195631.1	Any other location	nuclear	0.00274903	0.00175	0.00168049
49	GRMZM2G125193_P01	241	62.24	adenylate kinase 1	5e-141	80	NP_201145	Any other location	cytosol	0.00273762	0.00300622	0.00218395
50	GRMZM5G837108_P02	338	59.17	ADP,ATP carrier protein 1, mitochondrial precursor	0	99	NP_001105431	Any other location	chloroplast	0.00273276	0.00270266	0.00241633
51	GRMZM2G053299_P01	377	59.42	actin 7	0	97	NP_196543	Any other location	cytoskeleton	0.00271257	0.00259018	0.0019738
52	GRMZM2G006765_P02	377	65.78	putative actin family protein	0	100	NP_001159156	Any other location	cytoskeleton	0.00271257	0.00259018	0.00216637
53	GRMZM2G074169_P04	134	61.94	cytochrome B5 isoform E	8e-55	70.15	NP_200168.1	Any other location	nuclear	0.002708	0.00188059	0.00148987
54	GRMZM2G174906_P02	208	54.33	VIP1 protein	1e-13	41	NP_001149010	Any other location	plasma membrane	0.00269616	0.00333172	0.00130885
55	GRMZM2G066222_P01	86	37.21	ribosomal protein S27	7e-42	91.86	NP_191670.1	Any other location	chloroplast	0.0026851	0.00293022	0.00105519
56	GRMZM2G020940_P01	344	87.79	stress responsive protein	1e-80	78	NP_001149550	Any other location	cytosol	0.0026851	0.0032965	0.00443182
57	AC205897.3_FGP002	148	43.92	probable myosin heavy chain	4e-08	40	F84730	Any other location	Nuclear	0.00267473	0.00234121	0.00122631
58	GRMZM2G360339_P02	87	50.57	B12D protein	1e-33	73.26	NP_190397.1	Secretory pathway	extracellular	0.00265423	0	0.00104307
59	GRMZM2G382914_P02	402	78.61	phosphoglycerate kinase	0	100	AFW70281	Any other location	cytosol	0.00262594	0.00235074	0.00225738
60	GRMZM2G144081_P02	428	55.84	brittle endosperm1	0	100	AFW70655	Chloroplast	chloroplast	0.00262057	0.00206074	0.00203544
61	GRMZM2G074300_P01	228	77.63	40S ribosomal protein S3	1e-161	100	AFW61133	Any other location	cytosol	0.00260434	0.00207236	0.00206966
62	GRMZM2G173209_P01	241	64.73	adenylate kinase 1	3e-138	79	NP_201145	Any other location	cytoskeleton	0.00260074	0.00313692	0.00210864
63	GRMZM2G067919_P02	572	63.99	vicilin-like embryo storage protein	0	99	CAA41809	Secretory pathway	vacuolar membrane	0.00253756	0.00258828	0.00190378
64	GRMZM2G416120_P01	576	68.06	chaperonin CPN60-2, mitochondrial precursor	0	100	NP_001105690	Mitochondrion	mitochondria	0.00251994	0.00235156	0.00226867
65	AC208077.3_FGP004	92	27.17	no hit				Any other location	nuclear	0.00250998	0.00205434	0.000789102
66	GRMZM2G021331_P01	553	60.22	ATP synthase subunit beta family protein	0	100	AFW81017	Mitochondrion	mitochondria	0.00250544	0.00284809	0
67	GRMZM2G340251_P03	649	57.01	heat shock protein 70	0	99	DAA47114	Any other location	cytosol	0.00249065	0.00232973	0.00192959
68	GRMZM2G056078_P01	93	98.92	unknown protein; FUNCTIONS IN: molecular function unknown; INVOLVED IN: biological process unknown; LOCATED IN: chloroplast; EXPRESSED IN: 22 plant structures; EXPRESSED DURING: 13 growth stages; BEST Arabidopsis thaliana protein match is: unknown protein (TAIR:AT4G23885.1); Has 30201 Blast hits to 17322 proteins in 780 species: Archae - 12; Bacteria - 1396; Metazoa - 17338; Fungi - 3422; Plants …	3e-12	44.68	NP_568440.1	Chloroplast	chloroplast	0.00248299	0.00169354	0.00117093
69	GRMZM2G023073_P01	359	59.89	stomatin1	0	88	NP_001104970	Mitochondrion	mitochondria	0.00248102	0.00245682	0.00111222
70	GRMZM2G386228_P01	107	51.4	Preprotein translocase Sec, Sec61-beta subunit protein	2e-23	66.67	NP_200854.1	Chloroplast	chloroplast	0.00246642	0.00147196	0.00067848
71	GRMZM2G064960_P01	107	60.75	outer envelope membrane protein 7	5e-06	34.48	NP_190810.1	Mitochondrion	chloroplast	0.00246642	0.00206074	0.00152658
72	GRMZM2G075796_P01	202	50	unknown	1e-112	100	NP_001130831	Any other location	mitochondria	0.00244963	0.00202722	0.00098833
73	GRMZM2G018197_P01	404	49.5	60S ribosomal protein L4	0	99	NP_001147047	Any other location	cytosol	0.00244963	0.00257301	0.0011231
74	GRMZM2G071630_P01	337	68.84	glyceraldehyde-3-phosphate dehydrogenase 3, cytosolic	0	100	NP_001105385	Any other location	cytosol	0.00244721	0.00271067	0.00258507
75	GRMZM2G056039_P01	649	50.23	heat shock protein 70	0	100	DAA47114	Any other location	cytosol	0.00243982	0.00218412	0.00187366
76	GRMZM2G113545_P01	178	31.46	FUNCTIONS IN: molecular function unknown; INVOLVED IN: response to cadmium ion; LOCATED IN: plasma membrane; EXPRESSED IN: 25 plant structures; EXPRESSED DURING: 13 growth stages; CONTAINS InterPro DOMAIN/s: Prefoldin (InterPro:IPR009053); BEST Arabidopsis thaliana protein match is: unknown protein (TAIR:AT1G05320.3); Has 470429 Blast hits to 168274 proteins in 4282 species: Archae - 6896; Bacter…	4e-07	31.65	NP_565741.4	Any other location	nuclear	0.00240926	0.00230056	0.000917663
77	GRMZM2G310431_P01	648	58.18	heat shock protein1	0	100	NP_001183165	Any other location	cytosol	0.00239267	0.00247916	0.00210062
78	GRMZM2G451281_P04	69	52.17	Ubiquinol-cytochrome C reductase hinge protein	1e-21	65.22	NP_172964.1	Any other location	chloroplast	0.00239046	0.00273912	0.000789102
79	GRMZM2G046011_P02	69	43.48	Ribosomal L38e protein family	1e-29	85.51	NP_191513.1	Any other location	cytosol	0.00239046	0	0
80	GRMZM2G110201_P01	461	62.69	3-ketoacyl-CoA thiolase 2	0	75	NP_180873	Mitochondrion	cytosol	0.00236142	0.00198156	0.00169289
81	GRMZM2G067303_P02	126	45.24	Ribosomal protein S10p/S20e family protein	5e-51	80.49	NP_001078781.1	Any other location	cytosol	0.00235631	0.00249999	0.0010083
82	AC209784.3_FGP007	648	52.31	heat shock protein 70	0	93	DAA47114	Any other location	cytosol	0.00234176	0.00243055	0.00193257
83	GRMZM2G024310_P01	243	61.32	putative ATP synthase subunit	3e-84	61	NP_179778	Mitochondrion	mitochondria	0.00230783	0.00194444	0.0026141
84	GRMZM2G429899_P01	672	52.08	shrunken2	0	100	DAA58443	Any other location	nuclear	0.00230722	0.00206249	0.00151245
85	GRMZM2G004172_P01	143	48.95	GRIM-19 protein	5e-66	80.42	NP_565761.1	Any other location	cytosol	0.00230688	0.00154195	0.00114227
86	GRMZM2G460406_P01	289	52.25	APx3 - Peroxisomal Ascorbate Peroxidase	8e-130	76	NP_001148710	Mitochondrion	chloroplast	0.00228293	0.00174394	0.00175841
87	GRMZM2G096240_P01	146	68.49	Alba DNA/RNA-binding protein	8e-49	69.23	NP_565781.1	Any other location	nuclear	0.00225948	0.00345205	0.00186466
88	GRMZM5G801031_P02	118	50.85	copper ion binding	6e-22	58.33	NP_565657.1	Mitochondrion	mitochondria	0.0022365	0.00186864	0.00107666
89	GRMZM5G802801_P01	649	44.38	heat shock protein 70	0	93	DAA47114	Any other location	cytosol	0.0022365	0.00218412	0.00170587
90	GRMZM2G324643_P02	148	51.35	Calcium-binding EF-hand family protein	1e-60	72.3	NP_172695.1	Any other location	cytosol	0.00222894	0.00276688	0.00110368
91	GRMZM2G391364_P01	148	60.81	Calcium-binding EF-hand family protein	2e-62	75	NP_172695.1	Any other location	cytosol	0.00222894	0.00297972	0.00134894
92	GRMZM5G815839_P02	149	81.88	cytochrome C oxidase 6B	7e-33	48.62	NP_173661.1	Any other location	mitochondria	0.00221398	0.0023255	0.0015835
93	GRMZM2G354604_P01	228	41.23	ran GTP binding protein	1e-134	97	AFW83430	Any other location	cytosol	0.00217029	0.00248684	0.00111443
94	GRMZM2G138689_P01	308	36.04	no hit				Secretory pathway	extracellular	0.0021421	0.00173863	0.00129638
95	GRMZM2G002825_P01	139	41.01	actin depolymerizing factor 4	4e-47	59.85	NP_851228.1	Any other location	chloroplast	0.00213594	0.00203956	0.000913996
96	GRMZM2G060702_P02	139	41.01	actin depolymerizing factor 4	6e-47	59.85	NP_851228.1	Any other location	chloroplast	0.00213594	0.00203956	0.000913996
97	GRMZM2G003384_P01	279	31.9	Ribosomal protein L6 family protein	5e-165	100	AFW72087	Any other location	nuclear	0.00212828	0.00191935	0.000845668
98	GRMZM2G145396_P01	78	42.31	Protein of unknown function (DUF1138)	5e-29	75.68	NP_001030926.1	Secretory pathway	extracellular	0.00211464	0.00161538	0.0013961
99	GRMZM2G053284_P01	376	45.48	TPA: putative actin family protein	0	100	DAA56683	Any other location	cytoskeleton	0.00210564	0.00226196	0.00164116
100	GRMZM2G124103_P02	110	40.91	vacuolar membrane ATPase 10	1e-34	73.64	NP_850489.1	Mitochondrion	chloroplast	0.00209926	0.00429544	0.000659976
101	GRMZM2G018941_P01	173	56.65	NADH-ubiquinone oxidoreductase-related	3e-60	67.61	NP_568778.1	Mitochondrion	mitochondria	0.00209752	0.00200288	0.001154
102	GRMZM2G107114_P01	284	77.82	prohibitin2	2e-172	100	NP_001104967	Secretory pathway	cytosol	0.00209081	0.00199647	0.00262015
103	GRMZM2G070716_P02	143	60.84	GRIM-19 protein	1e-66	81.12	NP_171957.2	Any other location	cytosol	0.00207619	0.00198251	0.00126918
104	GRMZM2G135186_P03	464	43.1	adenine nucleotide translocator2	0	100	AFW63697	Mitochondrion	mitochondria	0.00206177	0.00210452	0.00179929
105	GRMZM2G133838_P01	64	43.75	nucleolar RNA-binding Nop10p family protein	2e-25	88.14	NP_565472.1	Any other location	mitochondria	0.00206177	0.00147656	0.000567167
106	GRMZM2G154595_P01	340	72.94	malate dehydrogenase2	0	100	NP_001142100	Mitochondrion	mitochondria	0.00203752	0.00194558	0.00208184
107	GRMZM2G063617_P01	130	38.46	Ribosomal L22e protein family	3e-48	82.31	NP_001078112.1	Any other location	cytosol	0.00203005	0.00169615	0.000837662
108	GRMZM2G081464_P01	99	20.2	Bifunctional inhibitor/lipid-transfer protein/seed storage 2S albumin superfamily protein	4e-15	36.9	NP_177519.1	Secretory pathway	extracellular	0.00199929	0.00222727	0.000366653
109	GRMZM2G149649_P01	166	59.64	Ribosomal protein L11 family protein	6e-82	89.63	NP_181256.1	Any other location	cytosol	0.00198725	0.00151807	0.00142133
110	GRMZM2G163081_P01	302	47.35	60S ribosomal protein L5-1	9e-156	99	NP_001151284	Any other location	cytosol	0.00196619	0.0022947	0.00138223
111	GRMZM2G100403_P02	403	61.04	60S ribosomal protein L4	0	96	NP_001147047	Any other location	cytosol	0.00196457	0.0025794	0.001261
112	GRMZM2G024647_P01	219	35.62	Ribosomal protein L6 family protein	7e-76	72.02	NP_177545.1	Mitochondrion	chloroplast	0.00195821	0.00230136	0.00107736
113	GRMZM2G008748_P02	219	24.2	Ribosomal protein L6 family protein	6e-76	72.02	NP_177546.1	Mitochondrion	nuclear	0.00195821	0	0
114	GRMZM2G102183_P02	559	58.68	malate synthase, glyoxysomal	0	100	DAA37246	Any other location	peroxisome	0.00194743	0.00146511	0.00133117
115	AC217358.3_FGP005	289	73.7	prohibitin4	2e-179	99	NP_001104969	Mitochondrion	mitochondria	0.00194049	0.00228892	0.00157001
116	GRMZM2G428391_P01	649	39.14	heat shock cognate 70 kDa protein 2	0	100	NP_001148198	Any other location	cytosol	0.00193152	0.00194144	0.00142622
117	GRMZM2G126010_P03	376	68.09	actin1	0	99	NP_001148651	Any other location	cytoskeleton	0.00193017	0.00192686	0.00178597
118	GRMZM5G835704_P01	240	42.5	VIP1 protein	5e-126	100	NP_001149010	Any other location	chloroplast	0.00192432	0.00170625	0.000604978
119	GRMZM2G154218_P02	447	49.66	putative translation elongation factor Tu family protein isoform 1	0	100	AFW77593	Any other location	cytosol	0.00191878	0.00155033	0.00223314
120	GRMZM2G152925_P01	172	44.77	cytochrome C oxidase 6B	4e-44	50.49	NP_173661.1	Any other location	mitochondria	0.00191793	0.00201453	0.00116071
121	GRMZM2G149414_P01	86	52.33	NADH-ubiquinone oxidoreductase-related	5e-35	79.75	NP_191838.1	Any other location	mitochondria	0.00191793	0.00256395	0.00147727
122	GRMZM2G150616_P01	276	84.06	voltage-dependent anion channel protein1a	0	99	NP_001105619	Any other location	cytosol	0.00191237	0.00205434	0.00276186
123	GRMZM2G165483_P02	69	52.17	Ubiquinol-cytochrome C reductase hinge protein	2e-23	68.12	NP_172964.1	Any other location	chloroplast	0.00191237	0.00273912	0
124	GRMZM2G458208_P01	382	60.47	chaperonin 1, partial	0	100	AFW68651	Mitochondrion	mitochondria	0.00189985	0.00181413	0.00194797
125	GRMZM2G077851_P01	261	43.68	60S ribosomal protein L2	1e-177	100	ACG36313	Mitochondrion	cytosol	0.00189588	0.00168965	0.00104307
126	GRMZM2G103771_P01	174	39.09	Mitochondrial import inner membrane translocase subunit Tim17/Tim22/Tim23 family protein	3e-46	52.05	NP_567488.1	Any other location	chloroplast	0.00189588	0.00126724	0.00104307
127	GRMZM2G163421_P01	512	52.93	protein disulfide isomerase2 precursor	0	100	NP_001105755.1|	Secretory pathway	chloroplast	0.00186848	0.0015996	0.00173695
128	GRMZM2G073150_P01	142	66.2	Ribosomal S17 family protein	5e-57	74.31	NP_001031835.1	Mitochondrion	cytosol	0.0018585	0.00199647	0.00217281
129	GRMZM5G815894_P03	302	47.35	60S ribosomal protein L5-1	1e-158	100	NP_001149726	Any other location	cytosol	0.00185696	0.00166887	0.00150243
130	GRMZM2G043822_P02	445	71.69	tubulin beta-7 chain isoform 1	0	100	AFW76044	Any other location	nuclear	0.00185328	0.00141573	0.00203925
131	GRMZM2G103179_P01	303	31.35	unknown	2e-146	100	NP_001130151	Secretory pathway	chloroplast	0.00185083	0.00176732	0.000598988
132	GRMZM2G071790_P02	446	69.51	beta tubulin6	0	100	DAA57202	Any other location	cytosol	0.00184912	0.0012713	0.00179052
133	GRMZM2G054136_P01	251	43.43	40S ribosomal protein S6	2e-133	100	ACG30953	Any other location	nuclear	0.00183999	0.00163147	0.00108462
134	GRMZM2G080603_P03	144	82.64	cold, circadian rhythm, and rna binding 2	3e-33	75.29	NP_850017.1	Any other location	nuclear	0.00183269	0.00284374	0.00151245
135	GRMZM5G867518_P02	108	60.19	Ribosomal protein S25 family protein	2e-39	85.19	NP_195631.1	Any other location	nuclear	0.00183269	0.00145833	0.00151245
136	GRMZM2G009719_P01	165	56.36	Adenine nucleotide alpha hydrolases-like superfamily protein	2e-36	42.38	NP_191814.1	Any other location	cytosol	0.00179936	0.00152727	0.000879968
137	GRMZM2G161969_P01	368	60.87	dihydrolipoamide S-acetyltransferase1	0	99	NP_001150860	Any other location	cytosol	0.00179284	0.00196874	0.00143025
138	AC196489.3_FGP002	166	59.64	Ribosomal protein L11 family protein	9e-82	89.63	NP_181256.1	Any other location	cytosol	0.00178852	0.00189759	0.00142133
139	GRMZM2G121075_P01	166	59.64	Ribosomal protein L11 family protein	2e-82	90.24	NP_181256.1	Any other location	cytosol	0.00178852	0.00189759	0.00153067
140	GRMZM2G001500_P02	703	39.83	stromal heat shock protein	0	100	AFW56459	Chloroplast	chloroplast	0.00178315	0.00152347	0.00131667
141	GRMZM2G145258_P01	260	52.69	40S ribosomal protein S3a	0	94	AFW89330	Any other location	cytosol	0.0017763	0.00121154	0.0013263
142	GRMZM2G164696_P03	446	65.25	beta tubulin	0	99	AAK96884	Any other location	nuclear	0.00177516	0.00120067	0.00179052
143	GRMZM2G001327_P01	447	49.66	elongation factor 1-alpha	0	100	ACG25290	Any other location	cytosol	0.00177119	0.00147986	0.00207073
144	GRMZM2G110509_P02	447	49.66	putative translation elongation factor Tu family protein isoform 1	0	100	AFW81467	Any other location	cytosol	0.00177119	0.00155033	0.00207073
145	GRMZM2G172932_P01	448	64.73	beta tubulin6	0	99	DAA57202	Any other location	chloroplast	0.00176723	0.00126562	0.00174201
146	GRMZM2G318794_P01	94	32.98	translocase of outer membrane 22-V	2e-24	65.12	NP_199210.1	Any other location	chloroplast	0.0017547	0.00134042	0.00096539
147	GRMZM2G027451_P04	245	41.22	60S ribosomal protein L10-3	8e-151	100	ACG32302	Secretory pathway	extracellular	0.0017504	0.000771426	0.000740789
148	GRMZM2G014382_P01	132	45.45	LYR family of Fe/S cluster biogenesis protein	4e-50	66.92	NP_566416.1	Mitochondrion	cytosol	0.00174938	0.00238636	0.00109996
149	GRMZM2G088212_P01	492	65.45	catalase isozyme B	0	100	NP_001241808	Any other location	peroxisome	0.00174329	0.00115244	0.00210267
150	GRMZM2G100146_P01	303	13.53	histone deacetylase HDT2	1e-77	100	NP_001105631	Any other location	nuclear	0.00174196	0.00166336	0.000179696
151	GRMZM5G838579_P01	247	48.58	unknown	0	100	AFW79931	Any other location	cytosol	0.00173623	0.00114777	0.00080827
152	GRMZM2G385287_P01	190	42.11	Ribosomal protein L6 family	4e-85	76.29	NP_564418.1	Any other location	cytosol	0.00173623	0.00182368	0.000859706
153	GRMZM2G702426_P01	171	50.88	Ribosomal protein L22p/L17e family protein	2e-82	84.02	NP_176910.1	Any other location	nuclear	0.00173623	0.00110526	0.00127364
154	GRMZM2G114552_P01	248	31.45	trypsin inhibitor precursor	6e-11	55	NP_001104908	Secretory pathway	Chloroplast	0.00172923	0.00165121	0.000805011
155	GRMZM2G067601_P01	135	32.59	cytochrome B5 isoform B	8e-60	79.07	NP_180831.1	Any other location	cytosol	0.00171051	0.00256666	0.000672198
156	GRMZM2G042636_P02	447	68.9	tubulin beta-5 chain	0	100	NP_001105458	Any other location	nuclear	0.00169739	0.00105704	0.0016647
157	GRMZM2G041765_P01	412	24.51	IQ calmodulin-binding motif family protein	0	100	NP_001150057	Any other location	chloroplast	0.00168144	0.00129975	0.000528622
158	GRMZM2G144387_P03	216	44.91	Ribosomal protein L1p/L10e family	2e-100	86.11	NP_563813.2	Any other location	cytosol	0.00167996	0.00175	0.0010083
159	GRMZM2G156673_P01	199	39.2	ribosomal protein 5B	7e-99	84.42	NP_001031502.1	Any other location	cytoskeleton	0.00165771	0.00189949	0.00109443
160	GRMZM2G105571_P01	380	30.53	ADP,ATP carrier protein 2, mitochondrial precursor	1e-176	75	NP_001105434	Any other location	chloroplast	0.00164942	0.001575	0.00133732
161	AC234515.1_FGP003	444	59.46	tubulin beta-7 chain	0	99	NP_001105688	Any other location	chloroplast	0.00163456	0.00113513	0.00183946
162	GRMZM2G100402_P01	202	30.2	translocase outer membrane 20-2	1e-53	51.2	NP_174059.2	Any other location	nuclear	0.00163309	0.000935641	0.000539089
163	GRMZM2G171873_P01	81	24.69	no hit				Chloroplast	chloroplast	0.00162905	0.00194444	0.000448132
164	GRMZM2G086906_P01	142	74.65	Ribosomal S17 family protein	3e-57	75.37	NP_187672.1	Mitochondrion	cytosol	0.00162619	0.00199647	0.00230062
165	GRMZM2G106960_P01	203	65.52	RAB GTPase homolog 1C	3e-102	86.21	NP_193486.1	Secretory pathway	nuclear	0.00162504	0.0010862	0.00143049
166	GRMZM2G097040_P01	163	57.06	NADH-ubiquinone oxidoreductase 24 kDa subunit, putative	1e-77	80.37	NP_567244.1	Any other location	cytosol	0.00161906	0.00173926	0.00133615
167	GRMZM2G131943_P02	654	18.81	putative nucleolin-like family protein	3e-140	100	AFW61035	Chloroplast	nuclear	0.00161411	0.00158945	0.000333015
168	GRMZM2G146677_P01	430	79.77	aspartate aminotransferase	0	84	NP_180654	Mitochondrion	mitochondria	0.00161106	0.00161162	0.00308117
169	GRMZM2G158568_P01	123	28.46	Ribosomal protein L31e family protein	7e-51	77.24	NP_200482.1	Any other location	cytosol	0.00160919	0.000768291	0.000885334
170	AC207890.3_FGP002	986	41.28	TUDOR-SN protein 1	0	65	NP_196352	Any other location	chloroplast	0.00160592	0.00121399	0.00080991
171	GRMZM2G088060_P03	146	39.73	Ribosomal L28e protein family	6e-54	71.33	NP_001077920.1	Any other location	chloroplast	0.00158163	0.00172602	0.000870174
172	GRMZM2G453617_P01	189	43.39	chloroplast heat shock protein 70-1	3e-59	67.4	NP_194159.1	Chloroplast	chloroplast	0.00157087	0.00133333	0.00105631
173	GRMZM2G078441_P01	630	52.38	RmlC-like cupin-like protein	1e-68	40	NP_179444	Mitochondrion	nuclear	0.00157087	0.00189999	0.00167089
174	GRMZM2G366532_P02	782	23.4	heat shock 70kDa protein 1/8	0	88	NP_195870	Mitochondrion	cytosol	0.00156083	0.00140984	0.000997982
175	GRMZM2G155021_P01	275	55.27	outer plastidial membrane protein porin	0	100	AFW83107	Any other location	cytosol	0.00155945	0.000916361	0.00151794
176	GRMZM2G181151_P01	487	62.63	vacuolar ATP synthase subunit B	0	100	NP_001148978	Any other location	cytoskeleton	0.00155797	0.00194045	0.00111803
177	GRMZM5G853513_P01	445	56.18	tubulin beta-7 chain isoform 1	0	98	AFW76044	Any other location	chloroplast	0.00155675	0.00113258	0.00167219
178	GRMZM2G151193_P02	447	49.66	elongation factor 1-alpha	0	99	ACG31866	Any other location	cytosol	0.00154979	0.00147986	0.00207073
179	GRMZM5G863656_P01	64	73.44	Ribosomal protein S3Ae	2e-19	76.67	NP_195193.1	Secretory pathway	cytosol	0.00154633	0.000984372	0.00226867
180	GRMZM2G158034_P01	151	35.76	ribosomal protein S13A	1e-72	87.42	NP_567151.1	Mitochondrion	nuclear	0.00152926	0.00104304	0.00108175
181	GRMZM2G018228_P02	130	53.08	Ribosomal protein S8 family protein	5e-70	96.15	NP_200793.1	Any other location	cytosol	0.00152254	0.00121154	0.00125649
182	GRMZM2G102499_P03	261	75.1	TPA: general regulatory factor1	0	100	DAA37434	Any other location	plasma membrane	0.00151671	0.00144827	0.00229474
183	GRMZM2G419891_P03	349	17.48	polyubiquitin 10	0	91.84	NP_849301.4	Any other location	cytosol	0.00151236	0.00144412	0
184	GRMZM2G102891_P01	112	62.5	60S acidic ribosomal protein family	1e-23	64.29	NP_190045.1	Secretory pathway	chloroplast	0.00147269	0.001125	0.000810238
185	GRMZM2G119809_P01	112	62.5	60S acidic ribosomal protein family	5e-24	66.07	NP_190045.1	Secretory pathway	chloroplast	0.00147269	0	0.00113433
186	GRMZM2G015989_P01	605	60	putative TCP-1/cpn60 chaperonin family protein isoform 1	0	100	AFW66837	Chloroplast	chloroplast	0.00147221	0.00161405	0.00119996
187	GRMZM2G046382_P01	158	46.2	HSP20-like chaperones superfamily protein	6e-58	68.29	NP_175759.1	Any other location	cytosol	0.00146151	0.00139557	0.00172304
188	GRMZM2G084149_P01	453	27.37	myosin heavy chain-related protein	7e-110	47	NP_567873	Secretory pathway	vacuolar membrane	0.00145644	0.00132119	0.000681101
189	GRMZM2G075655_P01	456	34.65	myosin heavy chain-related protein	2e-107	49	NP_567873	Secretory pathway	chloroplast	0.00144686	0.000967103	0.000796024
190	GRMZM2G180625_P03	342	66.96	glyceraldehyde-3-phosphate dehydrogenase 2	0	100	NP_001105700|	Mitochondrion	cytosol	0.00144686	0.00147368	0.00143284
191	GRMZM2G110328_P03	161	20.5	ribosomal protein L24	8e-63	84.42	NP_565851.1	Any other location	cytosol	0.00143428	0.00176086	0.000676373
192	GRMZM2G109743_P02	253	60.87	indole-3-butyric acid response 1	2e-97	70.16	NP_567300.1	Secretory pathway	chloroplast	0.00143428	0.00124506	0.00129126
193	GRMZM2G145280_P01	208	28.37	breast basic conserved 1	3e-92	83.33	NP_001030831.1	Any other location	chloroplast	0.00142738	0	0.000610795
194	GRMZM2G022180_P02	532	46.05	calnexin precursor	0	96	NP_001150317	Secretory pathway	chloroplast	0.00142619	0.000947366	0.0013305
195	GRMZM2G121683_P01	580	36.21	unknown	0	100	DAA53649	Chloroplast	nuclear	0.00142191	0.00103189	0.000688423
196	GRMZM2G134668_P02	534	53.75	calnexin precursor	0	100	NP_001150317	Secretory pathway	cytosol	0.00142085	0.000707863	0.0016314
197	GRMZM2G034157_P01	164	49.39	17.6 kDa class II heat shock protein	1e-42	61.94	NP_196763.1	Any other location	nuclear	0.00140804	0.00134451	0.00143867
198	GRMZM5G870752_P01	258	35.66	Ribosomal protein L7Ae/L30e/S12e/Gadd45 family protein	1e-127	84.5	NP_191846.1	Any other location	cytosol	0.00140648	0.00146511	0.000914502
199	GRMZM2G064753_P01	165	38.79	Rubredoxin-like superfamily protein	8e-37	49.69	NP_178140.1	Mitochondrion	mitochondria	0.00139951	0.00114545	0.000879968
200	GRMZM2G030915_P02	330	41.52	40S ribosomal protein S3a	0	100	AFW89330	Chloroplast	chloroplast	0.00139951	0.000954543	0.00104496
201	GRMZM2G057823_P01	355	82.54	fructose-bisphosphate aldolase, cytoplasmic isozyme	0	99	NP_001105336	Any other location	cytosol	0.00139387	0.00159718	0.00235175
202	GRMZM2G067476_P01	190	38.95	translocon-associated protein beta (TRAPB) family protein	3e-56	55.61	NP_001119223.1	Secretory pathway	chloroplast	0.00138898	0.000828945	0.00152837
203	GRMZM2G394827_P06	143	43.36	Ribosomal L28e protein family	4e-55	69.93	NP_001077920.1	Any other location	chloroplast	0.00138413	0.00220279	0.000888429
204	GRMZM2G023748_P01	216	32.41	Ribosomal protein L1p/L10e family	3e-100	86.57	NP_563813.2	Any other location	cytosol	0.00137451	0.00102083	0.000672198
205	GRMZM2G177151_P01	72	81.94	Cox19-like CHCH family protein	2e-14	49.3	NP_194107.2	Any other location	chloroplast	0.00137451	0.00175	0.00126037
206	GRMZM2G462140_P01	409	72.86	dihydrolipoyl dehydrogenase 1	0	83	NP_175237	Any other location	cytoskeleton	0.00137115	0.00154034	0.00150875
207	GRMZM2G094712_P01	459	57.52	aspartate aminotransferase	0	58	NP_196713	Mitochondrion	chloroplast	0.00136553	0.000686273	0.00130485
208	GRMZM2G141810_P01	435	31.03	alliin lyase	0	100	AFW77361	Secretory pathway	extracellular	0.00136503	0.00115862	0.000542394
209	GRMZM2G101958_P01	121	26.45	lipid transfer protein 1	3e-24	53.72	NP_181388.1	Secretory pathway	extracellular	0.00136315	0.00156198	0.000299989
210	GRMZM2G140885_P02	218	30.28	gamma carbonic anhydrase 1	9e-101	79.53	NP_564091.1	Any other location	cytosol	0.0013619	0.00130046	0.000416269
211	GRMZM2G061735_P01	146	61.14	Alba DNA/RNA-binding protein	3e-48	69.34	NP_565781.1	Any other location	nuclear	0.00135569	0.00258903	0.00124311
212	GRMZM2G141931_P01	804	57.96	endoplasmin	0	100	AFW75767	Secretory pathway	endoplasmic reticulum	0.001354	0.000901117	0.00153502
213	GRMZM2G076239_P02	368	48.64	hydroxyacid oxidase 1	0	98	NP_001152347.1|	Any other location	cytosol	0.00134463	0.00128396	0.00187412
214	GRMZM2G114182_P01	1325	19.17	uncharacterized protein	4e-52	28	NP_565741	Any other location	nuclear	0.00134443	0.000903394	0.000493114
215	GRMZM2G472346_P01	494	28.14	IQ calmodulin-binding motif family protein	0	100	AFW69725	Mitochondrion	chloroplast	0.00133556	0.0012753	0.000624572
216	GRMZM5G886688_P01	99	65.66	NADH-ubiquinone oxidoreductase B8 subunit, putative	2e-38	71.58	NP_199600.1	Mitochondrion	chloroplast	0.00133286	0.0015909	0.00128329
217	GRMZM2G421857_P02	621	71.5	vacuolar ATP synthase subunit A	0	92.57	NP_001031299.1	Any other location	chloroplast	0.00132803	0.00167391	0.00119827
218	GRMZM2G128877_P02	622	69.29	putative ATPase, V1 complex, subunit A protein	0	100	AFW70345	Any other location	chloroplast	0.0013259	0.00167122	0.00119634
219	GRMZM2G026703_P01	450	66.89	TPA: globulin2	0	100	DAA51858	Secretory pathway	chloroplast	0.00131953	0.00181999	0.00209726
220	GRMZM2G159032_P01	300	28	histone deacetylase 2b	1e-75	100	ACG25189	Any other location	nuclear	0.00131953	0.00147	0
221	GRMZM2G054916_P01	501	50.1	cupin domain-containing protein	8e-99	41	NP_180416	Secretory pathway	vacuolar membrane	0.0013169	0.0019491	0.00141282
222	GRMZM2G480954_P01	176	31.25	Oleosin family protein	9e-31	45.58	NP_186806.1	Any other location	cytosol	0.00131204	0.00107386	0.000721849
223	GRMZM2G111475_P01	683	25.62	stromal heat shock protein	0	84	AFW56459	Chloroplast	chloroplast	0.00130408	0.00106076	0.000823762
224	GRMZM2G130544_P02	152	45.39	S18 ribosomal protein	5e-78	86.84	NP_192718.1	Any other location	cytosol	0.00130217	0.00145065	0
225	GRMZM2G140799_P01	127	35.43	Ribosomal protein L7Ae/L30e/S12e/Gadd45 family protein	9e-55	90.32	NP_197516.1	Any other location	nuclear	0.00129875	0.00148818	0.000571633
226	GRMZM2G091155_P02	256	75.78	general regulatory factor 7	5e-126	84.77	NP_566174.1	Any other location	chloroplast	0.00128861	0.00110742	0.00198508
227	AC217050.4_FGP006	256	69.92	general regulatory factor 7	9e-125	83.2	NP_566174.1	Any other location	plasma membrane	0.00128861	0	0.00198508
228	GRMZM2G067417_P02	77	19.48	cytochrome C oxidase 6B	2e-36	82.67	NP_173661.1	Any other location	mitochondria	0.00128526	0.00204545	0.000471411
229	GRMZM2G095252_P01	334	39.22	putative TCP-1/cpn60 chaperonin family protein, partial	0	100	AFW75263	Any other location	cytosol	0.00128398	0.00122604	0.000978108
230	GRMZM2G038032_P01	334	66.17	guanine nucleotide-binding protein beta subunit-like protein	0	99	NP_001136800	Any other location	cytosol	0.00128398	0.00132036	0.00141282
231	GRMZM2G040477_P01	334	66.17	guanine nucleotide-binding protein beta subunit-like protein	0	100	NP_001136800	Any other location	cytosol	0.00128398	0.00113173	0.00141282
232	GRMZM2G090422_P01	206	38.83	Ribosomal protein L13 family protein	8e-104	85.44	NP_001078737.1	Any other location	chloroplast	0.0012811	0.000764561	0.00105724
233	GRMZM2G051613_P02	208	46.63	NADH-ubiquinone oxidoreductase-related	5e-61	71.97	NP_568778.1	Chloroplast	chloroplast	0.00126878	0.00136298	0.00104708
234	GRMZM2G046532_P01	78	42.31	low-molecular-weight cysteine-rich 69	2e-17	57.89	NP_178319.1	Secretory pathway	chloroplast	0.00126878	0.00323076	0.00116342
235	GRMZM2G409407_P02	208	39.42	breast basic conserved 1	1e-92	83.33	NP_001030831.1	Any other location	chloroplast	0.00126878	0.00136298	0
236	GRMZM5G811223_P01	417	38.13	dynamin-2A	0	96	NP_001152484	Any other location	nuclear	0.00126574	0.00135971	0.000652854
237	GRMZM2G399073_P03	808	63.49	endoplasmin	0	97	AFW75767	Secretory pathway	vacuolar membrane	0.00126564	0.000935641	0.00168465
238	GRMZM2G102829_P01	654	34.71	poly(A) binding protein 8	0	68	NP_564554	Any other location	peroxisome	0.00126102	0.00134862	0.000666031
239	GRMZM2G098496_P01	289	53.63	alpha-soluble NSF attachment protein	0	100	NP_001149191	Any other location	nuclear	0.00125561	0.00141695	0.00113041
240	GRMZM2G339503_P01	79	40.51	Mitochondrial outer membrane translocase complex, subunit Tom7	1e-16	75.56	NP_568593.1	Any other location	cytosol	0.00125272	0.00159493	0.00137843
241	GRMZM2G314647_P01	609	58.46	dynamin protein 1A	0	100	AFW81046	Any other location	cytosol	0.00124587	0.00160344	0.00104307
242	GRMZM2G010321_P01	159	30.19	Single hybrid motif superfamily protein	3e-65	76.32	NP_181057.1	Mitochondrion	mitochondria	0.00124484	0.00118868	0.000913174
243	GRMZM2G125271_P01	265	52.08	Ribosomal protein S4 (RPS4A) family protein	5e-142	90.08	NP_200650.1	Mitochondrion	chloroplast	0.00124484	0.00142641	0.00123279
244	GRMZM2G100511_P01	530	59.81	peptidase beta subunit	0	100	AFW89241	Mitochondrion	mitochondria	0.00124484	0.00130754	0.00181493
245	AC206941.2_FGP002	186	43.55	Oleosin family protein	5e-31	44.74	NP_186806.1	Any other location	chloroplast	0.0012415	0.00169354	0.00107335
246	GRMZM2G028986_P01	133	42.86	cytochrome B5 isoform B	2e-57	75.19	NP_180831.1	Any other location	cytosol	0.00124016	0.000947366	0.000955228
247	GRMZM2G091819_P01	399	46.12	disulfide oxidoreductase/ monooxygenase/ oxidoreductase	0	100	AFW56373	Secretory pathway	chloroplast	0.00124016	0.00102631	0.00100072
248	GRMZM2G032628_P01	799	37.3	amylose extender1	0	100	AFW71659	Chloroplast	chloroplast	0.00123861	0.00102503	0.000999463
249	GRMZM2G104025_P01	187	33.16	Ribosomal protein L18e/L15 superfamily protein	3e-88	82.35	NP_198137.1	Any other location	cytosol	0.00123486	0.00134759	0.000970553
250	GRMZM2G140116_P01	134	49.25	Ribosomal protein L14	1e-59	82.84	NP_194439.1	Any other location	cytosol	0.00123091	0.00117537	0.00121899
251	GRMZM2G168330_P02	134	47.76	Ribosomal protein L14	1e-57	80.6	NP_179635.1	Any other location	cytosol	0.00123091	0.000940296	0.00135443
252	GRMZM2G076885_P01	377	47.48	semialdehyde dehydrogenase family protein	9e-158	76.69	NP_172934.1	Chloroplast	chloroplast	0.00122503	0.00125331	0.000818405
253	GRMZM2G134109_P01	81	29.63	Ribosomal protein S21e	1e-36	81.48	NP_198122.4	Any other location	mitochondria	0.00122179	0.00233333	0.00112033
254	GRMZM2G141499_P01	81	29.63	unknown protein; BEST Arabidopsis thaliana protein match is: unknown protein (TAIR:AT1G80890.1); Has 41 Blast hits to 40 proteins in 10 species: Archae - 0; Bacteria - 0; Metazoa - 0; Fungi - 0; Plants - 41; Viruses - 0; Other Eukaryotes - 0 (source: NCBI BLink)	8e-28	69.74	NP_563987.1	Any other location	nuclear	0.00122179	0.000777776	0
255	GRMZM5G868433_P01	244	46.72	Ribosomal protein L30/L7 family protein	5e-113	80.25	NP_178234.1	Any other location	cytosol	0.00121678	0.00116188	0.00119012
256	GRMZM2G094051_P03	244	46.72	Ribosomal protein L30/L7 family protein	6e-114	77.05	NP_187967.1	Any other location	cytosol	0.00121678	0.00103278	0.0012645
257	GRMZM2G153815_P01	678	60.47	heat shock protein	0	100	AFW68374	Mitochondrion	chloroplast	0.00121638	0.00111504	0.00139198
258	GRMZM2G101938_P01	217	59.91	RAB GTPase homolog A1D	5e-109	87.44	NP_193615.1	Any other location	cytosol	0.00121616	0.00116129	0.00150548
259	GRMZM2G167103_P02	190	18.42	Ribosomal protein L6 family	2e-84	75.26	NP_564418.1	Any other location	cytosol	0.00121536	0.000828945	0.000286569
260	GRMZM2G466833_P01	410	56.1	TPA: malate dehydrogenase	0	100	DAA58328	Any other location	chloroplast	0.00120689	0.00115244	0.00123947
261	GRMZM2G389173_P01	439	50.11	protein disulfide isomerase8 precursor	0	100	NP_001105804	Secretory pathway	chloroplast	0.00120231	0.000932799	0.00103356
262	GRMZM2G094532_P01	302	15.89	Protein of unknown function, DUF593	3e-09	40.22	NP_177621.2	Any other location	chloroplast	0.00120156	0.000834435	0.000360583
263	GRMZM2G134738_P01	165	53.33	Rubredoxin-like superfamily protein	8e-39	51.55	NP_178140.1	Mitochondrion	mitochondria	0.00119958	0.00152727	0.000769972
264	GRMZM2G024993_P01	609	50.25	granule-bound starch synthase precursor	0	100	AAQ06291	Chloroplast	chloroplast	0.0011917	0.00118965	0.000894056
265	GRMZM2G075630_P01	111	62.16	60S acidic ribosomal protein family	2e-22	61.26	NP_190045.1	Secretory pathway	chloroplast	0.00118877	0	0.000981045
266	GRMZM2G105712_P04	112	62.5	60S acidic ribosomal protein family	8e-24	65.18	NP_190045.1	Secretory pathway	chloroplast	0.00117815	0.000843748	0.000810238
267	GRMZM2G358059_P01	421	65.56	TPA: calreticulin2	0	100	DAA60156	Secretory pathway	chloroplast	0.00117536	0.00134679	0.00185373
268	AC203173.3_FGP004	843	40.69	putative translation elongation factor family protein	0	100	AFW85122	Any other location	cytosol	0.00117396	0.000934161	0.00107647
269	GRMZM2G040369_P02	843	24.67	putative translation elongation factor family protein	0	99	AFW85122.1|	Any other location	cytosol	0.00117396	0.000934161	0
270	GRMZM2G130062_P01	626	69.01	2-isopropylmalate synthase B	0	99	NP_001146891	Chloroplast	chloroplast	0.00115933	0.00120766	0.00118869
271	GRMZM2G077415_P01	228	46.49	peroxisomal NAD-malate dehydrogenase 1	2e-111	83.33	NP_179863.1	Any other location	cytosol	0.00115749	0.000828945	0.000796024
272	GRMZM2G157462_P01	913	52.68	dynamin-2A	0	99	NP_001152484	Any other location	plasma membrane	0.00115622	0.00155257	0.00099394
273	GRMZM2G076239_P03	372	48.64	hydroxyacid oxidase 1	0	98	NP_001152347	Any other location	cytosol	0.00115282	0.0011008	0.00185396
274	GRMZM5G870253_P01	229	34.5	dynamin-like 3	9e-74	64.22	NP_176170.1	Any other location	nuclear	0.00115243	0.00137554	0
275	GRMZM2G049811_P01	376	68.62	formate dehydrogenase 1	0	99	ACG39798	Mitochondrion	mitochondria	0.00114055	0.00108909	0.00212386
276	GRMZM2G105531_P01	203	47.78	translocase outer membrane 20-2	2e-52	49.76	NP_174059.2	Any other location	nuclear	0.00113753	0.00170689	0.000983462
277	GRMZM2G058432_P01	87	25.29	translocase of the inner mitochondrial membrane 13	2e-24	67.82	NP_564780.1	Chloroplast	chloroplast	0.00113753	0.000362068	0
278	GRMZM2G149717_P01	647	47.3	dynamin-related protein 1A	0	86	NP_001151777	Any other location	cytosol	0.00112171	0.0014119	0.000953752
279	GRMZM2G072315_P01	206	43.69	Ribosomal protein L13 family protein	1e-102	83.98	NP_001078737.1	Any other location	chloroplast	0.00112096	0.000917473	0.00114535
280	GRMZM2G013619_P01	412	5.58	poly(A) binding protein 8	0	70	NP_564554	Any other location	cytosol	0.00112096	0.000764561	0.000132155
281	GRMZM2G035017_P01	265	53.21	Ribosomal protein S4 (RPS4A) family protein	8e-138	87.4	NP_200650.1	Mitochondrion	chloroplast	0.00112036	0.00130754	0.00130127
282	GRMZM2G139296_P01	118	23.73	copper ion binding	5e-22	59.02	NP_565657.1	Mitochondrion	chloroplast	0.00111825	0.00160169	0.000461424
283	GRMZM2G138782_P01	620	33.23	unknown	0	100	DAA35800	Mitochondrion	chloroplast	0.00111735	0.00127016	0.000556189
284	GRMZM2G097746_P01	207	60.87	RAS 5	2e-104	86.7	NP_171715.1	Secretory pathway	cytosol	0.00111555	0.000913041	0.00140285
285	GRMZM2G066024_P01	355	71.83	fructose-bisphosphate aldolase cytoplasmic isozyme	0	100	NP_001150049	Any other location	cytosol	0.0011151	0.00115352	0.002045
286	GRMZM2G122780_P01	89	14.61	unknown protein; BEST Arabidopsis thaliana protein match is: unknown protein (TAIR:AT5G62575.2); Has 42 Blast hits to 42 proteins in 12 species: Archae - 0; Bacteria - 0; Metazoa - 0; Fungi - 0; Plants - 42; Viruses - 0; Other Eukaryotes - 0 (source: NCBI BLink)	6e-16	62.5	NP_566894.1	Mitochondrion	chloroplast	0.00111197	0.00106179	0.00040785
287	GRMZM2G081102_P02	208	27.88	breast basic conserved 1	3e-91	82.29	NP_001030831.1	Any other location	chloroplast	0.00111018	0.000908651	0.000523539
288	GRMZM5G801409_P04	389	46.79	60S ribosomal protein L3-1	0	85	NP_175009	Chloroplast	cytosol	0.00110244	0.0013766	0.00139969
289	GRMZM2G119071_P01	150	47.33	Histone superfamily protein	2e-57	78.06	NP_190184.1	Any other location	nuclear	0.00109961	0.00168	0.000846969
290	GRMZM2G361693_P01	390	51.79	pyruvate dehydrogenase E1 alpha subunit	0	99	AAC72195	Mitochondrion	mitochondria	0.00109961	0.000565383	0.00102381
291	GRMZM2G149975_P02	60	36.67	Ribosomal L29e protein family	5e-20	76.67	NP_001030651.1	Chloroplast	nuclear	0.00109961	0.001575	0
292	GRMZM2G503851_P01	30	33.33	rotamase CYP 7	2e-08	80	NP_200679.1	Any other location	cytosol	0.00109961	0.00105	0
293	AC233879.1_FGP002	91	67.03	Stress induced protein	5e-30	74.16	NP_181546.1	Any other location	nuclear	0.00108753	0.000692306	0.0013961
294	GRMZM2G126019_P01	611	28.97	dynamin-related protein 1C	0	100	NP_001147100	Any other location	cytosol	0.00107981	0.00118576	0.000623791
295	GRMZM2G111494_P01	214	38.79	Ras-related small GTP-binding family protein	5e-105	88.35	NP_200792.1	Any other location	nuclear	0.00107906	0.00117757	0.00101772
296	GRMZM2G156476_P01	214	29.91	RAB GTPase homolog 8A	4e-105	89.81	NP_001118780.1	Any other location	chloroplast	0.00107906	0.00117757	0.00110253
297	GRMZM2G046804_P01	337	67.06	glyceraldehyde-3-phosphate dehydrogenase1	0	99	AFW61327	Any other location	cytosol	0.00107677	0.00112166	0.0014541
298	GRMZM2G099657_P01	308	49.35	40s ribosomal protein SA B	4e-116	68.61	NP_187128.1	Any other location	cytosol	0.00107105	0.001125	0.00135531
299	GRMZM2G304548_P01	185	29.73	no hit				Chloroplast	extracellular	0.00106989	0.00153243	0.000686732
300	GRMZM2G133213_P01	279	52.33	NADH:cytochrome B5 reductase 1	5e-121	78.97	NP_197279.1	Secretory pathway	endoplasmic reticulum	0.00106414	0.000564515	0.000650514
301	GRMZM2G126038_P01	744	46.64	NADH-ubiquinone oxidoreductase 75 kDa subunit	0	97	ACG43573	Mitochondrion	chloroplast	0.00106414	0.00114314	0.000756223
302	GRMZM2G033226_P01	187	41.71	ATP citrate lyase subunit B 2	6e-84	93.18	NP_199757.1	Any other location	chloroplast	0.00105845	0.00101069	0.000679387
303	GRMZM2G042118_P01	156	50	glycine-rich RNA-binding protein 2	3e-35	59.84	NP_001078385.1	Mitochondrion	chloroplast	0.00105732	0.00121154	0.00104708
304	GRMZM2G376727_P04	190	36.32	translocon-associated protein beta (TRAPB) family protein	4e-55	54.55	NP_001119223.1	Secretory pathway	chloroplast	0.00104174	0.00132631	0.000764183
305	GRMZM2G070378_P01	95	63.16	unknown protein; FUNCTIONS IN: molecular function unknown; INVOLVED IN: biological process unknown; LOCATED IN: chloroplast; EXPRESSED IN: 22 plant structures; EXPRESSED DURING: 13 growth stages; BEST Arabidopsis thaliana protein match is: unknown protein (TAIR:AT4G23885.1); Has 30201 Blast hits to 17322 proteins in 780 species: Archae - 12; Bacteria - 1396; Metazoa - 17338; Fungi - 3422; Plants …	1e-10	43.16	NP_568440.1	Mitochondrion	mitochondria	0.00104174	0.00132631	0
306	GRMZM2G044800_P01	159	42.14	ribosomal protein S11-beta	2e-76	91.72	NP_197763.1	Any other location	cytosol	0.00103737	0.00118868	0.00102732
307	GRMZM2G459755_P01	159	56.6	Enoyl-CoA hydratase/isomerase family	2e-59	64.15	NP_194630.1	Any other location	cytosol	0.00103737	0.00138679	0.00114147
308	GRMZM2G015132_P01	542	39.85	dihydrolipoamide S-acetyltransferase	0	100	NP_001104936	Mitochondrion	mitochondria	0.00103469	0.000988005	0.000937604
309	GRMZM2G066460_P01	319	48.28	Ribosomal protein L10 family protein	5e-133	73.67	NP_181530.1	Any other location	cytosol	0.00103412	0.00157993	0.00113789
310	GRMZM2G012455_P01	160	38.13	17.6 kDa class II heat shock protein	1e-41	61.18	NP_196763.1	Any other location	nuclear	0.00103089	0.00118125	0
311	GRMZM2G144030_P01	160	30.63	eukaryotic elongation factor 5A-1	2e-76	84.38	NP_172848.1	Any other location	nuclear	0.00103089	0.00177187	0.000453734
312	GRMZM2G122871_P01	417	40.05	Translation elongation factor EF1B, gamma chain	0	72.18	NP_563848.1	Secretory pathway	cytosol	0.00102841	0.00113309	0.00108809
313	GRMZM2G086964_P01	321	39.56	DNAJ heat shock family protein	1e-123	72.3	NP_191819.1	Secretory pathway	cytosol	0.00102767	0	0.00096118
314	GRMZM2G145854_P01	743	47.64	NADH-ubiquinone oxidoreductase 75 kDa subunit	0	99	ACG43573	Mitochondrion	chloroplast	0.00102117	0.00114468	0.000781667
315	GRMZM2G108348_P01	194	49.48	Ribosomal protein S4	4e-92	87.17	NP_198801.1	Any other location	mitochondria	0.00102026	0.00113659	0.00130975
316	GRMZM2G046520_P01	325	63.69	Mannose-binding lectin superfamily protein	1e-09	34.69	NP_001185041.1	Chloroplast	chloroplast	0.00101503	0.00106615	0.00167532
317	GRMZM2G003385_P01	556	45.5	phosphoglycerate mutase	0	97	CAA83914	Any other location	cytosol	0.00100864	0.000906472	0.000750782
318	GRMZM2G176546_P01	360	32.22	long-chain acyl-CoA synthetase 6	4e-174	79.71	NP_566265.1	Any other location	cytosol	0.00100798	0.000437499	0.000453734
319	GRMZM2G107444_P01	232	37.5	membrane-associated progesterone binding protein 3	4e-76	69.31	NP_190458.1	Secretory pathway	mitochondria	0.000995338	0.000950428	0.000704069
320	GRMZM2G335657_P01	499	66.33	dihydrolipoyl dehydrogenase 1	0	83	NP_175237	Mitochondrion	mitochondria	0.000991633	0.00138877	0.00149123
321	GRMZM5G866758_P02	401	47.38	acetyl-CoA acetyltransferase, cytosolic 1	0	100	NP_001148667	Any other location	chloroplast	0.000987182	0.000942641	0.000859944
322	GRMZM2G097728_P02	203	62.07	RAS 5	8e-108	89.16	NP_171715.1	Secretory pathway	cytosol	0.000975025	0.00077586	0.00134108
323	GRMZM2G174671_P04	340	62.65	arginase	9e-175	87.72	NP_192629.1	Mitochondrion	cytosol	0.000970245	0.000833821	0.00106761
324	GRMZM2G083716_P04	579	36.44	TCP-1/cpn60 chaperonin family protein	0	85	NP_187956	Chloroplast	chloroplast	0.00096857	0.000979272	0.000752304
325	GRMZM2G126594_P02	171	34.5	Ribosomal protein L22p/L17e family protein	2e-82	83.43	NP_176910.1	Any other location	nuclear	0.000964571	0.00110526	0.0011675
326	GRMZM2G074028_P02	137	39.42	unknown protein; FUNCTIONS IN: molecular function unknown; INVOLVED IN: biological process unknown; LOCATED IN: mitochondrion; EXPRESSED IN: 24 plant structures; EXPRESSED DURING: 16 growth stages; Has 42 Blast hits to 42 proteins in 17 species: Archae - 0; Bacteria - 0; Metazoa - 0; Fungi - 0; Plants - 41; Viruses - 0; Other Eukaryotes - 1 (source: NCBI BLink)	3e-38	55.64	NP_196423.1	Chloroplast	chloroplast	0.000963163	0.000919705	0.000794862
327	GRMZM5G898597_P01	137	45.26	unknown protein; FUNCTIONS IN: molecular function unknown; INVOLVED IN: biological process unknown; LOCATED IN: mitochondrion; EXPRESSED IN: 24 plant structures; EXPRESSED DURING: 16 growth stages; Has 42 Blast hits to 42 proteins in 17 species: Archae - 0; Bacteria - 0; Metazoa - 0; Fungi - 0; Plants - 41; Viruses - 0; Other Eukaryotes - 1 (source: NCBI BLink)	9e-38	55.64	NP_196423.1	Chloroplast	chloroplast	0.000963163	0.000919705	0
328	GRMZM2G116282_P02	378	40.48	Hyaluronan / mRNA binding family	9e-58	46.46	NP_193485.1	Any other location	nuclear	0.000959978	0.000833331	0.000960283
329	GRMZM2G116135_P01	207	26.57	Ribosomal protein L19e family protein	6e-95	82.3	NP_188300.1	Mitochondrion	nuclear	0.000956184	0.00152173	0.000613746
330	GRMZM2G146670_P01	276	65.58	voltage dependent anion channel 1	5e-98	60.58	NP_186777.1	Any other location	cytosol	0.000956184	0.0011413	0.00164396
331	GRMZM2G143071_P01	623	41.57	unknown	0	100	NP_001169626	Mitochondrion	mitochondria	0.000953114	0.00116292	0.000728304
332	GRMZM2G163406_P01	312	66.03	Mannose-binding lectin superfamily protein	6e-09	34.59	NP_849691.1	Mitochondrion	cytosol	0.000951587	0.000706729	0.000988906
333	GRMZM2G059580_P01	382	40.31	Translation elongation factor EF1B, gamma chain	1e-166	73.04	NP_563848.1	Any other location	cytosol	0.000949926	0.000989526	0.00114027
334	GRMZM2G031501_P05	139	43.88	Cox19-like CHCH family protein	3e-37	53.9	NP_196519.1	Mitochondrion	chloroplast	0.000949305	0.000906472	0.000391712
335	GRMZM2G064695_P04	422	57.35	ATP citrate lyase (ACL) family protein	0	85.17	NP_179632.1	Mitochondrion	mitochondria	0.000938057	0.000671799	0.00129024
336	GRMZM2G091563_P01	530	63.21	peptidase beta subunit	0	97	AFW89241	Mitochondrion	mitochondria	0.000933632	0.00130754	0.00167796
337	GRMZM2G412470_P01	106	35.85	no hit				Any other location	nuclear	0.000933632	0.000594338	0
338	GRMZM2G140150_P01	390	52.31	pyruvate dehydrogenase complex E1 alpha subunit	0	81.52	NP_176198.1	Mitochondrion	mitochondria	0.00093044	0.000403845	0.00116342
339	GRMZM2G031545_P02	251	30.28	Glutathione S-transferase, C-terminal-like;Translation elongation factor EF1B/ribosomal protein S6	1e-82	68.98	NP_001077627.1	Any other location	cytosol	0.000919994	0.000752986	0.000867698
340	GRMZM2G135588_P01	503	37.18	putative citrate synthase family protein	0	100	AFW71216	Mitochondrion	cytosol	0.000918165	0.000688865	0.000793808
341	GRMZM5G801241_P03	72	44.44	translocase inner membrane subunit 8	1e-21	72.06	NP_199894.1	Any other location	chloroplast	0.000916343	0.0013125	0
342	GRMZM2G166646_P01	505	57.23	putative mitochondrial processing peptidase alpha subunit family protein	0	100	NP_001241707	Mitochondrion	mitochondria	0.000914528	0.00118515	0.00111412
343	GRMZM2G396292_P01	363	36.36	peroxin 14	2e-42	38.87	NP_201087.3	Any other location	nuclear	0.00090877	0.000694213	0.000449984
344	GRMZM2G157443_P01	109	66.97	60S acidic ribosomal protein family	3e-30	57.89	NP_197839.1	Any other location	cytosol	0.000907936	0	0.00116555
345	GRMZM2G152417_P01	582	41.41	AMP-binding protein	0	82	ACG29870	Any other location	cytosol	0.000906896	0.000541236	0.000779611
346	GRMZM2G028393_P01	73	54.79	Serine protease inhibitor, potato inhibitor I-type family protein	3e-08	44.59	NP_030435.1	Any other location	cytosol	0.00090379	0.000863011	0.000994484
347	GRMZM2G059556_P01	110	41.82	NADH-ubiquinone oxidoreductase-related	2e-33	62.04	NP_566191.1	Mitochondrion	chloroplast	0.000899682	0.00114545	0.000989964
348	GRMZM2G321725_P02	330	48.79	gamma subunit of Mt ATP synthase	9e-146	74.77	NP_180863.1	Mitochondrion	mitochondria	0.000899682	0.00124091	0.00126495
349	GRMZM2G006085_P01	110	17.27	Cox19-like CHCH family protein	3e-45	75	NP_850849.1	Chloroplast	chloroplast	0.000899682	0.00114545	0.000329988
350	GRMZM2G137704_P01	221	15.84	B-cell receptor-associated 31-like	2e-61	53.37	NP_568607.1	Secretory pathway	chloroplast	0.000895611	0.000285067	0.000246371
351	GRMZM2G145175_P02	295	20.34	gamma-soluble NSF attachment protein	2e-116	67.81	NP_567600.1	Any other location	mitochondria	0.000894599	0.000854235	0.000246093
352	GRMZM2G071010_P01	148	52.03	MMS ZWEI homologue 3	9e-78	91.22	NP_565834.1	Any other location	chloroplast	0.000891577	0.000638512	0.000735784
353	GRMZM5G854613_P01	407	49.63	Enoyl-CoA hydratase/isomerase family	4e-165	65.11	NP_194630.1	Secretory pathway	chloroplast	0.000891577	0.000773954	0.00133779
354	GRMZM2G019695_P01	223	50.02	unknown protein; BEST Arabidopsis thaliana protein match is: unknown protein (TAIR:AT5G42960.1); Has 62 Blast hits to 62 proteins in 18 species: Archae - 0; Bacteria - 0; Metazoa - 0; Fungi - 0; Plants - 62; Viruses - 0; Other Eukaryotes - 0 (source: NCBI BLink)	3e-56	45.29	NP_175131.3	Any other location	chloroplast	0.000887579	0.000706276	0.000651097
355	GRMZM2G121186_P01	372	28.76	nucleosome assembly protein 1;2	4e-109	71.01	NP_001189553.1	Any other location	nuclear	0.000886783	0.00101613	0.00068304
356	GRMZM2G313678_P01	450	67.11	translational elongation factor EF-TuM	0	92	AAG32661	Mitochondrion	chloroplast	0.000879689	0.00105	0.00165361
357	GRMZM2G022269_P01	452	67.26	translational elongation factor EF-TuM	0	98	AAG32661	Mitochondrion	mitochondria	0.000875797	0.000905971	0.00184706
358	GRMZM2G114954_P02	113	34.51	60S acidic ribosomal protein family	2e-21	53.91	NP_189491.1	Secretory pathway	chloroplast	0.000875797	0.000557521	0
359	GRMZM2G055276_P01	378	41.01	Hyaluronan / mRNA binding family	6e-59	46.46	NP_193485.1	Any other location	nuclear	0.000872707	0.000749998	0.000960283
360	GRMZM2G067242_P01	644	24.38	AAA-type ATPase family protein	0	71	NP_197195	Secretory pathway	extracellular	0.00087081	0.000978258	0.000535462
361	GRMZM2G115621_P01	114	79.82	LYR family of Fe/S cluster biogenesis protein	6e-46	71.68	NP_567970.1	Mitochondrion	mitochondria	0.000868114	0.00138158	0.00159205
362	GRMZM2G150648_P03	305	41.97	fibrillarin 2	2e-123	84.9	NP_567724.1	Mitochondrion	nuclear	0.000865268	0.00165245	0.000714072
363	GRMZM2G030167_P01	230	32.61	vacuolar ATP synthase subunit E1	6e-96	74.78	NP_192853.1	Any other location	cytosol	0.000860565	0.000958693	0.000631281
364	GRMZM2G003720_P01	154	39.61	Thioesterase superfamily protein	1e-32	45.86	NP_563705.1	Any other location	nuclear	0.00085684	0.000204545	0.000707117
365	GRMZM2G014705_P01	116	48.28	early nodulin-related	3e-10	55.1	NP_197966.1	Chloroplast	nuclear	0.000853147	0.0010862	0.000938759
366	GRMZM2G030717_P01	155	25.81	PHYTOCYSTATIN 2	1e-19	38.89	NP_180758.1	Secretory pathway	chloroplast	0.000851312	0.00121935	0.000585463
367	GRMZM2G083253_P06	155	32.9	ribosomal protein L23AB	2e-49	84.68	NP_001078293.1	Chloroplast	cytosol	0.000851312	0.000609676	0.000819648
368	GRMZM2G041238_P01	157	47.77	Translation protein SH3-like family protein	8e-62	81.56	NP_190560.1	Mitochondrion	chloroplast	0.000840467	0.000401273	0.000578004
369	GRMZM2G392863_P01	79	30.38	low-molecular-weight cysteine-rich 69	9e-24	62.82	NP_178319.1	Secretory pathway	extracellular	0.000835148	0.0011962	0.000918954
370	GRMZM5G803275_P01	198	11.62	RNA-binding (RRM/RBD/RNP motifs) family protein	7e-49	53.72	NP_564591.1	Any other location	nuclear	0.000833039	0.000477271	0
371	GRMZM2G051208_P01	160	30.63	Single hybrid motif superfamily protein	6e-65	78	NP_181057.1	Mitochondrion	mitochondria	0.000824708	0.000590623	0.000907467
372	GRMZM2G325328_P01	80	30	no hit				Any other location	cytosol	0.000824708	0	0
373	GRMZM2G056501_P05	161	25.96	MMS ZWEI homologue 3	2e-51	91.26	NP_565834.1	Any other location	cytosol	0.000819586	0.000586955	0
374	GRMZM2G042008_P01	485	35.05	aspartyl protease-like protein	3e-128	57	NP_171637	Secretory pathway	extracellular	0.000816206	0.000649483	0.00056132
375	GRMZM2G045318_P02	81	45.68	Preprotein translocase Sec, Sec61-beta subunit protein	3e-20	69.86	NP_974467.1	Mitochondrion	chloroplast	0.000814527	0	0.000448132
376	GRMZM2G059353_P01	326	22.7	Transmembrane proteins 14C	2e-52	40.2	NP_565892.1	Chloroplast	chloroplast	0.00080953	0.000869629	0.000723747
377	GRMZM2G034794_P01	204	35.29	Ribosomal protein L23/L15e family protein	4e-96	88.24	NP_193405.1	Mitochondrion	nuclear	0.000808538	0.000308823	0.000889674
378	GRMZM2G117935_P01	204	27.45	vacuolar protein sorting 46.1	3e-99	85.78	NP_173215.1	Any other location	mitochondria	0.000808538	0.000772057	0
379	GRMZM2G011219_P01	700	19	protein CASP	0	73	NP_5666111	Chloroplast	Golgi apparatus	0.000801145	0.00117	0.000285204
380	GRMZM2G054020_P01	371	8.63	SPFH/Band 7/PHB domain-containing membrane-associated protein family	8e-151	70.87	NP_027545.1	Chloroplast	cytosol	0.000800256	0.000424527	0.00014676
381	GRMZM2G039251_P01	331	35.35	Succinyl-CoA ligase, alpha subunit	7e-156	84.76	NP_197716.1	Mitochondrion	chloroplast	0.000797301	0.000570995	0.00087731
382	GRMZM5G887054_P01	207	26.57	Ribosomal protein L19e family protein	1e-91	79.9	NP_188300.1	Mitochondrion	nuclear	0.00079682	0.00121739	0.000526068
383	GRMZM2G176707_P01	373	26.27	nucleosome assembly protein 1;2	7e-117	66.15	NP_001189553.1	Any other location	cytosol	0.000795965	0.0010134	0
384	GRMZM2G043737_P01	166	36.75	RNA binding Plectin/S10 domain-containing protein	4e-59	77.71	NP_194304.1	Any other location	cytosol	0.0007949	0.000948793	0.000874667
385	GRMZM2G028855_P01	125	23.2	unknown protein; Has 35333 Blast hits to 34131 proteins in 2444 species: Archae - 798; Bacteria - 22429; Metazoa - 974; Fungi - 991; Plants - 531; Viruses - 0; Other Eukaryotes - 9610 (source: NCBI BLink)	2e-56	82.5	NP_974994.1	Chloroplast	chloroplast	0.00079172	0.000503999	0.000435584
386	GRMZM2G133044_P01	460	47.24	chloroplast heat shock protein 70-1	1e-49	83.33	NP_194159.1	Any other location	nuclear	0.000788852	0.000753259	0.000670737
387	GRMZM2G170457_P01	126	44.44	Cytochrome bd ubiquinol oxidase, 14kDa subunit	4e-48	72.95	NP_194973.1	Mitochondrion	mitochondria	0.000785437	0.000749998	0.00057617
388	GRMZM2G094742_P03	84	51.19	homolog of anti-oxidant 1	1e-31	81.58	NP_564870.1	Any other location	chloroplast	0.000785437	0.0015	0.000864254
389	GRMZM5G860137_P02	421	47.98	Thiolase family protein	0	74.63	NP_974901.2	Chloroplast	chloroplast	0.000783571	0.000598573	0.000862201
390	GRMZM2G140051_P01	380	25.79	nucleosome assembly protein 1;2	7e-123	75.9	NP_001189553.1	Any other location	cytosol	0.000781303	0.000994734	0.000382091
391	GRMZM2G097030_P01	468	40.17	UDP-Glycosyltransferase superfamily protein	5e-88	39.61	NP_191129.1	Any other location	cytosol	0.000775367	0.000605768	0.000814394
392	GRMZM2G537291_P01	640	58.28	2-isopropylmalate synthase B	0	91	AFW64772	Chloroplast	chloroplast	0.000773164	0.000689061	0.000964184
393	GRMZM2G119169_P02	171	32.75	Ribosomal protein L22p/L17e family protein	6e-83	83.53	NP_176910.1	Any other location	cytosol	0.000771657	0.00092105	0.00106136
394	GRMZM2G033894_P01	428	41.59	pyruvate dehydrogenase E1 alpha	0	74.71	NP_171617.1	Chloroplast	chloroplast	0.000770756	0.000515185	0.00093291
395	GRMZM2G006585_P01	214	12.62	PLATZ transcription factor family protein	3e-45	48.08	NP_180360.4	Secretory pathway	nuclear	0.000770756	0.000294392	0.00025443
396	GRMZM2G009253_P01	214	25.7	Uncharacterised conserved protein UCP022280	5e-38	44.21	NP_194371.2	Any other location	nuclear	0.000770756	0.000441588	0.00033924
397	GRMZM2G122810_P01	344	51.45	sterol methyltransferase 1	3e-166	79.1	NP_001078579.1	Any other location	cytosol	0.000767171	0.00109883	0.000738636
398	GRMZM5G833389_P02	559	44.72	Phosphoglycerate mutase, 2,3-bisphosphoglycerate-independent	0	83.54	NP_850542.1	Any other location	cytosol	0.000767171	0.000845257	0.000811688
399	GRMZM2G127160_P01	431	33.41	tryptophan aminotransferase related 2	4e-106	51.37	NP_974608.1	Mitochondrion	chloroplast	0.000765391	0.000803942	0.000757977
400	GRMZM2G004459_P01	647	46.68	MIRO-related GTP-ase 1	0	67	NP_198106	Chloroplast	chloroplast	0.000764799	0.000730292	0.000701288
401	GRMZM2G071071_P01	647	46.68	MIRO-related GTP-ase 1	0	67	NP_198106	Chloroplast	chloroplast	0.000764799	0.00087635	0.00072934
402	GRMZM2G125148_P03	562	14.41	putative nucleolar protein 5-2	0	78	NP_187157	Any other location	cytosol	0.000763075	0.000896795	0.000161471
403	GRMZM2G125893_P01	130	36.92	Nucleoside diphosphate kinase family protein	2e-67	87.69	NP_567690.1	Any other location	cytosol	0.000761269	0.000726921	0.000837662
404	GRMZM2G010991_P01	130	10.77	Ribosomal L22e protein family	2e-44	81.6	NP_001078112.1	Any other location	cytosol	0.000761269	0.000242307	0
405	GRMZM2G120596_P02	218	20.18	Synaptobrevin family protein	3e-115	88.53	NP_172653.1	Any other location	Golgi apparatus	0.000756613	0.000144495	0.000333015
406	GRMZM2G012631_P01	699	29.04	HSP protein	0	100	NP_001170480	Any other location	nuclear	0.000755098	0.000405578	0.000545259
407	GRMZM2G073622_P02	219	20.28	Nucleic acid-binding, OB-fold-like protein	3e-51	69.34	NP_849633.1	Chloroplast	chloroplast	0.000753158	0.000719176	0.000497242
408	GRMZM2G084521_P03	220	40.91	cyclophilin 5	7e-91	86.59	NP_180557.1	Mitochondrion	mitochondria	0.000749735	0.000572726	0.00115496
409	GRMZM2G051630_P01	308	54.87	Mitochondrial substrate carrier family protein	2e-146	83.9	NP_197477.1	Any other location	cytosol	0.000749735	0.00122727	0.00141423
410	GRMZM2G154344_P01	44	40.91	unknown protein; FUNCTIONS IN: molecular function unknown; INVOLVED IN: biological process unknown; LOCATED IN: endomembrane system; EXPRESSED IN: 23 plant structures; EXPRESSED DURING: 15 growth stages; BEST Arabidopsis thaliana protein match is: unknown protein (TAIR:AT3G01130.1); Has 64 Blast hits to 64 proteins in 11 species: Archae - 0; Bacteria - 0; Metazoa - 0; Fungi - 0; Plants - 64; Viru…	2e-09	61.9	NP_197036.2	Secretory pathway	chloroplast	0.000749735	0.000715907	0
411	GRMZM2G009928_P03	132	19.7	thioredoxin 2	2e-30	61.7	NP_198811.1	Any other location	chloroplast	0.000749735	0.000477271	0.00054998
412	GRMZM2G010836_P02	221	19.46	Vesicle transport v-SNARE family protein	2e-73	60.81	NP_564255.1	Any other location	Golgi apparatus	0.000746343	0.00114027	0.000246371
413	GRMZM2G065868_P03	133	28.57	Ribosomal protein L32e	5e-62	82.71	NP_193544.1	Any other location	chloroplast	0.000744098	0.000473683	0.000409384
414	GRMZM2G363460_P05	490	9.8	peroxin 14	7e-55	35.64	NP_201087.3	Any other location	nuclear	0.000740555	0.000514284	0.000185197
415	GRMZM2G085474_P04	401	39.65	Thiolase family protein	0	77.5	NP_974901.2	Any other location	chloroplast	0.000740387	0.00047132	0.000905204
416	GRMZM2G071745_P02	135	36.3	cytochrome B5 isoform A	1e-46	58.21	NP_173958.1	Any other location	cytosol	0.000733074	0.000699998	0.000672198
417	GRMZM5G813584_P03	181	44.75	Ribosomal L5P family protein	2e-99	94.48	NP_568649.2	Any other location	cytosol	0.000729024	0.000522098	0.00140382
418	GRMZM2G143008_P01	638	34.64	acetolactate synthase 2, Precursor	0	95	AFW62448	Chloroplast	chloroplast	0.000723882	0.000444356	0.000768076
419	GRMZM2G151252_P01	137	35.77	Ribosomal protein S24e family protein	2e-62	84.85	NP_198158.1	Mitochondrion	nuclear	0.000722372	0.000459853	0.000662385
420	AC210013.4_FGP019	274	31.39	Ribosomal protein S5 family protein	7e-112	87.33	NP_191308.1	Any other location	cytosol	0.000722372	0.00103467	0.000662385
421	GRMZM2G107540_P01	137	8.76	gamma histone variant H2AX	5e-62	86.62	NP_175868.1	Chloroplast	nuclear	0.000722372	0	0.000264954
422	GRMZM2G060429_P01	183	18.58	no hit				Secretory pathway	extracellular	0.000721057	0.000860653	0.000694237
423	GRMZM2G382673_P01	138	75.36	Thioredoxin superfamily protein	7e-31	51.22	NP_974872.1	Any other location	cytosol	0.000717138	0.00205434	0.00118365
424	GRMZM2G115049_P01	276	68.84	voltage dependent anion channel 3	2e-89	56.25	NP_001190314.1	Any other location	cytosol	0.000717138	0.0011413	0.00203851
425	GRMZM2G112795_P01	46	50	wound-responsive protein-related	1e-13	78.72	NP_187379.1	Any other location	nuclear	0.000717138	0.00136956	0
426	GRMZM2G078409_P01	46	21.74	no hit				Any other location	nuclear	0.000717138	0	0
427	GRMZM2G074102_P01	371	15.9	SPFH/Band 7/PHB domain-containing membrane-associated protein family	2e-148	68.98	NP_027545.1	Chloroplast	cytosol	0.000711339	0.000424527	0
428	GRMZM2G005887_P01	325	52.31	O-acetylserine (thiol) lyase (OAS-TL) isoform A1	2e-143	82.65	NP_001190733.1	Any other location	cytosol	0.000710518	0.000872305	0.00067013
429	GRMZM2G168149_P01	279	30.82	Ribosomal protein S5 family protein	1e-111	86.88	NP_191308.1	Any other location	cytosol	0.000709427	0.00101613	0.000715565
430	GRMZM5G852016_P01	279	40.21	translocon at the inner envelope membrane of chloroplasts 110	4e-30	43.75	NP_172176.1	Chloroplast	chloroplast	0.000709427	0.000677417	0.000390308
431	AC196426.3_FGP007	744	28.63	Root hair defective 3 GTP-binding protein RHD3	0	63	NP_188003	Any other location	cytosol	0.000709427	0.000381047	0.000439097
432	GRMZM2G085926_P01	326	29.14	phosphorylcholine cytidylyltransferase	2e-121	74.91	NP_180785.1	Any other location	cytosol	0.000708339	0.000966255	0.000556728
433	GRMZM5G852185_P02	140	38.57	ribosomal protein S13A	2e-65	85.71	NP_567151.1	Mitochondrion	nuclear	0.000706893	0	0.00116674
434	GRMZM2G306345_P04	655	38.32	pyruvate orthophosphate dikinase	0	99	ACL37468	Chloroplast	cytosol	0.000705094	0.000577098	0.000886685
435	GRMZM2G074790_P02	565	47.24	heat shock protein 60-3A	0	69.1	NP_566466.1	Mitochondrion	mitochondria	0.000700637	0.00117079	0.000867314
436	GRMZM2G352129_P01	660	14.09	poly(A) binding protein 8	0	66	NP_564554	Secretory pathway	cytosol	0.000699753	0.000524999	0.000164994
437	GRMZM2G159388_P01	283	10.6	VIRB2-interacting protein 1	2e-81	56.93	NP_194094.1	Any other location	plasma membrane	0.000699399	0.000556536	0.000192396
438	GRMZM2G134770_P03	283	30.74	Ran BP2/NZF zinc finger-like superfamily protein	1e-73	56.01	NP_683478.2	Chloroplast	nuclear	0.000699399	0.00077915	0.000513056
439	AC225147.4_FGP002	142	21.83	Ribosomal protein S12/S23 family protein	5e-75	96.48	NP_195916.1	Mitochondrion	cytosol	0.000696937	0.00133098	0.000383437
440	GRMZM2G073700_P01	332	18.67	RNA-binding (RRM/RBD/RNP motifs) family protein	1e-40	53.51	NP_565132.2	Chloroplast	nuclear	0.000695537	0.000759034	0.000546667
441	GRMZM2G027282_P02	428	33.64	regulatory particle triple-A ATPase 5A	0	94.42	NP_187204.1	Any other location	cytosol	0.00069368	0.000515185	0.00059367
442	GRMZM2G036708_P01	382	39.01	cysteine synthase C1	1e-143	76.62	NP_191703.1	Mitochondrion	mitochondria	0.000690855	0.000577224	0.000997739
443	GRMZM2G032505_P03	430	33.49	regulatory particle triple-A ATPase 5A	0	95.15	NP_187204.1	Any other location	cytosol	0.000690454	0.000439534	0.000590909
444	GRMZM2G037177_P01	239	57.32	gamma carbonic anhydrase 2	5e-109	76.17	NP_175159.1	Any other location	cytosol	0.000690133	0.000790793	0.00106314
445	GRMZM2G387360_P01	96	14.58	Bifunctional inhibitor/lipid-transfer protein/seed storage 2S albumin superfamily protein	7e-19	45.95	NP_198633.1	Secretory pathway	extracellular	0.000687257	0.000328124	0
446	GRMZM2G071249_P01	240	30.42	Ubiquitin-associated/translation elongation factor EF1B protein	2e-37	49.38	NP_568790.1	Any other location	nuclear	0.000687257	0.000656248	0
447	GRMZM2G136534_P01	337	14.24	Peroxidase superfamily protein	3e-95	54.58	NP_195469.1	Mitochondrion	chloroplast	0.000685218	0.000560829	0.000161567
448	GRMZM2G132903_P01	723	42.88	glyoxysomal fatty acid beta-oxidation multifunctional protein MFP-a	0	99	NP_001152306	Any other location	chloroplast	0.000684405	0.000348547	0.000828393
449	GRMZM2G005493_P01	482	65.56	xylose isomerase family protein	0	76.76	NP_568861.3	Secretory pathway	chloroplast	0.000684405	0.000588173	0.00195802
450	GRMZM2G416069_P01	482	18.88	Structural maintenance of chromosomes (SMC) family protein	2e-137	56.04	NP_001190092.1	Any other location	nuclear	0.000684405	0.000588173	0
451	GRMZM2G101457_P01	242	38.02	3-hydroxyacyl-CoA dehydratase 1	2e-59	48.09	NP_193180.1	Any other location	chloroplast	0.000681577	0.000390495	0.000524981
452	GRMZM2G143499_P01	243	13.99	Peptidyl-tRNA hydrolase II (PTH2) family protein	5e-58	77.78	NP_001030627.1	Secretory pathway	chloroplast	0.000678772	0	0.000149377
453	GRMZM2G100225_P02	245	43.67	Ribosomal protein L30/L7 family protein	3e-113	77.14	NP_187967.1	Any other location	cytosol	0.000673231	0.000514284	0.00103711
454	GRMZM2G001850_P01	196	30.1	nucleolin like 2	3e-25	36.71	NP_188491.1	Any other location	cytosol	0.000673231	0.000964283	0
455	GRMZM2G146472_P03	147	43.54	Alba DNA/RNA-binding protein	4e-53	71.33	NP_565124.1	Any other location	cytosol	0.000673231	0.00042857	0.00049386
456	GRMZM2G093947_P01	295	15.59	CTC-interacting domain 12	2e-50	40.58	NP_192799.1	Mitochondrion	nuclear	0.000670949	0.000533897	0.000246093
457	GRMZM2G003789_P01	443	37.47	Peptidase M20/M25/M40 family protein	1e-127	52.78	NP_186937.1	Chloroplast	Chloroplast	0.000670192	0.000639953	0.000819383
458	GRMZM2G055507_P01	641	54.13	2-isopropylmalate synthase B	0	100	AFW64772	Chloroplast	chloroplast	0.00066903	0.00054056	0.000764481
459	GRMZM2G064302_P02	445	50.79	Enolase	0	86.23	NP_181192.1	Any other location	cytosol	0.00066718	0.000707863	0.00106041
460	GRMZM2G076544_P01	248	52.02	cyclophilin 20-2	4e-91	82.26	NP_196816.1	Chloroplast	chloroplast	0.000665087	0.000381047	0.000731828
461	GRMZM2G029107_P01	149	38.26	calmodulin 5	5e-82	98.66	NP_850097.1	Any other location	nuclear	0.000664195	0.000634226	0.000852654
462	GRMZM2G071433_P01	199	7.54	AWPM-19-like family protein	7e-15	33.58	NP_563710.1	Mitochondrion	nuclear	0.000663082	0.000316582	0.000182405
463	GRMZM2G003409_P01	448	45.09	hydroxyproline-rich glycoprotein family protein	1e-57	45.1	NP_565899.1	Any other location	cytosol	0.000662712	0.00091406	0.00186355
464	GRMZM2G389768_P01	249	50.2	cold shock domain protein 1	8e-46	46.67	NP_195326.1	Any other location	nuclear	0.000662416	0.00101205	0.000801778
465	GRMZM2G120563_P07	399	37.84	alanine-2-oxoglutarate aminotransferase 2	0	80.6	NP_001031263.1	Any other location	chloroplast	0.00066142	0.000473683	0.000682306
466	GRMZM2G129218_P01	350	36.57	DNAJ heat shock family protein	3e-148	73.7	NP_191819.1	Secretory pathway	cytosol	0.000659767	0.000629998	0.000881539
467	GRMZM2G125784_P01	100	31	Mitochondrial ribosomal protein L27	3e-31	72.22	NP_198824.1	Mitochondrion	chloroplast	0.000659767	0.000944997	0
468	GRMZM2G087570_P01	251	51.39	cyclophilin 20-2	3e-91	81.18	NP_001190299.1	Chloroplast	chloroplast	0.000657138	0.000376493	0.000723081
469	GRMZM2G146358_P01	251	17.13	Ribosomal protein L19e family protein	2e-91	84.26	NP_188300.1	Mitochondrion	chloroplast	0.000657138	0.000752986	0.000289233
470	GRMZM2G153292_P02	452	55.65	Tubulin/FtsZ family protein	0	97.7	NP_193232.1	Any other location	cytosol	0.000656847	0.000696901	0.00132506
471	GRMZM2G142891_P02	151	10.66	Mannose-binding lectin superfamily protein	8e-11	43.81	NP_001185041.1	Any other location	cytosol	0.000655397	0.000208609	0
472	GRMZM5G866082_P01	252	42.06	general regulatory factor 7	8e-116	79.3	NP_566174.1	Any other location	cytosol	0.000654531	0.000874998	0.0010083
473	GRMZM2G015642_P01	256	22.27	signal recognition particle binding	8e-87	59.04	NP_196186.1	Any other location	cytosol	0.000644304	0.000615233	0.000283583
474	GRMZM2G416388_P01	205	72.2	Cystathionine beta-synthase (CBS) family protein	2e-87	73.79	NP_196647.1	Mitochondrion	cytosol	0.000643675	0.000614632	0.00150507
475	GRMZM2G437100_P01	154	37.66	HSP20-like chaperones superfamily protein	1e-57	66.88	NP_175759.1	Any other location	cytosol	0.00064263	0.000613635	0.000942823
476	GRMZM2G076524_P02	310	41.94	succinate dehydrogenase 5	5e-63	63.22	NP_564506.1	Chloroplast	nuclear	0.000638484	0.000711288	0.000585463
477	GRMZM2G173277_P02	104	72.12	Complex I subunit NDUFS6	4e-39	71.88	NP_564540.1	Any other location	cytosol	0.000634391	0.000605768	0.00191964
478	GRMZM2G337229_P01	156	20.51	oleosin 1	1e-32	67.29	NP_194244.1	Any other location	plasma membrane	0.000634391	0.00100961	0.000465368
479	GRMZM2G364069_P01	419	20.76	DNAJ homologue 2	0	79.81	NP_568412.1	Any other location	nuclear	0.000629849	0.000676609	0.000303211
480	GRMZM2G128171_P02	367	34.33	thioredoxin family protein	1e-151	76.06	NP_182269.1	Secretory pathway	chloroplast	0.000629205	0.000944139	0.000741799
481	GRMZM2G075844_P01	265	10.57	Translocon-associated protein (TRAP), alpha subunit	9e-63	52.81	NP_179250.2	Secretory pathway	chloroplast	0.000622421	0.000356603	0
482	GRMZM2G434173_P01	584	51.2	chaperonin-60alpha	0	82.13	NP_180367.1	Chloroplast	chloroplast	0.000621356	0.000431506	0.000932329
483	GRMZM2G300801_P01	425	53.65	phosphoserine aminotransferase	3e-160	73.13	NP_195288.1	Chloroplast	chloroplast	0.000620957	0.000370587	0.00111031
484	GRMZM2G039954_P03	107	8.41	unknown protein; FUNCTIONS IN: molecular function unknown; INVOLVED IN: biological process unknown; LOCATED IN: cellular component unknown; EXPRESSED IN: 19 plant structures; EXPRESSED DURING: 10 growth stages	2e-18	41.96	NP_001190294.1	Any other location	mitochondria	0.000616604	0.000294392	0
485	GRMZM2G088064_P03	482	54.15	alanine aminotransferase 2	0	76.99	NP_565040.2	Any other location	cytosol	0.000615965	0.00052282	0.00112963
486	GRMZM2G063287_P01	322	15.53	late embryogenesis abundant domain-containing protein / LEA domain-containing protein	6e-11	33.33	NP_179425.1	Secretory pathway	chloroplast	0.00061469	0.000489129	0.000225458
487	GRMZM2G112165_P01	698	29.37	TPA: putative heat shock protein 90 family protein	0	100	DAA40366	Any other location	nuclear	0.000614396	0.000406159	0.000598044
488	GRMZM2G032222_P01	591	24.87	electron-transfer flavoprotein:ubiquinone oxidoreductase	0	74.18	NP_181868.1	Mitochondrion	mitochondria	0.000613996	0.000532993	0.000368515
489	GRMZM2G176677_P07	215	46.98	RAB GTPASE HOMOLOG B18	4e-98	86	NP_001117435.1	Any other location	chloroplast	0.000613737	0.000879067	0.000844155
490	GRMZM2G069651_P01	699	13.02	TPA: putative heat shock protein 90 family protein	0	100	DAA61991	Any other location	nuclear	0.000613517	0.000405578	0
491	GRMZM2G155688_P01	269	11.52	poly(A) binding protein 2	1e-31	59.43	NP_195137.5	Secretory pathway	chloroplast	0.000613166	0.0008197	0.000607227
492	GRMZM2G013042_P01	269	39.03	NAD(P)-binding Rossmann-fold superfamily protein	3e-83	52.67	NP_001078091.1	Any other location	cytosol	0.000613166	0.0003513	0.000674697
493	GRMZM2G079777_P02	269	19.33	vacuolar ATP synthase subunit D (VATD) / V-ATPase D subunit / vacuolar proton pump D subunit (VATPD)	5e-118	76.58	NP_191432.1	Any other location	chloroplast	0.000613166	0.0009368	0.000404818
494	GRMZM2G324162_P01	108	36.11	SWIB/MDM2 domain superfamily protein	1e-08	42.03	NP_565366.1	Mitochondrion	chloroplast	0.000610895	0.000291666	0.000672198
495	GRMZM2G144367_P01	216	24.54	stromal cell-derived factor 2-like protein precursor	8e-87	68.06	NP_565585.1	Secretory pathway	vacuolar membrane	0.000610895	0.000291666	0.000168049
496	GRMZM2G050412_P01	325	44.62	Mannose-binding lectin superfamily protein	1e-10	36.73	NP_001185041.1	Chloroplast	cytosol	0.000609015	0.000872305	0.00117273
497	GRMZM2G002630_P01	326	66.87	Mannose-binding lectin superfamily protein	2e-08	27.78	NP_188775.2	Chloroplast	chloroplast	0.000607147	0.000773004	0.00167018
498	GRMZM2G134230_P01	219	15.07	no hit				Mitochondrion	mitochondria	0.000602527	0.000431506	0.000331495
499	GRMZM2G140582_P01	220	4.09	B-cell receptor-associated 31-like	2e-52	50	NP_568607.1	Secretory pathway	plasma membrane	0.000599788	0.000143181	0
500	GRMZM2G074759_P01	497	24.95	AMP-dependent synthetase and ligase family protein	0	62.55	NP_190468.1	Any other location	vacuolar membrane	0.000597374	0.000443661	0.00032866
501	GRMZM2G008714_P01	609	10.51	Pyruvate kinase family protein	0	84.27	NP_196474.1	Chloroplast	chloroplast	0.000595848	0.000103448	0.000119207
502	GRMZM2G008919_P02	222	32.88	vesicle-associated membrane protein 726	3e-109	85.84	NP_171968.1	Secretory pathway	extracellular	0.000594384	0.000851349	0.00065403
503	GRMZM2G044137_P02	111	58.56	Ribosomal protein L7Ae/L30e/S12e/Gadd45 family protein	2e-46	75.68	NP_188504.1	Any other location	chloroplast	0.000594384	0	0.000817538
504	GRMZM2G163325_P01	333	20.72	dynamin-like 3	8e-135	75.87	NP_176170.1	Chloroplast	endoplasmic reticulum	0.000594384	0.00066216	0.000327015
505	GRMZM2G122800_P03	222	18.92	SNF7 family protein	2e-83	78.83	NP_179573.1	Any other location	chloroplast	0.000594384	0.000567566	0.000490523
506	GRMZM2G163227_P01	278	28.06	Uncharacterised conserved protein UCP022280	5e-32	33.33	NP_566034.1	Chloroplast	nuclear	0.000593315	0.000566545	0.000456998
507	GRMZM2G049675_P01	334	56.29	alpha/beta-Hydrolases superfamily protein	3e-68	41.64	NP_564507.1	Any other location	chloroplast	0.000592605	0.000660178	0.000760751
508	GRMZM5G807639_P03	446	32.29	Dihydrolipoamide succinyltransferase	4e-163	67.87	NP_200318.1	Mitochondrion	chloroplast	0.000591719	0.000918159	0.00105803
509	GRMZM2G072806_P01	223	24.66	Alpha-helical ferredoxin	4e-102	80.89	NP_178022.1	Mitochondrion	chloroplast	0.000591719	0.000565021	0.000406936
510	GRMZM2G333861_P01	503	23.66	AMP-dependent synthetase and ligase family protein	0	63.46	NP_190468.1	Any other location	chloroplast	0.000590249	0	0.00032474
511	GRMZM2G043127_P01	56	39.29	translocase of the outer mitochondrial membrane 6	1e-07	42.86	NP_564545.1	Mitochondrion	mitochondria	0.000589077	0.000562498	0.000972286
512	GRMZM2G005633_P02	281	13.17	homolog of carrot EP3-3 chitinase	3e-88	57.09	NP_191010.1	Secretory pathway	extracellular	0.000586981	0.000448397	0.000129177
513	AC195340.3_FGP001	450	40.67	Tubulin/FtsZ family protein	0	94.71	NP_193232.1	Any other location	cytosol	0.000586459	0.000419999	0.000887301
514	GRMZM2G083243_P01	450	36.44	tubulin alpha-5	0	97.24	NP_197479.1	Any other location	cytosol	0.000586459	0.000559998	0.0010083
515	GRMZM2G059151_P01	564	43.09	Phosphofructokinase family protein	0	81.35	NP_172664.1	Chloroplast	chloroplast	0.0005849	0.000558509	0.000707953
516	GRMZM2G410710_P01	282	64.18	prohibitin 3	9e-120	74.37	NP_198893.1	Secretory pathway	chloroplast	0.0005849	0.000893615	0.00102975
517	GRMZM2G124576_P02	564	14.36	NOP56-like pre RNA processing ribonucleoprotein	0	78	NP_187157.1	Any other location	cytosol	0.0005849	0.000502658	0.000160898
518	GRMZM2G044805_P01	226	14.6	SNF7 family protein	2e-73	70.09	NP_179573.1	Any other location	nuclear	0.000583864	0	0
519	GRMZM2G142757_P02	226	22.57	Clathrin light chain protein	1e-39	55.84	NP_565484.1	Secretory pathway	extracellular	0.000583864	0.00041814	0.000481841
520	GRMZM2G114739_P01	397	21.16	sulfite oxidase	6e-178	73.64	NP_186840.1	Any other location	cytoskeleton	0.000581658	0.000238035	0.000320014
521	GRMZM2G703753_P01	171	53.22	alanine aminotransferase 2	7e-77	74.27	NP_001185380.1	Any other location	cytosol	0.000578743	0.00036842	0.000849092
522	GRMZM2G174479_P01	114	30.7	unknown protein; FUNCTIONS IN: molecular function unknown; INVOLVED IN: biological process unknown; LOCATED IN: chloroplast outer membrane, chloroplast thylakoid membrane, chloroplast, chloroplast envelope; EXPRESSED IN: 24 plant structures; EXPRESSED DURING: 13 growth stages; Has 29 Blast hits to 29 proteins in 12 species: Archae - 0; Bacteria - 0; Metazoa - 3; Fungi - 0; Plants - 26; Viruses - …	6e-07	44.64	NP_566963.1	Any other location	mitochondria	0.000578743	0.00055263	0.000477614
523	GRMZM5G800853_P01	115	26.96	TFIIB zinc-binding protein	2e-23	47.37	NP_566786.1	Secretory pathway	chloroplast	0.00057371	0.000547825	0
524	GRMZM2G146885_P01	288	11.81	delta(3,5),delta(2,4)-dienoyl-CoA isomerase 1	2e-85	55.68	NP_199142.1	Any other location	cytosol	0.000572714	0.000546873	0.000126037
525	GRMZM2G055643_P02	232	19.4	RING/U-box superfamily protein	6e-44	59.48	NP_849843.3	Any other location	nuclear	0.000568764	0.000271551	0
526	GRMZM2G704150_P02	116	26.72	Domain of unknown function (DUF543)	9e-28	71.43	NP_565036.1	Any other location	mitochondria	0.000568764	0.000814653	0.00046938
527	GRMZM2G156068_P01	233	53.22	delta subunit of Mt ATP synthase	8e-59	48.09	NP_196849.1	Mitochondrion	mitochondria	0.000566323	0.000675964	0.000701048
528	GRMZM2G170397_P02	175	76	rotamase cyclophilin 2	4e-79	79.53	NP_001078301.1	Any other location	chloroplast	0.000565514	0.000719998	0.00124453
529	GRMZM5G852396_P01	117	29.91	unknown protein; CONTAINS InterPro DOMAIN/s: Protein of unknown function DUF1674 (InterPro:IPR012875); Has 30201 Blast hits to 17322 proteins in 780 species: Archae - 12; Bacteria - 1396; Metazoa - 17338; Fungi - 3422; Plants - 5037; Viruses - 0; Other Eukaryotes - 2996 (source: NCBI BLink)	8e-11	78.12	NP_569049.1	Chloroplast	mitochondria	0.000563903	0.00080769	0
530	GRMZM2G155709_P01	764	16.1	unknown	0	100	AFW79931	Chloroplast	endoplasmic reticulum	0.00056132	0	0.000356335
531	GRMZM2G052266_P02	413	53.49	FAD-dependent oxidoreductase family protein	1e-124	54.23	NP_180034.1	Any other location	cytosol	0.000559124	0.000305084	0.000834958
532	GRMZM2G030402_P01	59	27.12	unknown protein; FUNCTIONS IN: molecular function unknown; INVOLVED IN: biological process unknown; LOCATED IN: endomembrane system; Has 31 Blast hits to 31 proteins in 11 species: Archae - 0; Bacteria - 0; Metazoa - 0; Fungi - 0; Plants - 31; Viruses - 0; Other Eukaryotes - 0 (source: NCBI BLink)	3e-15	61.82	NP_001078159.1	Mitochondrion	cytosol	0.000559124	0	0
533	GRMZM2G122631_P02	59	16.95	unknown protein; LOCATED IN: endomembrane system; BEST Arabidopsis thaliana protein match is: unknown protein (TAIR:AT2G35736.2); Has 78 Blast hits to 78 proteins in 13 species: Archae - 0; Bacteria - 0; Metazoa - 0; Fungi - 0; Plants - 78; Viruses - 0; Other Eukaryotes - 0 (source: NCBI BLink)	2e-12	55.17	NP_001078445.1	Secretory pathway	chloroplast	0.000559124	0.000533897	0
534	GRMZM2G027995_P01	414	46.86	eukaryotic translation initiation factor 4A1	0	91.3	NP_566469.1	Any other location	cytosol	0.000557774	0.000608694	0.0010083
535	GRMZM2G113720_P01	178	28.65	Ribosomal protein L18ae/LX family protein	7e-91	87.64	NP_180995.1	Mitochondrion	nuclear	0.000555983	0.000530897	0.000611776
536	GRMZM2G141399_P01	1674	20.85	dull endosperm1	0	100	AFW56922	Mitochondrion	chloroplast	0.000551776	0.000677417	0.000249364
537	GRMZM2G520535_P01	299	21.74	Oxoglutarate/iron-dependent oxygenase	1e-116	66.43	NP_566838.1	Secretory pathway	extracellular	0.000551644	0.000737456	0.000424901
538	GRMZM2G149647_P01	240	35.83	heat shock protein 21	4e-57	50.64	NP_194497.1	Chloroplast	chloroplast	0.000549806	0.00013125	0.000604978
539	GRMZM2G098237_P01	181	32.6	copper ion binding	6e-28	43.2	NP_567389.1	Any other location	mitochondria	0.000546768	0.000696131	0.000601636
540	GRMZM2G078876_P01	181	16.02	Bifunctional inhibitor/lipid-transfer protein/seed storage 2S albumin superfamily protein	2e-10	35.26	NP_179002.1	Secretory pathway	chloroplast	0.000546768	0.000348065	0.000300818
541	GRMZM2G063420_P01	121	23.97	Target SNARE coiled-coil domain protein	1e-40	64.46	NP_567434.1	Any other location	Golgi apparatus	0.000545262	0.00052066	0.000449984
542	GRMZM2G138103_P01	182	48.35	CONTAINS InterPro DOMAIN/s: Ubiquitin-conjugating enzyme/RWD-like (InterPro:IPR016135), Ubiquitin-fold modifier-conjugating enzyme 1 (InterPro:IPR014806); Has 269 Blast hits to 269 proteins in 110 species: Archae - 0; Bacteria - 0; Metazoa - 175; Fungi - 0; Plants - 42; Viruses - 0; Other Eukaryotes - 52 (source: NCBI BLink)	6e-83	77.59	NP_564289.1	Any other location	mitochondria	0.000543764	0.000346153	0.000498608
543	GRMZM2G112079_P01	61	18.03	unknown protein; Has 30 Blast hits to 30 proteins in 12 species: Archae - 0; Bacteria - 0; Metazoa - 0; Fungi - 0; Plants - 30; Viruses - 0; Other Eukaryotes - 0 (source: NCBI BLink)	7e-20	67.21	NP_683481.1	Secretory pathway	mitochondria	0.000540792	0	0.00059506
544	GRMZM2G158304_P01	61	36.07	no hit				Mitochondrion	chloroplast	0.000540792	0.000516392	0.000892591
545	AC194341.4_FGP002	122	61.48	Mitochondrial ATP synthase subunit G protein	3e-47	67.5	NP_974621.1	Mitochondrion	chloroplast	0.000540792	0.000774588	0.00193395
546	GRMZM2G179429_P01	307	15.64	CONTAINS InterPro DOMAIN/s: DDRGK domain (InterPro:IPR019153); Has 14775 Blast hits to 8764 proteins in 778 species: Archae - 29; Bacteria - 1878; Metazoa - 5164; Fungi - 1447; Plants - 582; Viruses - 164; Other Eukaryotes - 5511 (source: NCBI BLink)	3e-66	59.38	NP_849456.1	Secretory pathway	nuclear	0.000537269	0.000410422	0.000295592
547	GRMZM2G123922_P01	921	22.26	ATP-dependent Clp protease ATP-binding subunit ClpC	0	89	NP_568746	Chloroplast	chloroplast	0.000537269	0.000342019	0.000394122
548	GRMZM2G074158_P02	984	48.37	TPA: phosphorylase isoform 1	0	100	DAA51482	Chloroplast	chloroplast	0.000536396	0.000448169	0.000885334
549	GRMZM2G024811_P01	495	25.86	FK506 BINDING PROTEIN 53	4e-67	39.01	NP_567717.1	Any other location	nuclear	0.000533145	0.000509089	0
550	GRMZM2G000510_P04	310	37.1	plant uncoupling mitochondrial protein 1	7e-135	76.74	NP_190979.1	Any other location	cytosol	0.00053207	0.000914514	0.000585463
551	GRMZM5G805526_P01	62	14.52	Ribosomal protein S30 family protein	3e-22	96.77	NP_200478.1	Mitochondrion	nuclear	0.00053207	0	0
552	GRMZM2G126266_P02	558	16.67	unknown protein; INVOLVED IN: biological process unknown; LOCATED IN: plasma membrane; EXPRESSED IN: 22 plant structures; EXPRESSED DURING: 13 growth stages; BEST Arabidopsis thaliana protein match is: unknown protein (TAIR:AT5G23700.1); Has 12429 Blast hits to 9751 proteins in 897 species: Archae - 180; Bacteria - 1190; Metazoa - 6552; Fungi - 1361; Plants - 886; Viruses - 50; Other Eukaryotes -…	1e-161	57.04	NP_190455.2	Chloroplast	mitochondria	0.00053207	0.000959675	0.00022768
553	GRMZM2G042146_P01	311	53.7	Mitochondrial substrate carrier family protein	2e-147	83.9	NP_197477.1	Mitochondrion	cytosol	0.000530359	0.000911573	0.00105044
554	GRMZM2G322413_P02	187	39.57	Ribosomal protein L18e/L15 superfamily protein	1e-89	83.96	NP_198137.1	Any other location	nuclear	0.000529225	0.000673795	0.000679387
555	GRMZM2G005036_P01	499	54.11	Insulinase (Peptidase family M16) protein	1e-175	63.37	NP_175610.1	Mitochondrion	mitochondria	0.000528871	0.000757513	0.0007638
556	GRMZM2G139797_P03	313	28.75	seed gene 1	3e-89	67.11	NP_194404.1	Any other location	cytosol	0.00052697	0.00100639	0.000463881
557	GRMZM2G152958_P01	565	31.15	lipoamide dehydrogenase 1	0	82.11	NP_001078165.1	Chloroplast	chloroplast	0.000525478	0.000557521	0.000610332
558	GRMZM2G462325_P01	440	34.55	dolichyl-diphosphooligosaccharide-protein glycosyltransferase 48kDa subunit family protein	0	73.05	NP_569038.1	Secretory pathway	vacuolar membrane	0.000524814	0.000286363	0.000701225
559	GRMZM2G126517_P01	315	51.75	indigoidine synthase A family protein	1e-116	67	NP_564574.2	Secretory pathway	cytosol	0.000523624	0.000199999	0.00074902
560	GRMZM2G415359_P03	63	37.65	Lactate/malate dehydrogenase family protein	1e-26	83.87	NP_171936.1	Any other location	extracellular	0.000523624	0	0.00288085
561	GRMZM2G079538_P02	446	34.98	Dihydrolipoamide succinyltransferase	2e-164	69.13	NP_200318.1	Mitochondrion	chloroplast	0.000517754	0.000776904	0.00113942
562	GRMZM2G016189_P01	447	43.62	aldehyde dehydrogenase 10A8	0	67.81	NP_565094.1	Chloroplast	chloroplast	0.000516596	0.000352348	0.000568436
563	GRMZM2G030016_P01	192	32.81	Ribosomal protein S7e family protein	8e-85	74.74	NP_849786.1	Any other location	cytosol	0.000515443	0.000656248	0.000756223
564	GRMZM2G131321_P01	192	43.23	Microsomal signal peptidase 25 kDa subunit (SPC25)	2e-72	71.75	NP_181525.2	Any other location	plasma membrane	0.000515443	0.000328124	0.00103981
565	GRMZM2G163468_P01	64	17.19	unknown protein; Has 40 Blast hits to 40 proteins in 15 species: Archae - 0; Bacteria - 0; Metazoa - 0; Fungi - 0; Plants - 40; Viruses - 0; Other Eukaryotes - 0 (source: NCBI BLink)	3e-24	80	NP_566330.1	Secretory pathway	extracellular	0.000515443	0.000492186	0
566	GRMZM5G872800_P01	320	58.38	Phosphofructokinase family protein	1e-81	74.87	NP_192313.3	Chloroplast	chloroplast	0.000515443	0.000393749	0.000567167
567	GRMZM2G099528_P01	129	16.28	B-cell receptor-associated 31-like	1e-44	61.24	NP_564527.1	Secretory pathway	plasma membrane	0.000511447	0	0.000281385
568	GRMZM5G800734_P02	323	23.53	ankyrin repeat-containing protein 2	1e-116	66.06	NP_195270.1	Chloroplast	mitochondria	0.000510655	0.000390092	0.000393329
569	GRMZM2G134107_P01	130	16.92	Ribosomal L22e protein family	4e-44	80.33	NP_001078112.1	Any other location	cytosol	0.000507513	0	0
570	GRMZM2G147884_P02	780	28.33	primary-amine oxidase	0	83	NP_181777	Any other location	cytosol	0.000507513	0.000323076	0.000395563
571	GRMZM2G012863_P02	461	46.85	3-ketoacyl-acyl carrier protein synthase I	0	79.87	NP_199441.1	Chloroplast	chloroplast	0.000500908	0	0.000748021
572	GRMZM2G135498_P01	461	49.46	3-ketoacyl-acyl carrier protein synthase I	0	84.63	NP_199441.1	Chloroplast	chloroplast	0.000500908	0.000546636	0.00078739
573	GRMZM2G090195_P01	66	16.67	no hit				Any other location	nuclear	0.000499823	0.000477271	0
574	GRMZM2G129015_P01	132	27.27	Ribosomal protein S26e family protein	2e-47	78.76	NP_181591.1	Any other location	chloroplast	0.000499823	0	0.00027499
575	GRMZM2G034225_P01	133	36.09	unknown protein; FUNCTIONS IN: molecular function unknown; INVOLVED IN: biological process unknown; LOCATED IN: endomembrane system; EXPRESSED IN: 23 plant structures; EXPRESSED DURING: 15 growth stages; Has 30201 Blast hits to 17322 proteins in 780 species: Archae - 12; Bacteria - 1396; Metazoa - 17338; Fungi - 3422; Plants - 5037; Viruses - 0; Other Eukaryotes - 2996 (source: NCBI BLink)	1e-11	46.48	NP_568796.1	Any other location	cytosol	0.000496065	0.000236841	0.000955228
576	GRMZM2G037327_P01	267	10.11	tonoplast intrinsic protein 1;3	1e-59	47.43	NP_192056.1	Mitochondrion	plasma membrane	0.000494207	0.000353932	0.000611776
577	GRMZM2G050961_P01	134	5.22	GroES-like family protein	1e-40	61.72	NP_191580.1	Chloroplast	chloroplast	0.000492363	0.000235074	0
578	GRMZM2G108355_P02	134	20.9	protein phosphatase 2A-4	1e-67	93.7	NP_567066.1	Any other location	cytosol	0.000492363	0.000235074	0.000406329
579	GRMZM2G117786_P01	472	23.31	2-oxoacid dehydrogenases acyltransferase family protein	1e-163	65.61	NP_189215.1	Chloroplast	chloroplast	0.000489234	0.000333686	0.000422972
580	GRMZM2G095695_P02	474	12.66	translocase inner membrane subunit 44-2	3e-137	52.15	NP_181151.3	Mitochondrion	chloroplast	0.00048717	0.000398733	0.000191449
581	GRMZM2G473463_P01	271	26.94	Mitochondrial import inner membrane translocase subunit Tim17/Tim22/Tim23 family protein	2e-81	58.33	NP_197853.1	Any other location	chloroplast	0.000486913	0.000581179	0.000468802
582	GRMZM2G083173_P02	747	20.75	tonoplast monosaccharide transporter2	0	71.49	NP_001190923.1	Secretory pathway	vacuolar membrane	0.000485772	0.00059036	0.00019437
583	GRMZM2G052875_P01	612	27.12	calmodulin-binding protein	2e-155	51.02	NP_568840.3	Secretory pathway	vacuolar membrane	0.000485123	0.000617645	0.000474493
584	GRMZM2G070899_P02	136	32.35	DYNAMIN-like 1E	2e-50	65.94	NP_567094.1	Any other location	chloroplast	0.000485123	0.00115808	0.000533804
585	GRMZM2G144995_P01	545	13.03	homolog of nucleolar protein NOP56	0	78.65	NP_176007.1	Any other location	cytosol	0.000484233	0.000520182	0.000133206
586	GRMZM2G070899_P01	480	25.42	DYNAMIN-like 1E	0	83.99	NP_567094.1	Any other location	cytosol	0.00048108	0.000984372	0.000415922
587	GRMZM2G137985_P01	275	53.09	voltage dependent anion channel 2	9e-95	59.85	NP_201551.1	Any other location	mitochondria	0.00047983	0.000458181	0.000923966
588	GRMZM2G082664_P01	484	23.14	Dihydrolipoamide acetyltransferase, long form protein	5e-167	68.58	NP_190788.1	Mitochondrion	mitochondria	0.000477104	0.000390495	0.000374986
589	GRMZM2G032409_P01	623	27.61	Ribophorin I	0	63.34	NP_177766.1	Mitochondrion	plasma membrane	0.000476557	0.000353932	0.000378718
590	GRMZM5G895313_P01	208	44.71	cold shock domain protein 1	4e-32	41.27	NP_195326.1	Any other location	nuclear	0.000475793	0.000151442	0.000523539
591	GRMZM2G116083_P01	139	18.71	unknown protein; FUNCTIONS IN: molecular function unknown; INVOLVED IN: biological process unknown; LOCATED IN: mitochondrion, plastid; EXPRESSED IN: 22 plant structures; EXPRESSED DURING: 13 growth stages; BEST Arabidopsis thaliana protein match is: unknown protein (TAIR:AT2G19530.1); Has 30201 Blast hits to 17322 proteins in 780 species: Archae - 12; Bacteria - 1396; Metazoa - 17338; Fungi - 34…	8e-16	37.9	NP_001117496.1	Chloroplast	mitochondria	0.000474652	0.000679854	0.000261142
592	GRMZM2G108677_P01	279	6.81	RNA-binding KH domain-containing protein	1e-109	71.68	NP_850296.1	Any other location	nuclear	0.000472951	0.000451612	0.000130103
593	GRMZM2G073628_P02	140	31.43	PDI-like 5-1	2e-43	63.5	NP_172274.1	Mitochondrion	mitochondria	0.000471262	0.000674998	0.000388914
594	GRMZM2G134134_P01	281	21	succinate dehydrogenase 2-2	5e-116	71.07	NP_198881.1	Mitochondrion	chloroplast	0.000469585	0.000560497	0.000516707
595	GRMZM2G135790_P01	353	12.75	unknown protein; BEST Arabidopsis thaliana protein match is: unknown protein (TAIR:AT1G67170.1); Has 4036 Blast hits to 3091 proteins in 519 species: Archae - 61; Bacteria - 669; Metazoa - 1503; Fungi - 255; Plants - 421; Viruses - 4; Other Eukaryotes - 1123 (source: NCBI BLink)	4e-50	40.92	NP_566492.1	Mitochondrion	mitochondria	0.000467257	0.000892349	0.000154244
596	GRMZM2G120857_P01	424	32.55	isocitrate dehydrogenase V	1e-177	87.31	NP_568113.1	Chloroplast	chloroplast	0.000466816	0.000371461	0.000556466
597	GRMZM2G067080_P03	71	15.49	Peptidase S24/S26A/S26B/S26C family protein	9e-24	76.06	NP_175669.1	Any other location	plasma membrane	0.000464624	0.000443661	0.0010225
598	GRMZM2G147046_P01	213	7.51	emp24/gp25L/p24 family/GOLD family protein	1e-92	74.41	NP_188924.3	Secretory pathway	chloroplast	0.000464624	0.000739435	0.000255625
599	GRMZM2G181359_P01	426	16.9	peptidyl-prolyl cis-trans isomerases;hydrolases;nucleoside-triphosphatases;ATP binding;nucleotide binding;ATPases	0	88.04	NP_001185217.1	Any other location	cytoskeleton	0.000464624	0.000517604	0.000255625
600	GRMZM2G110233_P01	569	12.48	homolog of nucleolar protein NOP56	0	78.42	NP_176007.1	Any other location	cytosol	0.000463808	0.000442881	0.000127588
601	GRMZM5G898314_P02	285	10.88	histone deacetylase 2C	4e-26	34.22	NP_195994.3	Any other location	nuclear	0.000462994	0.000331578	0
602	GRMZM2G116273_P01	214	47.2	Glutathione S-transferase family protein	6e-49	46.38	NP_191835.1	Any other location	chloroplast	0.000462453	0.000588783	0.0008481
603	GRMZM2G439201_P02	286	47.55	Glutathione S-transferase, C-terminal-like;Translation elongation factor EF1B/ribosomal protein S6	4e-78	68.86	NP_196772.1	Mitochondrion	chloroplast	0.000461375	0.000991256	0.000761511
604	GRMZM2G144008_P01	215	32.09	RAB GTPase homolog A2B	6e-109	86.05	NP_172221.1	Any other location	cytosol	0.000460302	0.000439534	0.000590909
605	GRMZM2G148633_P01	287	27.18	peroxin 22	6e-75	53.85	NP_566696.2	Any other location	nuclear	0.000459768	0.000219512	0.000379429
606	GRMZM2G096123_P01	145	15.17	Ribosomal protein L18e/L15 superfamily protein	1e-65	82.88	NP_177217.1	Any other location	cytosol	0.000455012	0.000434482	0.000250336
607	GRMZM2G464401_P01	365	13.42	Hyaluronan / mRNA binding family	3e-60	48.3	NP_193485.1	Any other location	nuclear	0.000451895	0.000517807	0.000198897
608	GRMZM2G108285_P01	219	23.74	isopentenyl pyrophosphate:dimethylallyl pyrophosphate isomerase 2	7e-115	88.02	NP_186927.1	Any other location	cytosol	0.000451895	0.00028767	0.000331495
609	GRMZM2G051367_P01	439	25.06	dolichyl-diphosphooligosaccharide-protein glycosyltransferase 48kDa subunit family protein	0	72.24	NP_569038.1	Secretory pathway	plasma membrane	0.000450866	0	0.000537452
610	GRMZM2G469969_P01	586	21.84	L-galactono-1,4-lactone dehydrogenase	0	73.91	NP_190376.1	Mitochondrion	mitochondria	0.000450353	0.000268771	0.000278744
611	GRMZM5G836827_P01	440	36.14	villin 4	0	70.68	NP_001190869.1	Any other location	cytosol	0.000449841	0.000644316	0.000536231
612	GRMZM2G036765_P01	810	39.51	cell division cycle protein 48	0	99	AEI01159	Any other location	cytosol	0.00044799	0.000427777	0.000649791
613	GRMZM2G060296_P03	516	8.33	signal recognition particle receptor alpha subunit family protein	3e-167	63.89	NP_194789.1	Mitochondrion	chloroplast	0.000447516	0.000244185	0.000140693
614	GRMZM2G119689_P01	593	26.14	cell wall invertase 2	3e-180	55.33	NP_190828.2	Secretory pathway	chloroplast	0.000445037	0.000212478	0.000428484
615	GRMZM2G054224_P01	297	12.46	Oxoglutarate/iron-dependent oxygenase	5e-107	64.55	NP_566838.1	Secretory pathway	extracellular	0.000444287	0.000318181	0.000183327
616	GRMZM2G383540_P01	223	7.37	differentiation and greening-like 1	3e-80	78.12	NP_180901.1	Mitochondrion	chloroplast	0.000443789	0.00028251	0
617	GRMZM2G353103_P01	149	44.3	Ribosomal protein S5 domain 2-like superfamily protein	4e-60	74.13	NP_178826.1	Mitochondrion	chloroplast	0.000442797	0.000422818	0.00133988
618	GRMZM2G365250_P02	149	18.12	villin 4	1e-66	77.18	NP_194745.1	Any other location	nuclear	0.000442797	0.000422818	0.000243615
619	GRMZM2G174136_P01	373	9.12	Protein of unknown function, DUF593	8e-26	29.13	NP_191034.2	Chloroplast	nuclear	0.000442203	0.00025335	0
620	GRMZM2G106250_P01	299	39.8	3-hydroxyacyl-CoA dehydrogenase family protein	6e-121	68.49	NP_188147.1	Chloroplast	cytosol	0.000441316	0.000105351	0.000667702
621	GRMZM2G090779_P01	450	55.11	peptidase M20/M25/M40 family protein	1e-169	67.47	NP_175587.1	Secretory pathway	cytosol	0.000439845	0.000489999	0.00112929
622	GRMZM2G330424_P01	150	26	unknown protein; Has 30201 Blast hits to 17322 proteins in 780 species: Archae - 12; Bacteria - 1396; Metazoa - 17338; Fungi - 3422; Plants - 5037; Viruses - 0; Other Eukaryotes - 2996 (source: NCBI BLink)	3e-33	47.95	NP_567520.1	Mitochondrion	cytosol	0.000439845	0.000419999	0
623	GRMZM2G006219_P01	225	30.67	plant VAP homolog 12	3e-57	51.9	NP_182039.1	Any other location	Golgi apparatus	0.000439845	0.00014	0.000564646
624	GRMZM2G142802_P01	302	15.56	Aluminium induced protein with YGL and LRDR motifs	3e-93	62.16	NP_567775.1	Chloroplast	chloroplast	0.000436932	0.000208609	0.000240389
625	GRMZM2G164141_P02	227	63	uricase / urate oxidase / nodulin 35, putative	2e-87	64.91	NP_180191.1	Any other location	cytosol	0.000435969	0.000138766	0.0011993
626	GRMZM2G013201_P01	227	22.47	SOUL heme-binding family protein	2e-35	43.24	NP_173153.1	Secretory pathway	chloroplast	0.000435969	0.000277532	0.000399765
627	GRMZM2G028313_P01	530	24.91	Translation elongation factor EF1A/initiation factor IF2gamma family protein	0	78.78	NP_001031063.1	Any other location	cytosol	0.000435695	0.000237735	0.00034244
628	GRMZM2G032367_P02	304	39.47	Cytochrome C1 family	4e-140	86.38	NP_198897.1	Mitochondrion	chloroplast	0.000434057	0.000310854	0.000835825
629	GRMZM2G036534_P01	457	30.85	2-oxoacid dehydrogenases acyltransferase family protein	5e-167	70.5	NP_174703.1	Chloroplast	chloroplast	0.000433107	0.000689276	0.000516283
630	GRMZM5G862131_P01	153	37.91	ubiquitin-conjugating enzyme 36	4e-85	98.04	NP_564011.1	Any other location	mitochondria	0.00043122	0.000617645	0.000711739
631	GRMZM2G009443_P01	921	25.84	ATP-dependent Clp protease ATP-binding subunit ClpC	0	87	NP_568746	Mitochondrion	Chloroplast	0.000429815	0.000410422	0.000472947
632	AC233949.1_FGP004	845	35.86	cell division cycle protein 48	0	100	AEI01159	Any other location	cytosol	0.000429434	0.000410058	0.000558441
633	GRMZM2G165998_P02	77	22.08	acireductone dioxygenase 1	4e-29	80.88	NP_567443.1	Any other location	nuclear	0.00042842	0	0
634	GRMZM2G152775_P01	77	20.78	N-terminal nucleophile aminohydrolases (Ntn hydrolases) superfamily protein	1e-22	88.89	NP_001031759.1	Any other location	chloroplast	0.00042842	0	0
635	GRMZM2G112176_P01	154	32.47	Phosphoenolpyruvate carboxylase family protein	2e-43	63.71	NP_181847.3	Any other location	chloroplast	0.00042842	0.000204545	0.000353559
636	GRMZM2G172274_P01	154	26.62	unknown protein; FUNCTIONS IN: molecular function unknown; INVOLVED IN: biological process unknown; LOCATED IN: mitochondrion, plastid; EXPRESSED IN: 24 plant structures; EXPRESSED DURING: 13 growth stages; BEST Arabidopsis thaliana protein match is: unknown protein (TAIR:AT2G19530.1); Has 63 Blast hits to 63 proteins in 14 species: Archae - 0; Bacteria - 0; Metazoa - 0; Fungi - 0; Plants - 63; V…	2e-21	44.09	NP_564677.1	Chloroplast	nuclear	0.00042842	0.00040909	0.000471411
637	GRMZM2G023575_P03	232	10.78	Modifier of rudimentary (Mod(r)) protein	6e-64	55.41	NP_850268.2	Chloroplast	nuclear	0.000426573	0.000407326	0
638	GRMZM2G016892_P01	310	18.39	Protein prenylyltransferase superfamily protein	6e-117	65.23	NP_850995.1	Any other location	cytosol	0.000425656	0.00040645	0.000234185
639	GRMZM2G016097_P01	156	5.13	Small nuclear ribonucleoprotein family protein	1e-41	85.26	NP_178480.1	Mitochondrion	chloroplast	0.000422927	0.000201923	0
640	GRMZM2G039155_P03	78	29.49	heat shock factor binding protein	2e-20	63.41	NP_849392.4	Any other location	nuclear	0.000422927	0.000403845	0.000465368
641	GRMZM2G069458_P01	235	34.04	gamma subunit of Mt ATP synthase	1e-69	69.52	NP_180863.1	Any other location	chloroplast	0.000421128	0.000536169	0.00061785
642	GRMZM2G058702_P01	471	23.14	2-oxoacid dehydrogenases acyltransferase family protein	3e-165	70	NP_189215.1	Chloroplast	chloroplast	0.000420234	0.000334394	0.00042387
643	GRMZM2G169593_P03	474	26.58	tryptophan synthase beta-subunit 1	0	87.25	NP_200292.1	Chloroplast	chloroplast	0.000417574	0.000398733	0.000574346
644	GRMZM2G029186_P01	1343	5.21	WD40, G-beta domain containing family protein	0	100	AFW73199	Chloroplast	chloroplast	0.000417574	0.000351823	5.40561e-05
645	GRMZM2G003762_P03	238	44.12	Aluminium induced protein with YGL and LRDR motifs	3e-94	70.51	NP_197415.1	Chloroplast	cytosol	0.000415819	0.000661763	0.000762577
646	GRMZM2G097457_P01	952	21.64	pyruvate, phosphate dikinase 1, Precursor	0	100	AFW81975	Chloroplast	cytosol	0.000415819	0.000430146	0.000381289
647	GRMZM2G068455_P01	397	40.3	malate dehydrogenase	7e-163	83.88	NP_190336.1	Chloroplast	chloroplast	0.00041547	0.000396724	0.000594311
648	GRMZM2G475017_P03	239	6.28	Zinc finger C-x8-C-x5-C-x3-H type family protein	2e-54	51.1	NP_001078078.1	Any other location	cytosol	0.00041408	0.000131799	0
649	GRMZM5G853854_P04	399	31.08	Aldolase-type TIM barrel family protein	1e-180	83.47	NP_193570.1	Mitochondrion	mitochondria	0.000413388	0.000157894	0.000591332
650	GRMZM2G082087_P02	399	74.94	oxophytodienoate-reductase 3	7e-163	70.62	NP_001077884.1	Chloroplast	peroxisome	0.000413388	0.000315789	0.00118266
651	GRMZM2G171501_P01	160	13.13	Ribosomal protein L12/ ATP-dependent Clp protease adaptor protein ClpS family protein	8e-31	52.23	NP_195481.1	Mitochondrion	chloroplast	0.000412354	0.000196874	0
652	GRMZM2G147424_P01	80	15	S1FA-like DNA-binding protein	1e-08	63.01	NP_565859.1	Any other location	cytosol	0.000412354	0.000393749	0
653	GRMZM2G319878_P01	80	15	translocase inner membrane subunit 8	1e-16	48.68	NP_199894.1	Any other location	chloroplast	0.000412354	0	0
654	GRMZM5G894156_P04	241	19.46	Vesicle transport v-SNARE family protein	2e-87	68.92	NP_564255.1	Any other location	Golgi apparatus	0.000410643	0.000392115	0
655	GRMZM5G897342_P02	242	13.64	SELT-like protein precursor	7e-62	57	NP_190314.2	Secretory pathway	extracellular	0.000408946	0	0
656	GRMZM2G159854_P02	404	33.68	alpha/beta-Hydrolases superfamily protein	5e-61	34.32	NP_564672.2	Any other location	cytosol	0.000408272	0.00046782	0.000404317
657	GRMZM2G147579_P02	405	15.06	Ubiquitin-conjugating enzyme/RWD-like protein	7e-99	50	NP_566423.1	Chloroplast	chloroplast	0.000407263	0.000466665	0.000179253
658	GRMZM2G149257_P01	164	23.78	Translation protein SH3-like family protein	1e-82	85.98	NP_564726.1	Mitochondrion	cytosol	0.000402297	0	0.000664
659	GRMZM2G093272_P01	164	62.2	Adenine nucleotide alpha hydrolases-like superfamily protein	3e-55	60.39	NP_566991.2	Any other location	cytosol	0.000402297	0.000384145	0.00154933
660	GRMZM2G590771_P01	82	9.76	no hit				Chloroplast	cytosol	0.000402297	0.000384145	0
661	GRMZM5G888263_P01	247	36.84	translocon at the outer envelope membrane of chloroplasts 75-III	2e-113	76.11	NP_190258.1	Any other location	cytosol	0.000400668	0	0.000661312
662	GRMZM2G083810_P01	165	44.24	17.6 kDa class II heat shock protein	4e-43	62.42	NP_196763.1	Any other location	cytosol	0.000399859	0	0.000879968
663	GRMZM2G121743_P03	83	43.37	Tim10/DDP family zinc finger protein	3e-28	73.61	NP_001077976.1	Any other location	chloroplast	0.00039745	0.000379517	0.000874667
664	GRMZM2G476523_P01	249	20.08	Pathogenesis-related thaumatin superfamily protein	4e-88	67.54	NP_177503.1	Secretory pathway	chloroplast	0.00039745	0.000253011	0
665	AC210013.4_FGP016	83	10.84	unknown protein; Has 34 Blast hits to 34 proteins in 12 species: Archae - 0; Bacteria - 0; Metazoa - 0; Fungi - 0; Plants - 34; Viruses - 0; Other Eukaryotes - 0 (source: NCBI BLink)	8e-08	32.89	NP_187597.2	Any other location	mitochondria	0.00039745	0	0
666	GRMZM2G153969_P01	166	14.46	Nucleic acid-binding, OB-fold-like protein	3e-45	55.15	NP_565774.1	Mitochondrion	chloroplast	0.00039745	0.000759034	0.000218667
667	GRMZM2G002440_P01	332	29.52	Co-chaperone GrpE family protein	3e-75	58.22	NP_567757.1	Mitochondrion	chloroplast	0.00039745	0.000379517	0.000382667
668	GRMZM2G166441_P01	333	22.22	Transmembrane proteins 14C	3e-51	40.48	NP_565892.1	Chloroplast	chloroplast	0.000396256	0.000567566	0.000490523
669	GRMZM2G044128_P01	583	3.95	homologue of NAP57	0	76.81	NP_191274.1	Any other location	cytosol	0.000396086	0.000378215	6.22619e-05
670	GRMZM2G040209_P01	504	53.57	51 kDa subunit of complex I	0	94.4	NP_196470.1	Mitochondrion	mitochondria	0.000392718	0.000312499	0.000972286
671	GRMZM2G091445_P01	84	36.9	low-molecular-weight cysteine-rich 66	1e-06	35.8	NP_176302.2	Secretory pathway	extracellular	0.000392718	0	0
672	GRMZM2G135470_P01	506	33.79	aldehyde dehydrogenase 10A9	0	73.65	NP_190400.1	Mitochondrion	chloroplast	0.000391166	0.000249011	0.000573892
673	GRMZM2G397661_P01	169	40.24	Thioesterase superfamily protein	2e-30	51.22	NP_565683.1	Any other location	cytosol	0.000390395	0.00055917	0.00042957
674	GRMZM2G065757_P01	510	48.82	aspartic proteinase A1	0	70.47	NP_172655.1	Secretory pathway	chloroplast	0.000388098	0.000555881	0.00106761
675	GRMZM2G068352_P01	170	17.19	Translation initiation factor SUI1 family protein	3e-57	58.82	NP_196751.2	Any other location	chloroplast	0.000388098	0.000185294	0
676	GRMZM2G145905_P01	766	14.36	LETM1-like protein	0	62.58	NP_191541.1	Mitochondrion	chloroplast	0.000387591	0.000493471	0.000236937
677	GRMZM2G081175_P02	341	12.9	Senescence/dehydration-associated protein-related	8e-71	42.61	NP_179374.1	Any other location	cytosol	0.00038696	0.000277125	0.000159672
678	GRMZM2G142409_P01	256	7.03	VIRB2-interacting protein 2	2e-66	58.54	NP_192861.1	Chloroplast	plasma membrane	0.000386582	0.000246093	0.000141792
679	GRMZM2G091503_P04	256	18.75	signal recognition particle binding	6e-88	59.68	NP_196186.1	Any other location	cytosol	0.000386582	0.000492186	0.000212688
680	GRMZM2G145599_P01	601	12.81	AAA-type ATPase family protein	0	65.29	NP_565435.1	Mitochondrion	chloroplast	0.000384224	0.000524125	0.000241589
681	GRMZM2G161337_P01	604	25.5	anthranilate synthase 2	0	72.87	NP_180530.1	Chloroplast	chloroplast	0.000382315	0.000208609	0.000450729
682	GRMZM2G069422_P02	605	8.76	AAA-type ATPase family protein	0	66.78	NP_565435.1	Mitochondrion	mitochondria	0.000381683	0.000364462	0.000179993
683	GRMZM2G106133_P01	87	42.53	no hit				Chloroplast	nuclear	0.000379176	0.000724136	0.000625839
684	GRMZM2G027756_P02	524	30.15	Protein kinase superfamily protein	2e-121	49.45	NP_188140.1	Any other location	nuclear	0.000377729	0.000841601	0
685	GRMZM2G474370_P01	88	11.36	gamma carbonic anhydrase 2	7e-13	50	NP_175159.1	Mitochondrion	mitochondria	0.000374867	0	0
686	GRMZM2G158407_P01	88	31.82	plant defensin 1.5	4e-09	32.05	NP_175899.1	Secretory pathway	extracellular	0.000374867	0.000715907	0
687	GRMZM2G394876_P01	88	25	unknown protein; BEST Arabidopsis thaliana protein match is: unknown protein (TAIR:AT3G05570.1); Has 30201 Blast hits to 17322 proteins in 780 species: Archae - 12; Bacteria - 1396; Metazoa - 17338; Fungi - 3422; Plants - 5037; Viruses - 0; Other Eukaryotes - 2996 (source: NCBI BLink)	1e-21	74.19	NP_568055.1	Any other location	mitochondria	0.000374867	0.000357954	0
688	GRMZM2G016958_P01	442	39.14	Peptidase M20/M25/M40 family protein	3e-134	56.02	NP_186937.1	Chloroplast	mitochondria	0.000373171	0.0002138	0.00065699
689	GRMZM2G006416_P01	354	30.79	Protein phosphatase 2C family protein	3e-145	68.57	NP_194914.1	Any other location	chloroplast	0.00037275	0.000266948	0.000410155
690	GRMZM2G167932_P01	444	19.59	Nuclear transport factor 2 (NTF2) family protein with RNA binding (RRM-RBD-RNP motifs) domain	4e-70	43.66	NP_199209.1	Mitochondrion	nuclear	0.00037149	0.000283783	0.000245261
691	GRMZM2G091715_P03	89	24.72	acyl carrier protein 4	1e-24	65.88	NP_194235.1	Any other location	chloroplast	0.000370655	0.000707863	0.000611776
692	GRMZM5G828630_P01	89	43.82	alanine aminotransferase 2	2e-30	67.06	NP_001185380.1	Any other location	chloroplast	0.000370655	0	0.00122355
693	GRMZM2G026956_P02	267	19.85	expansin B2	5e-78	61.97	NP_564860.3	Secretory pathway	chloroplast	0.000370655	0.000353932	0
694	GRMZM2G107931_P01	89	34.83	no hit				Secretory pathway	extracellular	0.000370655	0.000353932	0.00040785
695	GRMZM2G446960_P01	179	35.2	RNA binding Plectin/S10 domain-containing protein	5e-60	76.43	NP_194304.1	Any other location	cytosol	0.000368585	0.000351954	0.000608358
696	GRMZM2G072744_P01	358	25.98	peroxisomal NAD-malate dehydrogenase 1	8e-160	77.34	NP_179863.1	Any other location	cytosol	0.000368585	0	0.000405572
697	GRMZM2G051782_P01	448	37.05	tubulin alpha-5	0	93.1	NP_197479.1	Any other location	cytosol	0.000368173	0.000351562	0.000607679
698	GRMZM2G033491_P01	269	40.52	enoyl-CoA hydratase/isomerase A	7e-100	65.65	NP_193356.2	Any other location	chloroplast	0.0003679	0	0.000809636
699	GRMZM2G002416_P01	449	14.03	ATP-citrate lyase B-1	0	87.97	NP_187317.1	Any other location	chloroplast	0.000367353	0.000140311	0.000121265
700	GRMZM2G087312_P01	90	15.56	NADH:ubiquinone oxidoreductase, 17.2kDa subunit	4e-07	36.25	NP_849455.1	Any other location	nuclear	0.000366537	0.000349999	0
701	GRMZM2G032564_P02	90	12.22	Ribosomal protein L34e superfamily protein	2e-41	87.78	NP_174010.1	Mitochondrion	cytosol	0.000366537	0.000349999	0
702	GRMZM2G083725_P01	181	24.86	glycosylphosphatidylinositol-anchored lipid protein transfer 1	2e-23	37.58	NP_174116.1	Secretory pathway	extracellular	0.000364512	0.000348065	0.000300818
703	GRMZM2G138527_P01	91	48.35	unknown protein; FUNCTIONS IN: molecular function unknown; INVOLVED IN: biological process unknown; LOCATED IN: mitochondrion, plastid; EXPRESSED IN: 26 plant structures; EXPRESSED DURING: 15 growth stages; Has 39 Blast hits to 39 proteins in 18 species: Archae - 0; Bacteria - 0; Metazoa - 0; Fungi - 0; Plants - 39; Viruses - 0; Other Eukaryotes - 0 (source: NCBI BLink)	4e-21	49.44	NP_194730.1	Any other location	chloroplast	0.000362509	0.00103846	0.00119666
704	GRMZM2G063754_P03	91	17.58	unknown protein; FUNCTIONS IN: molecular function unknown; INVOLVED IN: response to oxidative stress; LOCATED IN: endomembrane system; EXPRESSED IN: 25 plant structures; EXPRESSED DURING: 15 growth stages; Has 53 Blast hits to 53 proteins in 21 species: Archae - 0; Bacteria - 0; Metazoa - 0; Fungi - 0; Plants - 48; Viruses - 0; Other Eukaryotes - 5 (source: NCBI BLink)	5e-33	73.17	NP_566953.1	Any other location	vacuolar membrane	0.000362509	0.000692306	0
705	GRMZM5G843555_P04	274	19.34	Oxoglutarate/iron-dependent oxygenase	1e-87	59.61	NP_566838.1	Secretory pathway	chloroplast	0.000361186	0.000229926	0.000264954
706	GRMZM2G010328_P01	462	27.49	Pyridoxal phosphate (PLP)-dependent transferases superfamily protein	0	77.18	NP_567934.1	Chloroplast	chloroplast	0.000357017	0.000340908	0.000392843
707	GRMZM2G080722_P02	185	9.58	glutaredoxin 4	5e-44	52.33	NP_001030704.1	Mitochondrion	mitochondria	0.000356631	0.00017027	0
708	GRMZM2G068575_P01	93	47.31	unknown protein; FUNCTIONS IN: molecular function unknown; INVOLVED IN: photorespiration; LOCATED IN: mitochondrial membrane, mitochondrial respiratory chain complex I, respiratory chain complex I; EXPRESSED IN: 24 plant structures; EXPRESSED DURING: 15 growth stages; Has 2 Blast hits to 2 proteins in 1 species: Archae - 0; Bacteria - 0; Metazoa - 0; Fungi - 0; Plants - 2; Viruses - 0; Other Euka…	4e-34	66.67	NP_001077784.2	Any other location	nuclear	0.000354713	0.000338709	0.000780617
709	GRMZM2G141704_P01	372	11.29	ER-type Ca2+-ATPase 1	0	88	NP_172259.1	Mitochondrion	plasma membrane	0.000354713	0	0
710	GRMZM2G081682_P01	559	54.56	xylose isomerase family protein	0	76.83	NP_568861.3	Chloroplast	chloroplast	0.000354079	0.000394453	0.00136364
711	GRMZM2G151041_P02	1025	49.37	2-oxoglutarate dehydrogenase, E1 component	0	84	NP_201376	Mitochondrion	mitochondria	0.000354021	0.000368779	0.000938454
712	GRMZM2G043198_P03	373	18.23	Transketolase family protein	1e-180	83.01	NP_199898.1	Mitochondrion	mitochondria	0.000353762	0.00025335	0.000486578
713	GRMZM2G472052_P02	281	20.28	RNA-binding KH domain-containing protein	9e-113	73.33	NP_850296.1	Mitochondrion	nuclear	0.000352189	0.000336298	0
714	GRMZM2G130034_P01	469	37.74	ureidoglycolate amidohydrolase	0	75.62	NP_199173.2	Secretory pathway	chloroplast	0.000351688	0.000268656	0.000580469
715	GRMZM2G168674_P01	94	22.34	Zinc-binding ribosomal protein family protein	2e-40	79.79	NP_566535.1	Chloroplast	chloroplast	0.00035094	0.000670211	0
716	AC235534.1_FGP001	188	15.96	replication factor C 2	5e-92	86.67	NP_176504.1	Any other location	chloroplast	0.00035094	0.000335105	0.000193078
717	GRMZM2G144610_P01	472	30.08	FASCICLIN-like arabinogalactan 2	3e-58	41.32	NP_193009.1	Secretory pathway	chloroplast	0.000349453	0.000133474	0.000499876
718	GRMZM2G130064_P01	661	18.76	outer envelope protein of 80 kDa	0	76.35	NP_568378.1	Chloroplast	chloroplast	0.000349347	0.000333585	0.000219659
719	GRMZM2G001918_P01	852	41.2	translocon at the outer envelope membrane of chloroplasts 75-III	0	71.47	NP_190258.1	Chloroplast	chloroplast	0.000348468	0.000332746	0.000660363
720	GRMZM5G849087_P01	95	41.05	unknown protein; FUNCTIONS IN: molecular function unknown; INVOLVED IN: biological process unknown; LOCATED IN: membrane; EXPRESSED IN: 25 plant structures; EXPRESSED DURING: 15 growth stages; CONTAINS InterPro DOMAIN/s: Uncharacterised protein family UPF0121 (InterPro:IPR005344); Has 72 Blast hits to 71 proteins in 25 species: Archae - 0; Bacteria - 0; Metazoa - 2; Fungi - 2; Plants - 60; Viruse…	1e-20	68.85	NP_566171.1	Any other location	chloroplast	0.000347246	0	0.000573137
721	GRMZM2G028500_P02	95	22.11	unknown protein; BEST Arabidopsis thaliana protein match is: unknown protein (TAIR:AT3G05570.1); Has 30201 Blast hits to 17322 proteins in 780 species: Archae - 12; Bacteria - 1396; Metazoa - 17338; Fungi - 3422; Plants - 5037; Viruses - 0; Other Eukaryotes - 2996 (source: NCBI BLink)	2e-27	72.73	NP_568055.1	Any other location	nuclear	0.000347246	0.000331578	0
722	GRMZM2G364748_P01	286	21.33	xyloglucan endotransglucosylase/hydrolase 25	2e-67	45.45	NP_568859.2	Secretory pathway	extracellular	0.000346032	0.000220279	0.000253837
723	GRMZM2G064133_P01	287	42.51	eukaryotic translation initiation factor 3G1	3e-123	74.04	NP_187747.1	Any other location	chloroplast	0.000344826	0.000548779	0.000569143
724	AC231745.1_FGP003	383	4.96	GDSL-like Lipase/Acylhydrolase superfamily protein	4e-75	37.24	NP_199403.1	Secretory pathway	vacuolar membrane	0.000344526	0.00016449	0
725	GRMZM5G840582_P01	479	18.58	alanine-2-oxoglutarate aminotransferase 2	0	81.17	NP_001031263.1	Any other location	cytosol	0.000344346	0.000263047	0.000416791
726	GRMZM2G306345_P01	192	43.75	pyruvate orthophosphate dikinase	2e-94	83.33	NP_001078395.1	Any other location	cytosol	0.000343629	0.000492186	0.00085075
727	GRMZM2G139293_P01	96	29.17	unknown protein; FUNCTIONS IN: molecular function unknown; INVOLVED IN: biological process unknown; LOCATED IN: endomembrane system; EXPRESSED IN: 8 plant structures; EXPRESSED DURING: 4 anthesis, petal differentiation and expansion stage; BEST Arabidopsis thaliana protein match is: unknown protein (TAIR:AT1G05575.1); Has 61 Blast hits to 61 proteins in 10 species: Archae - 0; Bacteria - 0; Metaz…	3e-14	63.33	NP_565732.1	Any other location	cytosol	0.000343629	0.000328124	0
728	GRMZM2G003190_P01	289	11.07	3-ketoacyl-acyl carrier protein synthase III	8e-79	58.85	NP_001031221.1	Chloroplast	chloroplast	0.00034244	0.000217992	0.000125601
729	GRMZM2G029262_P03	386	50.52	mercaptopyruvate sulfurtransferase 1	3e-145	64.51	NP_565203.1	Mitochondrion	chloroplast	0.000341848	0.000489636	0.000611247
730	GRMZM2G067063_P01	483	9.32	PDI-like 5-3	0	69.9	NP_566664.1	Any other location	plasma membrane	0.000341494	0.000195652	0.000150305
731	GRMZM2G014914_P01	290	17.59	plasma membrane intrinsic protein 2	7e-135	81.38	NP_181254.1	Any other location	plasma membrane	0.000341259	0.000217241	0.000563255
732	GRMZM2G085750_P01	97	39.18	early nodulin-related	1e-17	70.91	NP_197966.1	Any other location	vacuolar membrane	0.000340086	0.000649483	0.000935533
733	GRMZM2G365374_P01	681	31.28	mitochondrial HSO70 2	0	81.5	NP_196521.1	Mitochondrion	mitochondria	0.000339087	0.000370043	0.000586322
734	GRMZM2G051219_P01	393	36.13	tryptophan biosynthesis 1	1e-135	71.59	NP_197300.1	Chloroplast	chloroplast	0.000335759	0.000400762	0.000831268
735	GRMZM2G157061_P01	786	6.49	MIF4G domain-containing protein / MA3 domain-containing protein	0	58.13	NP_851207.1	Any other location	cytosol	0.000335759	0.000360686	9.23631e-05
736	GRMZM2G024823_P01	296	28.04	Mitochondrial substrate carrier family protein	1e-129	75.67	NP_568670.1	Any other location	cytosol	0.000334341	0.00074493	0.000429207
737	GRMZM2G064896_P01	99	32.32	ubiquinol-cytochrome C reductase UQCRX/QCR9-like family protein	1e-23	70.97	NP_190841.1	Chloroplast	chloroplast	0.000333216	0.000318181	0.00128329
738	GRMZM2G177928_P01	398	28.64	Calcium-dependent phosphotriesterase superfamily protein	2e-149	65.14	NP_680189.1	Secretory pathway	plasma membrane	0.000331541	0.000316582	0.000364811
739	GRMZM2G079888_P01	700	19.57	succinate dehydrogenase 1-1	0	90.09	NP_201477.1	Mitochondrion	mitochondria	0.000329883	0.000404999	0.000596335
740	GRMZM2G146331_P01	100	7	DNA directed RNA polymerase, 7 kDa subunit	8e-21	86.54	NP_198917.1	Mitochondrion	chloroplast	0.000329883	0	0
741	GRMZM2G150648_P01	402	14.18	unknown protein; FUNCTIONS IN: molecular function unknown; INVOLVED IN: biological process unknown; LOCATED IN: cellular component unknown; EXPRESSED IN: 25 plant structures; EXPRESSED DURING: 15 growth stages; BEST Arabidopsis thaliana protein match is: unknown protein (TAIR:AT4G00355.2); Has 93 Blast hits to 90 proteins in 15 species: Archae - 0; Bacteria - 0; Metazoa - 0; Fungi - 0; Plants - 9…	3e-22	30.11	NP_566059.1	Secretory pathway	chloroplast	0.000328242	0.000235074	0.000135443
742	GRMZM5G888696_P02	604	34.93	translocon at the inner envelope membrane of chloroplasts 110	0	57.75	NP_172176.1	Mitochondrion	mitochondria	0.000327699	0.000417217	0.000570923
743	GRMZM2G171476_P02	101	31.68	ubiquinol-cytochrome C reductase UQCRX/QCR9-like family protein	1e-24	74.19	NP_190841.1	Any other location	chloroplast	0.000326617	0.00031188	0.00125788
744	GRMZM2G172357_P06	101	28.71	Glutaredoxin family protein	7e-29	63.54	NP_197550.1	Mitochondrion	chloroplast	0.000326617	0.000623761	0
745	GRMZM5G856653_P01	506	29.45	hexokinase 1	0	66.88	NP_194642.1	Chloroplast	chloroplast	0.000325972	0.000311264	0.000466287
746	GRMZM2G155220_P01	203	14.29	Peroxisomal membrane 22 kDa (Mpv17/PMP22) family protein	3e-72	66.85	NP_001031637.1	Any other location	Golgi apparatus	0.000325008	0	0.000178811
747	GRMZM2G171628_P01	203	51.23	ATPase, F1 complex, delta/epsilon subunit	7e-81	70.05	NP_199514.1	Mitochondrion	mitochondria	0.000325008	0.000465516	0.000536434
748	GRMZM2G010783_P02	102	6.86	Hypoxia-responsive family protein	2e-22	66.67	NP_198128.1	Any other location	chloroplast	0.000323415	0.000308823	0
749	GRMZM2G077222_P01	919	18.39	LOCATED IN: mitochondrion, chloroplast thylakoid membrane, chloroplast, plastid, chloroplast envelope; EXPRESSED IN: 24 plant structures; EXPRESSED DURING: 14 growth stages; CONTAINS InterPro DOMAIN/s: S-layer homology domain (InterPro:IPR001119); BEST Arabidopsis thaliana protein match is: unknown protein (TAIR:AT5G52410.2); Has 1807 Blast hits to 1807 proteins in 277 species: Archae - 0; Bacter…	7e-174	53.13	NP_197777.1	Chloroplast	chloroplast	0.000323063	0.000377039	0.000296235
750	GRMZM5G876773_P01	205	19.51	FUNCTIONS IN: molecular function unknown; INVOLVED IN: biological process unknown; LOCATED IN: cytosol, plasma membrane; EXPRESSED IN: 26 plant structures; EXPRESSED DURING: 15 growth stages; CONTAINS InterPro DOMAIN/s: WW-domain-binding protein (InterPro:IPR018826); Has 1807 Blast hits to 1807 proteins in 277 species: Archae - 0; Bacteria - 0; Metazoa - 736; Fungi - 347; Plants - 385; Viruses - …	2e-88	78.43	NP_196729.1	Any other location	cytosol	0.000321837	0.000460974	0.0002656
751	GRMZM2G044368_P01	206	58.25	RAB GTPase homolog G3F	3e-106	90.24	NP_188512.1	Mitochondrion	chloroplast	0.000320275	0.000305824	0.00114535
752	GRMZM2G117811_P01	103	24.27	unknown protein; FUNCTIONS IN: molecular function unknown; INVOLVED IN: photorespiration; LOCATED IN: mitochondrion, mitochondrial membrane, mitochondrial respiratory chain complex I, respiratory chain complex I; EXPRESSED IN: 25 plant structures; EXPRESSED DURING: 15 growth stages	6e-46	83.17	NP_001190742.1	Any other location	cytosol	0.000320275	0	0.000352414
753	GRMZM2G450937_P03	207	14.49	Ribosomal protein L19e family protein	3e-90	82.23	NP_188300.1	Any other location	nuclear	0.000318728	0	0
754	GRMZM2G134582_P01	414	19.81	Translation elongation factor EF1B, gamma chain	0	74.4	NP_563848.1	Secretory pathway	cytosol	0.000318728	0.000304347	0.00043839
755	GRMZM2G119782_P01	104	15.38	membrane-associated progesterone binding protein 2	7e-35	63.64	NP_180066.1	Any other location	chloroplast	0.000317196	0.000302884	0
756	GRMZM2G390150_P01	104	16.35	unknown protein; FUNCTIONS IN: molecular function unknown; INVOLVED IN: response to karrikin; LOCATED IN: endomembrane system; EXPRESSED IN: 23 plant structures; EXPRESSED DURING: 14 growth stages; BEST Arabidopsis thaliana protein match is: unknown protein (TAIR:AT2G35850.1); Has 34 Blast hits to 34 proteins in 10 species: Archae - 0; Bacteria - 0; Metazoa - 0; Fungi - 0; Plants - 34; Viruses - …	2e-08	40.48	NP_566965.1	Secretory pathway	chloroplast	0.000317196	0	0
757	GRMZM2G169695_P01	312	15.06	PYR1-like 6	5e-56	61.05	NP_565928.1	Chloroplast	chloroplast	0.000317196	0.000201923	0.000174513
758	GRMZM2G330430_P02	209	47.37	RAB GTPase homolog B1C	2e-113	93.33	NP_193450.1	Any other location	cytoskeleton	0.000315678	0.000301435	0.000694712
759	GRMZM2G151387_P01	732	7.1	SAP domain-containing protein	4e-73	50.29	NP_001078515.1	Any other location	cytosol	0.000315462	0.00064549	9.91767e-05
760	GRMZM2G094581_P01	314	23.57	unknown protein; CONTAINS InterPro DOMAIN/s: Protein of unknown function DUF2042 (InterPro:IPR018611); Has 559 Blast hits to 533 proteins in 154 species: Archae - 3; Bacteria - 32; Metazoa - 305; Fungi - 42; Plants - 50; Viruses - 3; Other Eukaryotes - 124 (source: NCBI BLink)	1e-59	43.35	NP_566883.4	Any other location	nuclear	0.000315175	0.000401273	0.000346803
761	GRMZM2G151967_P01	524	25.95	histidine acid phosphatase family protein	1e-168	59.62	NP_563856.1	Secretory pathway	chloroplast	0.000314774	0.000360686	0.000380998
762	GRMZM2G028730_P02	210	32.38	Uncharacterised protein family (UPF0172)	3e-62	53.85	NP_568832.1	Secretory pathway	cytosol	0.000314175	0.000599998	0.000604978
763	GRMZM2G416142_P02	210	44.76	RAB GTPase homolog B1C	1e-113	92.38	NP_193450.1	Any other location	cytosol	0.000314175	0.000299999	0.000691403
764	GRMZM2G092429_P04	105	6.67	Small nuclear ribonucleoprotein family protein	5e-41	63.28	NP_850580.1	Any other location	cytosol	0.000314175	0.000299999	0
765	GRMZM2G142013_P02	105	17.07	unknown protein; Has 47 Blast hits to 47 proteins in 22 species: Archae - 0; Bacteria - 0; Metazoa - 3; Fungi - 7; Plants - 33; Viruses - 0; Other Eukaryotes - 4 (source: NCBI BLink)	2e-22	82.46	NP_567180.1	Any other location	mitochondria	0.000314175	0.000299999	0
766	GRMZM2G009412_P02	105	16.19	Zinc-binding ribosomal protein family protein	3e-52	93.33	NP_193168.1	Any other location	nuclear	0.000314175	0	0.000518553
767	GRMZM2G352415_P03	319	27.9	Late embryogenesis abundant protein, group 2	2e-120	66.99	NP_850408.1	Any other location	cytosol	0.000310235	0.000197492	0.00051205
768	GRMZM2G401308_P02	213	6.57	winged-helix DNA-binding transcription factor family protein	3e-16	39.79	NP_001189643.1	Any other location	nuclear	0.00030975	0.000295774	0
769	GRMZM5G809184_P01	213	29.58	Vacuolar protein sorting-associated protein VPS28 family protein	4e-76	62.44	NP_974513.1	Any other location	chloroplast	0.00030975	0	0.000340833
770	GRMZM2G345624_P02	107	11.21	Vacuolar ATPase assembly integral membrane protein VMA21-like domain	1e-23	49.53	NP_172069.1	Secretory pathway	extracellular	0.000308302	0.000294392	0
771	GRMZM2G109425_P02	535	20.75	TCP-1/cpn60 chaperonin family protein	0	88.22	NP_186902.1	Any other location	cytosol	0.000308302	0.000176635	0.000237468
772	GRMZM2G025959_P01	324	38.58	Mannose-binding lectin superfamily protein	1e-06	31.45	NP_177447.1	Chloroplast	nuclear	0.000305448	0.000194444	0.000672198
773	GRMZM2G137312_P01	108	51.85	NADH-ubiquinone oxidoreductase B18 subunit, putative	9e-34	67.35	NP_565280.1	Any other location	mitochondria	0.000305448	0	0.00117635
774	GRMZM2G164308_P04	216	12.96	Caleosin-related family protein	2e-68	68.72	NP_564995.1	Any other location	cytosol	0.000305448	0.000291666	0.000252074
775	GRMZM2G123714_P02	217	18.89	plasmodesmata callose-binding protein 3	3e-31	56.6	NP_564059.1	Mitochondrion	nuclear	0.00030404	0.000290322	0
776	GRMZM2G014376_P01	543	22.1	dehydroquinate dehydratase, putative / shikimate dehydrogenase, putative	0	65.07	NP_187286.1	Chloroplast	chloroplast	0.00030376	0.000174033	0.000233969
777	GRMZM2G159777_P01	326	44.79	translocon at the outer envelope membrane of chloroplasts 34	2e-115	63.28	NP_196119.1	Any other location	cytosol	0.000303574	9.66255e-05	0.000612401
778	GRMZM2G143330_P01	326	37.42	Transducin/WD40 repeat-like superfamily protein	4e-147	74.7	NP_182152.2	Mitochondrion	mitochondria	0.000303574	0.000579753	0.00077942
779	GRMZM2G014240_P01	762	10.1	Inorganic H pyrophosphatase family protein	0	86.03	NP_173021.1	Secretory pathway	vacuolar membrane	0.000303042	0.000206692	0.000190544
780	GRMZM2G090274_P02	437	24.71	eukaryotic release factor 1-3	0	90.39	NP_189295.3	Any other location	cytosol	0.000301953	0.000144164	0.000456848
781	GRMZM2G173636_P02	328	17.99	acyl-CoA binding protein 2	3e-96	53.03	NP_194507.1	Secretory pathway	nuclear	0.000301723	9.60363e-05	0.000276667
782	GRMZM2G069095_P01	766	10.05	Inorganic H pyrophosphatase family protein	0	86.49	NP_173021.1	Secretory pathway	vacuolar membrane	0.00030146	0.000205613	0.000213243
783	GRMZM2G104419_P01	767	10.04	Inorganic H pyrophosphatase family protein	0	85.84	NP_173021.1	Secretory pathway	vacuolar membrane	0.000301067	0.000205345	0.000189302
784	GRMZM2G058675_P02	549	51.37	aldehyde dehydrogenase 2B7	0	82.11	NP_564204.1	Mitochondrion	mitochondria	0.00030044	0.000286884	0.000760355
785	GRMZM5G800112_P01	110	20.91	multiprotein bridging factor 1A	3e-44	78.85	NP_565981.1	Any other location	mitochondria	0.000299894	0.000859089	0
786	GRMZM2G047018_P02	110	11.82	PHF5-like protein	4e-59	98.18	NP_565691.1	Any other location	nuclear	0.000299894	0.000286363	0
787	GRMZM2G047434_P01	332	40.36	HEAT SHOCK PROTEIN 89.1	3e-132	70.45	NP_187434.2	Any other location	chloroplast	0.000298087	0.000189759	0.000601334
788	GRMZM2G091054_P01	111	8.11	Bifunctional inhibitor/lipid-transfer protein/seed storage 2S albumin superfamily protein	2e-18	37.74	NP_194817.2	Secretory pathway	extracellular	0.000297192	0.000283783	0
789	AC210314.3_FGP006	111	18.92	glycine-rich protein	1e-20	57.52	NP_192563.2	Mitochondrion	extracellular	0.000297192	0	0
790	GRMZM2G048371_P01	446	34.3	Enolase	0	88.74	NP_181192.1	Any other location	cytosol	0.00029586	0.000211883	0.000732485
791	GRMZM2G028366_P01	892	6.05	eif4a-2	4e-99	50	NP_175829.1	Any other location	nuclear	0.00029586	0.000529707	8.13872e-05
792	AC215244.3_FGP002	335	30.15	ankyrin repeat-containing protein 2	8e-115	63.47	NP_195270.1	Any other location	mitochondria	0.000295418	0.000564178	0.000433417
793	GRMZM2G110616_P01	559	7.16	acyl activating enzyme 1	0	58.32	NP_564116.1	Any other location	chloroplast	0.000295066	0	9.74025e-05
794	GRMZM2G038950_P02	112	9.82	Chaperone DnaJ-domain superfamily protein	3e-50	81.25	NP_565824.1	Mitochondrion	chloroplast	0.000294539	0.000281249	0
795	GRMZM2G015784_P01	112	7.14	FK506-binding protein 12	4e-48	77.68	NP_201240.1	Any other location	chloroplast	0.000294539	0	0
796	GRMZM2G172342_P02	112	10.71	Ribosomal protein L35Ae family protein	9e-52	84.82	NP_177567.1	Mitochondrion	cytosol	0.000294539	0.000281249	0
797	GRMZM2G408174_P01	112	13.39	unknown protein; Has 29 Blast hits to 29 proteins in 10 species: Archae - 0; Bacteria - 0; Metazoa - 0; Fungi - 0; Plants - 29; Viruses - 0; Other Eukaryotes - 0 (source: NCBI BLink)	1e-16	44.05	NP_564113.1	Any other location	mitochondria	0.000294539	0.000281249	0
798	GRMZM2G009871_P01	560	14.11	TCP-1/cpn60 chaperonin family protein	0	91.25	NP_187789.1	Any other location	cytosol	0.000294539	0.000224999	0.000162048
799	GRMZM2G120876_P01	338	47.04	translocase of the outer mitochondrial membrane 40	6e-107	57.41	NP_188634.1	Chloroplast	chloroplast	0.000292796	0.000465975	0.00107393
800	GRMZM2G004057_P03	569	28.66	Translation protein SH3-like family protein	4e-83	86.59	NP_564726.1	Mitochondrion	cytosol	0.00028988	5.53601e-05	0.000223278
801	GRMZM2G014069_P02	114	29.61	dehydratase family	4e-48	74.56	NP_001189959.1	Any other location	chloroplast	0.000289371	0.000276315	0.00238807
802	GRMZM5G847530_P01	114	7.02	Defender against death (DAD family) protein	3e-50	85.22	NP_565807.1	Any other location	chloroplast	0.000289371	0.000276315	0
803	GRMZM2G460860_P01	342	14.04	Protein of unknown function (DUF3411)	6e-91	65.29	NP_187476.1	Chloroplast	chloroplast	0.000289371	0.00018421	0.000265341
804	GRMZM2G021129_P01	229	12.66	emp24/gp25L/p24 family/GOLD family protein	8e-74	56.88	NP_564256.1	Mitochondrion	mitochondria	0.000288108	0.000137554	0.000237764
805	GRMZM2G179248_P01	115	30.43	low-molecular-weight cysteine-rich 69	2e-06	37.84	NP_178319.1	Any other location	extracellular	0.000286855	0.000547825	0
806	GRMZM2G063643_P02	345	19.71	RNA-binding KH domain-containing protein	2e-112	71.99	NP_850296.1	Mitochondrion	nuclear	0.000286855	0.000273912	0.000263034
807	GRMZM2G129007_P02	461	13.02	RNAhelicase-like 8	0	75.11	NP_849535.1	Any other location	peroxisome	0.000286233	0.000273318	0
808	GRMZM2G428096_P01	461	23.86	endomembrane-type CA-ATPase 4	0	73.1	NP_172246.3	Any other location	cytosol	0.000286233	0.000204989	0.000354326
809	GRMZM5G843748_P02	347	12.68	Peroxidase superfamily protein	2e-127	68.22	NP_179828.1	Secretory pathway	chloroplast	0.000285202	0.000181556	0.000156911
810	GRMZM2G036427_P04	116	16.38	Adenine nucleotide alpha hydrolases-like superfamily protein	2e-38	56.34	NP_566108.1	Secretory pathway	cytosol	0.000284382	0.000271551	0
811	GRMZM2G467086_P02	116	6.9	Ribosomal protein L10 family protein	5e-34	56.52	NP_564226.1	Any other location	nuclear	0.000284382	0.000271551	0
812	GRMZM2G407996_P02	466	11.8	RAB GTPase homolog E1B	0	77.47	NP_193769.1	Chloroplast	chloroplast	0.000283162	0	0.000194735
813	GRMZM2G042881_P01	117	18.8	Eukaryotic protein of unknown function (DUF872)	3e-31	64.46	NP_566844.1	Any other location	chloroplast	0.000281952	0.00026923	0.000310245
814	GRMZM2G120539_P01	586	17.24	acyl activating enzyme 1	0	57.24	NP_564116.1	Any other location	cytosol	0.00028147	0.000107508	0.000247773
815	GRMZM2G096764_P01	704	14.91	FTSH protease 4	0	75.15	NP_565616.1	Mitochondrion	mitochondria	0.000281151	0.000223721	0.000180462
816	GRMZM2G077837_P05	235	26.38	peroxin 11c	1e-102	74.35	NP_563636.1	Secretory pathway	nuclear	0.000280752	0	0.000386156
817	GRMZM2G025227_P02	118	11.86	Domain of unknown function (DUF543)	2e-25	66.67	NP_565036.1	Any other location	chloroplast	0.000279562	0.000266948	0
818	GRMZM2G101571_P01	236	15.68	BET1P/SFT1P-like protein 14A	6e-49	77.87	NP_191376.1	Mitochondrion	chloroplast	0.000279562	0.000133474	0.000153808
819	GRMZM2G053916_P01	354	44.92	electron transfer flavoprotein alpha	6e-129	67.17	NP_175507.1	Mitochondrion	chloroplast	0.000279562	0.000266948	0.000410155
820	GRMZM2G132748_P01	120	15.83	unknown protein; BEST Arabidopsis thaliana protein match is: unknown protein (TAIR:AT3G57785.1); Has 115 Blast hits to 115 proteins in 48 species: Archae - 0; Bacteria - 0; Metazoa - 4; Fungi - 44; Plants - 67; Viruses - 0; Other Eukaryotes - 0 (source: NCBI BLink)	3e-38	66.67	NP_181760.1	Mitochondrion	chloroplast	0.000274903	0.000524999	0
821	GRMZM2G463032_P01	720	24.58	FTSH protease 4	0	80.98	NP_565616.1	Secretory pathway	plasma membrane	0.000274903	0.000218749	0.000277282
822	GRMZM2G001297_P01	841	25.33	acyl-CoA dehydrogenase-related	0	67.38	NP_187337.2	Secretory pathway	cytosol	0.000274576	0.000187277	0.000366871
823	GRMZM2G119852_P01	484	35.33	adenylosuccinate synthase	0	72.86	NP_191320.1	Chloroplast	chloroplast	0.000272631	0.000130165	0.000749973
824	GRMZM2G039622_P01	121	23.97	Target SNARE coiled-coil domain protein	2e-39	63.64	NP_567434.1	Any other location	vacuolar membrane	0.000272631	0.00052066	0.000299989
825	GRMZM2G165176_P01	606	13.7	2-oxoacid dehydrogenases acyltransferase family protein	4e-166	70.5	NP_174703.1	Any other location	nuclear	0.000272181	0.00041584	0
826	GRMZM2G015295_P02	485	35.67	S-adenosyl-L-homocysteine hydrolase	0	91.13	NP_193130.1	Any other location	cytosol	0.000272069	0.000129897	0.000598741
827	GRMZM2G159369_P01	366	42.35	thioredoxin family protein	1e-147	74.24	NP_182269.1	Secretory pathway	chloroplast	0.000270396	0.000344261	0.000793414
828	GRMZM2G037411_P01	366	10.93	Pectin lyase-like superfamily protein	2e-102	50.13	NP_200370.1	Mitochondrion	chloroplast	0.000270396	0.000172131	0
829	GRMZM2G054537_P01	246	9.76	plastid developmental protein DAG, putative	3e-72	67.11	NP_974243.1	Mitochondrion	chloroplast	0.000268198	0.000128048	0
830	GRMZM2G070138_P01	618	18.61	Vacuolar import/degradation, Vid27-related protein	0	56.16	NP_195066.1	Any other location	nuclear	0.000266896	0.000203883	0.000293679
831	GRMZM2G151589_P01	371	11.32	Pathogenesis-related thaumatin superfamily protein	5e-88	51.8	NP_568046.1	Secretory pathway	extracellular	0.000266752	0.000254716	0
832	GRMZM2G075701_P01	371	19.95	sterol methyltransferase 2	6e-155	70.56	NP_173458.1	Any other location	cytosol	0.000266752	8.49054e-05	0.00029352
833	GRMZM2G084547_P01	124	16.94	peptidylprolyl cis/trans isomerase, NIMA-interacting 1	5e-45	73.45	NP_179395.1	Any other location	cytoskeleton	0.000266035	0.000254032	0
834	GRMZM2G152921_P02	248	5.65	Reticulon family protein	2e-72	53.25	NP_850552.1	Any other location	plasma membrane	0.000266035	0.000127016	0
835	GRMZM5G873287_P01	124	19.35	Root hair defective 3 GTP-binding protein (RHD3)	7e-29	60	NP_188003.1	Secretory pathway	chloroplast	0.000266035	0	0.000439097
836	GRMZM2G006672_P02	373	17.96	isocitrate dehydrogenase 1	0	84.95	NP_195252.1	Mitochondrion	chloroplast	0.000265322	8.44502e-05	0.000340604
837	GRMZM2G086116_P01	499	17.64	RNAhelicase-like 8	0	76.74	NP_849535.1	Any other location	peroxisome	0.000264436	0.000252504	0.000218229
838	GRMZM2G144372_P01	377	30.24	vacuolar ATP synthase subunit C (VATC) / V-ATPase C subunit / vacuolar proton pump C subunit (DET3)	8e-176	75.86	NP_563916.1	Mitochondrion	chloroplast	0.000262507	0.000501325	0.000433273
839	GRMZM2G442658_P04	379	36.68	alcohol dehydrogenase 1	0	81.7	NP_177837.1	Any other location	cytosol	0.000261121	0.000581793	0.000670424
840	GRMZM2G095534_P01	379	26.39	translation elongation factor Ts (EF-Ts), putative	3e-133	60.26	NP_192850.2	Mitochondrion	mitochondria	0.000261121	0.000166226	0.000335212
841	GRMZM2G316362_P01	380	4.74	Plant stearoyl-acyl-carrier-protein desaturase family protein	2e-151	69.71	NP_175048.1	Chloroplast	chloroplast	0.000260434	0	9.55228e-05
842	GRMZM2G328500_P01	507	23.67	UDP-glucose 6-dehydrogenase family protein	0	89.79	NP_001030792.1	Secretory pathway	mitochondria	0.000260263	0.00018639	0.00028638
843	GRMZM2G138523_P01	127	23.62	DNA-binding enhancer protein-related	8e-42	78.7	NP_566288.1	Any other location	mitochondria	0.000259751	0.000496062	0
844	GRMZM5G838486_P01	510	12.5	translocon at the outer envelope membrane of chloroplasts 75-III	3e-108	62.63	NP_190258.1	Chloroplast	chloroplast	0.000258732	0	0.000213522
845	GRMZM2G173040_P01	255	24.31	electron transfer flavoprotein beta	8e-105	71.37	NP_199156.1	Any other location	chloroplast	0.000258732	0.000247058	0.000355869
846	GRMZM2G135283_P03	513	37.43	serine transhydroxymethyltransferase 1	0	85.74	NP_195506.1	Mitochondrion	mitochondria	0.000257219	0.00018421	0.000495304
847	GRMZM2G474883_P01	259	25.1	nuclear-encoded CLP protease P7	2e-93	66.8	NP_568427.1	Mitochondrion	chloroplast	0.000254736	0.000243243	0.000350373
848	GRMZM2G177828_P01	130	12.31	Translation machinery associated TMA7	7e-22	88.71	NP_563969.1	Chloroplast	chloroplast	0.000253756	0	0
849	GRMZM5G856734_P01	261	20.31	membrane steroid binding protein 1	1e-53	61.05	NP_200037.1	Chloroplast	chloroplast	0.000252784	0.000241379	0.000208613
850	GRMZM2G143354_P01	523	21.03	clathrin adaptor complexes medium subunit family protein	0	64.6	NP_001031836.1	Mitochondrion	chloroplast	0.000252301	0.000240917	0.000312321
851	GRMZM2G125668_P01	262	37.02	gamma carbonic anhydrase-like 2	4e-106	71.15	NP_190437.1	Mitochondrion	chloroplast	0.000251819	0.000480915	0.000623451
852	GRMZM2G181542_P01	131	36.64	mitochondrial acyl carrier protein 2	3e-39	63.57	NP_176708.1	Mitochondrion	mitochondria	0.000251819	0	0.000831268
853	GRMZM2G011364_P01	393	6.87	SEC12P-like 2 protein	2e-67	44.82	NP_178256.1	Mitochondrion	plasma membrane	0.000251819	0.000160305	0
854	GRMZM2G037698_P01	526	15.4	MOS4-associated complex 3B	0	71.24	NP_850207.4	Any other location	cytoskeleton	0.000250862	0.000359315	0
855	GRMZM2G174236_P01	263	12.93	FUNCTIONS IN: molecular function unknown; INVOLVED IN: biological process unknown; LOCATED IN: chloroplast; EXPRESSED IN: cultured cell; CONTAINS InterPro DOMAIN/s: Mitochondrial inner membrane translocase complex, subunit Tim21 (InterPro:IPR013261); Has 35333 Blast hits to 34131 proteins in 2444 species: Archae - 798; Bacteria - 22429; Metazoa - 974; Fungi - 991; Plants - 531; Viruses - 0; Other…	2e-65	70.43	NP_001031562.1	Mitochondrion	chloroplast	0.000250862	0.000119772	0.000276036
856	GRMZM2G070562_P01	660	21.82	SRP72 RNA-binding domain	2e-165	53.51	NP_176936.1	Any other location	cytosol	0.000249912	0.000143181	0.00027499
857	GRMZM2G088565_P01	396	28.03	Transketolase family protein	0	77.97	NP_181006.1	Chloroplast	chloroplast	0.000249912	0.00015909	0.00054998
858	GRMZM2G445169_P01	265	4.53	expansin A4	3e-119	78.76	NP_181500.1	Secretory pathway	extracellular	0.000248969	0.000118868	0
859	GRMZM2G162426_P01	1062	14.41	endomembrane-type CA-ATPase 4	0	77.67	NP_172246.3	Any other location	plasma membrane	0.0002485	0.000177966	0.000222167
860	GRMZM2G089713_P01	802	45.51	sucrose synthase 4	0	75.88	NP_566865.2	Mitochondrion	cytosol	0.000246796	0.000314214	0.00101835
861	GRMZM2G032878_P01	134	20.55	acyl carrier protein 3	8e-30	54.41	NP_564663.1	Chloroplast	chloroplast	0.000246182	0.000235074	0
862	GRMZM2G033644_P02	135	15.68	2-oxoacid dehydrogenases acyltransferase family protein	1e-55	73.33	NP_850527.1	Any other location	cytosol	0.000244358	0	0.000672198
863	GRMZM2G113365_P01	406	13.79	pre-mRNA-processing protein 40A	4e-46	44.09	NP_001117438.1	Chloroplast	chloroplast	0.000243756	0.000232758	0
864	GRMZM2G093761_P03	136	14.71	MD-2-related lipid recognition domain-containing protein / ML domain-containing protein	3e-28	52.73	NP_001189862.1	Secretory pathway	chloroplast	0.000242561	0.000231617	0
865	GRMZM2G174730_P02	136	16.18	Secretory carrier membrane protein (SCAMP) family protein	8e-19	60.98	NP_172584.1	Any other location	plasma membrane	0.000242561	0.000231617	0
866	AC214350.3_FGP007	272	16.54	Ubiquinol-cytochrome C reductase iron-sulfur subunit	2e-109	73.55	NP_568288.1	Mitochondrion	mitochondria	0.000242561	0.000231617	0.000333628
867	GRMZM2G070126_P02	409	8.07	ARM repeat superfamily protein	0	81.57	NP_565811.2	Any other location	cytosol	0.000241968	0.000154034	0
868	GRMZM2G456570_P01	1227	11.25	Structural maintenance of chromosomes (SMC) family protein	0	62.03	NP_001077968.1	Secretory pathway	plasma membrane	0.000241968	0.00033374	0
869	GRMZM2G091995_P01	409	12.22	Nuclear transport factor 2 (NTF2) family protein with RNA binding (RRM-RBD-RNP motifs) domain	5e-78	47.46	NP_001189969.1	Any other location	cytosol	0.000241968	0.000462101	0.0001775
870	GRMZM2G326066_P01	137	49.64	Ribosomal L27e protein family	1e-59	80.29	NP_193236.1	Mitochondrion	cytosol	0.000240791	0.000229926	0.00105982
871	GRMZM2G140602_P02	137	8.76	GTP-binding family protein	4e-18	78.65	NP_187361.1	Any other location	chloroplast	0.000240791	0	0
872	GRMZM2G110574_P02	411	18.49	Chaperone protein htpG family protein	7e-70	73.94	NP_194150.1	Any other location	plasma membrane	0.000240791	0.000229926	0.000529908
873	GRMZM2G149115_P01	138	18.84	unknown protein; Has 30201 Blast hits to 17322 proteins in 780 species: Archae - 12; Bacteria - 1396; Metazoa - 17338; Fungi - 3422; Plants - 5037; Viruses - 0; Other Eukaryotes - 2996 (source: NCBI BLink)	3e-50	69.6	NP_565207.1	Mitochondrion	chloroplast	0.000239046	0.00022826	0
874	GRMZM2G181505_P01	415	32.53	pyrimidine 1	0	79.85	NP_188408.1	Mitochondrion	mitochondria	0.00023847	0.000303614	0.000437334
875	GRMZM2G024303_P01	416	24.28	GroES-like zinc-binding alcohol dehydrogenase family protein	7e-175	71.6	NP_851257.1	Mitochondrion	chloroplast	0.000237897	0.000227163	0.000436282
876	GRMZM2G117222_P03	278	13.31	FUNCTIONS IN: molecular function unknown; INVOLVED IN: ubiquinone biosynthetic process; LOCATED IN: mitochondrion; EXPRESSED IN: 24 plant structures; EXPRESSED DURING: 15 growth stages; CONTAINS InterPro DOMAIN/s: COQ9 (InterPro:IPR013718), Ubiquinone biosynthesis protein COQ9 (InterPro:IPR012762); Has 35333 Blast hits to 34131 proteins in 2444 species: Archae - 798; Bacteria - 22429; Metazoa - 9…	8e-73	69.57	NP_973861.1	Mitochondrion	chloroplast	0.000237326	0.000226618	0.000195856
877	GRMZM2G157263_P01	279	15.05	NADH:cytochrome B5 reductase 1	1e-127	79.14	NP_197279.1	Secretory pathway	endoplasmic reticulum	0.000236476	0	0.000260206
878	GRMZM2G102471_P05	140	5.71	ubiquitin-conjugating enzyme 28	6e-76	90.54	NP_001031228.1	Any other location	nuclear	0.000235631	0	0
879	GRMZM2G136918_P03	281	7.47	6-phosphogluconolactonase 1	1e-94	59.62	NP_172826.1	Any other location	cytoskeleton	0.000234792	0.000112099	0
880	GRMZM2G139441_P03	281	30.6	unknown protein; BEST Arabidopsis thaliana protein match is: unknown protein (TAIR:AT5G44780.1); Has 35333 Blast hits to 34131 proteins in 2444 species: Archae - 798; Bacteria - 22429; Metazoa - 974; Fungi - 991; Plants - 531; Viruses - 0; Other Eukaryotes - 9610 (source: NCBI BLink)	6e-25	54.07	NP_974579.1	Any other location	nuclear	0.000234792	0.000224199	0.000322942
881	GRMZM2G105438_P02	141	48.94	unknown protein; FUNCTIONS IN: molecular function unknown; INVOLVED IN: biological process unknown; LOCATED IN: mitochondrion, plasma membrane, plastid, vacuole; EXPRESSED IN: 27 plant structures; EXPRESSED DURING: 15 growth stages; Has 39 Blast hits to 39 proteins in 13 species: Archae - 0; Bacteria - 0; Metazoa - 0; Fungi - 0; Plants - 39; Viruses - 0; Other Eukaryotes - 0 (source: NCBI BLink)	2e-30	44.36	NP_563819.1	Any other location	mitochondria	0.00023396	0.000223404	0.00102975
882	GRMZM2G112865_P03	141	6.38	Ribosomal protein L17 family protein	2e-61	79.14	NP_568992.1	Any other location	nuclear	0.00023396	0	0
883	GRMZM2G044498_P01	283	7.07	no hit				Any other location	nuclear	0.000233133	0	0
884	GRMZM2G094959_P05	283	12.37	Transducin/WD40 repeat-like superfamily protein	7e-145	85.16	NP_188442.1	Any other location	extracellular	0.000233133	0.000111307	0.000192396
885	GRMZM2G013783_P01	567	15.7	acyl-activating enzyme 7	0	73.53	NP_188316.1	Any other location	chloroplast	0.000232722	0.000111111	0.000192057
886	GRMZM5G826216_P01	142	9.15	Calcineurin-like metallo-phosphoesterase superfamily protein	2e-24	45.04	NP_175775.2	Any other location	chloroplast	0.000232312	0	0
887	GRMZM2G404688_P01	142	14.08	no hit				Secretory pathway	extracellular	0.000232312	0.00022183	0
888	GRMZM2G066290_P01	568	19.89	Pyruvate kinase family protein	0	85.77	NP_566720.1	Chloroplast	chloroplast	0.000232312	0.000277288	0.000287578
889	GRMZM2G153928_P01	285	7.02	CBS domain-containing protein / transporter associated domain-containing protein	2e-78	58.85	NP_175989.2	Secretory pathway	chloroplast	0.000231497	0.000221052	0
890	GRMZM2G020775_P01	428	12.62	Sucrase/ferredoxin-like family protein	4e-113	55.09	NP_567751.1	Chloroplast	cytosol	0.000231227	0.000294392	0.00016962
891	GRMZM2G003752_P01	429	39.39	FASCICLIN-like arabinogalactan protein 8	1e-105	50.46	NP_566043.1	Secretory pathway	chloroplast	0.000230688	0.000220279	0.000634592
892	GRMZM2G025646_P02	143	5.59	ELF4-like 4	2e-19	51.55	NP_001154348.1	Any other location	nuclear	0.000230688	0.000220279	0
893	GRMZM2G068665_P01	287	7.32	pyrroline-5- carboxylate (P5C) reductase	1e-102	68.05	NP_196984.1	Chloroplast	chloroplast	0.000229884	0.000109756	0.000189714
894	GRMZM5G838129_P01	287	25.86	dynamin-like protein 6	3e-65	75.86	NP_172500.1	Any other location	chloroplast	0.000229884	0.000329267	0.000379429
895	GRMZM2G082365_P01	575	5.91	homologue of NAP57	0	76.38	NP_191274.1	Any other location	cytosol	0.000229484	0.000109565	0
896	GRMZM2G012628_P01	432	11.34	RNA-binding (RRM/RBD/RNP motifs) family protein	3e-123	58.05	NP_172630.1	Any other location	nuclear	0.000229086	0.000145833	0.000210062
897	GRMZM2G053019_P01	433	11.55	hydroxyproline-rich glycoprotein family protein	1e-85	45.69	NP_197165.1	Chloroplast	chloroplast	0.000228557	0	0.000125746
898	GRMZM2G002959_P02	433	29.33	acyl-CoA oxidase 4	0	78.61	NP_190752.1	Any other location	cytosol	0.000228557	0.000145496	0.000377238
899	GRMZM2G004382_P01	579	29.53	ketol-acid reductoisomerase	0	87.36	NP_001190127.1	Chloroplast	chloroplast	0.000227899	0.000217616	0.000689612
900	GRMZM2G172956_P02	579	10.54	homologue of NAP57	0	77.19	NP_191274.1	Any other location	cytosol	0.000227899	0.000217616	0
901	GRMZM2G181192_P03	290	25.17	glyoxalase I homolog	3e-126	72.86	NP_001184968.1	Any other location	cytosol	0.000227506	0.000325861	0.000438088
902	GRMZM2G151169_P01	1016	43.01	2-oxoglutarate dehydrogenase, E1 component	0	81.68	NP_201376.1	Mitochondrion	mitochondria	0.000227282	0.000279035	0.000750268
903	GRMZM2G070978_P01	146	10.34	outer plastid envelope protein 16-1	5e-43	55.94	NP_180456.1	Any other location	cytosol	0.000225948	0	0
904	GRMZM2G058300_P02	146	8.9	Peptidase S24/S26A/S26B/S26C family protein	7e-49	62.33	NP_172110.1	Any other location	chloroplast	0.000225948	0.000215753	0
905	GRMZM2G034326_P03	146	19.18	RNA polymerase Rpb8	4e-53	66.2	NP_191519.1	Any other location	chloroplast	0.000225948	0.000215753	0.000248621
906	GRMZM2G069405_P02	586	6	Nuclear transport factor 2 (NTF2) family protein with RNA binding (RRM-RBD-RNP motifs) domain	7e-34	30.94	NP_001189969.1	Any other location	cytosol	0.000225176	0.000215016	6.19431e-05
907	GRMZM2G135277_P01	294	41.16	NAD(P)-binding Rossmann-fold superfamily protein	4e-86	58.51	NP_191530.1	Any other location	chloroplast	0.00022441	0.000214285	0.000740789
908	GRMZM2G146514_P01	443	19.66	zinc finger protein 1	5e-123	57.04	NP_566183.1	Any other location	nuclear	0.000223397	0.000426635	0.000163877
909	GRMZM2G164821_P01	593	3.88	Endomembrane protein 70 protein family	0	83.11	NP_178306.1	Secretory pathway	plasma membrane	0.000222518	0.000106239	0
910	AC215201.3_FGP005	593	12.31	chaperonin-60alpha	0	81.13	NP_180367.1	Chloroplast	chloroplast	0.000222518	0.000212478	0.000183636
911	GRMZM2G005107_P01	297	3.7	short-chain dehydrogenase-reductase B	6e-112	68.46	NP_187886.2	Any other location	chloroplast	0.000222144	0.00010606	0.000122218
912	GRMZM2G119256_P02	298	13.09	Nucleotide-diphospho-sugar transferases superfamily protein	2e-125	77.34	NP_175708.2	Chloroplast	chloroplast	0.000221398	0.000105704	0.000243615
913	GRMZM2G091558_P02	149	27.52	Signal peptidase subunit	1e-63	67.66	NP_198095.1	Secretory pathway	extracellular	0.000221398	0.000211409	0.000487231
914	GRMZM2G121700_P01	300	11.67	2-oxoglutarate (2OG) and Fe(II)-dependent oxygenase superfamily protein	5e-78	48.97	NP_172865.1	Any other location	cytosol	0.000219922	0.000105	0.000181493
915	GRMZM2G353213_P02	450	16.89	hydroxyproline-rich glycoprotein family protein	2e-84	45.4	NP_197165.1	Chloroplast	chloroplast	0.000219922	0.000349999	0.000201659
916	GRMZM2G154449_P01	301	8.97	Pathogenesis-related thaumatin superfamily protein	3e-86	65.98	NP_568046.1	Secretory pathway	chloroplast	0.000219192	0.000313953	0
917	GRMZM5G868168_P02	151	11.92	non-intrinsic ABC protein 11	8e-09	69.7	NP_564850.1	Chloroplast	nuclear	0.000218466	0	0
918	GRMZM2G056081_P01	454	26.87	Saccharopine dehydrogenase	4e-159	62.61	NP_568564.1	Any other location	vacuolar membrane	0.000217985	0.000416298	0.000399765
919	GRMZM2G084812_P01	303	30.03	FASCICLIN-like arabinogalactan 2	2e-52	42.72	NP_193009.1	Any other location	chloroplast	0.000217745	0.00020792	0.000479191
920	GRMZM5G813217_P01	758	25.46	Chaperone protein htpG family protein	0	78.77	NP_178487.1	Chloroplast	chloroplast	0.000217601	0.000166226	0.000359156
921	GRMZM2G053458_P02	152	23.03	ferredoxin 3	1e-41	67.52	NP_180320.1	Chloroplast	chloroplast	0.000217029	0.000207236	0
922	GRMZM2G016875_P01	456	15.79	transferases;nucleotidyltransferases	6e-160	62.72	NP_001031908.1	Any other location	cytosol	0.000217029	0.000138158	0.000159205
923	GRMZM2G042245_P01	305	7.21	5'-AMP-activated protein kinase-related	8e-74	62.44	NP_568573.2	Chloroplast	chloroplast	0.000216317	0.000103278	0.000119012
924	GRMZM2G034575_P01	915	13.11	Glycosyl hydrolases family 31 protein	0	64.69	NP_201189.1	Mitochondrion	vacuolar membrane	0.000216317	0.000137705	0.000198353
925	GRMZM2G133464_P01	306	13.07	protein phosphatase 2A-2	8e-173	92.48	NP_172514.1	Any other location	cytosol	0.00021561	0	0.000177935
926	GRMZM2G392185_P01	306	7.84	mercaptopyruvate sulfurtransferase 1	2e-18	39.02	NP_001077847.1	Chloroplast	chloroplast	0.00021561	0	0.000415181
927	GRMZM2G143651_P01	460	18.04	NAD(P)-binding Rossmann-fold superfamily protein	3e-160	74.73	NP_565469.1	Chloroplast	chloroplast	0.000215141	0.000273912	0.000276186
928	GRMZM2G468855_P02	307	41.69	NAD(P)-binding Rossmann-fold superfamily protein	5e-70	46.52	NP_191681.1	Chloroplast	chloroplast	0.000214908	0.000513028	0.000591184
929	GRMZM2G145061_P02	307	5.86	2-oxoglutarate (2OG) and Fe(II)-dependent oxygenase superfamily protein	3e-124	73.24	NP_564109.1	Mitochondrion	mitochondria	0.000214908	0.000102606	0.000118237
930	GRMZM2G450163_P01	618	24.92	Phosphofructokinase family protein	0	65.79	NP_177781.1	Any other location	cytosol	0.000213517	0.000152912	0.000381782
931	GRMZM2G702490_P02	619	14.86	3-methylcrotonyl-CoA carboxylase	0	70.74	NP_567950.1	Mitochondrion	chloroplast	0.000213172	0.000254442	0.000234563
932	GRMZM2G061830_P02	311	39.55	FAD/NAD(P)-binding oxidoreductase	2e-125	71.19	NP_568391.1	Mitochondrion	mitochondria	0.000212144	0.000202572	0.00058358
933	GRMZM2G014397_P02	313	35.78	thylakoidal ascorbate peroxidase	4e-129	74.66	NP_177873.1	Mitochondrion	chloroplast	0.000210788	0.000100639	0.000579851
934	GRMZM2G051677_P05	313	33.55	pfkB-like carbohydrate kinase family protein	3e-127	69.81	NP_192764.1	Any other location	cytosol	0.000210788	0.000301916	0.000405896
935	GRMZM2G081886_P01	626	22.36	D-3-phosphoglycerate dehydrogenase	0	81.77	NP_195146.1	Chloroplast	chloroplast	0.000210788	0.000100639	0.000434888
936	GRMZM2G161545_P03	157	7.64	peroxin4	1e-85	92.36	NP_001031939.1	Any other location	cytosol	0.000210117	0	0
937	GRMZM2G077253_P01	631	5.23	Ubiquitin-like superfamily protein	8e-20	28.77	NP_199037.2	Any other location	nuclear	0.000209118	0.000199682	5.75256e-05
938	GRMZM2G073498_P02	475	8.63	SecY protein transport family protein	0	91.79	NP_001031476.1	Mitochondrion	plasma membrane	0.000208347	0	0.000267464
939	GRMZM5G824944_P02	635	12.76	10-formyltetrahydrofolate synthetase	0	84.99	NP_564571.1	Any other location	cytosol	0.000207801	0.000148818	0.000200071
940	GRMZM2G386155_P01	477	23.69	serine carboxypeptidase-like 21	1e-96	36.74	NP_189169.1	Secretory pathway	chloroplast	0.000207474	0.000132075	0.000228294
941	GRMZM2G083016_P01	477	22.85	Phosphoglycerate kinase family protein	0	80.94	NP_176015.1	Chloroplast	chloroplast	0.000207474	0.000330188	0.000380489
942	GRMZM2G041028_P01	159	19.5	NADH:ubiquinone oxidoreductase, 17.2kDa subunit	2e-65	72.44	NP_566192.1	Any other location	mitochondria	0.000207474	0.000594338	0.000456587
943	GRMZM2G164088_P01	318	34.28	Alba DNA/RNA-binding protein	2e-52	65.54	NP_187359.2	Any other location	nuclear	0.000207474	0.000198113	0.000513661
944	GRMZM2G104325_P01	956	20.82	H(+)-ATPase 11	0	87.55	NP_201073.1	Any other location	plasma membrane	0.00020704	0.000197698	0.000360709
945	GRMZM5G832672_P02	639	9.39	FRIGIDA-like protein	1e-30	32.47	NP_566709.1	Any other location	nuclear	0.0002065	9.85913e-05	8.52082e-05
946	GRMZM2G107997_P03	160	14.38	unknown protein; FUNCTIONS IN: molecular function unknown; INVOLVED IN: biological process unknown; LOCATED IN: endoplasmic reticulum; EXPRESSED IN: 25 plant structures; EXPRESSED DURING: 15 growth stages; Has 34 Blast hits to 34 proteins in 11 species: Archae - 0; Bacteria - 0; Metazoa - 0; Fungi - 0; Plants - 34; Viruses - 0; Other Eukaryotes - 0 (source: NCBI BLink)	1e-26	46.56	NP_565024.1	Any other location	cytosol	0.000206177	0.000196874	0
947	GRMZM2G112538_P01	160	21.88	no hit				Chloroplast	cytosol	0.000206177	0.000196874	0.000226867
948	GRMZM2G177273_P01	481	16.01	Ribophorin I	6e-168	61.61	NP_178281.1	Secretory pathway	plasma membrane	0.000205748	0.000130977	0.000226395
949	GRMZM2G001803_P01	483	4.76	ZIP metal ion transporter family	8e-122	58.96	NP_564921.1	Secretory pathway	plasma membrane	0.000204897	0.000195652	0.000112729
950	GRMZM2G107654_P01	483	9.94	eukaryotic translation initiation factor 2 gamma subunit	0	89.22	NP_171913.1	Any other location	cytosol	0.000204897	6.52172e-05	0.000187881
951	GRMZM2G112238_P01	322	40.99	Mannose-binding lectin superfamily protein	1e-06	30.19	NP_177447.1	Chloroplast	chloroplast	0.000204897	0.000489129	0.000450915
952	GRMZM2G058105_P02	323	11.48	RING/U-box superfamily protein	2e-20	43.67	NP_566651.1	Any other location	cytosol	0.000204262	0	0
953	GRMZM2G055936_P01	162	38.89	thioredoxin-dependent peroxidase 1	6e-73	78.4	NP_176773.1	Any other location	cytosol	0.000203632	0.000388888	0.000448132
954	GRMZM2G158629_P03	163	25.15	enoyl-CoA hydratase 2	4e-63	66.26	NP_177742.2	Mitochondrion	nuclear	0.000202382	0	0.000222691
955	GRMZM2G108138_P01	493	16.63	acyl-CoA-binding domain 3	5e-20	47.52	NP_001119041.1	Secretory pathway	chloroplast	0.00020074	0.000127789	0.00018407
956	GRMZM2G053999_P01	329	56.23	alanine aminotransferase 2	4e-166	81.46	NP_001185380.1	Any other location	chloroplast	0.000200537	0.000191489	0.000882643
957	GRMZM2G101711_P02	1316	3.8	FUNCTIONS IN: molecular function unknown; INVOLVED IN: biological process unknown; LOCATED IN: plasma membrane, vacuole; EXPRESSED IN: guard cell, cultured cell; BEST Arabidopsis thaliana protein match is: proton pump interactor 1 (TAIR:AT4G27500.1); Has 30201 Blast hits to 17322 proteins in 780 species: Archae - 12; Bacteria - 1396; Metazoa - 17338; Fungi - 3422; Plants - 5037; Viruses - 0; Othe…	3e-64	40.67	NP_173521.2	Any other location	nuclear	0.000200537	0.000119681	5.51652e-05
958	GRMZM2G467356_P01	165	41.21	2Fe-2S ferredoxin-like superfamily protein	8e-50	67.91	NP_566309.1	Mitochondrion	chloroplast	0.000199929	0.00114545	0.000989964
959	GRMZM2G151425_P01	165	16.36	Adenine nucleotide alpha hydrolases-like superfamily protein	1e-49	62.34	NP_850506.1	Any other location	chloroplast	0.000199929	0	0.000219992
960	GRMZM2G442195_P01	496	5.04	evolutionarily conserved C-terminal region 5	1e-114	44.28	NP_187912.2	Any other location	nuclear	0.000199526	0.000190524	0.000109774
961	AC210204.3_FGP002	331	32.93	Calcium-dependent lipid-binding (CaLB domain) family protein	2e-39	47.06	NP_197783.2	Any other location	chloroplast	0.000199325	9.51659e-05	0.000548318
962	GRMZM2G139407_P01	497	11.07	Nuclear transport factor 2 (NTF2) family protein with RNA binding (RRM-RBD-RNP motifs) domain	5e-73	44.5	NP_200906.2	Chloroplast	cytosol	0.000199125	0.000380281	0.000182589
963	GRMZM2G122267_P02	333	9.91	Pleckstrin homology (PH) domain-containing protein	8e-74	54.32	NP_850155.1	Any other location	cytosol	0.000198128	0.000189189	0
964	GRMZM2G132077_P01	167	28.14	no hit				Secretory pathway	extracellular	0.000197535	0.000188622	0.000760751
965	GRMZM2G077463_P01	167	27.54	Signal peptidase subunit	2e-76	77.25	NP_198095.1	Secretory pathway	extracellular	0.000197535	0.000188622	0.000543393
966	GRMZM2G108474_P01	167	27.54	translationally controlled tumor protein	4e-71	76.19	NP_188286.1	Any other location	nuclear	0.000197535	0.000188622	0.000543393
967	GRMZM2G005771_P01	168	22.62	Ribonuclease E inhibitor RraA/Dimethylmenaquinone methyltransferase	1e-77	81.6	NP_850830.1	Any other location	cytosol	0.000196359	0.000749998	0.000324095
968	GRMZM2G116204_P02	168	29.35	endoplasmic reticulum auxin binding protein 1	6e-43	64.23	NP_192207.1	Any other location	chloroplast	0.000196359	0.000187499	0.000432127
969	GRMZM2G477771_P01	169	6.51	Ribosomal protein S4 (RPS4A) family protein	1e-21	80.36	NP_200650.1	Secretory pathway	cytosol	0.000195197	0.00018639	0
970	GRMZM2G440208_P01	507	25.64	6-phosphogluconate dehydrogenase family protein	0	75.46	NP_198982.1	Chloroplast	chloroplast	0.000195197	0	0.000250583
971	GRMZM2G107142_P01	339	3.24	EXORDIUM like 1	2e-92	55.7	NP_565797.1	Secretory pathway	chloroplast	0.000194621	9.29201e-05	0
972	GRMZM2G103740_P01	339	12.98	ATPase family associated with various cellular activities (AAA)	1e-159	78.93	NP_564148.1	Any other location	chloroplast	0.000194621	0	0.000160614
973	GRMZM2G414848_P01	170	10.59	unknown protein; CONTAINS InterPro DOMAIN/s: Protein of unknown function DUF1352 (InterPro:IPR009787); Has 30201 Blast hits to 17322 proteins in 780 species: Archae - 12; Bacteria - 1396; Metazoa - 17338; Fungi - 3422; Plants - 5037; Viruses - 0; Other Eukaryotes - 2996 (source: NCBI BLink)	2e-30	42.35	NP_568761.1	Any other location	endoplasmic reticulum	0.000194049	0	0
974	GRMZM2G149946_P02	340	15.23	Oligosaccharyltransferase complex/magnesium transporter family protein	1e-93	54.63	NP_176372.1	Secretory pathway	plasma membrane	0.000194049	0	0.000213522
975	GRMZM2G132690_P01	171	4.68	Heavy metal transport/detoxification superfamily protein	2e-18	43.41	NP_001030928.1	Any other location	nuclear	0.000192914	0	0
976	GRMZM2G165195_P03	171	15.2	SNF7 family protein	1e-58	76	NP_197686.1	Mitochondrion	chloroplast	0.000192914	0.00036842	0
977	GRMZM2G104649_P03	343	24.78	translation initiation factor 3 subunit H1	5e-156	78.98	NP_563880.1	Any other location	chloroplast	0.000192352	0.000275509	0.000264568
978	GRMZM2G025243_P02	172	6.4	short-chain dehydrogenase-reductase B	8e-65	72.25	NP_187886.2	Any other location	nuclear	0.000191793	0	0
979	GRMZM2G144648_P01	346	2.31	Peroxidase superfamily protein	1e-74	49.35	NP_181437.1	Mitochondrion	chloroplast	0.000190684	9.10402e-05	0
980	GRMZM5G831102_P02	346	28.9	alpha/beta-Hydrolases superfamily protein	2e-68	40.89	NP_564507.1	Secretory pathway	chloroplast	0.000190684	0.00018208	0.000314728
981	GRMZM2G378121_P01	174	32.18	WPP domain protein 1	1e-25	38.75	NP_199121.1	Any other location	nuclear	0.000189588	0.000543102	0.000417226
982	GRMZM2G053939_P01	175	48	alanine aminotransferase 2	1e-51	56.25	NP_001077811.1	Mitochondrion	mitochondria	0.000188505	0.000179999	0.000725974
983	GRMZM2G115939_P02	175	6.86	RUB1 conjugating enzyme 1	1e-76	73.91	NP_001154289.1	Any other location	mitochondria	0.000188505	0	0
984	GRMZM2G173858_P01	175	5.14	SPFH/Band 7/PHB domain-containing membrane-associated protein family	1e-82	81.61	NP_199970.1	Any other location	cytoskeleton	0.000188505	0.000179999	0
985	GRMZM2G044027_P01	350	6.86	UDP-XYL synthase 6	1e-174	88.54	NP_001077972.1	Chloroplast	cytoskeleton	0.000188505	0	0
986	GRMZM2G082998_P01	350	24.86	S-adenosyl-L-methionine-dependent methyltransferases superfamily protein	4e-130	73.7	NP_191900.1	Mitochondrion	chloroplast	0.000188505	0.000179999	0.000259276
987	GRMZM2G168681_P01	350	25.14	farnesyl diphosphate synthase 1	1e-151	72.06	NP_199588.1	Any other location	cytosol	0.000188505	0.000179999	0.000362987
988	AC197705.4_FGP007	527	19.54	Outer membrane OMP85 family protein	1e-175	61.52	NP_568157.1	Any other location	cytosol	0.000187789	0.000179316	0.000378829
989	GRMZM2G055219_P01	704	8.38	golgin candidate 1	0	52.57	NP_001189556.1	Any other location	nuclear	0.000187434	0.000223721	0
990	GRMZM2G101446_P02	176	15.91	E3 ubiquitin ligase SCF complex subunit SKP1/ASK1 family protein	9e-66	75.15	NP_568603.1	Any other location	mitochondria	0.000187434	0.000178977	0.000309364
991	GRMZM2G431350_P01	176	19.89	SNARE-like superfamily protein	2e-63	68	NP_566358.3	Any other location	cytosol	0.000187434	0.000178977	0.000309364
992	GRMZM2G468376_P01	177	6.21	MATE efflux family protein	1e-15	63.79	NP_195551.5	Chloroplast	chloroplast	0.000186375	0.000177966	0
993	GRMZM2G015159_P02	177	7.39	RAB homolog 1	1e-68	78.88	NP_199326.1	Any other location	chloroplast	0.000186375	0.000177966	0
994	GRMZM2G085582_P02	177	11.86	RNA-binding KH domain-containing protein	2e-67	71.1	NP_187474.2	Mitochondrion	chloroplast	0.000186375	0.000177966	0
995	GRMZM2G159142_P01	354	3.95	TMPIT-like protein	7e-127	64.16	NP_564420.1	Any other location	cytosol	0.000186375	8.89828e-05	0
996	GRMZM2G003852_P01	177	22.6	Oligosaccharyltransferase complex/magnesium transporter family protein	2e-65	69.89	NP_194716.1	Any other location	vacuolar membrane	0.000186375	0	0.000205077
997	GRMZM2G090568_P01	531	19.4	catalase 2	0	80.32	NP_195235.1	Any other location	peroxisome	0.000186375	0.000118644	0.000375975
998	GRMZM2G164020_P02	355	8.45	winged-helix DNA-binding transcription factor family protein	2e-29	48.56	NP_180620.1	Any other location	nuclear	0.00018585	0.000177464	0.000153375
999	GRMZM2G065669_P01	355	15.77	Alba DNA/RNA-binding protein	7e-57	69.59	NP_187359.2	Any other location	nuclear	0.00018585	0.000354929	0.000306749
1000	GRMZM2G133173_P01	711	19.97	ribophorin II (RPN2) family protein	0	57.12	NP_001190785.1	Mitochondrion	plasma membrane	0.000185588	4.43037e-05	0.000229738
1001	GRMZM2G109142_P01	178	6.18	Thioesterase superfamily protein	1e-39	52.35	NP_175266.1	Any other location	chloroplast	0.000185328	0.000176966	0
1002	GRMZM2G057158_P01	536	4.66	ubiquitin family protein	1e-146	57.74	NP_565407.1	Any other location	nuclear	0.000184636	0.000117537	6.77214e-05
1003	GRMZM2G171484_P01	179	12.29	RNA binding Plectin/S10 domain-containing protein	3e-58	75.16	NP_194304.1	Any other location	cytosol	0.000184292	0.000351954	0
1004	GRMZM2G044023_P03	179	9.73	Tetratricopeptide repeat (TPR)-like superfamily protein	2e-65	62.79	NP_564247.1	Any other location	cytosol	0.000184292	0	0.000304179
1005	GRMZM2G131907_P01	180	27.67	adenine phosphoribosyl transferase 1	2e-80	80.11	NP_564284.1	Any other location	cytosol	0.000183269	0	0.000403319
1006	GRMZM2G448715_P01	181	14.36	secretory carrier 3	9e-80	75.41	NP_176320.1	Chloroplast	plasma membrane	0.000182256	0	0
1007	GRMZM5G855891_P01	364	8.79	2-oxoglutarate (2OG) and Fe(II)-dependent oxygenase superfamily protein	4e-110	81.08	NP_564109.1	Chloroplast	chloroplast	0.000181255	0.000259615	0
1008	GRMZM2G103713_P01	364	3.57	unknown protein; Has 1497 Blast hits to 1323 proteins in 52 species: Archae - 0; Bacteria - 4; Metazoa - 23; Fungi - 34; Plants - 61; Viruses - 0; Other Eukaryotes - 1375 (source: NCBI BLink)	8e-48	37.79	NP_191358.1	Any other location	chloroplast	0.000181255	8.65382e-05	0
1009	GRMZM2G130018_P01	364	12.36	SNF1-related protein kinase 2.10	6e-162	77.84	NP_849834.1	Any other location	cytosol	0.000181255	8.65382e-05	0.000199443
1010	GRMZM2G043776_P01	548	8.94	pyrimidine d	0	80.66	NP_568428.1	Mitochondrion	chloroplast	0.000180593	0.000172445	9.93577e-05
1011	GRMZM2G046191_P04	183	10.38	tryptophan synthase alpha chain	3e-62	66.04	NP_567004.1	Any other location	cytosol	0.000180264	0.000172131	0
1012	GRMZM2G004878_P01	183	16.94	high mobility group A	4e-33	49.17	NP_172943.1	Any other location	nuclear	0.000180264	0.000516392	0.000396707
1013	GRMZM2G015401_P01	366	23.5	phosphate transporter 3;1	4e-160	77.01	NP_196908.1	Mitochondrion	extracellular	0.000180264	0.000430327	0.000446295
1014	GRMZM2G125268_P01	550	42.36	aldehyde dehydrogenase 2B4	0	72.79	NP_190383.1	Mitochondrion	chloroplast	0.000179936	0.000171818	0.000692975
1015	GRMZM2G154328_P01	368	11.14	TMPIT-like protein	8e-134	68.86	NP_564420.1	Any other location	plasma membrane	0.000179284	0.000171195	0.000147957
1016	AC233922.1_FGP005	369	44.17	Amino acid dehydrogenase family protein	1e-141	66.94	NP_191971.1	Chloroplast	mitochondria	0.000178799	0.000256097	0.000491852
1017	GRMZM2G023418_P01	1293	2.24	eukaryotic translation initiation factor 2 (eIF-2) family protein	0	63.81	NP_177807.3	Any other location	cytosol	0.000178591	0.000170533	4.21098e-05
1018	GRMZM2G091756_P01	185	29.19	Mitochondrial glycoprotein family protein	8e-29	51.2	NP_001078481.1	Mitochondrion	chloroplast	0.000178315	0.00034054	0.000294314
1019	AC217358.3_FGP011	372	3.76	translocation protein-related	1e-127	60.5	NP_566671.1	Any other location	plasma membrane	0.000177357	8.46772e-05	0
1020	GRMZM5G807734_P01	187	18.72	RNAhelicase-like 8	9e-12	42.86	NP_849535.1	Any other location	nuclear	0.000176408	0.000336897	0
1021	GRMZM2G150193_P02	187	5.88	unknown protein; FUNCTIONS IN: molecular function unknown; INVOLVED IN: biological process unknown; LOCATED IN: endomembrane system; EXPRESSED IN: 24 plant structures; EXPRESSED DURING: 13 growth stages; CONTAINS InterPro DOMAIN/s: Protein of unknown function DUF3456 (InterPro:IPR021852); Has 177 Blast hits to 177 proteins in 59 species: Archae - 0; Bacteria - 0; Metazoa - 140; Fungi - 0; Plants …	4e-50	58.9	NP_564481.1	Secretory pathway	chloroplast	0.000176408	0	0
1022	GRMZM5G874500_P02	561	6.06	Cysteinyl-tRNA synthetase, class Ia family protein	1e-173	56.42	NP_565717.2	Any other location	cytosol	0.000176408	0	9.70553e-05
1023	GRMZM2G419782_P01	749	4.41	acyl-CoA oxidase 2	0	67.4	NP_201316.1	Chloroplast	cytosol	0.000176173	8.41119e-05	9.69257e-05
1024	GRMZM2G057000_P01	562	2.85	cell elongation protein / DWARF1 / DIMINUTO (DIM)	0	79.68	NP_001189937.1	Any other location	cytosol	0.000176094	0.000224199	6.45884e-05
1025	GRMZM2G082962_P01	562	26.16	unknown protein; CONTAINS InterPro DOMAIN/s: Protein of unknown function DUF773 (InterPro:IPR008491); Has 365 Blast hits to 359 proteins in 109 species: Archae - 9; Bacteria - 13; Metazoa - 209; Fungi - 7; Plants - 47; Viruses - 0; Other Eukaryotes - 80 (source: NCBI BLink)	8e-176	57.37	NP_196301.2	Any other location	cytosol	0.000176094	0.000168149	0.00038753
1026	GRMZM2G172138_P01	375	3.73	rhomboid protein-related	2e-97	60.54	NP_566326.1	Chloroplast	chloroplast	0.000175938	8.39998e-05	0
1027	GRMZM5G841727_P01	188	65.9	villin 4	9e-41	54.75	NP_194745.1	Chloroplast	chloroplast	0.00017547	0.000670211	0.000772312
1028	GRMZM2G468932_P01	188	10.64	RNA binding	1e-71	64.71	NP_193312.5	Any other location	cytosol	0.00017547	0.000167553	0
1029	GRMZM2G065292_P01	753	6.77	plant intracellular ras group-related LRR 9	2e-127	51.04	NP_187741.2	Chloroplast	chloroplast	0.000175237	0.000125498	7.23081e-05
1030	GRMZM2G160801_P01	753	11.42	LETM1-like protein	0	59.72	NP_176732.2	Mitochondrion	plasma membrane	0.000175237	0.000250995	0.000168719
1031	GRMZM5G878308_P01	189	21.69	NADH-ubiquinone oxidoreductase 20 kDa subunit, mitochondrial	7e-81	69.27	NP_196738.1	Mitochondrion	chloroplast	0.000174541	0.000166666	0.000384113
1032	GRMZM2G049672_P03	379	15.57	zinc ion binding	1e-123	58.53	NP_191004.1	Chloroplast	cytosol	0.000174081	0.00024934	0
1033	GRMZM2G048324_P01	569	21.27	DC1 domain-containing protein	0	54.89	NP_564756.1	Any other location	cytoskeleton	0.000173928	0.00011072	0.000318969
1034	GRMZM2G320708_P01	190	6.32	Late embryogenesis abundant (LEA) hydroxyproline-rich glycoprotein family	1e-48	53.37	NP_190024.1	Mitochondrion	chloroplast	0.000173623	0.000165789	0
1035	GRMZM2G442129_P01	190	21.58	NADH dehydrogenase subunit 9	1e-97	90.53	-	Any other location	nuclear	0.000173623	0.000497367	0.000477614
1036	GRMZM2G056369_P01	572	32.87	isocitrate lyase	0	77.3	NP_188809.2	Any other location	peroxisome	0.000173016	0	0.000666322
1037	GRMZM2G000481_P01	382	9.69	Tyrosyl-tRNA synthetase, class Ib, bacterial/mitochondrial	2e-159	73.41	NP_850222.1	Chloroplast	cytosol	0.000172714	0.000247382	9.50227e-05
1038	GRMZM2G035520_P01	956	21.86	H(+)-ATPase 11	0	89.54	NP_201073.1	Any other location	plasma membrane	0.000172533	0	0.000455632
1039	GRMZM2G152686_P01	575	26.78	plastidic pyruvate kinase beta subunit 1	0	82.27	NP_200104.1	Chloroplast	chloroplast	0.000172113	0.000164347	0.000378769
1040	GRMZM2G129761_P02	192	13.02	1-cysteine peroxiredoxin 1	6e-72	65.79	NP_175247.1	Any other location	cytosol	0.000171814	0.000164062	0
1041	GRMZM2G047860_P01	192	6.25	HVA22 homologue A	1e-59	65.81	NP_177592.1	Secretory pathway	chloroplast	0.000171814	0.000164062	0
1042	GRMZM2G101596_P02	384	17.19	decapping 1	2e-76	45.57	NP_563814.1	Any other location	mitochondria	0.000171814	0.000246093	0.000283583
1043	GRMZM2G053652_P02	192	24.48	Ribosomal protein S7e family protein	3e-83	72.11	NP_849786.1	Any other location	cytosol	0.000171814	0.000328124	0.000378111
1044	GRMZM2G351125_P01	1356	11.21	translocon at the outer envelope membrane of chloroplasts 159	0	63.75	NP_567242.2	Any other location	chloroplast	0.000170294	0.00016261	0.000160614
1045	GRMZM2G467242_P01	194	5.67	3-oxo-5-alpha-steroid 4-dehydrogenase family protein	7e-09	75	NP_191096.1	Any other location	chloroplast	0.000170043	0.000162371	0
1046	GRMZM2G089249_P01	194	4.64	no hit				Any other location	mitochondria	0.000170043	0.000162371	0
1047	GRMZM2G164352_P01	587	22.32	protein phosphatase 2A subunit A2	0	89.61	NP_189208.1	Any other location	cytosol	0.000168595	0.000160988	0.000278269
1048	GRMZM2G080274_P02	196	4.59	histone H1-3	1e-23	43.61	NP_179396.1	Mitochondrion	nuclear	0.000168308	0.000160714	0
1049	GRMZM2G016521_P01	196	6.12	unknown protein; Has 27 Blast hits to 27 proteins in 9 species: Archae - 0; Bacteria - 0; Metazoa - 0; Fungi - 0; Plants - 27; Viruses - 0; Other Eukaryotes - 0 (source: NCBI BLink)	8e-17	37.66	NP_200559.1	Any other location	nuclear	0.000168308	0.000160714	0
1050	GRMZM2G174619_P02	588	2.89	DCD (Development and Cell Death) domain protein	1e-40	51.77	NP_180850.2	Any other location	nuclear	0.000168308	0.000321428	6.17325e-05
1051	GRMZM2G054123_P04	392	7.65	S-adenosylmethionine synthetase family protein	0	91.71	NP_188365.1	Any other location	cytosol	0.000168308	0.000160714	9.25987e-05
1052	GRMZM2G125304_P01	197	6.6	DNAJ heat shock family protein	4e-53	58.01	NP_565533.1	Secretory pathway	chloroplast	0.000167453	0	0
1053	AC233895.1_FGP001	394	11.93	metallopeptidase M24 family protein	7e-166	75.13	NP_001190060.1	Any other location	cytosol	0.000167453	0.000239847	0.000230322
1054	GRMZM2G122937_P01	199	35.68	Remorin family protein	3e-54	65.52	NP_191685.1	Any other location	nuclear	0.000165771	0.000633164	0.000547216
1055	GRMZM2G142088_P01	797	4.89	LOCATED IN: cytosol; EXPRESSED IN: 24 plant structures; EXPRESSED DURING: 14 growth stages; BEST Arabidopsis thaliana protein match is: Tudor/PWWP/MBT superfamily protein (TAIR:AT1G15940.1)	2e-69	50.81	NP_001190882.1	Any other location	nuclear	0.000165563	0.000316185	4.55441e-05
1056	GRMZM2G171604_P01	400	30.5	AAA-type ATPase family protein	0	90.75	NP_175120.1	Any other location	cytosol	0.000164942	7.87498e-05	0.000499107
1057	GRMZM2G001898_P01	400	39.75	aldehyde dehydrogenase 6B2	1e-166	76.47	NP_179032.1	Mitochondrion	chloroplast	0.000164942	0.0001575	0.00054448
1058	GRMZM2G074472_P01	201	16.42	unknown protein; Has 48 Blast hits to 48 proteins in 16 species: Archae - 0; Bacteria - 0; Metazoa - 0; Fungi - 0; Plants - 48; Viruses - 0; Other Eukaryotes - 0 (source: NCBI BLink)	3e-35	42.78	NP_190679.1	Chloroplast	chloroplast	0.000164121	0.000313432	0
1059	GRMZM2G108712_P01	202	10.4	proliferating cell nuclear antigen 2	5e-98	87.89	NP_180517.1	Any other location	nuclear	0.000163309	0.00015594	0
1060	GRMZM2G386525_P01	202	12.38	Transmembrane proteins 14C	5e-35	60.83	NP_566866.1	Chloroplast	chloroplast	0.000163309	0.00015594	0
1061	GRMZM2G168920_P01	404	16.58	Zinc finger protein 622	7e-134	62.08	NP_567875.1	Any other location	nuclear	0.000163309	0.00031188	0
1062	GRMZM2G116538_P02	202	28.22	Remorin family protein	5e-48	74.62	NP_974824.1	Any other location	nuclear	0.000163309	0	0.000449241
1063	GRMZM2G060540_P02	405	3.46	arginine/serine-rich 45	2e-45	59.02	NP_173107.1	Chloroplast	nuclear	0.000162905	0.000155555	0
1064	GRMZM5G870342_P01	203	8.37	Coproporphyrinogen III oxidase	2e-44	55.33	NP_171847.4	Chloroplast	chloroplast	0.000162504	0.000155172	0
1065	GRMZM5G866627_P01	203	7.39	Ribosomal protein L9/RNase H1	5e-54	55.38	NP_200119.1	Mitochondrion	mitochondria	0.000162504	0	0
1066	GRMZM2G018947_P01	407	7.13	eukaryotic initiation factor 4A-III	0	85.93	NP_188610.1	Any other location	cytosol	0.000162105	0.000154791	8.9186e-05
1067	GRMZM5G887303_P01	815	5.15	ATP binding;leucine-tRNA ligases;aminoacyl-tRNA ligases;nucleotide binding;ATP binding;aminoacyl-tRNA ligases	0	69.12	NP_172433.2	Any other location	cytosol	0.000161906	7.73004e-05	6.68074e-05
1068	GRMZM2G053803_P01	612	5.56	acyl-CoA binding protein 4	0	66.5	NP_187193.3	Any other location	nuclear	0.000161708	0.000205882	0
1069	GRMZM5G876898_P01	409	39.12	Glycine cleavage T-protein family	0	78.55	NP_001184969.1	Mitochondrion	chloroplast	0.000161312	0.000154034	0.000576874
1070	GRMZM2G134731_P01	205	7.32	Polyketide cyclase/dehydrase and lipid transport superfamily protein	2e-57	60.99	NP_193521.1	Any other location	cytosol	0.000160919	0.000153658	0
1071	GRMZM5G810275_P01	411	5.84	protein-protein interaction regulator family protein	1e-102	56.91	NP_563965.1	Any other location	nuclear	0.000160527	0.000153284	0
1072	GRMZM2G058910_P01	822	5.11	vacuolar proton ATPase A3	0	76.42	NP_568051.1	Any other location	chloroplast	0.000160527	0.000153284	6.62385e-05
1073	GRMZM2G051004_P01	412	45.87	glyceraldehyde-3-phosphate dehydrogenase of plastid 2	0	82.84	NP_173080.1	Chloroplast	cytosol	0.000160138	0.000229368	0.000704829
1074	GRMZM2G043724_P01	618	13.92	DEAD-box protein abstrakt, putative	0	74.83	NP_199941.1	Chloroplast	chloroplast	0.000160138	0.000254854	0
1075	GRMZM2G106928_P01	206	13.59	copper/zinc superoxide dismutase 2	8e-81	69.55	NP_565666.1	Mitochondrion	chloroplast	0.000160138	0	0.000264311
1076	GRMZM2G032847_P08	206	19.42	mitochondrially targeted single-stranded DNA binding protein	2e-69	61.81	NP_192844.2	Mitochondrion	cytosol	0.000160138	0.000305824	0.000264311
1077	GRMZM5G829778_P01	415	24.58	cytosolic NADP+-dependent isocitrate dehydrogenase	0	88.08	NP_176768.1	Any other location	cytoskeleton	0.00015898	0.000151807	0.000437334
1078	GRMZM2G124288_P02	623	16.21	DCD (Development and Cell Death) domain protein	4e-39	51.06	NP_180850.2	Chloroplast	cytosol	0.000158852	0.000252808	0.00026219
1079	GRMZM2G347541_P01	623	18.46	vacuolar sorting receptor homolog 1	0	74.12	NP_190853.1	Secretory pathway	plasma membrane	0.000158852	0.000556178	0.000291322
1080	GRMZM2G169694_P01	208	51.44	Ras-related small GTP-binding family protein	7e-112	91.83	NP_181989.1	Any other location	chloroplast	0.000158598	0.000151442	0.00122159
1081	GRMZM2G140832_P02	418	5.26	Sec1/munc18-like (SM) proteins superfamily	9e-157	67.23	NP_179389.1	Mitochondrion	chloroplast	0.000157839	0	0
1082	GRMZM2G169184_P01	210	19.05	Protein of unknown function (DUF2012)	1e-63	65.82	NP_180103.2	Secretory pathway	extracellular	0.000157087	0.00015	0.000259276
1083	GRMZM2G117198_P02	421	7.6	S-adenosylmethionine synthetase family protein	0	90.59	NP_188365.1	Secretory pathway	cytosol	0.000156714	0.000149643	8.62201e-05
1084	GRMZM2G408010_P01	211	5.69	FUNCTIONS IN: molecular function unknown; INVOLVED IN: vesicle-mediated transport, vesicle docking involved in exocytosis; LOCATED IN: cellular component unknown; EXPRESSED IN: 22 plant structures; EXPRESSED DURING: 14 growth stages; CONTAINS InterPro DOMAIN/s: Sec1-like protein (InterPro:IPR001619)	8e-52	50.7	NP_001189734.1	Any other location	chloroplast	0.000156343	0.000149289	0
1085	GRMZM2G137528_P01	422	20.14	regulatory particle triple-A ATPase 6A	0	91.94	NP_568389.1	Any other location	cytosol	0.000156343	0.000149289	0.000258048
1086	GRMZM2G172369_P05	212	20.75	Glycosyl hydrolase family 38 protein	1e-75	63.26	NP_189306.1	Any other location	cytosol	0.000155605	0.000594338	0
1087	GRMZM2G335521_P01	212	21.23	poly(A) binding protein 4	3e-50	55.25	NP_179916.1	Mitochondrion	chloroplast	0.000155605	0.000297169	0
1088	GRMZM2G160770_P01	213	12.21	26S proteasome regulatory subunit, putative	2e-62	51.32	NP_568872.1	Any other location	nuclear	0.000154875	0	0.000170416
1089	GRMZM2G017804_P01	427	7.26	Trypsin family protein with PDZ domain	3e-119	59.84	NP_198118.3	Mitochondrion	chloroplast	0.000154512	0.000147541	8.50086e-05
1090	GRMZM5G889520_P01	214	7.94	Protein of unknown function (DUF3464)	3e-24	48.42	NP_974571.1	Chloroplast	chloroplast	0.000154151	0	0
1091	GRMZM2G104377_P02	214	7.01	unknown protein; BEST Arabidopsis thaliana protein match is: unknown protein (TAIR:AT5G08440.1); Has 202 Blast hits to 197 proteins in 48 species: Archae - 0; Bacteria - 13; Metazoa - 25; Fungi - 9; Plants - 109; Viruses - 0; Other Eukaryotes - 46 (source: NCBI BLink)	3e-14	29.53	NP_197740.2	Any other location	nuclear	0.000154151	0.000147196	0
1092	GRMZM5G880135_P01	214	3.74	no hit				Chloroplast	nuclear	0.000154151	0	0
1093	GRMZM2G152768_P01	858	15.27	Kinase-related protein of unknown function (DUF1296)	3e-91	34	NP_001078149.1	Mitochondrion	nuclear	0.000153792	0.000367132	0
1094	GRMZM2G060987_P04	216	6.48	FUNCTIONS IN: molecular function unknown; INVOLVED IN: biological process unknown; LOCATED IN: cellular component unknown; EXPRESSED IN: 22 plant structures; EXPRESSED DURING: 13 growth stages; CONTAINS InterPro DOMAIN/s: Tumour suppressor protein Gltscr2 (InterPro:IPR011211), P60-like (InterPro:IPR011687)	2e-42	50	NP_001189721.1	Any other location	nuclear	0.000152724	0.000145833	0
1095	GRMZM2G113629_P01	216	15.73	PDI-like 5-2	1e-61	52.8	NP_564462.1	Any other location	cytosol	0.000152724	0	0.000252074
1096	AC209257.4_FGP008	217	6.91	prenylated RAB acceptor 1.B4	1e-59	53.81	NP_181370.1	Chloroplast	chloroplast	0.00015202	0.000145161	0
1097	GRMZM2G044398_P03	218	6.88	Zinc finger C-x8-C-x5-C-x3-H type family protein	3e-17	37.04	NP_566691.1	Any other location	nuclear	0.000151323	0.000144495	0
1098	GRMZM5G862219_P04	436	24.08	acyl-CoA oxidase 4	0	78.69	NP_190752.1	Any other location	chloroplast	0.000151323	0	0.000291389
1099	GRMZM5G884912_P01	219	36.53	hydrogen ion transporting ATP synthases, rotational mechanism;zinc ion binding	4e-64	65.55	-	Any other location	extracellular	0.000150632	0	0.000828737
1100	GRMZM2G138419_P02	219	9.59	Pathogenesis-related thaumatin superfamily protein	4e-26	33.74	NP_180445.1	Secretory pathway	chloroplast	0.000150632	0.000143835	0.000165747
1101	GRMZM2G146246_P02	221	13.57	Glutathione S-transferase family protein	4e-57	50.47	NP_191835.1	Any other location	chloroplast	0.000149269	0.000142534	0.000246371
1102	GRMZM2G321404_P04	222	19.37	translocase inner membrane subunit 17-1	2e-69	59.56	NP_173460.1	Any other location	chloroplast	0.000148596	0.000283783	0.000163508
1103	GRMZM2G431900_P01	223	9.42	SNF7 family protein	4e-97	84.82	NP_565336.1	Any other location	mitochondria	0.00014793	0.000141255	0
1104	GRMZM2G025488_P01	450	11.11	evolutionarily conserved C-terminal region 5	4e-119	61.14	NP_187912.2	Secretory pathway	nuclear	0.000146615	0.000209999	0
1105	GRMZM2G165917_P03	451	2.66	Translation initiation factor IF2/IF5	5e-152	63.54	NP_174877.1	Any other location	nuclear	0.00014629	6.98446e-05	0
1106	GRMZM2G347361_P01	226	7.08	unknown protein; Has 59 Blast hits to 59 proteins in 24 species: Archae - 0; Bacteria - 0; Metazoa - 26; Fungi - 4; Plants - 29; Viruses - 0; Other Eukaryotes - 0 (source: NCBI BLink)	1e-44	49.24	NP_173500.1	Any other location	nuclear	0.000145966	0.00013938	0
1107	GRMZM2G167505_P01	453	2.43	RNA-binding (RRM/RBD/RNP motifs) family protein	1e-82	64	NP_193166.2	Any other location	nuclear	0.000145644	6.95362e-05	0
1108	GRMZM2G374971_P01	227	3.52	osmotin 34	1e-72	59.21	NP_192902.1	Secretory pathway	chloroplast	0.000145323	0.000138766	0
1109	GRMZM2G008095_P02	228	14.47	Got1/Sft2-like vescicle transport protein family	1e-87	70.54	NP_567749.1	Chloroplast	plasma membrane	0.000144686	0.000138158	0.000159205
1110	GRMZM2G014136_P01	684	18.13	acyl-CoA oxidase 3	0	64.9	NP_172119.1	Mitochondrion	mitochondria	0.000144686	4.60525e-05	0.000371478
1111	GRMZM2G028921_P02	229	8.73	polypyrimidine tract-binding protein 1	3e-95	79.6	NP_186764.1	Mitochondrion	nuclear	0.000144054	0	0
1112	AC217556.3_FGP003	459	5.23	no hit				Any other location	nuclear	0.00014374	0.000137255	0
1113	GRMZM2G099666_P01	689	5.08	acyl-CoA oxidase 2	0	77.44	NP_201316.1	Chloroplast	cytosol	0.000143636	0	0
1114	GRMZM2G090500_P01	920	18.48	Plant protein of unknown function (DUF827)	1e-87	36.15	NP_176681.4	Chloroplast	chloroplast	0.000143428	0.000376629	0
1115	GRMZM2G006377_P01	460	6.52	xylem bark cysteine peptidase 3	1e-157	63.38	NP_563855.1	Secretory pathway	extracellular	0.000143428	0.000136956	7.89102e-05
1116	GRMZM2G090609_P01	232	5.17	Caleosin-related family protein	3e-46	53.66	NP_564995.1	Mitochondrion	chloroplast	0.000142191	0	0
1117	GRMZM2G151268_P03	232	10.78	tonneau 1b (TON1b)	1e-70	57.59	NP_567013.1	Any other location	nuclear	0.000142191	0.000271551	0.00015646
1118	GRMZM2G175280_P01	465	2.8	Basic-leucine zipper (bZIP) transcription factor family protein	1e-94	49.46	NP_001031810.1	Any other location	nuclear	0.000141885	6.77417e-05	0
1119	GRMZM2G036921_P01	233	32.62	Thioredoxin superfamily protein	1e-75	61.37	NP_190864.1	Chloroplast	chloroplast	0.000141581	0.000405578	0.000701048
1120	GRMZM2G139210_P03	233	9.87	Cyclophilin-like peptidyl-prolyl cis-trans isomerase family protein	3e-71	55.74	NP_974240.1	Mitochondrion	mitochondria	0.000141581	0.000135193	0
1121	GRMZM2G040397_P03	233	9.87	NAD(P)-binding Rossmann-fold superfamily protein	7e-112	81.82	NP_001031118.1	Any other location	extracellular	0.000141581	0.000270386	0
1122	GRMZM2G538535_P01	471	1.91	Eukaryotic aspartyl protease family protein	2e-76	38.1	NP_196638.2	Chloroplast	extracellular	0.000140078	6.68788e-05	0
1123	GRMZM2G024131_P02	471	9.77	UDP-glucosyltransferase 74F2	2e-101	41.36	NP_181910.1	Mitochondrion	chloroplast	0.000140078	6.68788e-05	0.000115601
1124	GRMZM2G101408_P03	236	12.06	unknown protein; CONTAINS InterPro DOMAIN/s: Protein of unknown function DUF1014 (InterPro:IPR010422); Has 16107 Blast hits to 8386 proteins in 1107 species: Archae - 26; Bacteria - 3370; Metazoa - 4013; Fungi - 1516; Plants - 526; Viruses - 120; Other Eukaryotes - 6536 (source: NCBI BLink)	4e-71	62.66	NP_563993.1	Any other location	nuclear	0.000139781	0.000133474	0
1125	GRMZM2G108115_P01	473	16.49	endoplasmic reticulum oxidoreductins 1	0	72.82	NP_177372.1	Mitochondrion	chloroplast	0.000139486	6.6596e-05	0.000230224
1126	GRMZM2G038126_P01	474	26.16	regulatory particle triple-A ATPase 3	0	90.29	NP_200637.1	Chloroplast	chloroplast	0.000139191	0.000199367	0.000382897
1127	GRMZM2G077316_P01	238	28.99	allene oxide cyclase 3	8e-70	61.22	NP_566777.1	Chloroplast	chloroplast	0.000138606	0.000132353	0.000381289
1128	GRMZM2G046932_P01	715	2.52	Glutamyl/glutaminyl-tRNA synthetase, class Ic	0	68.96	NP_850874.1	Secretory pathway	endoplasmic reticulum	0.000138413	8.81116e-05	5.07674e-05
1129	GRMZM2G014788_P01	1193	15.84	Carbohydrate-binding-like fold	0	54.95	NP_191795.1	Secretory pathway	chloroplast	0.000138258	7.92118e-05	0.000228198
1130	GRMZM2G124353_P01	478	59.62	alanine:glyoxylate aminotransferase 2	0	75.32	NP_568064.1	Mitochondrion	mitochondria	0.000138027	0.000197698	0.00121502
1131	GRMZM5G876303_P01	478	4.18	Galactosyl transferase GMA12/MNN10 family protein	0	63.84	NP_196389.1	Any other location	chloroplast	0.000138027	6.58994e-05	0
1132	GRMZM2G350969_P01	239	11.3	general control non-repressible 3	4e-80	65.92	NP_176636.1	Secretory pathway	cytosol	0.000138027	0	0
1133	GRMZM2G375504_P01	717	2.65	delta 1-pyrroline-5-carboxylate synthase 2	0	72.21	NP_191120.2	Any other location	endoplasmic reticulum	0.000138027	8.78659e-05	5.06258e-05
1134	GRMZM2G089676_P01	480	5	Nuclear transport factor 2 (NTF2) family protein with RNA binding (RRM-RBD-RNP motifs) domain	8e-80	46.88	NP_001189969.1	Any other location	cytosol	0.000137451	0.00013125	0
1135	GRMZM2G070890_P01	240	10	unknown protein; BEST Arabidopsis thaliana protein match is: unknown protein (TAIR:AT1G80200.1); Has 30201 Blast hits to 17322 proteins in 780 species: Archae - 12; Bacteria - 1396; Metazoa - 17338; Fungi - 3422; Plants - 5037; Viruses - 0; Other Eukaryotes - 2996 (source: NCBI BLink)	5e-71	58.42	NP_568247.1	Chloroplast	plasma membrane	0.000137451	0.00013125	0
1136	AF546188.1_FGP005	240	5.83	no hit				Secretory pathway	chloroplast	0.000137451	0.00013125	0
1137	GRMZM2G101547_P04	240	9.58	Tetratricopeptide repeat (TPR)-like superfamily protein	1e-77	65.9	NP_566478.1	Chloroplast	chloroplast	0.000137451	0.000393749	0.000151245
1138	GRMZM2G174757_P01	720	16.11	translation initiation factor 3B1	0	72.34	NP_568498.1	Any other location	nuclear	0.000137451	0.00013125	0.000201659
1139	GRMZM2G112285_P01	241	7.05	RNA-binding protein 47A	4e-57	66.45	NP_175383.1	Any other location	nuclear	0.000136881	0.000130705	0
1140	GRMZM2G067225_P01	482	18.05	allene oxide synthase	1e-159	56.05	NP_199079.1	Any other location	cytosol	0.000136881	6.53525e-05	0.000225925
1141	GRMZM2G314955_P03	242	5.79	GRAM domain family protein	2e-66	57.07	NP_565538.1	Any other location	chloroplast	0.000136315	0.000130165	0
1142	GRMZM2G167892_P01	243	5.76	Reticulon family protein	1e-62	50.84	NP_850551.1	Any other location	vacuolar membrane	0.000135754	0	0
1143	GRMZM5G847982_P01	486	9.26	unknown protein; FUNCTIONS IN: molecular function unknown; INVOLVED IN: biological process unknown; LOCATED IN: endomembrane system; EXPRESSED IN: 18 plant structures; EXPRESSED DURING: 12 growth stages; BEST Arabidopsis thaliana protein match is: unknown protein (TAIR:AT4G26130.1); Has 30201 Blast hits to 17322 proteins in 780 species: Archae - 12; Bacteria - 1396; Metazoa - 17338; Fungi - 3422;…	4e-09	32.28	NP_568845.1	Any other location	nuclear	0.000135754	0	0
1144	GRMZM2G062357_P01	729	12.76	acyl-activating enzyme 18	0	63.55	NP_175929.3	Any other location	chloroplast	0.000135754	0	0.000149377
1145	GRMZM2G007647_P01	486	24.49	ACT domain-containing small subunit of acetolactate synthase protein	0	75.36	NP_850172.1	Chloroplast	chloroplast	0.000135754	0.000129629	0.000410788
1146	GRMZM2G170843_P01	487	14.78	ubiquitin family protein	5e-119	52.94	NP_179311.1	Any other location	nuclear	0.000135476	0.000194045	0
1147	GRMZM2G133050_P01	244	5.74	decoy	9e-84	62.61	NP_172914.1	Mitochondrion	mitochondria	0.000135198	0	0
1148	GRMZM2G020446_P01	488	16.8	Pyridoxal-dependent decarboxylase family protein	0	76.39	NP_568252.1	Chloroplast	chloroplast	0.000135198	6.4549e-05	0.000223148
1149	GRMZM2G162292_P01	245	16.33	PPPDE putative thiol peptidase family protein	1e-94	64.14	NP_194298.1	Any other location	nuclear	0.000134646	0.000257142	0
1150	GRMZM2G344476_P01	245	22.45	Acyl-CoA thioesterase family protein	1e-81	58.13	NP_563632.2	Any other location	cytosol	0.000134646	0.000128571	0.000370395
1151	GRMZM2G048194_P02	246	16.26	lysm domain GPI-anchored protein 1 precursor	2e-64	58.02	NP_849697.1	Secretory pathway	extracellular	0.000134099	0.000128048	0.000147556
1152	GRMZM2G176576_P01	492	20.93	Glycosyltransferase family 61 protein	7e-91	42.78	NP_188446.1	Mitochondrion	chloroplast	0.000134099	0.000256097	0.000258222
1153	GRMZM2G127609_P04	246	30.89	chaperonin 20	2e-95	76.34	NP_001190350.1	Chloroplast	chloroplast	0.000134099	0.000128048	0.000442667
1154	GRMZM2G434669_P01	248	8.06	Protein of unknown function, DUF584	6e-13	50	NP_566497.1	Any other location	mitochondria	0.000133017	0	0
1155	GRMZM2G415793_P02	249	28.99	allene oxide cyclase 3	7e-69	58.94	NP_566777.1	Chloroplast	chloroplast	0.000132483	0	0.000364445
1156	GRMZM2G154578_P01	250	12	auxin-responsive family protein	3e-40	42.68	NP_566306.3	Secretory pathway	chloroplast	0.000131953	0.000126	0
1157	GRMZM2G040618_P01	250	8.8	unknown protein; FUNCTIONS IN: molecular function unknown; INVOLVED IN: biological process unknown; LOCATED IN: chloroplast envelope; EXPRESSED IN: 22 plant structures; EXPRESSED DURING: 13 growth stages; Has 57 Blast hits to 57 proteins in 11 species: Archae - 0; Bacteria - 0; Metazoa - 0; Fungi - 0; Plants - 57; Viruses - 0; Other Eukaryotes - 0 (source: NCBI BLink)	4e-66	60.59	NP_566858.1	Mitochondrion	chloroplast	0.000131953	0.000126	0
1158	GRMZM2G322634_P01	250	3.6	unknown protein; FUNCTIONS IN: molecular function unknown; INVOLVED IN: biological process unknown; LOCATED IN: chloroplast; EXPRESSED IN: 22 plant structures; EXPRESSED DURING: 13 growth stages; Has 1807 Blast hits to 1807 proteins in 277 species: Archae - 0; Bacteria - 0; Metazoa - 736; Fungi - 347; Plants - 385; Viruses - 0; Other Eukaryotes - 339 (source: NCBI BLink)	3e-44	53.33	NP_199011.1	Chloroplast	chloroplast	0.000131953	0.000126	0
1159	GRMZM2G155543_P02	250	8.4	plant VAP homolog 12	3e-73	56.68	NP_182039.1	Any other location	Golgi apparatus	0.000131953	0.000251999	0.000145195
1160	GRMZM2G054300_P01	250	30.4	ascorbate peroxidase 1	4e-124	82.8	NP_001117244.1	Any other location	cytosol	0.000131953	0.000126	0.000508182
1161	GRMZM2G014313_P02	251	5.58	Protein of unknown function DUF106, transmembrane	2e-119	82	NP_192996.1	Secretory pathway	nuclear	0.000131428	0.000125498	0.000144616
1162	GRMZM2G022768_P02	252	4.76	Galactosyltransferase family protein	1e-81	59.17	NP_180179.2	Chloroplast	chloroplast	0.000130906	0.000125	0
1163	GRMZM2G080724_P01	252	5.95	heat shock protein 21	8e-25	32.79	NP_194497.1	Chloroplast	chloroplast	0.000130906	0.000125	0
1164	GRMZM2G370852_P03	505	14.65	isopropyl malate isomerase large subunit 1	0	82.19	NP_567405.1	Chloroplast	chloroplast	0.000130647	0.000187128	0.000215636
1165	GRMZM2G060451_P01	761	10.51	Chaperone DnaJ-domain superfamily protein	0	47.9	NP_199063.1	Chloroplast	chloroplast	0.000130046	8.27856e-05	0.000190795
1166	GRMZM2G031572_P01	509	16.31	Serine carboxypeptidase S28 family protein	0	63.67	NP_001190936.1	Secretory pathway	vacuolar membrane	0.00012962	0.000123772	0.000213941
1167	GRMZM2G348551_P01	764	10.99	starch synthase 2	1e-165	58.8	NP_186767.1	Chloroplast	nuclear	0.000129535	0.000123691	0.000190045
1168	GRMZM2G007871_P01	513	8.38	DnaJ / Sec63 Brl domains-containing protein	0	74.61	NP_001117623.1	Secretory pathway	endoplasmic reticulum	0.00012861	6.14033e-05	0.000141515
1169	GRMZM2G031308_P01	257	12.06	VIRB2-interacting protein 1	3e-88	64.8	NP_194094.1	Any other location	plasma membrane	0.000128359	0.000245136	0.00021186
1170	GRMZM2G427451_P01	258	11.63	auxin-responsive family protein	1e-39	43.64	NP_566306.3	Secretory pathway	chloroplast	0.000127862	0.000122093	0
1171	GRMZM2G085547_P01	521	6.91	Galactose oxidase/kelch repeat superfamily protein	3e-130	50	NP_001031833.1	Any other location	cytosol	0.000126635	0.000120921	0
1172	GRMZM2G121221_P01	261	4.21	winged-helix DNA-binding transcription factor family protein	7e-26	49.15	NP_180620.1	Any other location	nuclear	0.000126392	0	0
1173	GRMZM2G057441_P01	1051	11.13	ubiquitin activating enzyme 2	0	79.17	NP_568168.1	Any other location	nuclear	0.00012555	5.99427e-05	0.00012088
1174	GRMZM2G021149_P01	263	3.04	Small nuclear ribonucleoprotein family protein	4e-68	83.66	NP_001032011.1	Mitochondrion	chloroplast	0.000125431	0.000119772	0
1175	GRMZM2G446050_P01	1578	2.34	FUNCTIONS IN: molecular function unknown; INVOLVED IN: biological process unknown; LOCATED IN: plasma membrane, vacuole; EXPRESSED IN: guard cell, cultured cell; BEST Arabidopsis thaliana protein match is: proton pump interactor 1 (TAIR:AT4G27500.1); Has 30201 Blast hits to 17322 proteins in 780 species: Archae - 12; Bacteria - 1396; Metazoa - 17338; Fungi - 3422; Plants - 5037; Viruses - 0; Othe…	6e-75	36.4	NP_173521.2	Any other location	nuclear	0.000125431	9.98096e-05	3.45045e-05
1176	GRMZM2G078143_P01	526	26.43	serine hydroxymethyltransferase 4	0	85.99	NP_193129.1	Chloroplast	chloroplast	0.000125431	0.000119772	0.000379549
1177	GRMZM2G119175_P02	527	14.04	Pyruvate kinase family protein	0	86.53	NP_566976.1	Any other location	cytosol	0.000125193	5.97721e-05	0.000206634
1178	GRMZM2G044775_P02	264	4.17	nudix hydrolase homolog 15	7e-58	51.49	NP_849724.1	Chloroplast	chloroplast	0.000124956	0.000119318	0
1179	GRMZM2G111818_P01	1056	6.63	ubiquitin activating enzyme 2	0	78.57	NP_568168.1	Any other location	nuclear	0.000124956	0	0
1180	GRMZM2G158788_P01	264	8.33	unknown protein; FUNCTIONS IN: molecular function unknown; INVOLVED IN: biological process unknown; LOCATED IN: mitochondrion; EXPRESSED IN: petal, leaf whorl, flower; EXPRESSED DURING: 4 anthesis, petal differentiation and expansion stage; Has 1807 Blast hits to 1807 proteins in 277 species: Archae - 0; Bacteria - 0; Metazoa - 736; Fungi - 347; Plants - 385; Viruses - 0; Other Eukaryotes - 339 (…	2e-55	47.6	NP_197801.1	Mitochondrion	chloroplast	0.000124956	0.000238636	0
1181	AC233872.1_FGP003	264	37.12	Mitochondrial glycoprotein family protein	6e-54	51.57	NP_196218.1	Chloroplast	chloroplast	0.000124956	0.000119318	0.000481233
1182	GRMZM2G704475_P01	265	6.42	embryonic cell protein 63	3e-28	45	NP_181202.1	Mitochondrion	nuclear	0.000124484	0	0
1183	GRMZM2G020801_P01	797	55.33	aconitase 3	0	88.78	NP_178634.2	Any other location	cytosol	0.000124172	0.000158092	0.0011386
1184	GRMZM2G103983_P01	266	4.14	beta-tonoplast intrinsic protein	4e-89	62.74	NP_173223.1	Mitochondrion	mitochondria	0.000124016	0.000118421	0
1185	GRMZM2G075744_P01	267	5.62	zinc knuckle (CCHC-type) family protein	4e-43	76.92	NP_199751.2	Any other location	nuclear	0.000123552	0.000117977	0
1186	GRMZM2G060940_P03	267	11.99	2-oxoglutarate (2OG) and Fe(II)-dependent oxygenase superfamily protein	3e-76	51.11	NP_566623.1	Any other location	cytosol	0.000123552	0.000117977	0.000203925
1187	GRMZM2G389118_P01	1338	11.43	translocon at the outer envelope membrane of chloroplasts 159	0	65.07	NP_567242.2	Any other location	nuclear	0.000123275	0.000117713	0.000162774
1188	GRMZM2G071768_P04	268	5.97	Endoplasmic reticulum vesicle transporter protein	4e-132	79.4	NP_564467.5	Any other location	endoplasmic reticulum	0.000123091	0.000117537	0
1189	GRMZM2G133053_P01	268	5.6	FASCICLIN-like arabinogalactan 1	4e-41	55.1	NP_001190550.1	Secretory pathway	chloroplast	0.000123091	0.000117537	0
1190	GRMZM2G365160_P01	537	15.27	3-deoxy-d-arabino-heptulosonate 7-phosphate synthase	0	76.89	NP_195077.1	Chloroplast	chloroplast	0.000122862	0.000175977	0.000304179
1191	GRMZM5G890190_P01	269	4.09	Adenine nucleotide alpha hydrolases-like superfamily protein	8e-72	57.2	NP_001184963.1	Chloroplast	chloroplast	0.000122633	0.0001171	0
1192	GRMZM2G141784_P02	269	4.46	DNAJ heat shock N-terminal domain-containing protein	2e-84	59.18	NP_001154353.1	Any other location	nuclear	0.000122633	0.0001171	0
1193	GRMZM2G083095_P02	538	4.46	TCP-1/cpn60 chaperonin family protein	0	80.3	NP_566219.1	Any other location	cytosol	0.000122633	0	6.74697e-05
1194	GRMZM2G051890_P01	269	28.62	RNA-binding (RRM/RBD/RNP motifs) family protein	4e-84	66.39	NP_567536.1	Any other location	chloroplast	0.000122633	0.0005855	0.000404818
1195	GRMZM2G005308_P02	539	12.24	FUNCTIONS IN: molecular function unknown; INVOLVED IN: rRNA processing; LOCATED IN: cytosol, nucleolus, nucleus; EXPRESSED IN: 22 plant structures; EXPRESSED DURING: 12 growth stages; CONTAINS InterPro DOMAIN/s: U3 small nucleolar ribonucleoprotein complex, subunit Mpp10p (InterPro:IPR012173), Mpp10 protein (InterPro:IPR007151); Has 30201 Blast hits to 17322 proteins in 780 species: Archae - 12; …	2e-102	47.7	NP_569037.1	Any other location	cytosol	0.000122406	0.000233766	0
1196	AC233883.1_FGP006	539	5.38	Plant protein of unknown function (DUF247)	3e-50	30.02	NP_190586.1	Any other location	chloroplast	0.000122406	5.84414e-05	0
1197	GRMZM2G448456_P01	271	4.06	thioredoxin domain-containing protein 9 homolog	9e-40	66.38	NP_179489.1	Any other location	nuclear	0.000121728	0.000116236	0
1198	GRMZM2G145972_P01	272	3.12	NAD(P)H dehydrogenase B2	2e-126	78.03	NP_567283.1	Any other location	chloroplast	0.000121281	0.000115808	0
1199	GRMZM2G023194_P01	273	12.82	Ubiquinol-cytochrome C reductase iron-sulfur subunit	1e-109	72.73	NP_568288.1	Mitochondrion	chloroplast	0.000120836	0.000230769	0.000199443
1200	GRMZM2G015436_P02	274	6.93	Aldolase-type TIM barrel family protein	4e-106	67.05	NP_192170.1	Any other location	cytosol	0.000120395	0	0
1201	GRMZM2G103526_P01	275	6.18	HAD superfamily, subfamily IIIB acid phosphatase	3e-62	51.6	NP_194655.1	Mitochondrion	chloroplast	0.000119958	0.000114545	0
1202	GRMZM2G115775_P01	275	9.82	syntaxin of plants 52	8e-86	64.81	NP_001031301.1	Any other location	Golgi apparatus	0.000119958	0.000114545	0.000131995
1203	GRMZM2G157113_P02	554	6.68	acyl activating enzyme 5	0	63.88	NP_197141.1	Any other location	chloroplast	0.000119091	0	6.55211e-05
1204	GRMZM2G099758_P02	556	1.8	Transducin/WD40 repeat-like superfamily protein	6e-176	57.92	NP_196909.1	Any other location	nuclear	0.000118663	5.66545e-05	0
1205	GRMZM2G139512_P01	278	28.32	Oxidoreductase, zinc-binding dehydrogenase family protein	9e-90	65.02	NP_193037.1	Secretory pathway	extracellular	0.000118663	0	0.000456998
1206	GRMZM2G300841_P02	279	4.66	Sec20 family protein	3e-85	58.36	NP_566746.1	Any other location	nuclear	0.000118238	0	0
1207	GRMZM5G819320_P01	281	7.47	translocon at the outer membrane of chloroplasts 64-III	9e-89	58.51	NP_188424.2	Any other location		0.000117396	0	0
1208	GRMZM2G325131_P01	281	32.07	anthranilate synthase beta subunit 1	2e-96	76.62	NP_173893.1	Chloroplast	chloroplast	0.000117396	0	0.00038753
1209	GRMZM2G001514_P01	282	6.38	FASCICLIN-like arabinogalactan 6	2e-32	40.28	NP_565475.1	Secretory pathway	chloroplast	0.00011698	0	0
1210	GRMZM2G117755_P02	284	7.04	SPFH/Band 7/PHB domain-containing membrane-associated protein family	6e-147	86.88	NP_201080.1	Any other location	cytosol	0.000116156	0.000332746	0.000127812
1211	GRMZM2G112805_P01	284	16.55	Clathrin light chain protein	4e-51	47.68	NP_565484.1	Any other location	nuclear	0.000116156	0.00022183	0.000383437
1212	GRMZM2G101001_P02	286	15.73	unknown protein; FUNCTIONS IN: molecular function unknown; INVOLVED IN: biological process unknown; LOCATED IN: cellular component unknown; EXPRESSED IN: cultured cell; BEST Arabidopsis thaliana protein match is: unknown protein (TAIR:AT5G11600.1); Has 11256 Blast hits to 7192 proteins in 541 species: Archae - 6; Bacteria - 629; Metazoa - 4714; Fungi - 936; Plants - 545; Viruses - 34; Other Eukar…	2e-22	60.24	NP_173428.1	Any other location	nuclear	0.000115344	0.000220279	0
1213	GRMZM2G146761_P01	287	4.53	rRNA processing protein-related	9e-86	59.25	NP_188905.1	Any other location	nuclear	0.000114942	0.000109756	0
1214	GRMZM2G028929_P04	287	11.85	Coatomer epsilon subunit	7e-136	77.51	NP_174351.1	Secretory pathway	cytosol	0.000114942	0.000109756	0.000126476
1215	GRMZM5G846140_P01	289	8.3	RNA-binding KH domain-containing protein	2e-82	61.45	NP_187474.2	Any other location	cytosol	0.000114147	0.000108996	0
1216	GRMZM2G032977_P01	291	4.81	endonuclease 2	1e-86	52.1	NP_176996.1	Secretory pathway	extracellular	0.000113362	0	0
1217	GRMZM2G150485_P03	292	4.11	Amino acid dehydrogenase family protein	5e-135	80.84	NP_187837.1	Any other location	cytosol	0.000112974	0	0
1218	GRMZM2G138987_P01	584	8.39	Nuclear transport factor 2 (NTF2) family protein with RNA binding (RRM-RBD-RNP motifs) domain	2e-64	36.57	NP_189151.2	Any other location	nuclear	0.000112974	0.000215753	0
1219	GRMZM2G060824_P01	1171	2.99	phosphate deficiency response 2	0	72.18	NP_197752.1	Mitochondrion	plasma membrane	0.000112684	0	4.6497e-05
1220	GRMZM2G176662_P01	293	6.14	Ribosomal protein L4/L1 family	3e-110	68.04	NP_565463.1	Mitochondrion	mitochondria	0.000112588	0.000107508	0
1221	GRMZM2G348578_P01	294	7.82	2-oxoglutarate (2OG) and Fe(II)-dependent oxygenase superfamily protein	1e-105	64.75	NP_567941.1	Mitochondrion	chloroplast	0.000112205	0.000107143	0
1222	GRMZM2G045675_P01	296	4.05	S-adenosyl-L-methionine-dependent methyltransferases superfamily protein	1e-52	44.86	NP_191984.1	Mitochondrion	mitochondria	0.000111447	0.000106419	0
1223	GRMZM2G016894_P01	593	2.53	Transmembrane CLPTM1 family protein	0	73.47	NP_196467.1	Mitochondrion	plasma membrane	0.000111259	5.31196e-05	0
1224	GRMZM2G020040_P02	897	6.69	heat shock protein 70 (Hsp 70) family protein	0	63.78	NP_567510.1	Secretory pathway	endoplasmic reticulum	0.000110329	0.000140468	0.0001214
1225	GRMZM2G009966_P01	303	7.92	OSBP(oxysterol binding protein)-related protein 3C	4e-80	67.69	NP_200750.1	Any other location	nuclear	0.000108872	0.00010396	0
1226	GRMZM2G360681_P01	912	17.32	heat shock protein 101	0	84.91	NP_565083.1	Any other location	plasma membrane	0.000108514	0.000103618	0.000199006
1227	GRMZM2G107984_P01	611	10.64	putative mitochondrial RNA helicase 2	1e-168	66.12	NP_188872.2	Mitochondrion	mitochondria	0.000107981	0.000103109	0.000148522
1228	AC155377.1_FGP001	1529	2.03	Myosin family protein with Dil domain	0	77.54	NP_197549.3	Any other location	cytosol	0.000107876	4.12033e-05	0
1229	GRMZM2G124335_P01	306	7.52	fatty acid biosynthesis 1	7e-146	81.63	NP_001185400.1	Any other location	chloroplast	0.000107805	0	0
1230	GRMZM2G028521_P01	307	4.23	Divalent ion symporter	6e-88	59.58	NP_171728.2	Chloroplast	plasma membrane	0.000107454	0	0
1231	GRMZM5G812923_P03	307	14.01	electron transport SCO1/SenC family protein	1e-96	70.98	NP_566339.1	Mitochondrion	mitochondria	0.000107454	0.000102606	0.000177355
1232	GRMZM2G141587_P01	923	4.77	Coatomer, beta' subunit	0	79.48	NP_175645.1	Mitochondrion	chloroplast	0.000107221	0.000102383	0
1233	GRMZM2G069208_P01	308	19.81	purin-rich alpha 1	7e-115	73.19	NP_565736.1	Any other location	cytoskeleton	0.000107105	0	0.000176779
1234	GRMZM2G030784_P02	309	64.43	triosephosphate isomerase	6e-121	81.03	NP_191104.1	Chloroplast	chloroplast	0.000106758	0.000407766	0.000587357
1235	GRMZM2G019200_P01	309	3.88	calmodulin binding;purine nucleotide binding	8e-118	64.72	NP_172840.1	Secretory pathway	chloroplast	0.000106758	0	0
1236	GRMZM2G375593_P01	928	5.39	villin 4	0	65.04	NP_194745.1	Any other location	cytosol	0.000106643	6.78877e-05	0.000136902
1237	GRMZM2G021015_P01	310	4.19	no hit				Any other location	nuclear	0.000106414	0.000101613	0
1238	GRMZM5G818887_P01	311	28.3	autophagy 3 (APG3)	1e-132	71.61	NP_568934.1	Any other location	cytosol	0.000106072	0	0.000408506
1239	GRMZM2G017016_P02	623	13.8	FRIGIDA-like protein	1e-75	38.59	NP_850923.1	Any other location	nuclear	0.000105902	0.000252808	0
1240	GRMZM2G043602_P02	312	16.98	NAD(P)-binding Rossmann-fold superfamily protein	3e-117	74.82	NP_564216.1	Chloroplast	chloroplast	0.000105732	0.000302884	0.000232684
1241	GRMZM2G033130_P03	942	13.03	Kinase-related protein of unknown function (DUF1296)	2e-96	33.56	NP_001078149.1	Mitochondrion	nuclear	0.000105058	0.000300955	0
1242	GRMZM2G453388_P01	315	7.3	septum site-determining protein (MIND)	2e-109	73.05	NP_197790.1	Chloroplast	chloroplast	0.000104725	0	0
1243	AC226235.2_FGP002	316	3.48	unknown protein; BEST Arabidopsis thaliana protein match is: unknown protein (TAIR:AT1G75335.1); Has 1807 Blast hits to 1807 proteins in 277 species: Archae - 0; Bacteria - 0; Metazoa - 736; Fungi - 347; Plants - 385; Viruses - 0; Other Eukaryotes - 339 (source: NCBI BLink)	1e-06	40	NP_200811.1	Mitochondrion	chloroplast	0.000104393	0	0
1244	GRMZM2G001530_P01	317	6.31	Duplicated homeodomain-like superfamily protein	4e-46	43.75	NP_568645.1	Any other location	nuclear	0.000104064	0	0
1245	GRMZM2G348914_P01	318	10.06	Zinc finger C-x8-C-x5-C-x3-H type family protein	3e-29	50.83	NP_196367.1	Any other location	chloroplast	0.000103737	9.90563e-05	0.000114147
1246	GRMZM2G164538_P01	319	4.39	rhomboid protein-related	3e-70	46.53	NP_566326.1	Any other location	plasma membrane	0.000103412	0	0
1247	GRMZM5G841619_P01	319	30.41	Aldolase-type TIM barrel family protein	3e-114	72.41	NP_192170.1	Mitochondrion	chloroplast	0.000103412	0.000296237	0.000398261
1248	GRMZM5G814571_P01	320	20.63	dynamin-like 3	1e-46	70.63	NP_176170.1	Secretory pathway	nuclear	0.000103089	0.000196874	0
1249	GRMZM2G035807_P01	643	10.11	P-loop containing nucleoside triphosphate hydrolases superfamily protein	0	71.07	NP_181780.1	Chloroplast	mitochondria	0.000102608	4.8989e-05	0.000112904
1250	GRMZM2G145633_P01	322	4.66	plastid division2	3e-49	38.3	NP_028242.1	Any other location	cytosol	0.000102448	0	0
1251	GRMZM2G160458_P01	322	7.14	Ribosomal RNA processing Brix domain protein	4e-140	73.29	NP_566514.1	Any other location	nuclear	0.000102448	0.000195652	0
1252	GRMZM2G126552_P01	322	4.97	Transducin/WD40 repeat-like superfamily protein	1e-131	69.66	NP_194712.1	Any other location	cytosol	0.000102448	9.78258e-05	0
1253	GRMZM2G084863_P01	322	31.06	Glutathione S-transferase family protein	3e-111	71.86	NP_199030.1	Mitochondrion	chloroplast	0.000102448	9.78258e-05	0.000450915
1254	GRMZM2G120304_P02	323	18.57	hydroxyproline-rich glycoprotein family protein	7e-56	44.2	NP_565899.1	Any other location	cytosol	0.000102131	0.000195046	0.00028095
1255	GRMZM2G132796_P01	649	4.93	decapping 5	1e-95	44.32	NP_564239.1	Chloroplast	nuclear	0.000101659	0.000145608	0
1256	GRMZM2G109383_P02	649	32.67	Phosphoglucomutase/phosphomannomutase family protein	0	80.43	NP_001154464.1	Chloroplast	chloroplast	0.000101659	9.70721e-05	0.000475406
1257	GRMZM2G162968_P01	974	5.13	casein lytic proteinase B3	0	83.7	NP_568314.1	Chloroplast	chloroplast	0.000101607	9.70223e-05	0.000111803
1258	GRMZM2G032252_P02	651	7.83	high mobility group	0	64.95	NP_189515.1	Any other location	nuclear	0.000101347	9.67739e-05	0
1259	GRMZM2G008196_P01	327	2.45	EXORDIUM like 2	9e-86	54.58	NP_201231.1	Mitochondrion	chloroplast	0.000100882	0	0
1260	GRMZM2G424577_P01	328	2.74	alpha/beta-Hydrolases superfamily protein	4e-119	61.66	NP_197430.1	Any other location	cytosol	0.000100574	9.60363e-05	0
1261	GRMZM2G034083_P02	328	3.66	ATP-citrate lyase A-3	2e-174	88.34	NP_172414.1	Any other location	cytosol	0.000100574	0	0
1262	GRMZM2G111238_P01	328	6.1	putative endonuclease or glycosyl hydrolase with C2H2-type zinc finger domain	4e-07	27.94	NP_200927.3	Any other location	nuclear	0.000100574	9.60363e-05	0
1263	GRMZM2G057642_P03	329	7.9	RNA-binding (RRM/RBD/RNP motifs) family protein	2e-46	38.48	NP_568388.1	Any other location	nuclear	0.000100269	0.000191489	0
1264	GRMZM2G060561_P02	988	23.28	casein lytic proteinase B4	0	78.6	NP_565586.1	Mitochondrion	mitochondria	0.000100167	9.56475e-05	0.000330656
1265	GRMZM2G132519_P01	330	3.94	ribosome biogenesis regulatory protein (RRS1) family protein	4e-102	60.19	NP_565878.1	Any other location	nuclear	9.99647e-05	0	0
1266	GRMZM2G074599_P01	666	8.41	Pentatricopeptide repeat (PPR) superfamily protein	1e-155	50.67	NP_190493.1	Mitochondrion	chloroplast	9.90641e-05	9.45943e-05	0.000163508
1267	GRMZM2G078440_P01	337	3.56	unknown protein; Has 30201 Blast hits to 17322 proteins in 780 species: Archae - 12; Bacteria - 1396; Metazoa - 17338; Fungi - 3422; Plants - 5037; Viruses - 0; Other Eukaryotes - 2996 (source: NCBI BLink)	5e-69	71.26	NP_568799.1	Any other location	nuclear	9.78882e-05	0	0
1268	GRMZM2G035719_P04	338	10.65	RNA-binding (RRM/RBD/RNP motifs) family protein	2e-85	55.81	NP_567536.1	Any other location	endoplasmic reticulum	9.75986e-05	0.000465975	0.000107393
1269	GRMZM2G058138_P01	339	22.42	Eukaryotic translation initiation factor 2 subunit 1	2e-138	76.13	NP_565927.1	Any other location	chloroplast	9.73107e-05	0	0.000321227
1270	GRMZM2G070807_P04	340	5.88	Cyclophilin-like peptidyl-prolyl cis-trans isomerase family protein	1e-73	65.78	NP_001190169.1	Any other location	nuclear	9.70245e-05	9.26468e-05	0
1271	GRMZM2G065506_P01	341	2.93	no hit				Chloroplast	nuclear	9.674e-05	9.23751e-05	0
1272	GRMZM2G540538_P01	342	33.33	adenosine kinase 2	7e-172	82.54	NP_195950.1	Any other location	cytosol	9.64571e-05	9.2105e-05	0.000371478
1273	GRMZM2G325575_P01	342	15.2	ferritin 4	9e-91	76.88	NP_181559.1	Chloroplast	chloroplast	9.64571e-05	9.2105e-05	0.000530682
1274	GRMZM5G806622_P01	343	6.41	Protein of unknown function (DUF3411)	1e-91	67.65	NP_187476.1	Chloroplast	chloroplast	9.61759e-05	0.000183673	0
1275	GRMZM2G049269_P03	343	3.21	S-adenosyl-L-methionine-dependent methyltransferases superfamily protein	4e-60	44.42	NP_201208.2	Chloroplast	nuclear	9.61759e-05	9.18365e-05	0
1276	GRMZM2G015067_P01	344	19.19	Surfeit locus 1 cytochrome c oxidase biogenesis protein	9e-96	57.14	NP_566592.1	Mitochondrion	chloroplast	9.58963e-05	9.15695e-05	0.000211039
1277	GRMZM2G091302_P03	345	20.29	GroES-like zinc-binding alcohol dehydrogenase family protein	3e-129	70.21	NP_191205.1	Any other location	endoplasmic reticulum	9.56184e-05	9.13041e-05	0.00015782
1278	GRMZM2G092085_P02	695	6.19	Transducin/WD40 repeat-like superfamily protein	2e-136	46.51	NP_850576.1	Any other location	nuclear	9.49305e-05	9.06472e-05	0
1279	GRMZM2G373914_P01	348	7.18	unknown protein; Has 1807 Blast hits to 1807 proteins in 277 species: Archae - 0; Bacteria - 0; Metazoa - 736; Fungi - 347; Plants - 385; Viruses - 0; Other Eukaryotes - 339 (source: NCBI BLink)	3e-81	47.32	NP_197092.1	Any other location	nuclear	9.47941e-05	0.000181034	0
1280	GRMZM2G166345_P02	348	18.39	Nucleic acid-binding, OB-fold-like protein	2e-92	52.87	NP_565938.1	Any other location	nuclear	9.47941e-05	9.0517e-05	0.000208613
1281	GRMZM2G104269_P01	349	11.75	O-acetylserine (thiol) lyase isoform C	9e-90	53.63	NP_191535.2	Any other location	cytosol	9.45225e-05	9.02576e-05	0
1282	GRMZM5G826714_P02	350	2.86	COBRA-like extracellular glycosyl-phosphatidyl inositol-anchored protein family	4e-101	72.38	NP_568930.1	Secretory pathway	Golgi apparatus	9.42524e-05	0	0
1283	GRMZM2G312009_P01	351	3.42	Guanylate-binding family protein	8e-71	46.3	NP_199419.2	Any other location	nuclear	9.39839e-05	0	0
1284	GRMZM2G116087_P01	351	19.94	chorismate mutase 3	3e-105	71.37	NP_177096.1	Chloroplast	chloroplast	9.39839e-05	0	0.000361953
1285	GRMZM2G005209_P01	352	22.16	metaxin-related	5e-68	46.38	NP_565446.1	Mitochondrion	chloroplast	9.37169e-05	8.94884e-05	0.000206243
1286	GRMZM2G437119_P01	353	4.25	Transmembrane CLPTM1 family protein	2e-122	66.36	NP_196467.1	Any other location	nuclear	9.34514e-05	8.92349e-05	0
1287	GRMZM2G014116_P02	353	4.82	26S proteasome regulatory subunit, putative (RPN5)	5e-158	77.14	NP_001119202.1	Any other location	cytosol	9.34514e-05	0	0.000102829
1288	GRMZM2G058292_P01	353	9.92	Transducin/WD40 repeat-like superfamily protein	7e-122	63.13	NP_851070.1	Any other location	cytosol	9.34514e-05	0.00017847	0.000102829
1289	GRMZM2G083886_P01	355	14.65	no hit				Chloroplast	nuclear	9.29249e-05	0.000266196	0
1290	GRMZM2G086587_P01	355	3.38	no hit				Any other location	nuclear	9.29249e-05	8.87321e-05	0
1291	GRMZM2G074097_P01	355	25.92	thiazole biosynthetic enzyme, chloroplast (ARA6) (THI1) (THI4)	3e-146	73.39	NP_200288.1	Chloroplast	chloroplast	9.29249e-05	0	0.000511249
1292	GRMZM5G833699_P01	714	7.28	heat shock protein 90.1	0	87.48	NP_200076.1	Any other location	cytosol	9.24043e-05	8.8235e-05	0.000177935
1293	GRMZM2G039455_P01	1078	2.78	Stabilizer of iron transporter SufD / Polynucleotidyl transferase	0	79.54	NP_175274.1	Any other location	chloroplast	9.18043e-05	0	3.36722e-05
1294	GRMZM2G035997_P01	360	3.33	Ribosomal RNA processing Brix domain protein	2e-142	72.17	NP_567213.1	Any other location	nuclear	9.16343e-05	8.74998e-05	0
1295	GRMZM2G046658_P01	360	11.67	RING/U-box superfamily protein	5e-109	54.95	NP_973461.1	Secretory pathway	vacuolar membrane	9.16343e-05	0.000175	0
1296	GRMZM2G105019_P01	361	3.6	phosphatase-related	2e-119	60.72	NP_192865.1	Any other location	nuclear	9.13804e-05	8.72574e-05	0
1297	GRMZM2G008607_P01	362	42.82	unknown protein; INVOLVED IN: biological process unknown; LOCATED IN: chloroplast; EXPRESSED IN: 24 plant structures; EXPRESSED DURING: 14 growth stages; BEST Arabidopsis thaliana protein match is: unknown protein (TAIR:AT1G27030.1); Has 540 Blast hits to 538 proteins in 187 species: Archae - 0; Bacteria - 333; Metazoa - 0; Fungi - 0; Plants - 67; Viruses - 0; Other Eukaryotes - 140 (source: NCBI…	8e-120	64.33	NP_563777.1	Mitochondrion	chloroplast	9.1128e-05	0.000174033	0.000651772
1298	GRMZM2G139952_P01	362	8.84	LA RNA-binding protein	2e-77	49.41	NP_001190355.1	Any other location	nuclear	9.1128e-05	0.000174033	0
1299	GRMZM2G077054_P01	2173	2.39	NADH-dependent glutamate synthase 1	0	78.8	NP_001190530.1	Chloroplast	cytosol	9.10861e-05	4.34881e-05	3.34088e-05
1300	GRMZM2G032258_P01	365	3.01	Zinc finger C-x8-C-x5-C-x3-H type family protein	2e-136	75.87	NP_179618.1	Any other location	nuclear	9.0379e-05	0	0
1301	GRMZM2G177438_P02	731	9.58	RAN GTPase activating protein 2	6e-81	58.89	NP_197433.1	Any other location	nuclear	9.02554e-05	0	0.000148969
1302	GRMZM2G159828_P01	366	5.46	unknown protein; Has 1497 Blast hits to 1323 proteins in 52 species: Archae - 0; Bacteria - 4; Metazoa - 23; Fungi - 34; Plants - 61; Viruses - 0; Other Eukaryotes - 1375 (source: NCBI BLink)	4e-48	36.39	NP_191358.1	Any other location	chloroplast	9.01321e-05	8.60653e-05	0
1303	GRMZM2G153068_P01	366	11.48	gametophytic factor 2	5e-117	63.04	NP_568690.1	Chloroplast	chloroplast	9.01321e-05	0	0.000198353
1304	GRMZM2G135045_P02	367	2.63	Metallopeptidase M24 family protein	1e-121	57.76	NP_172401.2	Any other location	cytosol	8.98865e-05	8.58308e-05	0
1305	GRMZM2G011173_P02	367	24.46	decapping 1	2e-98	54.59	NP_563814.1	Any other location	cytosol	8.98865e-05	0	0.000197813
1306	GRMZM2G326550_P01	368	18.54	Enoyl-CoA hydratase/isomerase family	2e-58	71.34	NP_194630.1	Any other location	cytosol	8.96422e-05	8.55976e-05	9.86377e-05
1307	GRMZM2G134806_P01	369	16.8	tetraticopeptide domain-containing thioredoxin	1e-80	56.43	NP_188415.2	Any other location	nuclear	8.93993e-05	0.000170731	0.000245926
1308	GRMZM2G123987_P01	371	2.43	glycerol-3-phosphate acyltransferase 9	8e-177	78.57	NP_568925.1	Any other location	cytosol	8.89174e-05	0	0
1309	GRMZM2G165681_P01	371	2.16	glycerol-3-phosphate acyltransferase 9	4e-177	78.57	NP_568925.1	Any other location	cytosol	8.89174e-05	8.49054e-05	0
1310	GRMZM2G113139_P01	743	13.73	SAP domain-containing protein	6e-70	49.57	NP_001078515.1	Any other location	nuclear	8.87977e-05	0.000339165	0
1311	GRMZM2G025356_P01	372	15.85	RNA polymerase I subunit 43	9e-131	63.91	NP_176261.1	Any other location	cytosol	8.86783e-05	0.000254032	0
1312	AC217499.3_FGP001	373	2.41	unknown protein; CONTAINS InterPro DOMAIN/s: Protein of unknown function DUF2838 (InterPro:IPR021261); Has 1807 Blast hits to 1807 proteins in 277 species: Archae - 0; Bacteria - 0; Metazoa - 736; Fungi - 347; Plants - 385; Viruses - 0; Other Eukaryotes - 339 (source: NCBI BLink)	1e-154	79.62	NP_198396.1	Any other location	plasma membrane	8.84406e-05	0	0
1313	GRMZM2G133624_P01	374	4.55	FKBP-type peptidyl-prolyl cis-trans isomerase family protein	3e-150	72.13	NP_188801.2	Any other location	nuclear	8.82041e-05	0	0
1314	GRMZM2G013324_P01	750	18.27	PLC-like phosphodiesterase family protein	0	50.46	NP_567755.1	Secretory pathway	plasma membrane	8.79689e-05	4.19999e-05	0.000290389
1315	AC233901.1_FGP005	376	8.24	winged-helix DNA-binding transcription factor family protein	8e-14	27.93	NP_567991.1	Any other location	nuclear	8.77349e-05	8.37764e-05	0
1316	GRMZM2G354053_P01	753	3.19	Plant protein of unknown function (DUF827)	2e-76	35.86	NP_197175.1	Chloroplast	nuclear	8.76184e-05	8.36651e-05	4.82054e-05
1317	GRMZM2G018416_P01	753	7.84	PLC-like phosphodiesterase family protein	0	50.72	NP_567755.1	Secretory pathway	plasma membrane	8.76184e-05	4.18326e-05	0.000144616
1318	GRMZM2G076104_P02	378	8.47	unknown protein; FUNCTIONS IN: molecular function unknown; INVOLVED IN: biological process unknown; LOCATED IN: nucleolus; EXPRESSED IN: 22 plant structures; EXPRESSED DURING: 13 growth stages; Has 40 Blast hits to 40 proteins in 13 species: Archae - 0; Bacteria - 0; Metazoa - 0; Fungi - 0; Plants - 40; Viruses - 0; Other Eukaryotes - 0 (source: NCBI BLink)	3e-47	30	NP_564065.1	Chloroplast	chloroplast	8.72707e-05	0.000166666	0
1319	GRMZM2G035651_P02	378	12.43	Haloacid dehalogenase-like hydrolase (HAD) superfamily protein	3e-97	49.87	NP_175986.2	Mitochondrion	mitochondria	8.72707e-05	8.33331e-05	0.000240071
1320	GRMZM2G045314_P03	380	8.68	GTP binding protein beta 1	7e-165	76.52	NP_195172.1	Chloroplast	nuclear	8.68114e-05	0.000165789	0
1321	GRMZM2G124434_P01	380	11.84	GDP-D-mannose 3',5'-epimerase	0	90.57	NP_001190417.1	Any other location	cytoskeleton	8.68114e-05	8.28945e-05	0.000143284
1322	GRMZM2G085613_P01	382	17.28	no hit				Any other location	cytosol	8.63569e-05	0	0.000285068
1323	GRMZM2G149751_P03	766	19.06	Cobalamin-independent synthase family protein	0	87.99	NP_001078599.1	Any other location	cytosol	8.61314e-05	0.000123368	0.00026063
1324	GRMZM2G022175_P01	385	3.38	RING/U-box superfamily protein	9e-60	39.09	NP_188629.1	Mitochondrion	chloroplast	8.5684e-05	8.1818e-05	0
1325	GRMZM2G056252_P01	387	8.79	fatty acid desaturase 2	2e-161	68.97	NP_001078140.1	Any other location	plasma membrane	8.52412e-05	0.00016279	0.000234488
1326	GRMZM2G069195_P01	387	34.88	Aldolase superfamily protein	0	83.51	NP_178224.1	Chloroplast	chloroplast	8.52412e-05	8.13951e-05	0.000515873
1327	GRMZM2G101463_P02	390	3.59	phenylalanyl-tRNA synthetase, putative / phenylalanine--tRNA ligase, putative	1e-164	70.95	NP_195639.2	Any other location	cytosol	8.45855e-05	8.0769e-05	0
1328	GRMZM2G012224_P01	390	13.33	Protein of unknown function, DUF642	2e-123	62.94	NP_566328.1	Secretory pathway	chloroplast	8.45855e-05	0	0.000186147
1329	GRMZM2G005170_P04	391	6.39	vamp/synaptobrevin-associated protein 27-2	7e-52	35.44	NP_001031004.1	Any other location	cytosol	8.43692e-05	0	9.28355e-05
1330	GRMZM2G180399_P01	392	37.24	Plant stearoyl-acyl-carrier-protein desaturase family protein	0	84.24	NP_181899.1	Chloroplast	chloroplast	8.41539e-05	8.03569e-05	0.000648191
1331	GRMZM2G138382_P01	393	12.47	anthranilate synthase 2	1e-134	66.57	NP_180530.1	Mitochondrion	chloroplast	8.39398e-05	0	0.000138545
1332	GRMZM2G146115_P01	393	15.01	GTP binding	0	82.99	NP_174346.1	Any other location	cytoskeleton	8.39398e-05	0.000160305	0.000184726
1333	EF517601.1_FGP012	787	18.17	TCP-1/cpn60 chaperonin family protein	0	78.6	NP_197589.1	Secretory pathway	plasma membrane	8.38331e-05	8.00506e-05	0.000230614
1334	GRMZM2G044074_P02	394	3.05	Uroporphyrinogen decarboxylase	3e-172	79.56	NP_181581.1	Chloroplast	chloroplast	8.37267e-05	0	0
1335	GRMZM2G139550_P02	394	10.41	Aldolase superfamily protein	1e-141	65.76	NP_563900.1	Chloroplast	chloroplast	8.37267e-05	7.9949e-05	0.000138193
1336	GRMZM2G111756_P01	395	5.57	nuclear-encoded CLP protease P7	2e-84	68.63	NP_568427.1	Secretory pathway	chloroplast	8.35148e-05	7.97466e-05	0
1337	GRMZM5G899800_P01	395	8.86	Structural maintenance of chromosomes (SMC) family protein	1e-124	60.69	NP_191027.3	Any other location	cytosol	8.35148e-05	0.00023924	0
1338	GRMZM2G071208_P01	402	12.44	branched-chain amino acid aminotransferase 5 / branched-chain amino acid transaminase 5 (BCAT5)	4e-162	75.64	NP_201379.2	Chloroplast	chloroplast	8.20605e-05	7.8358e-05	0.00018059
1339	GRMZM2G119773_P01	405	3.95	homolog of bacterial cytokinesis Z-ring protein FTSZ 1-1	2e-154	78.36	NP_200339.1	Chloroplast	chloroplast	8.14527e-05	7.77776e-05	0
1340	GRMZM2G122863_P01	406	3.94	unknown protein; BEST Arabidopsis thaliana protein match is: unknown protein (TAIR:AT2G22795.1); Has 433572 Blast hits to 177005 proteins in 4263 species: Archae - 2016; Bacteria - 67591; Metazoa - 157995; Fungi - 49745; Plants - 22011; Viruses - 2192; Other Eukaryotes - 132022 (source: NCBI BLink)	5e-15	47.19	NP_195495.1	Mitochondrion	mitochondria	8.12521e-05	7.7586e-05	0
1341	GRMZM2G010054_P01	1218	13.38	Coatomer, alpha subunit	0	78.19	NP_176393.1	Mitochondrion	mitochondria	8.12521e-05	5.1724e-05	0.00016391
1342	GRMZM2G134045_P01	407	7.86	ARF-GAP domain 8	1e-135	60.29	NP_567543.1	Any other location	nuclear	8.10524e-05	0	0
1343	GRMZM2G005753_P04	407	6.63	Chaperone DnaJ-domain superfamily protein	0	76.47	NP_177004.1	Any other location	nuclear	8.10524e-05	0.000154791	8.9186e-05
1344	GRMZM2G173579_P02	408	16.41	rac GTPase activating protein	5e-14	47.19	NP_187756.1	Chloroplast	chloroplast	8.08538e-05	0	8.89674e-05
1345	GRMZM2G049839_P01	409	3.19	ubiquitin family protein	5e-168	69.81	NP_001189876.1	Any other location	cytosol	8.06561e-05	7.70169e-05	0
1346	GRMZM2G122290_P01	409	25.43	Ribosomal protein L1p/L10e family	5e-94	52.02	NP_850375.1	Mitochondrion	mitochondria	8.06561e-05	7.70169e-05	0.000221875
1347	GRMZM2G169384_P01	410	17.07	cobalt ion binding	5e-71	66.24	NP_566496.1	Mitochondrion	chloroplast	8.04594e-05	0.000153658	0.0003984
1348	GRMZM2G160569_P01	413	5.57	Pectinacetylesterase family protein	1e-157	65.45	NP_566263.1	Secretory pathway	vacuolar membrane	7.98749e-05	7.6271e-05	0
1349	GRMZM2G700188_P05	415	3.13	elicitor-activated gene 3-1	3e-114	62	NP_195511.1	Chloroplast	chloroplast	7.949e-05	0	0
1350	GRMZM2G132886_P01	416	4.57	FAD-dependent oxidoreductase family protein	1e-99	47.67	NP_180034.1	Any other location	chloroplast	7.92989e-05	7.57209e-05	0
1351	GRMZM2G051174_P01	416	7.69	NagB/RpiA/CoA transferase-like superfamily protein	9e-162	71.84	NP_001030655.1	Any other location	cytosol	7.92989e-05	0.000227163	8.72564e-05
1352	GRMZM2G458283_P01	417	2.88	Translation elongation factor EF1A/initiation factor IF2gamma family protein	1e-105	48.69	NP_001190282.1	Any other location	nuclear	7.91087e-05	0	0
1353	GRMZM5G846198_P02	417	3.12	UDP-glucose:glycoprotein glucosyltransferases;transferases, transferring hexosyl groups;transferases, transferring glycosyl groups	0	73.89	NP_001185370.1	Mitochondrion	cytosol	7.91087e-05	0	0
1354	GRMZM2G140339_P01	417	6.24	winged-helix DNA-binding transcription factor family protein	2e-28	37.3	NP_201411.2	Chloroplast	nuclear	7.91087e-05	0.000151079	0
1355	GRMZM2G134917_P01	418	22.97	DNAJ homologue 2	0	79.57	NP_568412.1	Any other location	nuclear	7.89195e-05	0.000376793	0.000390775
1356	GRMZM2G023232_P01	841	13.2	Heat shock protein 70 (Hsp 70) family protein	0	70.27	NP_850984.4	Any other location	cytosol	7.84503e-05	0.000112366	0.000215807
1357	GRMZM2G092447_P01	842	2.85	ubiquitin-associated (UBA)/TS-N domain-containing protein / octicosapeptide/Phox/Bemp1 (PB1) domain-containing protein	6e-65	53.57	NP_194200.1	Any other location	nuclear	7.83571e-05	0.000112232	4.31101e-05
1358	GRMZM2G133926_P01	422	7.11	arginine/serine-rich 45	2e-47	62.5	NP_173107.1	Chloroplast	nuclear	7.81714e-05	0.000149289	0
1359	GRMZM2G114888_P01	422	3.08	Ribosomal protein S5 family protein	1e-72	46.34	NP_564842.1	Any other location	cytosol	7.81714e-05	7.46443e-05	0
1360	GRMZM2G128748_P02	849	3.53	P-loop containing nucleoside triphosphate hydrolases superfamily protein	0	60.05	NP_001117544.1	Secretory pathway	endoplasmic reticulum	7.7711e-05	7.42047e-05	0
1361	GRMZM2G360589_P01	425	2.82	NAD(P)-binding Rossmann-fold superfamily protein	3e-173	72.56	NP_172027.2	Any other location	cytosol	7.76196e-05	7.41174e-05	0
1362	GRMZM2G057576_P01	1707	21.97	Clathrin, heavy chain	0	90.95	NP_187724.2	Chloroplast	chloroplast	7.73013e-05	9.22669e-05	0.000350866
1363	GRMZM2G050072_P01	428	6.78	HXXXD-type acyl-transferase family protein	3e-69	37.92	NP_191775.1	Chloroplast	chloroplast	7.70756e-05	7.35979e-05	0
1364	GRMZM2G102927_P01	428	10.75	Class I glutamine amidotransferase-like superfamily protein	1e-131	59.95	NP_564626.1	Mitochondrion	chloroplast	7.70756e-05	7.35979e-05	8.481e-05
1365	GRMZM2G134256_P01	429	13.29	Aldolase-type TIM barrel family protein	7e-180	82.18	NP_196846.1	Chloroplast	chloroplast	7.68959e-05	0.000146853	0.000169225
1366	GRMZM2G024099_P01	431	5.57	Eukaryotic aspartyl protease family protein	2e-111	54.09	NP_563851.1	Secretory pathway	extracellular	7.65391e-05	0	0
1367	GRMZM2G049342_P01	1293	1.62	target of rapamycin	0	66.76	NP_175425.2	Any other location	nuclear	7.65391e-05	4.87238e-05	0
1368	GRMZM2G023667_P02	433	5.31	myristoyl-CoA:protein N-myristoyltransferase	0	75.36	NP_568846.1	Chloroplast	cytosol	7.61855e-05	7.27481e-05	8.38307e-05
1369	GRMZM2G050501_P01	434	5.3	Transducin/WD40 repeat-like superfamily protein	2e-162	62.04	NP_197059.1	Any other location	nuclear	7.601e-05	7.25804e-05	0
1370	GRMZM2G069765_P05	435	5.29	TCP-1/cpn60 chaperonin family protein	0	87.67	NP_198008.1	Any other location	cytosol	7.58353e-05	7.24136e-05	8.34452e-05
1371	GRMZM2G090981_P01	442	7.47	Peptidase family M48 family protein	2e-115	55.64	NP_199987.2	Mitochondrion	mitochondria	7.46343e-05	7.12668e-05	0.000123186
1372	GRMZM2G109560_P01	885	3.28	lon protease 2	0	80	NP_568675.1	Chloroplast	cytosol	7.45499e-05	7.11862e-05	4.10155e-05
1373	GRMZM2G399313_P01	444	3.15	FK506 BINDING PROTEIN 53	4e-55	32.87	NP_567717.1	Any other location	nuclear	7.42981e-05	0	0
1374	GRMZM2G036034_P01	888	9.01	coatomer gamma-2 subunit, putative / gamma-2 coat protein, putative / gamma-2 COP, putative	0	81.78	NP_195171.2	Any other location	cytosol	7.42981e-05	0.000106419	0.000102192
1375	GRMZM2G046590_P01	446	9.19	exocyst subunit exo70 family protein A1	1e-126	61.71	NP_195974.2	Mitochondrion	nuclear	7.39649e-05	0.000211883	0
1376	GRMZM2G155384_P02	892	2.47	26S proteasome regulatory subunit S2 1A	0	76.26	NP_565477.1	Any other location	plasma membrane	7.39649e-05	7.06276e-05	4.06936e-05
1377	GRMZM2G088627_P01	446	13.68	Peptidase M20/M25/M40 family protein	3e-167	67.95	NP_568036.2	Secretory pathway	chloroplast	7.39649e-05	0.000211883	0.000203468
1378	GRMZM2G129302_P01	447	10.96	xylosyltransferase 1	0	71.15	NP_001030917.1	Mitochondrion	endoplasmic reticulum	7.37994e-05	0.000281878	0
1379	GRMZM2G056569_P01	447	18.12	regulatory particle AAA-ATPase 2A	0	91.95	NP_194633.1	Any other location	cytosol	7.37994e-05	0	0.000243615
1380	GRMZM5G856084_P01	448	12.95	DNAJ heat shock family protein	3e-170	68.44	NP_565533.1	Mitochondrion	chloroplast	7.36347e-05	0.000281249	0.00020256
1381	GRMZM2G322314_P01	451	18.85	nitrogen fixation S (NIFS)-like 1	0	70.77	NP_201373.1	Mitochondrion	chloroplast	7.31449e-05	6.98446e-05	0.000281697
1382	GRMZM5G858454_P02	905	7.51	aconitase 3	0	73.5	NP_178634.2	Any other location	cytosol	7.29024e-05	6.96131e-05	0.000200545
1383	GRMZM2G032936_P01	454	2.86	ABC transporter of the mitochondrion 3	0	78.15	NP_200635.1	Secretory pathway	chloroplast	7.26615e-05	0	0
1384	GRMZM2G033829_P02	454	7.71	PDI-like 1-3	1e-154	59.77	NP_191056.2	Secretory pathway	chloroplast	7.26615e-05	6.93831e-05	0.00011993
1385	GRMZM2G119583_P02	455	32.75	HOPW1-1-interacting 1	3e-163	65.01	NP_178175.1	Chloroplast	chloroplast	7.25018e-05	0	0.000398887
1386	AC234154.1_FGP007	457	5.25	beta-hydroxyisobutyryl-CoA hydrolase 1	7e-121	56.46	NP_201395.1	Any other location	chloroplast	7.21846e-05	0	7.94282e-05
1387	GRMZM2G007885_P01	458	6.77	myosin heavy chain-related	5e-105	49	NP_567873.1	Secretory pathway	vacuolar membrane	7.20269e-05	0	0.000118882
1388	GRMZM2G119517_P01	460	6.96	ACT domain repeat 3	2e-151	58.57	NP_001117608.1	Any other location	cytosol	7.17138e-05	0	7.89102e-05
1389	GRMZM2G104430_P01	461	7.16	UBX domain-containing protein	1e-123	50.21	NP_563954.1	Any other location	nuclear	7.15582e-05	0.000136659	7.8739e-05
1390	GRMZM2G018697_P01	461	15.4	P-loop containing nucleoside triphosphate hydrolases superfamily protein	0	83.95	NP_197625.1	Any other location	cytosol	7.15582e-05	6.83295e-05	0.000236217
1391	GRMZM2G329181_P03	464	4.31	FASCICLIN-like arabinogalactan protein 16 precursor	2e-169	73.76	NP_850253.1	Secretory pathway	peroxisome	7.10956e-05	6.78877e-05	0
1392	GRMZM2G095865_P01	932	18.99	DNA GYRASE A	0	69.6	NP_187680.2	Chloroplast	chloroplast	7.07904e-05	6.75964e-05	0.000292103
1393	GRMZM2G150932_P02	468	2.99	casein kinase I-like 8	0	69.18	NP_199146.1	Any other location	nuclear	7.04879e-05	6.73075e-05	0
1394	GRMZM2G080828_P01	472	15.25	ornithine-delta-aminotransferase	0	72.81	NP_199430.1	Mitochondrion	chloroplast	6.98905e-05	0.000133474	0.000230712
1395	GRMZM2G064023_P01	472	41.95	Citrate synthase family protein	0	81.78	NP_566016.1	Mitochondrion	mitochondria	6.98905e-05	6.67371e-05	0.000499876
1396	GRMZM2G032003_P05	473	48.41	UDP-glucose pyrophosphorylase 2	0	83.3	NP_197233.1	Any other location	cytosol	6.97428e-05	0.000133192	0.000767414
1397	GRMZM2G153162_P02	951	6.2	eukaryotic translation initiation factor 4G	5e-38	32.95	NP_001078317.1	Any other location	nuclear	6.93761e-05	9.93688e-05	0
1398	GRMZM2G109472_P01	476	5.88	uridine 5'-monophosphate synthase / UMP synthase (PYRE-F) (UMPS)	0	68.44	NP_680130.1	Any other location	cytosol	6.93032e-05	6.61763e-05	7.62577e-05
1399	GRMZM2G096020_P02	478	6.28	OPC-8:0 CoA ligase1	3e-153	69.05	NP_564115.1	Mitochondrion	chloroplast	6.90133e-05	0.000131799	7.59387e-05
1400	GRMZM2G006894_P02	961	13.04	H(+)-ATPase 2	0	86.44	NP_194748.1	Any other location	plasma membrane	6.86542e-05	6.55565e-05	0.000226631
1401	GRMZM2G156713_P01	481	2.49	non-intrinsic ABC protein 6	3e-107	45.92	NP_564404.1	Chloroplast	chloroplast	6.85828e-05	0	0
1402	GRMZM2G150866_P02	484	3.51	Metallo-hydrolase/oxidoreductase superfamily protein	7e-141	52.01	NP_564232.1	Chloroplast	chloroplast	6.81577e-05	0	0
1403	GRMZM2G456217_P01	484	23.14	Cysteine proteinases superfamily protein	1e-138	63.71	NP_568722.1	Chloroplast	chloroplast	6.81577e-05	0.000130165	0.000337488
1404	GRMZM2G010960_P01	1453	6.33	GATA type zinc finger transcription factor family protein	1e-66	62.43	NP_172491.1	Mitochondrion	nuclear	6.81108e-05	0.000151755	0
1405	GRMZM5G831712_P01	969	7.22	poly(ADP-ribose) polymerase 2	0	59.66	NP_850165.1	Mitochondrion	nuclear	6.80874e-05	0.000162538	0
1406	GRMZM2G110141_P01	485	2.47	Protein of unknown function (DUF1682)	5e-156	57.11	NP_194164.1	Secretory pathway	chloroplast	6.80172e-05	6.49483e-05	0
1407	GRMZM2G477203_P01	493	1.62	tubby like protein 3	1e-22	57.45	NP_001031558.1	Mitochondrion	chloroplast	6.69135e-05	0	0
1408	GRMZM2G097207_P01	493	19.68	O-Glycosyl hydrolases family 17 protein	0	67.91	NP_200617.2	Secretory pathway	plasma membrane	6.69135e-05	0.000127789	0.000220884
1409	GRMZM2G103812_P02	493	21.1	selenium-binding protein 2	0	75.31	NP_193140.1	Secretory pathway	cytosol	6.69135e-05	6.38943e-05	0.000331327
1410	GRMZM2G111138_P04	495	2.83	MIF4G domain-containing protein / MA3 domain-containing protein	5e-06	34.16	NP_197295.2	Any other location	nuclear	6.66431e-05	0	0
1411	GRMZM2G079257_P01	496	10.69	Signal recognition particle, SRP54 subunit protein	0	85.37	NP_564535.1	Any other location	cytosol	6.65087e-05	0.000127016	0.000146366
1412	GRMZM2G040320_P01	497	6.04	unknown protein; BEST Arabidopsis thaliana protein match is: unknown protein (TAIR:AT3G14750.1); Has 5478 Blast hits to 4354 proteins in 533 species: Archae - 87; Bacteria - 653; Metazoa - 2554; Fungi - 380; Plants - 418; Viruses - 16; Other Eukaryotes - 1370 (source: NCBI BLink)	1e-55	44.68	NP_176888.2	Any other location	nuclear	6.63749e-05	0.00012676	7.30356e-05
1413	GRMZM2G103939_P01	498	3.01	fucosyltransferase 11	1e-176	60.87	NP_188559.1	Mitochondrion	vacuolar membrane	6.62416e-05	0	0
1414	GRMZM2G010823_P01	498	32.33	FUMARASE 2	0	85.22	NP_199908.1	Mitochondrion	chloroplast	6.62416e-05	6.32528e-05	0.000437334
1415	AC234201.1_FGP003	499	4.21	farnesylcysteine lyase	5e-141	55.07	NP_201196.1	Secretory pathway	chloroplast	6.61089e-05	0	0
1416	GRMZM2G118433_P01	500	7.2	unknown protein; BEST Arabidopsis thaliana protein match is: unknown protein (TAIR:AT2G04280.1); Has 136 Blast hits to 136 proteins in 17 species: Archae - 0; Bacteria - 0; Metazoa - 0; Fungi - 0; Plants - 125; Viruses - 0; Other Eukaryotes - 11 (source: NCBI BLink)	7e-127	49.58	NP_193006.1	Mitochondrion	chloroplast	6.59767e-05	0.000126	0
1417	GRMZM2G026490_P01	501	4.19	NHL domain-containing protein	4e-115	49.51	NP_974315.1	Secretory pathway	plasma membrane	6.5845e-05	6.28741e-05	0
1418	GRMZM2G111324_P01	502	8.96	O-Glycosyl hydrolases family 17 protein	0	69.25	NP_565269.1	Secretory pathway	plasma membrane	6.57138e-05	6.27488e-05	0.000144616
1419	GRMZM2G451366_P02	502	12.95	INVOLVED IN: protein processing; LOCATED IN: mitochondrion, endoplasmic reticulum, plasma membrane, vacuole; EXPRESSED IN: 25 plant structures; EXPRESSED DURING: 13 growth stages; CONTAINS InterPro DOMAIN/s: Nicalin (InterPro:IPR016574), EF-Hand 1, calcium-binding site (InterPro:IPR018247), Nicastrin (InterPro:IPR008710); Has 245 Blast hits to 243 proteins in 99 species: Archae - 6; Bacteria - 10…	0	64.07	NP_190019.1	Secretory pathway	chloroplast	6.57138e-05	0	0.000216924
1420	GRMZM2G107073_P02	506	4.74	Pectin lyase-like superfamily protein	3e-180	61.86	NP_001190154.1	Chloroplast	chloroplast	6.51943e-05	0	0
1421	GRMZM2G449909_P01	1521	3.22	myosin, putative	0	65.39	NP_195046.3	Any other location	cytosol	6.50658e-05	8.284e-05	0
1422	GRMZM2G432801_P01	507	22.49	hexokinase 1	0	66.73	NP_194642.1	Chloroplast	chloroplast	6.50658e-05	0	0.000357975
1423	GRMZM2G003883_P01	509	2.95	Pyruvate kinase family protein	0	81.34	NP_200446.1	Chloroplast	cytosol	6.48101e-05	6.18859e-05	0
1424	GRMZM2G064366_P01	510	3.92	Lung seven transmembrane receptor family protein	0	63.5	NP_178217.3	Mitochondrion	plasma membrane	6.4683e-05	0	0
1425	GRMZM5G817886_P02	510	52.16	Pyridoxal phosphate (PLP)-dependent transferases superfamily protein	0	72.64	NP_566700.1	Mitochondrion	chloroplast	6.4683e-05	6.17645e-05	0.000498217
1426	GRMZM5G831200_P01	516	3.88	Pectin lyase-like superfamily protein	7e-137	56.2	NP_173760.2	Secretory pathway	vacuolar membrane	6.39309e-05	0	0
1427	GRMZM2G020146_P01	516	4.07	serine carboxypeptidase-like 48	0	62.4	NP_190087.1	Secretory pathway	extracellular	6.39309e-05	6.10463e-05	0
1428	GRMZM2G133396_P01	517	1.55	XB3 ortholog 5 in Arabidopsis thaliana	1e-102	41.62	NP_566724.1	Any other location	nuclear	6.38072e-05	0	0
1429	GRMZM2G063544_P01	522	4.98	zinc knuckle (CCHC-type) family protein	1e-118	49.8	NP_199804.1	Mitochondrion	nuclear	6.31961e-05	0	0
1430	GRMZM2G151470_P04	523	5.54	ureidoglycine aminohydrolase	3e-34	59.32	NP_193438.2	Secretory pathway	vacuolar membrane	6.30752e-05	6.02293e-05	0.000104107
1431	GRMZM2G091119_P01	526	25.29	importin alpha isoform 1	0	78.95	NP_850524.1	Any other location	chloroplast	6.27155e-05	0.000239543	0.00031054
1432	GRMZM2G396550_P01	527	6.07	K+ uptake transporter 3	0	69.55	NP_186854.1	Any other location	plasma membrane	6.25965e-05	0.000119544	0
1433	GRMZM2G302553_P01	527	4.36	myosin XI B	2e-157	52.42	NP_171912.2	Any other location	nuclear	6.25965e-05	5.97721e-05	0
1434	GRMZM5G879240_P01	527	3.61	vacuolar proton ATPase A3	2e-151	49.17	NP_568051.1	Any other location	cytosol	6.25965e-05	5.97721e-05	0
1435	GRMZM2G088088_P01	529	18.9	importin alpha isoform 1	0	77.67	NP_850524.1	Any other location	nuclear	6.23598e-05	0.000238185	0.000240161
1436	GRMZM2G154489_P02	531	14.88	calmodulin-domain protein kinase 9	0	75.59	NP_188676.1	Any other location	chloroplast	6.21249e-05	5.93219e-05	0.000239257
1437	GRMZM2G132847_P01	1597	2.94	tRNA arginine adenosine deaminase	2e-94	38.59	NP_177039.1	Mitochondrion	nuclear	6.19693e-05	3.94489e-05	4.54586e-05
1438	GRMZM2G158197_P01	533	3.94	alpha/beta-Hydrolases superfamily protein	2e-154	52.6	NP_195917.1	Any other location	chloroplast	6.18918e-05	0	0
1439	GRMZM2G117369_P03	537	8.24	FAD-linked oxidases family protein	0	70	NP_974692.1	Mitochondrion	mitochondria	6.14308e-05	5.86591e-05	0.000101393
1440	GRMZM2G059039_P01	539	4.46	Apoptosis inhibitory protein 5 (API5)	5e-179	59.73	NP_174198.2	Any other location	cytosol	6.12029e-05	0	6.73445e-05
1441	GRMZM2G164868_P02	540	4.63	no hit				Chloroplast	nuclear	6.10895e-05	5.83332e-05	0
1442	GRMZM2G125617_P01	540	11.48	DNAJ heat shock N-terminal domain-containing protein	0	60.3	NP_181115.2	Any other location	cytosol	6.10895e-05	0.000116666	0.000201659
1443	GRMZM2G061156_P01	542	2.4	RING/FYVE/PHD zinc finger superfamily protein	2e-136	63.4	NP_564103.1	Any other location	nuclear	6.08641e-05	0	0
1444	GRMZM2G113613_P01	544	2.02	EPS15 homology domain 1	0	80.92	NP_001030731.1	Any other location	cytosol	6.06403e-05	0	0
1445	GRMZM2G039263_P01	545	6.61	chaperone DnaJ-domain superfamily protein	0	86.42	NP_188640.1	Any other location	cytosol	6.05291e-05	5.7798e-05	9.99046e-05
1446	GRMZM2G370162_P02	546	2.93	UDP-glucose:glycoprotein glucosyltransferases;transferases, transferring hexosyl groups;transferases, transferring glycosyl groups	0	62.24	NP_001185370.1	Secretory pathway	chloroplast	6.04182e-05	0	0
1447	GRMZM2G050647_P01	1101	5.81	Exocyst complex component SEC5	0	56.89	NP_173541.1	Any other location	nuclear	5.99243e-05	0.000171662	0
1448	GRMZM2G009994_P03	552	4.32	FUNCTIONS IN: molecular function unknown; INVOLVED IN: biological process unknown; LOCATED IN: cellular component unknown; EXPRESSED IN: 23 plant structures; EXPRESSED DURING: 13 growth stages; CONTAINS InterPro DOMAIN/s: Rgp1 (InterPro:IPR014848), Immunoglobulin E-set (InterPro:IPR014756); Has 144 Blast hits to 140 proteins in 61 species: Archae - 0; Bacteria - 0; Metazoa - 86; Fungi - 10; Plant…	2e-140	52.12	NP_175432.2	Mitochondrion	chloroplast	5.97615e-05	5.70651e-05	0
1449	GRMZM2G125239_P01	553	2.35	no hit				Chloroplast	nuclear	5.96534e-05	0	0
1450	GRMZM2G060727_P02	554	2.65	ARM repeat superfamily protein	2e-127	67.06	NP_186827.2	Any other location	nuclear	5.95457e-05	5.6859e-05	0
1451	GRMZM2G125054_P01	561	2.5	FUNCTIONS IN: molecular function unknown; INVOLVED IN: biological process unknown; LOCATED IN: chloroplast; EXPRESSED IN: 21 plant structures; EXPRESSED DURING: 13 growth stages; CONTAINS InterPro DOMAIN/s: S-layer homology domain (InterPro:IPR001119); BEST Arabidopsis thaliana protein match is: unknown protein (TAIR:AT5G23890.1); Has 2454 Blast hits to 2065 proteins in 355 species: Archae - 39; …	5e-89	35.89	NP_566775.2	Mitochondrion	chloroplast	5.88027e-05	5.61496e-05	0
1452	GRMZM2G136106_P01	563	3.46	pectin methylesterase 2	1e-147	52.16	NP_175786.1	Secretory pathway	extracellular	5.85939e-05	5.59501e-05	0
1453	GRMZM2G025215_P01	563	1.24	Protein of unknown function (DUF1421)	7e-38	42.86	NP_196958.2	Any other location	nuclear	5.85939e-05	0	0
1454	GRMZM2G152963_P02	1130	2.3	transducin family protein / WD-40 repeat family protein	0	55.26	NP_191905.3	Secretory pathway	nuclear	5.83864e-05	0	0
1455	GRMZM2G146341_P01	569	2.11	Enoyl-CoA hydratase/isomerase family	8e-13	66.04	NP_194630.1	Chloroplast	cytosol	5.7976e-05	0	0
1456	AC207628.4_FGP011	575	2.26	IQ-domain 31	2e-54	33.22	NP_177607.2	Any other location	nuclear	5.7371e-05	0	0
1457	GRMZM2G024718_P01	578	10.03	heat-shock protein 70T-2	0	64.31	NP_850183.1	Any other location	chloroplast	5.70733e-05	0.000108996	0.000125601
1458	GRMZM2G020484_P04	580	2.24	peptide transporter 1	0	69.73	NP_190982.1	Any other location	plasma membrane	5.68764e-05	0	0
1459	GRMZM2G406674_P02	582	3.44	IQ-domain 31	3e-83	39.77	NP_177607.2	Chloroplast	mitochondria	5.6681e-05	0	0
1460	GRMZM2G126468_P01	587	17.97	glucosidase 1	6e-179	58.08	NP_176916.2	Chloroplast	nuclear	5.61982e-05	0.000107325	0
1461	GRMZM5G867390_P01	587	1.53	peptide transporter 2	0	68.65	NP_178313.1	Any other location	plasma membrane	5.61982e-05	0	0
1462	GRMZM2G074589_P01	591	4.4	asparagine synthetase 3	0	82.9	NP_196586.1	Chloroplast	cytosol	5.58178e-05	0	6.14191e-05
1463	GRMZM2G121022_P03	591	19.29	signal recognition particle-related / SRP-related	0	64.13	NP_568947.1	Any other location	nuclear	5.58178e-05	0.000106599	0.000245676
1464	GRMZM2G135341_P01	593	2.53	aldehyde dehydrogenase 22A1	0	78.5	NP_974242.1	Secretory pathway	vacuolar membrane	5.56296e-05	0	0
1465	GRMZM2G020187_P01	594	10.77	XS domain-containing protein / XS zinc finger domain-containing protein-related	5e-137	47.47	NP_197747.1	Any other location	nuclear	5.55359e-05	0.000318181	0
1466	GRMZM2G009464_P01	595	3.03	ABC transporter family protein	0	85.3	NP_200887.1	Chloroplast	chloroplast	5.54426e-05	5.2941e-05	0
1467	GRMZM2G306374_P01	595	14.29	AICARFT/IMPCHase bienzyme family protein	0	76.42	NP_850240.1	Chloroplast	chloroplast	5.54426e-05	0	0.000213522
1468	GRMZM2G125494_P01	598	2.24	Mechanosensitive ion channel protein	2e-129	51.28	NP_567165.2	Any other location	plasma membrane	5.51644e-05	5.26754e-05	0
1469	GRMZM2G347645_P01	600	2	CONTAINS InterPro DOMAIN/s: Membrane protein,Tapt1/CMV receptor (InterPro:IPR008010); Has 447 Blast hits to 428 proteins in 176 species: Archae - 0; Bacteria - 0; Metazoa - 190; Fungi - 133; Plants - 49; Viruses - 0; Other Eukaryotes - 75 (source: NCBI BLink)	3e-159	48.06	NP_176963.2	Any other location	plasma membrane	5.49806e-05	0	0
1470	GRMZM2G092451_P02	602	7.08	DNA topoisomerase 1 beta	0	76.42	NP_200342.1	Any other location	cytosol	5.47979e-05	0.000104651	6.02968e-05
1471	GRMZM2G028183_P01	603	4.48	RING/U-box superfamily protein	2e-166	63.96	NP_188230.1	Mitochondrion	cytosol	5.4707e-05	5.22387e-05	0
1472	GRMZM2G398755_P01	603	7.96	AAA-type ATPase family protein	0	79.64	NP_192400.2	Any other location	chloroplast	5.4707e-05	0.000156716	0.000270886
1473	GRMZM2G006178_P01	604	9.11	RNAse l inhibitor protein 2	0	91.24	NP_193656.2	Any other location	cytosol	5.46165e-05	0	0.000150243
1474	GRMZM2G087186_P01	606	17.82	Thiamine pyrophosphate dependent pyruvate decarboxylase family protein	0	78.75	NP_195033.1	Chloroplast	cytosol	5.44362e-05	5.19801e-05	0.000269545
1475	GRMZM2G025074_P01	613	3.75	unknown protein; FUNCTIONS IN: molecular function unknown; INVOLVED IN: biological process unknown; LOCATED IN: cellular component unknown; EXPRESSED IN: 22 plant structures; EXPRESSED DURING: 13 growth stages; BEST Arabidopsis thaliana protein match is: unknown protein (TAIR:AT4G02880.2)	6e-57	52.91	NP_001184898.1	Any other location	cytosol	5.38146e-05	0	0
1476	GRMZM2G028733_P02	616	8.28	ubiquitin-specific protease 7	9e-142	68.28	NP_566680.2	Any other location	nuclear	5.35525e-05	0.000102272	8.83896e-05
1477	GRMZM2G068471_P01	619	10.18	pescadillo-related	0	63.02	NP_196956.1	Any other location	chloroplast	5.3293e-05	0.000203554	0
1478	GRMZM2G179941_P01	1238	2.34	Insulinase (Peptidase family M16) family protein	0	68.94	NP_199054.1	Chloroplast	chloroplast	5.3293e-05	0	2.93204e-05
1479	GRMZM2G042797_P01	621	2.25	Peptide-N4-(N-acetyl-beta-glucosaminyl)asparagine amidase A protein	3e-129	46.2	NP_568155.1	Mitochondrion	chloroplast	5.31213e-05	5.07245e-05	0
1480	GRMZM2G014872_P01	621	2.42	Sec1/munc18-like (SM) proteins superfamily	0	60.58	NP_179389.1	Mitochondrion	chloroplast	5.31213e-05	5.07245e-05	0
1481	GRMZM2G005980_P01	622	9	PENTATRICOPEPTIDE REPEAT 596	1e-154	49.37	NP_001077853.1	Mitochondrion	chloroplast	5.30359e-05	5.06429e-05	0.000175074
1482	GRMZM2G410916_P02	624	2.88	Glycosyltransferase family 61 protein	6e-78	37.85	NP_188445.2	Any other location	cytosol	5.28659e-05	0.000100961	0
1483	GRMZM2G339540_P03	624	8.65	Leucine-rich repeat protein kinase family protein	1e-171	55.48	NP_180241.1	Secretory pathway	plasma membrane	5.28659e-05	0.000100961	8.72564e-05
1484	GRMZM5G813909_P01	628	9.71	Peptidase family M48 family protein	0	81.13	NP_567212.1	Any other location	plasma membrane	5.25292e-05	5.01591e-05	0.000144501
1485	GRMZM2G095043_P01	629	5.56	transducin family protein / WD-40 repeat family protein	2e-143	45.97	NP_196685.2	Any other location	nuclear	5.24457e-05	0.000100159	0
1486	GRMZM2G117746_P01	631	3.33	FKBP-type peptidyl-prolyl cis-trans isomerase family protein	0	65.38	NP_566993.1	Any other location	cytosol	5.22795e-05	4.99206e-05	0
1487	GRMZM2G095211_P01	633	7.47	unknown protein; LOCATED IN: endoplasmic reticulum; EXPRESSED IN: 24 plant structures; EXPRESSED DURING: 13 growth stages; BEST Arabidopsis thaliana protein match is: unknown protein (TAIR:AT1G19370.1); Has 51 Blast hits to 49 proteins in 18 species: Archae - 0; Bacteria - 0; Metazoa - 0; Fungi - 0; Plants - 46; Viruses - 0; Other Eukaryotes - 5 (source: NCBI BLink)	9e-119	40.13	NP_177650.1	Secretory pathway	chloroplast	5.21143e-05	0.000199052	8.60158e-05
1488	GRMZM2G146750_P02	635	7.09	Kinase interacting (KIP1-like) family protein	1e-34	41.15	NP_200640.2	Mitochondrion	nuclear	5.19501e-05	0.000148818	0
1489	GRMZM2G160906_P02	639	2.59	ENTH/ANTH/VHS superfamily protein	1e-144	63.95	NP_001031770.1	Chloroplast	chloroplast	5.16249e-05	4.92956e-05	0
1490	GRMZM2G046005_P01	639	5.48	Endomembrane protein 70 protein family	0	78.95	NP_568465.1	Secretory pathway	plasma membrane	5.16249e-05	9.85913e-05	8.52082e-05
1491	GRMZM2G129451_P02	640	8.28	Glycogen/starch synthases, ADP-glucose type	0	72.17	NP_001190378.1	Chloroplast	chloroplast	5.15443e-05	4.92186e-05	8.5075e-05
1492	GRMZM5G897976_P01	649	1.69	P-loop containing nucleoside triphosphate hydrolases superfamily protein	0	63.27	NP_188490.1	Chloroplast	chloroplast	5.08295e-05	4.85361e-05	0
1493	GRMZM2G152549_P01	653	1.84	hydroxyproline-rich glycoprotein family protein	5e-100	38.94	NP_849663.1	Secretory pathway	nuclear	5.05181e-05	0	0
1494	GRMZM2G156986_P01	669	1.49	Nucleolar GTP-binding protein	0	76.44	NP_175505.1	Any other location	cytosol	4.93099e-05	0	0
1495	GRMZM2G140179_P01	671	1.79	unknown protein; FUNCTIONS IN: molecular function unknown; INVOLVED IN: biological process unknown; LOCATED IN: cellular component unknown; EXPRESSED IN: 25 plant structures; EXPRESSED DURING: 13 growth stages; BEST Arabidopsis thaliana protein match is: unknown protein (TAIR:AT5G58100.1); Has 1610 Blast hits to 344 proteins in 85 species: Archae - 0; Bacteria - 567; Metazoa - 95; Fungi - 71; Pla…	0	53.86	NP_189514.1	Secretory pathway	chloroplast	4.91629e-05	0	0
1496	GRMZM2G117064_P01	671	6.11	long chain acyl-CoA synthetase 9	0	67.29	NP_177882.1	Chloroplast	plasma membrane	4.91629e-05	9.38895e-05	8.11446e-05
1497	GRMZM2G175474_P01	674	1.78	dentin sialophosphoprotein-related	4e-13	35.97	NP_172002.1	Any other location	nuclear	4.89441e-05	0	0
1498	GRMZM2G131793_P01	675	2.07	Noc2p family	2e-118	42.06	NP_567023.1	Mitochondrion	nuclear	4.88716e-05	4.66665e-05	0
1499	GRMZM2G428518_P03	675	20.57	Glycosyl hydrolases family 31 protein	0	59.74	NP_196733.1	Secretory pathway	chloroplast	4.88716e-05	0.000233333	0.000403319
1500	GRMZM2G048067_P01	1355	0.59	HEAT repeat ;WD domain, G-beta repeat protein protein	0	66.27	NP_566335.1	Chloroplast	chloroplast	4.86913e-05	2.32472e-05	0
1501	GRMZM2G171688_P01	679	2.36	glycyl-tRNA synthetase / glycine--tRNA ligase	0	79.81	NP_564337.1	Mitochondrion	chloroplast	4.85837e-05	4.63916e-05	0
1502	GRMZM2G078592_P01	690	1.88	Cleavage and polyadenylation specificity factor (CPSF) A subunit protein	0	79.79	NP_567015.1	Any other location	cytosol	4.78092e-05	4.5652e-05	0
1503	GRMZM2G076062_P02	691	1.88	evolutionarily conserved C-terminal region 2	1e-140	46.72	NP_187955.2	Chloroplast	nuclear	4.774e-05	4.5586e-05	0
1504	GRMZM2G023110_P01	694	15.27	receptor-like kinase 1	0	51.93	NP_564528.1	Mitochondrion	chloroplast	4.75336e-05	0	0.000209214
1505	GRMZM2G074572_P01	695	2.3	stomatal cytokinesis defective / SCD1 protein (SCD1)	0	67.2	NP_001185177.1	Any other location	nuclear	4.74652e-05	4.53236e-05	0
1506	GRMZM2G118286_P01	698	5.44	long chain acyl-CoA synthetase 9	0	72.21	NP_177882.1	Mitochondrion	plasma membrane	4.72612e-05	0	5.20038e-05
1507	GRMZM2G457889_P01	700	2.43	histone deacetylase 5	0	54.52	NP_200914.2	Any other location	cytosol	4.71262e-05	0	0
1508	GRMZM2G056103_P03	704	6.29	no exine formation 1	0	58.28	NP_196843.1	Chloroplast	chloroplast	4.68584e-05	4.47442e-05	0
1509	GRMZM2G040561_P02	705	1.7	Molecular chaperone Hsp40/DnaJ family protein	1e-108	41	NP_188410.2	Chloroplast	chloroplast	4.6792e-05	4.46807e-05	0
1510	GRMZM2G105791_P01	706	1.84	starch synthase 2	0	63.47	NP_186767.1	Chloroplast	chloroplast	4.67257e-05	4.46174e-05	0
1511	GRMZM2G149520_P02	707	2.26	DEAD box RNA helicase (PRH75)	0	66.24	NP_201025.1	Any other location	nuclear	4.66596e-05	0	0
1512	GRMZM2G078826_P02	711	2.39	DEAD box RNA helicase 1	0	68.32	NP_001030619.1	Any other location	nuclear	4.63971e-05	4.43037e-05	0
1513	GRMZM2G167651_P02	719	2.29	golgin candidate 4	2e-123	42.03	NP_850447.1	Any other location	chloroplast	4.58809e-05	4.38107e-05	0
1514	GRMZM2G044096_P01	719	1.81	staurosporin and temperature sensitive 3-like b	0	85.12	NP_174675.2	Mitochondrion	plasma membrane	4.58809e-05	0	0
1515	GRMZM2G111014_P01	726	9.23	DNA GYRASE B2	0	72.2	NP_568133.1	Chloroplast	chloroplast	4.54385e-05	8.67766e-05	9.99964e-05
1516	GRMZM2G018943_P01	727	0.96	NagB/RpiA/CoA transferase-like superfamily protein	0	72.55	NP_198680.1	Chloroplast	chloroplast	4.5376e-05	4.33286e-05	0
1517	GRMZM2G164835_P01	736	4.62	toprim domain-containing protein	0	63.75	NP_849735.1	Chloroplast	chloroplast	4.48211e-05	4.27988e-05	4.93189e-05
1518	GRMZM2G166694_P04	744	1.22	cullin 1	0	79.46	NP_001190661.1	Any other location	cytosol	4.43392e-05	4.23386e-05	0
1519	AC205485.3_FGP011	762	1.05	no hit				Any other location	nuclear	4.32918e-05	4.13385e-05	0
1520	GRMZM2G131638_P01	774	2.45	Vacuolar import/degradation, Vid27-related protein	0	57.55	NP_195066.1	Any other location	chloroplast	4.26206e-05	0	0
1521	GRMZM2G180732_P01	785	2.93	Neutral/alkaline non-lysosomal ceramidase	0	72.39	NP_181337.2	Secretory pathway	plasma membrane	4.20234e-05	4.01273e-05	4.62404e-05
1522	GRMZM2G335638_P01	787	1.52	STRUBBELIG-receptor family 3	4e-175	46.35	NP_192248.2	Mitochondrion	plasma membrane	4.19166e-05	0	0
1523	GRMZM2G138060_P01	789	1.01	isoamylase 1	0	68.99	NP_181522.1	Mitochondrion	chloroplast	4.18103e-05	0	0
1524	GRMZM2G049201_P01	800	2.25	Transducin/WD40 repeat-like superfamily protein	0	48.54	NP_179480.2	Mitochondrion	chloroplast	4.12354e-05	3.93749e-05	0
1525	GRMZM2G099628_P02	800	5.25	methionine--tRNA ligase, putative / methionyl-tRNA synthetase, putative / MetRS, putative	0	73.84	NP_193114.1	Chloroplast	chloroplast	4.12354e-05	0	6.806e-05
1526	GRMZM2G345055_P01	803	1.37	FUNCTIONS IN: molecular function unknown; INVOLVED IN: biological process unknown; LOCATED IN: cellular component unknown; CONTAINS InterPro DOMAIN/s: mRNA splicing factor, Cwf21 (InterPro:IPR013170); Has 30201 Blast hits to 17322 proteins in 780 species: Archae - 12; Bacteria - 1396; Metazoa - 17338; Fungi - 3422; Plants - 5037; Viruses - 0; Other Eukaryotes - 2996 (source: NCBI BLink)	1e-34	50.62	NP_001118799.1	Mitochondrion	nuclear	4.10814e-05	0	0
1527	GRMZM2G431306_P02	807	6.82	SWAP (Suppressor-of-White-APricot)/surp domain-containing protein / ubiquitin family protein	0	60.26	NP_001117289.1	Any other location	nuclear	4.08777e-05	0.0001171	0
1528	GRMZM2G101760_P01	807	1.61	Topoisomerase II-associated protein PAT1	0	49.44	NP_188866.1	Any other location	nuclear	4.08777e-05	3.90333e-05	0
1529	GRMZM2G031613_P02	808	1.86	Subtilase family protein	0	58.31	NP_200789.2	Mitochondrion	chloroplast	4.08272e-05	0	0
1530	GRMZM2G128641_P01	810	4.32	early-responsive to dehydration stress protein (ERD4)	0	64.6	NP_174489.1	Secretory pathway	plasma membrane	4.07263e-05	3.88888e-05	6.72198e-05
1531	GRMZM2G038401_P01	815	9.94	FTSH protease 10	0	71.07	NP_172231.2	Mitochondrion	chloroplast	4.04765e-05	0.000115951	0.000155884
1532	GRMZM2G380195_P03	830	34.78	no hit				Chloroplast	nuclear	3.9745e-05	0	0
1533	GRMZM2G107696_P02	835	2.4	ubiquitin-specific protease 14	0	69.49	NP_566666.2	Mitochondrion	chloroplast	3.9507e-05	3.77244e-05	4.34715e-05
1534	GRMZM2G058948_P01	842	3.56	K+ efflux antiporter 2	0	61.42	NP_191972.6	Chloroplast	chloroplast	3.91786e-05	7.48216e-05	4.31101e-05
1535	GRMZM2G346263_P03	844	2.13	no hit				Any other location	nuclear	3.90857e-05	0.000117257	0.000390857
1536	GRMZM2G003022_P01	866	2.31	Sec23/Sec24 protein transport family protein	0	66.78	NP_567217.1	Chloroplast	chloroplast	3.80928e-05	0	0
1537	GRMZM2G016655_P01	881	3.52	catalytics	0	57.3	NP_196717.3	Secretory pathway	vacuolar membrane	3.74442e-05	0	6.18025e-05
1538	GRMZM2G115598_P01	895	11.28	eukaryotic translation initiation factor 3C	0	59.06	NP_001190102.1	Any other location	nuclear	3.68585e-05	3.51954e-05	0.000162229
1539	GRMZM2G057646_P02	901	4.65	splicing factor PWI domain-containing protein	6e-67	74.36	NP_180484.2	Any other location	nuclear	3.6613e-05	3.49611e-05	0
1540	GRMZM2G301904_P01	915	4.7	eukaryotic translation initiation factor 3C	0	62.52	NP_001190102.1	Any other location	cytosol	3.60528e-05	0	9.91767e-05
1541	GRMZM2G344924_P01	921	4.02	Nucleoporin autopeptidase	0	47.35	NP_001031018.1	Chloroplast	chloroplast	3.5818e-05	6.84037e-05	0
1542	AC209858.4_FGP002	939	2.56	transducin family protein / WD-40 repeat family protein	0	58.86	NP_188791.3	Any other location	chloroplast	3.51314e-05	3.35462e-05	0
1543	GRMZM2G113056_P02	964	12.45	lon protease 1	0	72.8	NP_568490.3	Mitochondrion	chloroplast	3.42203e-05	0	0.000150617
1544	GRMZM2G093050_P02	965	10.78	eukaryotic translation initiation factor 3A	0	66.53	NP_192881.1	Any other location	cytosol	3.41848e-05	9.79272e-05	0.000112846
1545	GRMZM2G374827_P01	966	1.55	Beta-glucosidase, GBA2 type family protein	0	50.76	NP_199801.2	Any other location	nuclear	3.41494e-05	0	0
1546	GRMZM2G005996_P01	966	0.93	mechanosensitive channel of small conductance-like 5	0	48.7	NP_188099.2	Chloroplast	plasma membrane	3.41494e-05	0	0
1547	GRMZM2G053839_P01	976	1.02	villin 4	0	61.15	NP_194745.1	Chloroplast	chloroplast	3.37995e-05	3.22745e-05	0
1548	GRMZM2G073906_P01	995	0.7	unknown protein; FUNCTIONS IN: molecular function unknown; INVOLVED IN: biological process unknown; LOCATED IN: cellular component unknown; EXPRESSED IN: 24 plant structures; EXPRESSED DURING: 15 growth stages; BEST Arabidopsis thaliana protein match is: unknown protein (TAIR:AT3G11290.1); Has 881 Blast hits to 512 proteins in 30 species: Archae - 0; Bacteria - 2; Metazoa - 0; Fungi - 38; Plants …	1e-11	27.13	NP_001078536.1	Any other location	chloroplast	3.31541e-05	0	0
1549	GRMZM2G040995_P01	1004	8.57	RNA helicase, ATP-dependent, SK12/DOB1 protein	0	75.12	NP_176185.1	Any other location	chloroplast	3.28569e-05	9.41232e-05	0
1550	GRMZM2G156145_P01	1010	4.85	26S proteasome regulatory complex, non-ATPase subcomplex, Rpn2/Psmd1 subunit	0	77.61	NP_180832.1	Secretory pathway	chloroplast	3.26617e-05	3.1188e-05	7.18786e-05
1551	GRMZM2G386643_P01	1012	8.79	C2 calcium/lipid-binding plant phosphoribosyltransferase family protein	0	67.29	NP_192898.2	Any other location	plasma membrane	3.25972e-05	0	0.000107605
1552	GRMZM5G806358_P01	1055	1.23	global transcription factor C	0	67.41	NP_192809.1	Any other location	nuclear	3.12686e-05	2.98577e-05	0
1553	GRMZM2G700683_P01	1174	13.29	carbamoyl phosphate synthetase B	0	80.02	NP_564338.1	Chloroplast	mitochondria	2.80991e-05	0	0.000185513
1554	GRMZM2G145088_P01	1205	4.73	Calcium-binding EF hand family protein	0	40.92	NP_173582.2	Any other location	nuclear	2.73762e-05	7.8423e-05	0
1555	GRMZM2G138230_P02	1205	4.32	RNA helicase, putative	0	77.59	NP_199512.2	Any other location	chloroplast	2.73762e-05	0	4.51851e-05
1556	GRMZM2G073312_P01	1251	0.8	Insulinase (Peptidase family M16) family protein	0	70.8	NP_199054.1	Chloroplast	chloroplast	2.63696e-05	2.51798e-05	0
1557	GRMZM2G347583_P01	1651	1.57	unknown protein; FUNCTIONS IN: molecular function unknown; INVOLVED IN: biological process unknown; LOCATED IN: cellular component unknown; EXPRESSED IN: 26 plant structures; EXPRESSED DURING: 15 growth stages; Has 27734 Blast hits to 16708 proteins in 1259 species: Archae - 81; Bacteria - 3434; Metazoa - 10876; Fungi - 2514; Plants - 987; Viruses - 212; Other Eukaryotes - 9630 (source: NCBI BLin…	5e-136	33.06	NP_190606.6	Chloroplast	chloroplast	1.99808e-05	3.81586e-05	0
1558	GRMZM2G411536_P03	3634	0.74	ubiquitin-protein ligase 1	0	40.05	NP_001185245.1	Mitochondrion	cytosol	9.07769e-06	8.66811e-06	0
1559	GRMZM2G324991_P03	503	17.1	Insulinase (Peptidase family M16) protein	1e-92	67.66	NP_186858.1	Any other location	cytosol	0	0	0.000577315
1560	GRMZM2G023436_P02	220	26.82	RAB GTPase homolog A1F	3e-98	77.88	NP_200894.1	Any other location	cytosol	0	0	0.000577479
1561	GRMZM2G024933_P02	157	30.57	Phosphoenolpyruvate carboxylase family protein	3e-55	66.01	NP_181847.3	Any other location	cytosol	0	0	0.000578004
1562	GRMZM2G302259_P01	282	25.53	succinate dehydrogenase 2-2	9e-114	69.64	NP_198881.1	Mitochondrion	mitochondria	0	0	0.000579234
1563	GRMZM2G084769_P01	810	48.78	actin 7	6e-83	97.26	NP_196543.1	Any other location	cytosol	0	0	0.000582571
1564	GRMZM2G070422_P01	369	36.59	NAD(P)-binding Rossmann-fold superfamily protein	6e-154	70.59	NP_849940.1	Chloroplast	chloroplast	0	8.53656e-05	0.000590222
1565	GRMZM2G088880_P02	92	33.7	Zinc-binding ribosomal protein family protein	3e-45	93.48	NP_187706.1	Any other location	chloroplast	0	0	0.000591826
1566	GRMZM2G150656_P03	122	35.25	sterol carrier protein 2	3e-47	69.92	NP_199103.1	Any other location	-	0	0	0.00059506
1567	GRMZM2G344634_P01	91	24.18	acyl-CoA-binding protein 6	2e-33	72.53	NP_174462.1	Any other location	mitochondria	0	0	0.00059833
1568	GRMZM2G178576_P03	149	48.99	Nucleoside diphosphate kinase family protein	1e-72	83.78	NP_567346.1	Any other location	cytoskeleton	0	0	0.000609038
1569	GRMZM2G079908_P02	89	26.97	acyl-CoA-binding protein 6	6e-33	75	NP_174462.1	Any other location	mitochondria	0	0	0.000611776
1570	GRMZM2G007695_P01	404	25.99	Ribosomal protein L4/L1 family	0	74.26	NP_187574.1	Any other location	cytosol	0	0	0.000628938
1571	AC195314.3_FGP001	57	45.61	no hit				Any other location	chloroplast	0	0	0.000636819
1572	GRMZM2G007715_P02	454	21.37	Insulinase (Peptidase family M16) protein	7e-96	75	NP_186858.1	Any other location	mitochondria	0	0	0.000639624
1573	GRMZM2G703490_P01	453	35.98	ATPase, AAA-type, CDC48 protein	0	93.08	NP_568114.1	Any other location	cytosol	0	0	0.000641036
1574	GRMZM2G009936_P01	111	24.32	Ribosomal protein L36e family protein	3e-39	73.87	NP_001078279.1	Chloroplast	chloroplast	0	0	0.00065403
1575	GRMZM2G145827_P02	610	33.44	DYNAMIN-like 1C	0	81.98	NP_172936.1	Any other location	cytosol	0	0	0.000654566
1576	GRMZM2G029559_P02	414	26.09	Translation elongation factor EF1B, gamma chain	0	74.64	NP_563848.1	Any other location	chloroplast	0	0	0.000657585
1577	GRMZM2G176397_P01	685	47.15	aconitase 3	0	84.67	NP_178634.2	Any other location	cytosol	0	9.19705e-05	0.000662385
1578	GRMZM2G149847_P02	218	25.23	RAB GTPase homolog 8A	1e-93	79.9	NP_001118780.1	Any other location	chloroplast	0	0	0.000666031
1579	GRMZM2G163437_P01	517	25.34	ADP glucose pyrophosphorylase 1	0	89.57	NP_199641.1	Chloroplast	chloroplast	0	0	0.000666997
1580	GRMZM2G134955_P01	80	46.25	prohibitin 2	1e-13	58.93	NP_973756.1	Mitochondrion	extracellular	0	0	0.0006806
1581	GRMZM5G882228_P02	212	37.26	membrane-associated progesterone binding protein 3	2e-74	77.25	NP_190458.1	Secretory pathway	cytosol	0	0.000594338	0.000684881
1582	GRMZM2G179090_P01	130	31.54	RAB GTPase homolog 8A	7e-48	70.99	NP_001118780.1	Any other location	chloroplast	0	0	0.000698052
1583	GRMZM2G034724_P01	363	55.1	RmlC-like cupins superfamily protein	2e-142	69.08	NP_172255.1	Any other location	peroxisome	0	8.67766e-05	0.000699975
1584	GRMZM2G140545_P01	259	23.17	general regulatory factor 2	2e-117	79.77	NP_565176.1	Any other location	cytosol	0	0	0.000700747
1585	GRMZM2G177720_P01	153	41.83	Ribosomal protein S8 family protein	3e-69	94.62	NP_200793.1	Secretory pathway	chloroplast	0	0	0.000711739
1586	GRMZM2G158766_P04	51	29.41	vacuolar ATPase subunit F family protein	2e-21	95.83	NP_192171.1	Any other location	cytosol	0	0.00123529	0.000711739
1587	GRMZM2G068952_P01	404	27.97	Ribosomal protein L4/L1 family	6e-178	73.51	NP_187574.1	Any other location	cytosol	0	0	0.000718786
1588	GRMZM2G042078_P01	122	41.8	Mitochondrial ATP synthase subunit G protein	6e-46	65	NP_194677.1	Mitochondrion	chloroplast	0	0.000258196	0.000743825
1589	GRMZM2G401139_P01	72	19.44	Cytochrome b-c1 complex, subunit 8 protein	7e-29	77.78	NP_187697.1	Mitochondrion	mitochondria	0	0	0.000756223
1590	GRMZM2G112366_P02	96	25	Microsomal signal peptidase 12 kDa subunit (SPC12)	3e-29	65.82	NP_680778.2	Secretory pathway	vacuolar membrane	0	0	0.000756223
1591	GRMZM5G836471_P05	215	45.58	RAB GTPASE HOMOLOG B18	5e-101	87.88	NP_001117435.1	Any other location	chloroplast	0	0	0.00075974
1592	GRMZM2G148281_P01	399	50.38	oxophytodienoate-reductase 3	2e-162	70.36	NP_001077884.1	Chloroplast	peroxisome	0	0	0.00077328
1593	GRMZM2G063896_P01	116	51.46	Histone superfamily protein	7e-53	100	NP_568918.1	Any other location	nuclear	0	0.000543102	0.000782299
1594	GRMZM2G134797_P01	115	49.96	Nucleoside diphosphate kinase family protein	4e-47	68.7	NP_567346.1	Any other location	cytosol	0	0	0.000789102
1595	GRMZM2G146965_P01	227	50.22	succinate dehydrogenase 5	2e-62	63.16	NP_564506.1	Mitochondrion	chloroplast	0	0	0.00079953
1596	GRMZM2G115828_P01	153	40.52	ubiquitin-conjugating enzyme 36	9e-85	97.39	NP_564011.1	Any other location	mitochondria	0	0	0.000830362
1597	GRMZM2G057535_P01	447	37.36	GTP binding Elongation factor Tu family protein	0	95.52	NP_001119464.1	Any other location	cytosol	0	0.000704696	0.000852654
1598	GRMZM2G055025_P01	275	51.64	voltage dependent anion channel 2	4e-94	58.76	NP_201551.1	Any other location	mitochondria	0	0	0.000857969
1599	GRMZM2G091189_P03	83	62	chaperonin 20	6e-31	77.11	NP_001190350.1	Any other location	nuclear	0	0	0.000874667
1600	GRMZM2G348125_P01	205	40.49	hydroxyproline-rich glycoprotein family protein	8e-58	64.15	NP_565899.1	Any other location	chloroplast	0	0.000921949	0.000885334
1601	GRMZM2G104505_P01	161	44.72	vesicle-associated membrane protein 726	2e-70	83.33	NP_171968.1	Any other location	nuclear	0	0	0.000901831
1602	GRMZM2G055717_P03	60	45	outer plastid envelope protein 16-1	3e-11	50.91	NP_180456.1	Mitochondrion	cytosol	0	0	0.000907467
1603	GRMZM2G153823_P01	257	35.41	general regulatory factor 7	2e-122	82.42	NP_566174.1	Any other location	-	0	0	0.00091806
1604	GRMZM2G143862_P01	294	46.6	Phosphofructokinase family protein	2e-147	82.59	NP_172664.1	Any other location	cytosol	0	0.000535713	0.000925987
1605	GRMZM2G073401_P01	97	26.8	GroES-like family protein	1e-34	69.07	NP_173723.1	Mitochondrion	cytosol	0	0	0.000935533
1606	GRMZM2G376542_P01	212	49.53	PDI-like 2-3	2e-89	71.96	NP_180851.1	Any other location	cytosol	0	0	0.000941711
1607	GRMZM2G106424_P01	268	44.4	general regulatory factor 7	5e-120	81.23	NP_566174.1	Any other location	-	0	0	0.0009481
1608	GRMZM2G408768_P01	266	44.74	general regulatory factor 2	1e-120	81.08	NP_565176.1	Any other location	-	0	0	0.000955228
1609	GRMZM2G012806_P01	95	62.11	Serine protease inhibitor, potato inhibitor I-type family protein	2e-07	43.75	NP_030435.1	Any other location	cytosol	0	0	0.000955228
1610	GRMZM2G153569_P01	224	39.29	Translation elongation factor EF1B/ribosomal protein S6 family protein	1e-80	71.62	NP_179402.1	Any other location	cytosol	0	0.000703123	0.000972286
1611	GRMZM2G032315_P01	109	50.46	60S acidic ribosomal protein family	3e-31	59.65	NP_197839.1	Any other location	cytosol	0	0.00057798	0.000999046
1612	GRMZM2G179976_P01	319	5.28	Ribosomal protein L10 family protein	5e-132	72.73	NP_181530.1	Any other location	cytosol	0	0	0.0010241
1613	GRMZM2G058057_P01	53	77.36	mitochondrial import receptor subunit TOM5 homolog	7e-13	56.25	NP_196421.1	Any other location	chloroplast	0	0	0.00102732
1614	GRMZM2G027392_P01	87	50.57	B12D protein	5e-33	72.09	NP_190397.1	Secretory pathway	extracellular	0	0.00253448	0.00104307
1615	GRMZM2G072729_P01	260	43.85	PDI-like 1-1	5e-42	68.6	NP_849696.1	Any other location	cytosol	0	0.001575	0.00104708
1616	GRMZM2G333399_P01	311	25.08	actin-11	1e-107	87.79	NP_187818.1	Any other location	cytosol	0	0	0.00105044
1617	GRMZM2G145964_P01	120	47.5	prohibitin 7	8e-37	80	NP_199227.1	Any other location	nuclear	0	0.00314999	0.00105871
1618	GRMZM5G899188_P01	154	53.25	17.6 kDa class II heat shock protein	4e-41	62.42	NP_196763.1	Any other location	cytosol	0	0	0.00106068
1619	GRMZM2G020661_P01	216	47.22	RAB GTPase homolog A1F	3e-114	89.77	NP_200894.1	Any other location	cytosol	0	0	0.00109232
1620	GRMZM5G832108_P01	193	39.9	Ribosomal protein S4	1e-94	90.37	NP_198801.1	Any other location	nuclear	0	0	0.00112846
1621	GRMZM2G009638_P01	111	35.14	gamma subunit of Mt ATP synthase	5e-52	86.24	NP_180863.1	Any other location	nuclear	0	0.0017027	0.00114455
1622	GRMZM2G059991_P01	235	52.34	manganese superoxide dismutase 1	1e-97	74.46	NP_187703.1	Mitochondrion	mitochondria	0	0	0.00115847
1623	GRMZM2G124455_P01	233	48.5	manganese superoxide dismutase 1	2e-97	73.8	NP_187703.1	Mitochondrion	mitochondria	0	0	0.00116841
1624	GRMZM2G003642_P03	62	62.9	CONTAINS InterPro DOMAIN/s: Uncharacterised protein family UPF0041 (InterPro:IPR005336); BEST Arabidopsis thaliana protein match is: Uncharacterised protein family (UPF0041) (TAIR:AT4G22310.1); Has 35333 Blast hits to 34131 proteins in 2444 species: Archae - 798; Bacteria - 22429; Metazoa - 974; Fungi - 991; Plants - 531; Viruses - 0; Other Eukaryotes - 9610 (source: NCBI BLink)	8e-24	88.46	NP_001031587.1	Mitochondrion	nuclear	0	0	0.00117093
1625	GRMZM2G039900_P01	216	50	RAB GTPase homolog A1F	1e-115	92.09	NP_200894.1	Any other location	cytosol	0	0	0.00117635
1626	GRMZM2G159237_P02	307	47.88	40s ribosomal protein SA B	4e-118	71.24	NP_187128.1	Any other location	cytosol	0	0	0.00118237
1627	GRMZM2G157334_P03	195	48.21	RAN GTPase 3	6e-100	98.26	NP_200330.1	Any other location	cytosol	0	0	0.00120996
1628	GRMZM2G012928_P01	73	56.16	Serine protease inhibitor, potato inhibitor I-type family protein	2e-08	47.62	NP_030435.1	Any other location	chloroplast	0	0	0.00124311
1629	GRMZM2G178341_P01	152	55.26	S18 ribosomal protein	3e-78	86.84	NP_192718.1	Any other location	cytosol	0	0	0.00131344
1630	GRMZM2G368861_P01	82	40.24	no hit				Secretory pathway	extracellular	0	0.000384145	0.001328
1631	GRMZM2G306679_P01	159	49.69	Ribosomal protein S4 (RPS4A) family protein	2e-77	69.86	NP_200650.1	Any other location	cytosol	0	0.000594338	0.00136976
1632	GRMZM2G343543_P04	447	41.83	GTP binding Elongation factor Tu family protein	0	95.96	NP_001119464.1	Any other location	cytosol	0	0.00112751	0.00142109
1633	GRMZM2G066191_P01	447	52.57	tubulin beta 8	0	93.52	NP_001190373.1	Any other location	nuclear	0	0	0.00150229
1634	GRMZM2G018619_P01	217	58.53	RAB GTPase homolog A1D	2e-107	86.05	NP_193615.1	Any other location	cytosol	0	0	0.00150548
1635	GRMZM2G074687_P01	418	60.05	calreticulin 1a	3e-165	80.51	NP_001031199.1	Secretory pathway	chloroplast	0	0.00113038	0.0015631
1636	GRMZM2G099944_P01	445	59.1	tubulin beta chain 3	0	95.35	NP_568960.1	Any other location	nuclear	0	0	0.00159062
1637	GRMZM2G116689_P03	153	33.33	related to ubiquitin 1	1e-82	98.04	NP_564379.2	Any other location	-	0	0	0.00177935
1638	GRMZM2G153541_P06	447	46.31	GTP binding Elongation factor Tu family protein	0	95.96	NP_001119464.1	Any other location	cytosol	0	0.00147986	0.00182711
1639	GRMZM2G152328_P02	377	57.29	actin-11	0	97.88	NP_187818.1	Any other location	cytoskeleton	0	0	0.00216637
1640	GRMZM2G078641_P01	261	75.1	general regulatory factor 7	3e-128	85.55	NP_566174.1	Any other location	chloroplast	0	0	0.00229474
1641	GRMZM2G126190_P03	377	68.97	actin 7	0	97.88	NP_196543.1	Any other location	cytoskeleton	0	0	0.00235893
1642	GRMZM2G002595_P01	137	56.03	PDI-like 1-1	5e-42	68.6	NP_849696.1	Any other location	cytosol	0	0.00321897	0.00278202
1643	GRMZM2G176144_P01	553	3.07	2Fe-2S ferredoxin-like superfamily protein	3e-21	80	NP_974664.1	Any other location	cytosol	0	0.000170886	0
1644	GRMZM2G459063_P02	308	15.26	2-oxoglutarate (2OG) and Fe(II)-dependent oxygenase superfamily protein	2e-110	68.54	NP_197391.1	Secretory pathway	chloroplast	0	0.000204545	0
1645	GRMZM2G472654_P01	160	5	3-hydroxyacyl-CoA dehydratase 1	5e-32	45.62	NP_193180.1	Secretory pathway	chloroplast	0	0.000196874	0
1646	GRMZM2G445602_P01	543	3.13	3-ketoacyl-CoA synthase 10	0	71.12	NP_180193.1	Any other location	plasma membrane	0	5.80109e-05	0
1647	GRMZM2G178801_P01	375	3.73	actin-related protein C1B	5e-161	72.31	NP_180688.1	Secretory pathway	nuclear	0	8.39998e-05	0
1648	GRMZM2G085438_P02	257	5.06	alpha/beta-Hydrolases superfamily protein	2e-67	61.9	NP_177867.1	Chloroplast	mitochondria	0	0.000122568	0
1649	GRMZM2G374779_P01	325	3.08	alpha/beta-Hydrolases superfamily protein	2e-122	65.33	NP_850728.1	Secretory pathway	plasma membrane	0	9.69228e-05	0
1650	GRMZM2G174574_P02	550	3.64	AMP-dependent synthetase and ligase family protein	0	58.49	NP_192425.1	Any other location	plasma membrane	0	5.72726e-05	0
1651	GRMZM2G061950_P01	314	5.1	annexin 2	4e-112	61.98	NP_201307.1	Any other location	chloroplast	0	0.000200636	0
1652	GRMZM2G085711_P02	464	1.72	apyrase 1	6e-113	50.5	NP_187058.1	Secretory pathway	chloroplast	0	6.78877e-05	0
1653	GRMZM2G097977_P01	608	2.63	ARM repeat superfamily protein	1e-145	49.2	NP_973597.1	Any other location	nuclear	0	5.18091e-05	0
1654	GRMZM2G086553_P02	402	6.97	AT hook motif DNA-binding family protein	7e-59	50.92	NP_001118437.1	Any other location	nuclear	0	7.8358e-05	0
1655	GRMZM2G159926_P02	378	3.97	AT hook motif DNA-binding family protein	2e-74	53.8	NP_001118437.1	Any other location	nuclear	0	8.33331e-05	0
1656	GRMZM2G107741_P05	406	4.93	ATP-dependent caseinolytic (Clp) protease/crotonase family protein	7e-145	60.3	NP_194909.2	Mitochondrion	chloroplast	0	7.7586e-05	0
1657	GRMZM2G103617_P02	98	29.59	B12D protein	8e-32	68.24	NP_190397.1	Mitochondrion	cytosol	0	0.000964283	0
1658	GRMZM5G898735_P02	243	7.41	Bacterial sec-independent translocation protein mttA/Hcf106	1e-38	52.2	NP_200057.1	Chloroplast	chloroplast	0	0.000129629	0
1659	GRMZM2G425920_P02	170	7.06	Basic-leucine zipper (bZIP) transcription factor family protein	4e-22	50.89	NP_568246.1	Mitochondrion	nuclear	0	0.000185294	0
1660	GRMZM2G073584_P01	774	3.49	beta galactosidase 9	0	61.82	NP_565755.1	Mitochondrion	peroxisome	0	4.06976e-05	0
1661	GRMZM2G104983_P01	853	2.93	binding	0	49.45	NP_178036.2	Any other location	nuclear	0	7.38568e-05	0
1662	GRMZM2G010637_P01	1423	1.05	binding	0	49.24	NP_001119390.1	Any other location	nuclear	0	2.21363e-05	0
1663	GRMZM2G401050_P02	748	2.81	BLISTER	5e-109	46.56	NP_189040.3	Chloroplast	nuclear	0	4.21122e-05	0
1664	GRMZM2G120975_P01	1054	5.12	Calcium-binding EF hand family protein	1e-155	45.85	NP_173499.1	Any other location	nuclear	0	0.000119544	0
1665	GRMZM2G066614_P02	402	4.98	Calcium-binding EF hand family protein	5e-102	49.36	NP_568202.1	Any other location	cytosol	0	7.8358e-05	0
1666	GRMZM2G055230_P01	134	18.66	casein kinase 1-like protein 2	8e-11	44.92	NP_177415.1	Chloroplast	chloroplast	0	0.000470148	0
1667	GRMZM2G161611_P03	272	11.03	casein kinase II beta subunit 4	8e-119	77.01	NP_850421.1	Any other location	nuclear	0	0.000231617	0
1668	GRMZM2G075124_P01	468	3.85	casein kinase I-like 8	0	69.72	NP_199146.1	Any other location	nuclear	0	6.73075e-05	0
1669	GRMZM2G452386_P01	194	15.98	CBS domain-containing protein with a domain of unknown function (DUF21)	3e-40	56.52	NP_193159.3	Any other location	cytosol	0	0.000324741	0
1670	GRMZM2G083410_P02	312	8.65	CDK inhibitor P21 binding protein	2e-51	43.37	NP_566018.1	Chloroplast	chloroplast	0	0.000201923	0
1671	GRMZM2G039454_P02	1073	1.12	cellulose synthase 1	0	80.37	NP_194967.1	Any other location	plasma membrane	0	2.93569e-05	0
1672	GRMZM5G868647_P01	449	6.68	Chaperone DnaJ-domain superfamily protein	1e-27	34.13	NP_193014.5	Mitochondrion	nuclear	0	0.000140311	0
1673	GRMZM5G839757_P01	634	2.84	Chaperone DnaJ-domain superfamily protein	5e-79	41.11	NP_193013.2	Any other location	nuclear	0	4.96844e-05	0
1674	GRMZM5G892742_P04	456	3.73	chaperone protein dnaJ-related	7e-137	54.52	NP_181336.1	Any other location	nuclear	0	6.90788e-05	0
1675	GRMZM2G096365_P03	795	2.14	chloride channel C	0	72.22	NP_199800.1	Any other location	plasma membrane	0	3.96225e-05	0
1676	GRMZM2G477236_P02	178	11.8	Chlorophyll A-B binding family protein	2e-32	52.89	NP_567532.1	Mitochondrion	chloroplast	0	0.000176966	0
1677	GRMZM2G129098_P01	242	7.44	chromatin protein family	4e-47	51.1	NP_001185416.1	Any other location	nuclear	0	0.000130165	0
1678	GRMZM2G111022_P01	143	7.69	CONTAINS InterPro DOMAIN/s: Ribosomal protein L53, mitochondrial (InterPro:IPR019716); Has 50 Blast hits to 50 proteins in 19 species: Archae - 0; Bacteria - 0; Metazoa - 6; Fungi - 0; Plants - 42; Viruses - 0; Other Eukaryotes - 2 (source: NCBI BLink)	5e-34	51.8	NP_198776.1	Any other location	chloroplast	0	0.000220279	0
1679	GRMZM5G891739_P01	163	7.98	copper/zinc superoxide dismutase 1	4e-47	62.5	NP_172360.1	Any other location	cytosol	0	0.000193251	0
1680	GRMZM2G119916_P01	87	17.24	Cox19 family protein (CHCH motif)	3e-18	76.79	NP_171718.1	Chloroplast	chloroplast	0	0.000362068	0
1681	GRMZM2G154278_P01	229	5.68	Cwf15 / Cwc15 cell cycle control family protein	9e-78	71.67	NP_566447.1	Any other location	nuclear	0	0.000137554	0
1682	GRMZM2G051764_P01	348	4.31	Cystathionine beta-synthase (CBS) protein	5e-112	66.67	NP_001077801.1	Any other location	plasma membrane	0	9.0517e-05	0
1683	GRMZM2G164956_P01	704	2.56	DEAD box RNA helicase (PRH75)	0	66.42	NP_201025.1	Chloroplast	nuclear	0	4.47442e-05	0
1684	GRMZM2G059299_P01	467	3.85	D-mannose binding lectin protein with Apple-like carbohydrate-binding domain	1e-25	28.42	NP_178007.1	Mitochondrion	plasma membrane	0	6.74516e-05	0
1685	GRMZM2G453684_P01	458	5.9	DNA binding;DNA-directed RNA polymerases	3e-47	32.49	NP_188010.1	Any other location	nuclear	0	6.87771e-05	0
1686	GRMZM2G118731_P01	422	5.92	DNAJ homologue 2	4e-162	69.81	NP_568412.1	Any other location	nuclear	0	0.000149289	0
1687	GRMZM2G130558_P01	355	4.23	Drug/metabolite transporter superfamily protein	5e-156	77.43	NP_180122.1	Any other location	vacuolar membrane	0	8.87321e-05	0
1688	GRMZM2G414159_P01	777	2.19	Duplicated homeodomain-like superfamily protein	2e-61	42.58	NP_177815.1	Any other location	nuclear	0	8.10809e-05	0
1689	GRMZM2G063203_P02	589	1.7	Duplicated homeodomain-like superfamily protein	1e-95	41.95	NP_177815.1	Any other location	nuclear	0	5.34803e-05	0
1690	GRMZM2G131421_P01	116	15.52	early nodulin-related	6e-12	59.62	NP_197966.1	Mitochondrion	mitochondria	0	0.000271551	0
1691	GRMZM2G097900_P01	205	7.32	EF hand calcium-binding protein family	4e-33	49.65	NP_198593.1	Chloroplast	chloroplast	0	0.000153658	0
1692	GRMZM2G070284_P01	450	13.78	Emsy N Terminus (ENT)/ plant Tudor-like domains-containing protein	3e-98	50.95	NP_196806.2	Any other location	nuclear	0	0.000349999	0
1693	GRMZM2G469111_P01	661	3.78	Endomembrane protein 70 protein family	0	80.24	NP_001190420.1	Secretory pathway	plasma membrane	0	9.53099e-05	0
1694	GRMZM2G006117_P01	639	1.1	Endomembrane protein 70 protein family	0	78.8	NP_196645.2	Secretory pathway	plasma membrane	0	4.92956e-05	0
1695	GRMZM2G128992_P03	386	3.37	Eukaryotic aspartyl protease family protein	6e-80	44.48	NP_196638.2	Secretory pathway	chloroplast	0	8.1606e-05	0
1696	GRMZM2G100120_P05	226	11.61	eukaryotic translation initiation factor 3K	5e-34	65.96	NP_195051.1	Secretory pathway	cytosol	0	0.00013938	0
1697	GRMZM2G163471_P01	528	3.98	eukaryotic translation initiation factor 4B1	2e-80	41.77	NP_189271.1	Any other location	nuclear	0	0.000119318	0
1698	GRMZM2G340130_P01	635	2.83	evolutionarily conserved C-terminal region 2	6e-99	43.26	NP_001030690.1	Any other location	nuclear	0	4.96062e-05	0
1699	GRMZM2G457534_P01	745	3.89	exocyst complex component 84B	0	64.54	NP_199794.1	Mitochondrion	chloroplast	0	8.45635e-05	0
1700	GRMZM2G446108_P03	629	1.11	FAD-dependent oxidoreductase family protein	0	79.3	NP_187648.1	Mitochondrion	chloroplast	0	5.00794e-05	0
1701	GRMZM2G415882_P01	308	2.92	Fes1A	6e-07	47.37	NP_001154600.1	Chloroplast	chloroplast	0	0.000102272	0
1702	GRMZM2G419806_P02	422	2.37	Fes1A	6e-07	47.37	NP_001154600.1	Chloroplast	chloroplast	0	7.46443e-05	0
1703	GRMZM2G151237_P02	283	7.77	FRIGIDA interacting protein 1	7e-102	64.94	NP_565332.1	Any other location	chloroplast	0	0.000111307	0
1704	GRMZM2G128579_P01	813	1.11	FtsJ-like methyltransferase family protein	0	54.77	NP_194303.2	Any other location	cytosol	0	3.87453e-05	0
1705	AC217840.3_FGP001	228	9.64	FUNCTIONS IN: molecular function unknown; INVOLVED IN: biological process unknown; CONTAINS InterPro DOMAIN/s: Domain of unknown function DUF1990 (InterPro:IPR018960)	6e-59	50.23	NP_001189543.1	Mitochondrion	chloroplast	0	0.000138158	0
1706	GRMZM2G702059_P01	359	6.41	FUNCTIONS IN: molecular function unknown; INVOLVED IN: biological process unknown; LOCATED IN: cellular component unknown; BEST Arabidopsis thaliana protein match is: mucin-related (TAIR:AT2G02880.1)	1e-104	59.5	NP_001190596.1	Mitochondrion	chloroplast	0	0.000175487	0
1707	GRMZM2G157729_P02	157	7.64	FUNCTIONS IN: molecular function unknown; INVOLVED IN: biological process unknown; LOCATED IN: cellular component unknown; EXPRESSED IN: 22 plant structures; EXPRESSED DURING: 14 growth stages; CONTAINS InterPro DOMAIN/s: Uncharacterised conserved protein UCP017207, transmembrane protein 85 (InterPro:IPR016687), Protein of unknown function DUF1077 (InterPro:IPR009445); Has 395 Blast hits to 395 p…	6e-43	64.71	NP_001078568.1	Any other location	chloroplast	0	0.000200636	0
1708	GRMZM2G052562_P01	364	7.97	GDSL-like Lipase/Acylhydrolase superfamily protein	2e-82	41.99	NP_199403.1	Secretory pathway	extracellular	0	8.65382e-05	0
1709	GRMZM2G005680_P01	422	5.92	Glycosyltransferase family 29 (sialyltransferase) family protein	2e-175	67.38	NP_190451.2	Secretory pathway	chloroplast	0	0.000149289	0
1710	GRMZM2G063733_P01	580	3.28	glyoxal oxidase-related protein	5e-173	56.11	NP_177692.1	Mitochondrion	chloroplast	0	5.43102e-05	0
1711	GRMZM2G095308_P01	511	4.5	golgin candidate 2	3e-94	52.14	NP_173257.2	Any other location	vacuolar membrane	0	0.000123287	0
1712	GRMZM2G150257_P01	453	3.75	golgin candidate 5	1e-147	66.08	NP_001185442.1	Any other location		0	6.95362e-05	0
1713	GRMZM2G073465_P02	344	4.65	Granulin repeat cysteine protease family protein	1e-108	64.98	NP_564497.1	Secretory pathway	chloroplast	0	9.15695e-05	0
1714	GRMZM2G010435_P01	522	3.07	Granulin repeat cysteine protease family protein	1e-155	60.26	NP_568620.1	Any other location	cytosol	0	6.03447e-05	0
1715	GRMZM2G073805_P01	666	1.8	GRAS family transcription factor	4e-112	37.48	NP_181301.1	Any other location	cytosol	0	4.72972e-05	0
1716	GRMZM2G462803_P02	1848	0.97	guanyl-nucleotide exchange factors;GTPase binding;GTP binding	0	74.58	NP_193367.7	Any other location	nuclear	0	1.70454e-05	0
1717	AC202185.4_FGP004	208	9.13	heat shock protein 21	1e-09	30	NP_194497.1	Chloroplast	chloroplast	0	0.000151442	0
1718	GRMZM2G067853_P01	823	3.89	heavy metal atpase 1	0	69.86	NP_195444.1	Chloroplast	chloroplast	0	3.82745e-05	0
1719	GRMZM5G834758_P02	157	8.28	high mobility group B2	3e-39	63.06	NP_001031074.1	Any other location	nuclear	0	0.000200636	0
1720	GRMZM2G107309_P02	366	2.46	histone deacetylase 15	5e-64	59.26	NP_850609.2	Any other location	cytosol	0	8.60653e-05	0
1721	GRMZM2G047813_P01	159	7.55	histone H2A 12	3e-58	80.15	NP_195876.1	Any other location	nuclear	0	0.000594338	0
1722	GRMZM2G130548_P01	192	9.09	HVA22 homologue A	1e-08	47.92	NP_177592.1	Any other location	chloroplast	0	0.000164062	0
1723	GRMZM2G155954_P05	498	2.21	IQ-domain 2	2e-82	41.43	NP_001190211.1	Any other location	nuclear	0	6.32528e-05	0
1724	GRMZM2G121063_P02	847	3.19	K+ uptake permease 7	0	60.02	NP_568213.2	Any other location	plasma membrane	0	3.719e-05	0
1725	GRMZM2G139931_P01	833	1.32	K+ uptake permease 7	0	66.78	NP_568213.2	Any other location	plasma membrane	0	3.7815e-05	0
1726	AC233953.1_FGP005	732	4.37	K+ uptake transporter 3	0	63.67	NP_186854.1	Any other location	plasma membrane	0	8.60653e-05	0
1727	GRMZM2G131554_P01	277	2.53	Kinase interacting (KIP1-like) family protein	2e-39	41.07	NP_001030943.1	Any other location	nuclear	0	0.000113718	0
1728	GRMZM2G177026_P03	218	5.96	LisH/CRA/RING-U-box domains-containing protein	6e-56	51.72	NP_001078291.1	Chloroplast	Cytosol	0	0.000144495	0
1729	GRMZM2G140342_P01	518	3.47	Lung seven transmembrane receptor family protein	0	61.07	NP_177392.1	Secretory pathway	vacuolar membrane	0	6.08106e-05	0
1730	GRMZM2G436429_P01	237	3.8	membrin 11	3e-72	55.84	NP_181227.1	Mitochondrion	Golgi apparatus	0	0.000132911	0
1731	GRMZM2G139712_P01	457	4.38	myosin XI A	0	74.77	NP_171954.1	Any other location	chloroplast	0	6.89276e-05	0
1732	GRMZM2G062650_P02	391	3.58	NAC domain containing protein 100	1e-60	61.2	NP_200951.1	Any other location	mitochondria	0	8.05624e-05	0
1733	GRMZM2G421234_P01	67	22.39	NADH dehydrogenase (ubiquinone)s	3e-20	63.49	NP_563952.1	Any other location	mitochondria	0	0.000940296	0
1734	GRMZM2G067992_P01	169	5.33	NADH-ubiquinone oxidoreductase 24 kDa subunit, putative	7e-32	55.37	NP_567244.1	Mitochondrion	chloroplast	0	0.00018639	0
1735	GRMZM2G048703_P01	229	9.17	novel cap-binding protein	1e-93	79.08	NP_197312.1	Any other location	nuclear	0	0.000137554	0
1736	GRMZM2G119361_P03	435	5.52	Octicosapeptide/Phox/Bem1p family protein	9e-69	48.12	NP_565256.1	Any other location	nuclear	0	7.24136e-05	0
1737	GRMZM2G050649_P02	519	4.05	O-fucosyltransferase family protein	0	68.36	NP_171983.2	Mitochondrion	mitochondria	0	6.06935e-05	0
1738	GRMZM2G150319_P01	421	3.09	O-fucosyltransferase family protein	1e-114	48.94	NP_566677.1	Secretory pathway	chloroplast	0	7.48216e-05	0
1739	GRMZM5G858249_P01	324	3.4	O-Glycosyl hydrolases family 17 protein	7e-106	59.87	NP_195174.6	Mitochondrion	chloroplast	0	9.7222e-05	0
1740	GRMZM2G057557_P01	515	5.05	Outer membrane OMP85 family protein	1e-129	48.73	NP_568157.1	Any other location	cytosol	0	6.11649e-05	0
1741	GRMZM2G119761_P02	298	3.02	PAM domain (PCI/PINT associated module) protein	3e-152	89.23	NP_173447.1	Any other location	nuclear	0	0.000105704	0
1742	GRMZM2G098298_P01	371	4.85	Papain family cysteine protease	3e-144	67.49	NP_568052.1	Secretory pathway	chloroplast	0	8.49054e-05	0
1743	GRMZM2G035477_P01	673	2.82	pentatricopeptide (PPR) repeat-containing protein	6e-133	41.22	NP_564088.2	Mitochondrion	chloroplast	0	4.68052e-05	0
1744	GRMZM5G833660_P01	124	10.48	Peptidase S24/S26A/S26B/S26C family protein	5e-36	52.99	NP_175758.2	Any other location	chloroplast	0	0.000254032	0
1745	GRMZM2G060817_P02	885	3.39	periodic tryptophan protein 2	0	64.56	NP_172998.1	Mitochondrion	chloroplast	0	3.55931e-05	0
1746	GRMZM2G035298_P02	335	2.39	peroxisomal adenine nucleotide carrier 1	4e-120	65.74	NP_566251.1	Any other location	nuclear	0	9.40296e-05	0
1747	GRMZM2G149422_P01	325	7.69	Phosphate-responsive 1 family protein	5e-89	53.82	NP_192634.1	Mitochondrion	chloroplast	0	9.69228e-05	0
1748	GRMZM2G072578_P01	155	11.61	Phospholipase A2 family protein	8e-43	54.05	NP_565337.1	Secretory pathway	chloroplast	0	0.000203225	0
1749	GRMZM2G042920_P02	214	4.21	phytochrome interacting factor 3	2e-26	61.54	NP_849626.1	Chloroplast	nuclear	0	0.000147196	0
1750	GRMZM2G385989_P01	241	7.88	Plant VAMP (vesicle-associated membrane protein) family protein	1e-70	61.7	NP_567153.1	Any other location	nuclear	0	0.000130705	0
1751	GRMZM2G392975_P03	266	3.38	plasma membrane intrinsic protein 1;4	2e-127	78.42	NP_567178.1	Any other location	plasma membrane	0	0.000118421	0
1752	GRMZM2G017077_P01	316	11.39	plastid transcriptionally active 4	1e-118	72.09	NP_564846.1	Chloroplast	chloroplast	0	0.000199367	0
1753	GRMZM2G153704_P02	539	1.3	plastidic GLC translocator	0	79.6	NP_974787.1	Chloroplast	chloroplast	0	5.84414e-05	0
1754	GRMZM2G017089_P02	348	6.03	pleiotropic regulatory locus 1	3e-128	67.72	NP_193325.1	Any other location	cytosol	0	9.0517e-05	0
1755	GRMZM2G115766_P02	331	7.55	P-loop containing nucleoside triphosphate hydrolases superfamily protein	7e-151	78.4	NP_565791.1	Any other location	cytosol	0	9.51659e-05	0
1756	GRMZM2G362850_P01	571	2.98	P-loop containing nucleoside triphosphate hydrolases superfamily protein	0	70	NP_974985.1	Any other location	cytosol	0	5.51662e-05	0
1757	GRMZM2G399320_P01	725	1.38	P-loop containing nucleoside triphosphate hydrolases superfamily protein	0	52.39	NP_172157.1	Any other location	nuclear	0	4.34482e-05	0
1758	GRMZM2G079083_P01	199	6.53	Pre-rRNA-processing protein TSR2, conserved region	2e-19	36.02	NP_198151.1	Any other location	cytosol	0	0.000158291	0
1759	GRMZM2G024231_P02	890	5.96	Protein kinase superfamily protein	5e-167	71.72	NP_564955.1	Any other location	nuclear	0	0.000106179	0
1760	GRMZM2G016671_P01	643	1.56	Protein kinase superfamily protein	0	66.99	NP_568405.1	Any other location	nuclear	0	4.8989e-05	0
1761	GRMZM2G439950_P01	1056	2.94	Protein of unknown function (DUF810)	0	62.41	NP_196314.2	Any other location	cytosol	0	5.96589e-05	0
1762	GRMZM2G047372_P02	199	9.55	Protein of unknown function DUF106, transmembrane	4e-65	64.36	NP_196284.1	Secretory pathway	vacuolar membrane	0	0.000158291	0
1763	GRMZM2G173863_P02	206	8.35	Protein of unknown function, DUF538	2e-38	59.35	NP_564783.1	Secretory pathway	chloroplast	0	0.000152912	0
1764	GRMZM2G079683_P01	184	11.41	Protein of unknown function, DUF584	2e-20	44.08	NP_195943.1	Mitochondrion	nuclear	0	0.000171195	0
1765	GRMZM2G081188_P02	503	3.18	Protein of unknown function, DUF647	1e-176	63.27	NP_568713.1	Mitochondrion	cytosol	0	6.26241e-05	0
1766	GRMZM2G180990_P01	181	7.18	pseudouridine synthase and archaeosine transglycosylase (PUA) domain-containing protein	1e-89	85.08	NP_172387.1	Any other location	cytosol	0	0.000174033	0
1767	AC211394.4_FGP004	476	2.52	purple acid phosphatase 26	0	72.73	NP_198334.1	Mitochondrion	vacuolar membrane	0	6.61763e-05	0
1768	GRMZM2G152447_P01	334	2.69	purple acid phosphatase 3	4e-115	60.98	NP_172923.3	Secretory pathway	vacuolar membrane	0	9.43111e-05	0
1769	GRMZM2G448241_P02	796	2.76	Putative integral membrane protein conserved region (DUF2404)	3e-172	42.07	NP_173224.2	Secretory pathway	extracellular	0	3.95728e-05	0
1770	GRMZM5G809265_P02	89	20.22	RAB GTPase homolog C2A	2e-29	70.45	NP_568121.1	Any other location	chloroplast	0	0.000353932	0
1771	GRMZM2G104958_P01	1056	0.66	RGPR-related	0	49.12	NP_199560.1	Any other location	nuclear	0	2.98295e-05	0
1772	GRMZM2G093855_P02	396	8.84	RHOMBOID-like protein 15	1e-144	61.48	NP_567064.1	Any other location	plasma membrane	0	0.00015909	0
1773	GRMZM2G064914_P03	278	3.6	ribonuclease 2	9e-70	52.7	NP_030524.1	Secretory pathway	extracellular	0	0.000113309	0
1774	GRMZM2G384338_P01	179	10.06	Ribonuclease III family protein	9e-34	39.23	NP_173854.1	Chloroplast	chloroplast	0	0.000175977	0
1775	GRMZM2G085675_P01	250	6.8	Ribosomal protein L21	1e-56	79.58	NP_567861.1	Mitochondrion	chloroplast	0	0.000126	0
1776	GRMZM2G139349_P01	108	38.89	Ribosomal protein S25 family protein	8e-40	87.04	NP_179752.1	Any other location	nuclear	0	0.00175	0
1777	GRMZM2G301096_P01	271	11.07	Ribosomal protein S4 (RPS4A) family protein	2e-77	69.86	NP_200650.1	Any other location	cytosol	0	0.000348708	0
1778	GRMZM2G427014_P01	149	16.78	Ribosomal protein S5 domain 2-like superfamily protein	5e-59	72.73	NP_197339.1	Mitochondrion	chloroplast	0	0.000422818	0
1779	GRMZM5G851698_P02	251	36.65	Ribosomal protein S6e	8e-127	89.16	NP_196598.1	Any other location	nuclear	0	0.00163147	0
1780	GRMZM2G345544_P02	445	2.7	RING domain ligase2	1e-148	65.57	NP_850818.1	Any other location	chloroplast	0	7.07863e-05	0
1781	GRMZM2G398527_P01	1207	2.32	RNA binding;RNA binding	0	51.93	NP_187803.4	Any other location	nuclear	0	2.60977e-05	0
1782	GRMZM2G139643_P02	384	6.77	RNA-binding (RRM/RBD/RNP motifs) family protein	4e-62	52.52	NP_173208.1	Any other location	nuclear	0	8.2031e-05	0
1783	GRMZM5G819452_P01	287	8.71	RNA-binding (RRM/RBD/RNP motifs) family protein	1e-42	38.38	NP_565513.1	Mitochondrion	chloroplast	0	0.000109756	0
1784	GRMZM2G474658_P03	353	3.4	RNA-binding (RRM/RBD/RNP motifs) family protein with retrovirus zinc finger-like domain	2e-67	57.01	NP_190918.3	Mitochondrion	nuclear	0	8.92349e-05	0
1785	GRMZM2G076705_P01	705	1.56	RNA-binding KH domain-containing protein	1e-48	29.48	NP_175569.1	Any other location	mitochondria	0	4.46807e-05	0
1786	GRMZM2G151706_P01	106	12.26	RNApolymerase 14 kDa subunit	2e-29	59.14	NP_001031443.1	Any other location	chloroplast	0	0.000297169	0
1787	GRMZM2G051374_P01	269	3.35	RNase H family protein	1e-70	50.18	NP_173819.2	Any other location	cytosol	0	0.0001171	0
1788	AC208892.3_FGP005	259	5.41	Rubber elongation factor protein (REF)	5e-38	38.46	NP_187201.1	Any other location	plasma membrane	0	0.000121621	0
1789	GRMZM2G116592_P01	1245	0.48	SART-1 family	9e-08	35.05	NP_197180.1	Mitochondrion	nuclear	0	2.53011e-05	0
1790	GRMZM2G436092_P01	257	11.28	SER/ARG-rich protein 34A	1e-77	61.09	NP_001078264.1	Mitochondrion	nuclear	0	0.000245136	0
1791	GRMZM2G124047_P01	517	7.35	Serine carboxypeptidase S28 family protein	0	62.42	NP_201377.2	Mitochondrion	chloroplast	0	0.000121857	0
1792	GRMZM2G012319_P01	1177	3.99	SH3 domain-containing protein	0	71.11	NP_178746.2	Any other location	nuclear	0	8.02886e-05	0
1793	GRMZM2G046576_P01	148	21.62	Signal recognition particle, SRP9/SRP14 subunit	4e-48	82.52	NP_190479.1	Chloroplast	nuclear	0	0.000425674	0
1794	GRMZM2G060669_P03	152	4.61	SIN3 associated polypeptide P18	1e-48	71.2	NP_566050.1	Chloroplast	chloroplast	0	0.000207236	0
1795	GRMZM2G421829_P01	1166	5.4	sister chromatid cohesion 1 protein 4	6e-84	76.24	NP_197131.2	Any other location	nuclear	0	8.10461e-05	0
1796	GRMZM2G093119_P03	729	4.94	sister chromatid cohesion 1 protein 4	1e-85	82.16	NP_197131.2	Any other location	chloroplast	0	8.64195e-05	0
1797	GRMZM2G058252_P01	86	9.3	small nuclear ribonucleoprotein F	6e-41	87.21	NP_194751.1	Any other location	cytosol	0	0.000366278	0
1798	GRMZM2G046676_P01	229	8.3	SNF7 family protein	3e-94	76.75	NP_199269.1	Any other location	mitochondria	0	0.000137554	0
1799	GRMZM5G839592_P02	371	4.85	sorting nexin 1	6e-152	68.12	NP_196232.1	Chloroplast	chloroplast	0	8.49054e-05	0
1800	GRMZM2G132857_P01	882	1.13	splicing factor PWI domain-containing protein / RNA recognition motif (RRM)-containing protein	1e-142	43.07	NP_176226.3	Chloroplast	cytosol	0	3.57142e-05	0
1801	GRMZM2G410393_P03	1280	3.05	splicing factor, putative	0	82.04	NP_201232.1	Any other location	plasma membrane	0	7.38279e-05	0
1802	GRMZM2G074466_P01	492	4.27	stomatal cytokinesis defective / SCD1 protein (SCD1)	0	73.39	NP_850959.1	Any other location	nuclear	0	6.40242e-05	0
1803	GRMZM2G117458_P01	674	2.82	SU(VAR)3-9 homolog 3	1e-160	45.17	NP_565056.1	Chloroplast	nuclear	0	4.67358e-05	0
1804	GRMZM2G092704_P01	196	8.67	syntaxin of plants 32	2e-47	62.42	NP_189078.2	Chloroplast	mitochondria	0	0.000160714	0
1805	GRMZM2G120115_P02	284	7.39	Syntaxin/t-SNARE family protein	8e-101	67.77	NP_568671.1	Any other location	cytosol	0	0.00022183	0
1806	GRMZM5G827147_P01	94	14.89	Target SNARE coiled-coil domain protein	5e-07	66.67	NP_173073.2	Mitochondrion	chloroplast	0	0.000335105	0
1807	GRMZM2G350319_P02	596	2.52	Tetratricopeptide repeat (TPR)-like superfamily protein	6e-172	54.78	NP_176276.1	Mitochondrion	cytosol	0	5.28522e-05	0
1808	GRMZM2G307992_P01	247	8.91	Thioredoxin superfamily protein	2e-64	53.67	NP_563779.1	Secretory pathway	cytosol	0	0.00025506	0
1809	GRMZM2G006791_P04	547	3.47	thylakoidal ascorbate peroxidase	2e-133	72.7	NP_177873.1	Chloroplast	chloroplast	0	5.75867e-05	0
1810	GRMZM2G047474_P01	544	3.86	TLD-domain containing nucleolar protein	1e-131	45.33	NP_198775.1	Chloroplast	cytosol	0	0.000115808	0
1811	GRMZM2G065076_P02	275	7.27	tobamovirus multiplication 2A	2e-63	50.53	NP_001031127.1	Secretory pathway	vacuolar membrane	0	0.000114545	0
1812	GRMZM2G550865_P03	394	2.03	TOPLESS-related 1	7e-170	73.79	NP_849913.2	Any other location	mitochondria	0	7.9949e-05	0
1813	GRMZM2G340749_P01	777	4.76	transcription regulator NOT2/NOT3/NOT5 family protein	0	50.68	NP_568361.1	Any other location	nuclear	0	8.10809e-05	0
1814	GRMZM2G035985_P02	1128	2.13	transducin family protein / WD-40 repeat family protein	0	54.96	NP_191905.3	Secretory pathway	nuclear	0	5.58509e-05	0
1815	GRMZM2G116298_P02	734	11.46	Transducin family protein / WD-40 repeat family protein	2e-81	73.82	NP_565456.2	Any other location	cytosol	0	4.29154e-05	0
1816	GRMZM2G150772_P02	1650	4.36	Transducin/WD40 repeat-like superfamily protein	0	65.78	NP_190628.6	Mitochondrion	nuclear	0	7.63634e-05	0
1817	GRMZM2G000177_P01	490	3.06	Transducin/WD40 repeat-like superfamily protein	0	82.08	NP_197859.4	Mitochondrion	mitochondria	0	6.42855e-05	0
1818	GRMZM2G327655_P02	293	4.78	Transducin/WD40 repeat-like superfamily protein	6e-53	48.94	NP_176683.1	Chloroplast	chloroplast	0	0.000107508	0
1819	GRMZM2G033283_P01	201	12.94	Translation initiation factor SUI1 family protein	2e-79	72.77	NP_196751.2	Any other location	chloroplast	0	0.000156716	0
1820	GRMZM2G125149_P03	181	14.36	Transport protein particle (TRAPP) component	1e-88	83.15	NP_200286.1	Any other location	cytosol	0	0.000174033	0
1821	GRMZM2G021742_P01	284	4.93	U2 small nuclear ribonucleoprotein A	5e-102	74.39	NP_172447.1	Any other location	mitochondria	0	0.000110915	0
1822	GRMZM2G099860_P03	669	4.04	UDP-Glycosyltransferase / trehalose-phosphatase family protein	0	69.46	NP_564918.1	Chloroplast	cytosol	0	4.70851e-05	0
1823	GRMZM2G137139_P01	115	17.39	unknown protein; BEST Arabidopsis thaliana protein match is: unknown protein (TAIR:AT2G42310.1); Has 121 Blast hits to 121 proteins in 51 species: Archae - 0; Bacteria - 0; Metazoa - 4; Fungi - 48; Plants - 67; Viruses - 0; Other Eukaryotes - 2 (source: NCBI BLink)	6e-39	73.96	NP_567054.1	Mitochondrion	chloroplast	0	0.000547825	0
1824	GRMZM2G123527_P01	261	4.98	unknown protein; CONTAINS InterPro DOMAIN/s: Protein of unknown function DUF1301 (InterPro:IPR009724); Has 116 Blast hits to 116 proteins in 49 species: Archae - 0; Bacteria - 0; Metazoa - 53; Fungi - 6; Plants - 49; Viruses - 0; Other Eukaryotes - 8 (source: NCBI BLink)	1e-74	70.31	NP_565823.1	Mitochondrion	mitochondria	0	0.000120689	0
1825	GRMZM2G385413_P01	705	1.84	unknown protein; FUNCTIONS IN: molecular function unknown; INVOLVED IN: biological process unknown; LOCATED IN: endomembrane system; EXPRESSED IN: 23 plant structures; EXPRESSED DURING: 13 growth stages; BEST Arabidopsis thaliana protein match is: unknown protein (TAIR:AT5G11700.2); Has 1807 Blast hits to 1807 proteins in 277 species: Archae - 0; Bacteria - 0; Metazoa - 736; Fungi - 347; Plants -…	6e-135	57.96	NP_199513.2	Secretory pathway	plasma membrane	0	4.46807e-05	0
1826	GRMZM2G008715_P01	122	7.38	unknown protein; FUNCTIONS IN: molecular function unknown; INVOLVED IN: biological process unknown; LOCATED IN: endomembrane system; Has 23 Blast hits to 23 proteins in 10 species: Archae - 0; Bacteria - 0; Metazoa - 0; Fungi - 0; Plants - 23; Viruses - 0; Other Eukaryotes - 0 (source: NCBI BLink)	3e-14	43.43	NP_850279.1	Mitochondrion	chloroplast	0	0.000258196	0
1827	GRMZM2G072080_P02	349	3.08	unknown protein; FUNCTIONS IN: molecular function unknown; INVOLVED IN: biological process unknown; LOCATED IN: membrane; EXPRESSED IN: 25 plant structures; EXPRESSED DURING: 15 growth stages; CONTAINS InterPro DOMAIN/s: Uncharacterised protein family UPF0121 (InterPro:IPR005344); Has 72 Blast hits to 71 proteins in 25 species: Archae - 0; Bacteria - 0; Metazoa - 2; Fungi - 2; Plants - 60; Viruse…	6e-123	62.18	NP_566171.1	Any other location	cytosol	0	9.02576e-05	0
1828	GRMZM2G149556_P02	120	18.33	unknown protein; FUNCTIONS IN: molecular function unknown; INVOLVED IN: biological process unknown; LOCATED IN: mitochondrion; EXPRESSED IN: 22 plant structures; EXPRESSED DURING: 13 growth stages; BEST Arabidopsis thaliana protein match is: unknown protein (TAIR:AT5G17165.1); Has 39 Blast hits to 39 proteins in 11 species: Archae - 0; Bacteria - 0; Metazoa - 0; Fungi - 0; Plants - 39; Viruses - …	9e-18	50.56	NP_566194.1	Mitochondrion	chloroplast	0	0.000262499	0
1829	GRMZM2G165726_P01	301	4.98	unknown protein; FUNCTIONS IN: molecular function unknown; INVOLVED IN: biological process unknown; LOCATED IN: mitochondrion; EXPRESSED IN: petal, leaf whorl, flower; EXPRESSED DURING: 4 anthesis, petal differentiation and expansion stage; Has 1807 Blast hits to 1807 proteins in 277 species: Archae - 0; Bacteria - 0; Metazoa - 736; Fungi - 347; Plants - 385; Viruses - 0; Other Eukaryotes - 339 (…	5e-62	45.71	NP_197801.1	Mitochondrion	endoplasmic reticulum	0	0.000104651	0
1830	GRMZM2G049641_P02	637	4.71	unknown protein; FUNCTIONS IN: molecular function unknown; INVOLVED IN: biological process unknown; LOCATED IN: plasma membrane, chloroplast; EXPRESSED IN: 23 plant structures; EXPRESSED DURING: 13 growth stages; Has 166 Blast hits to 166 proteins in 41 species: Archae - 0; Bacteria - 0; Metazoa - 112; Fungi - 4; Plants - 36; Viruses - 0; Other Eukaryotes - 14 (source: NCBI BLink)	0	54.48	NP_200555.1	Chloroplast	chloroplast	0	9.89008e-05	0
1831	GRMZM2G135968_P01	804	2.49	unknown protein; FUNCTIONS IN: molecular function unknown; INVOLVED IN: biological process unknown; LOCATED IN: plasma membrane; BEST Arabidopsis thaliana protein match is: unknown protein (TAIR:AT3G28720.1); Has 5 Blast hits to 5 proteins in 3 species: Archae - 0; Bacteria - 0; Metazoa - 0; Fungi - 0; Plants - 4; Viruses - 0; Other Eukaryotes - 1 (source: NCBI BLink)	0	69.22	NP_001154242.2	Secretory pathway	plasma membrane	0	3.9179e-05	0
1832	GRMZM2G159218_P01	94	17.02	unknown protein; Has 1807 Blast hits to 1807 proteins in 277 species: Archae - 0; Bacteria - 0; Metazoa - 736; Fungi - 347; Plants - 385; Viruses - 0; Other Eukaryotes - 339 (source: NCBI BLink)	2e-19	44.44	NP_197197.1	Any other location	chloroplast	0	0.000335105	0
1833	GRMZM2G371890_P03	110	38.18	unknown protein; Has 25 Blast hits to 25 proteins in 11 species: Archae - 0; Bacteria - 0; Metazoa - 0; Fungi - 0; Plants - 25; Viruses - 0; Other Eukaryotes - 0 (source: NCBI BLink)	7e-16	58.73	NP_191851.1	Mitochondrion	mitochondria	0	0.00114545	0
1834	GRMZM2G131815_P01	136	8.82	unknown protein; Has 28 Blast hits to 28 proteins in 12 species: Archae - 0; Bacteria - 0; Metazoa - 0; Fungi - 0; Plants - 28; Viruses - 0; Other Eukaryotes - 0 (source: NCBI BLink)	2e-12	42.53	NP_029430.1	Chloroplast	nuclear	0	0.000231617	0
1835	GRMZM2G040991_P03	171	7.6	unknown protein; Has 30201 Blast hits to 17322 proteins in 780 species: Archae - 12; Bacteria - 1396; Metazoa - 17338; Fungi - 3422; Plants - 5037; Viruses - 0; Other Eukaryotes - 2996 (source: NCBI BLink)	7e-18	36.75	NP_193487.2	Chloroplast	nuclear	0	0.00018421	0
1836	GRMZM2G098527_P01	99	16.16	unknown protein; Has 31 Blast hits to 31 proteins in 12 species: Archae - 0; Bacteria - 0; Metazoa - 0; Fungi - 0; Plants - 31; Viruses - 0; Other Eukaryotes - 0 (source: NCBI BLink)	9e-32	64.58	NP_850214.1	Mitochondrion	chloroplast	0	0.000318181	0
1837	GRMZM2G459642_P01	1061	1.41	unknown protein; INVOLVED IN: biological process unknown; LOCATED IN: chloroplast; Has 50 Blast hits to 41 proteins in 15 species: Archae - 0; Bacteria - 0; Metazoa - 2; Fungi - 0; Plants - 43; Viruses - 0; Other Eukaryotes - 5 (source: NCBI BLink)	0	55	NP_187865.6	Chloroplast	chloroplast	0	2.96889e-05	0
1838	GRMZM2G076017_P01	181	4.97	unknown protein; LOCATED IN: chloroplast thylakoid membrane; EXPRESSED IN: 23 plant structures; EXPRESSED DURING: 13 growth stages; BEST Arabidopsis thaliana protein match is: unknown protein (TAIR:AT4G01150.1); Has 30201 Blast hits to 17322 proteins in 780 species: Archae - 12; Bacteria - 1396; Metazoa - 17338; Fungi - 3422; Plants - 5037; Viruses - 0; Other Eukaryotes - 2996 (source: NCBI BLink)	8e-29	51.69	NP_568035.1	Mitochondrion	chloroplast	0	0.000174033	0
1839	GRMZM2G068382_P01	350	2.57	unknown protein; LOCATED IN: mitochondrion, chloroplast, plastid, membrane; EXPRESSED IN: 25 plant structures; EXPRESSED DURING: 13 growth stages; Has 1807 Blast hits to 1807 proteins in 277 species: Archae - 0; Bacteria - 0; Metazoa - 736; Fungi - 347; Plants - 385; Viruses - 0; Other Eukaryotes - 339 (source: NCBI BLink)	2e-58	45.08	NP_200372.1	Mitochondrion	chloroplast	0	8.99997e-05	0
1840	GRMZM2G004996_P01	121	13.22	vacuolar protein sorting-associated protein 2.3	1e-46	73.95	NP_563696.1	Any other location	chloroplast	0	0.00026033	0
1841	GRMZM2G434219_P01	443	6.55	winged-helix DNA-binding transcription factor family protein	3e-22	33.65	NP_201411.2	Chloroplast	nuclear	0	7.11059e-05	0
1842	GRMZM2G411084_P01	144	9.72	WPP domain protein 2	5e-24	47.22	NP_564498.1	Any other location	nuclear	0	0.000218749	0
1843	GRMZM2G119640_P02	390	5.9	Zinc finger C-x8-C-x5-C-x3-H type family protein	3e-29	37.96	NP_566691.1	Any other location	nuclear	0	0.000161538	0
1844	GRMZM2G168337_P01	671	1.34	Zn-dependent exopeptidases superfamily protein	0	54.03	NP_190832.3	Secretory pathway	extracellular	0	4.69447e-05	0
1845	GRMZM2G118403_P01	1701	2.76	no hit				Any other location	nuclear	0	7.40739e-05	0
1846	GRMZM2G126853_P02	286	13.29	no hit				Any other location	cytosol	0	0.000220279	0
1847	GRMZM2G152808_P01	129	26.36	no hit				Chloroplast	chloroplast	0	0.000488371	0
1848	GRMZM2G404599_P01	109	51.38	no hit				Any other location	mitochondria	0	0.00057798	0
1849	GRMZM2G011523_P01	89	16.85	no hit				Secretory pathway	extracellular	0	0.000353932	0
1850	GRMZM2G057365_P01	145	5.52	no hit				Secretory pathway	cytosol	0	0.000217241	0
1851	GRMZM2G083477_P01	100	8	no hit				Chloroplast	peroxisome	0	0.000314999	0
1852	GRMZM2G138250_P01	135	6.67	no hit				Any other location	cytosol	0	0.000233333	0
1853	GRMZM2G528277_P01	263	42.86	no hit				Any other location	cytosol	0	0.000119772	0
1854	GRMZM5G854334_P01	137	11.68	no hit				Any other location	nuclear	0	0.000229926	0
1855	GRMZM5G885706_P01	99	19.19	no hit				Any other location	nuclear	0	0.000318181	0
1856	GRMZM2G313020_P01	2606	1.65	P-loop containing nucleoside triphosphate hydrolases superfamily protein	3e-162	36.63	NP_176757.1	Any other location	nuclear	0	0	1.39289e-05
1857	GRMZM2G012030_P01	2160	1.02	kinase interacting (KIP1-like) family protein	1e-81	37.68	NP_171807.2	Mitochondrion	nuclear	0	0	1.68049e-05
1858	GRMZM2G326643_P02	1844	1.08	glucan synthase-like 8	0	70.83	NP_850271.5	Mitochondrion	plasma membrane	0	0	1.96848e-05
1859	GRMZM2G024612_P01	2655	1.62	CONTAINS InterPro DOMAIN/s: Prefoldin (InterPro:IPR009053); BEST Arabidopsis thaliana protein match is: unknown protein (TAIR:AT1G24460.1); Has 194354 Blast hits to 66887 proteins in 3244 species: Archae - 3688; Bacteria - 38556; Metazoa - 84828; Fungi - 17265; Plants - 10589; Viruses - 805; Other Eukaryotes - 38623 (source: NCBI BLink)	0	34.34	NP_194885.2	Any other location	nuclear	0	1.18644e-05	2.05077e-05
1860	GRMZM2G139977_P01	1720	1.16	histone acetyltransferase of the CBP family 1	0	62.1	NP_565197.3	Any other location	nuclear	0	0	2.11039e-05
1861	GRMZM2G327263_P01	1604	1.43	Pentatricopeptide repeat (PPR) superfamily protein	7e-78	39.28	NP_173709.1	Any other location	nuclear	0	0	2.26301e-05
1862	GRMZM2G054678_P01	1580	2.66	Cysteine proteinases superfamily protein	3e-07	24.72	NP_567478.1	Any other location	plasma membrane	0	0	2.29738e-05
1863	GRMZM2G312365_P01	1535	1.24	GYF domain-containing protein	8e-85	35.16	NP_174063.4	Any other location	nuclear	0	0	2.36473e-05
1864	GRMZM2G375064_P01	2194	2.19	NADH-dependent glutamate synthase 1	0	75.14	NP_001190530.1	Chloroplast	mitochondria	0	0	2.48168e-05
1865	GRMZM2G168096_P01	2031	1.33	DNA binding;ATP binding;nucleic acid binding;binding;helicases;ATP binding;DNA binding;helicases	0	60.88	NP_190996.3	Mitochondrion	chloroplast	0	0	2.68085e-05
1866	GRMZM2G159744_P02	1336	1.35	ATP/GTP-binding protein family	8e-107	37.8	NP_178414.2	Any other location	chloroplast	0	0	2.71697e-05
1867	GRMZM2G018223_P01	1334	3.15	IKI3 family protein	0	50.93	NP_196872.1	Mitochondrion	chloroplast	0	0	2.72104e-05
1868	GRMZM5G879178_P02	1294	1.85	LRR and NB-ARC domains-containing disease resistance protein	3e-97	31.57	NP_188064.1	Any other location	nuclear	0	0	2.80515e-05
1869	GRMZM2G410623_P01	1925	1.61	Pentatricopeptide repeat (PPR) superfamily protein	9e-111	30.81	NP_193101.2	Mitochondrion	chloroplast	0	0	2.82847e-05
1870	GRMZM2G122182_P01	1254	1.67	no hit				Any other location	chloroplast	0	0	2.89463e-05
1871	GRMZM2G308064_P01	1234	2.67	NB-ARC domain-containing disease resistance protein	1e-35	23.59	NP_187360.1	Any other location	nuclear	0	0	2.94155e-05
1872	GRMZM2G132712_P03	1143	1.49	autoinhibited Ca2+ -ATPase, isoform 8	0	65.89	NP_200521.3	Mitochondrion	plasma membrane	0	0	3.17574e-05
1873	GRMZM2G305159_P02	1106	3.71	autoinhibited Ca2+-ATPase 11	0	59.34	NP_191292.1	Chloroplast	plasma membrane	0	0	3.28198e-05
1874	GRMZM2G060583_P01	1073	2.14	LRR and NB-ARC domains-containing disease resistance protein	4e-83	29.12	NP_188064.1	Any other location	chloroplast	0	0	3.38292e-05
1875	GRMZM2G168629_P05	1068	1.97	cullin-associated and neddylation dissociated	0	76.44	NP_001030954.1	Any other location	plasma membrane	0	0	3.39875e-05
1876	GRMZM2G098129_P01	1049	1.62	Guanylate-binding family protein	0	57.94	NP_199419.2	Any other location	cytosol	0	0	3.46031e-05
1877	AF466202.2_FGP008	1010	2.08	SPT2 chromatin protein	4e-19	38.64	NP_973513.1	Any other location	nuclear	0	0	3.59393e-05
1878	GRMZM2G387389_P01	995	4.02	myosin heavy chain-related	2e-24	28.46	NP_181020.2	Any other location	cytosol	0	0	3.64811e-05
1879	GRMZM2G110685_P01	958	1.98	HAESA-like 1	0	48.36	NP_174166.1	Secretory pathway	plasma membrane	0	0	3.78901e-05
1880	GRMZM2G086949_P01	958	2.3	Transcriptional factor B3 family protein / auxin-responsive factor AUX/IAA-related	5e-164	64.73	NP_173414.1	Any other location	nuclear	0	0	3.78901e-05
1881	GRMZM2G158359_P01	958	2.4	transmembrane kinase 1	0	59.85	NP_176789.1	Mitochondrion	plasma membrane	0	0	3.78901e-05
1882	GRMZM2G153792_P02	1419	4.02	RNA polymerase II transcription mediators	0	48.9	NP_001185237.1	Any other location	nuclear	0	0	3.83707e-05
1883	GRMZM2G142456_P01	944	2.54	unknown protein; LOCATED IN: chloroplast; EXPRESSED IN: 22 plant structures; EXPRESSED DURING: 13 growth stages; BEST Arabidopsis thaliana protein match is: unknown protein (TAIR:AT2G19390.1); Has 30201 Blast hits to 17322 proteins in 780 species: Archae - 12; Bacteria - 1396; Metazoa - 17338; Fungi - 3422; Plants - 5037; Viruses - 0; Other Eukaryotes - 2996 (source: NCBI BLink)	1e-65	30.17	NP_197637.2	Any other location	nuclear	0	0	3.8452e-05
1884	GRMZM2G402629_P01	922	2.06	AAA-type ATPase family protein	3e-33	37.93	NP_001119046.1	Any other location	chloroplast	0	0	3.93695e-05
1885	GRMZM2G118462_P01	912	2.96	trehalose-phosphatase/synthase 7	0	65.75	NP_172129.1	Any other location	cytosol	0	0	3.98012e-05
1886	GRMZM2G123277_P01	912	2.85	trehalose-phosphatase/synthase 7	0	66.51	NP_172129.1	Chloroplast	cytosol	0	0	3.98012e-05
1887	GRMZM2G360455_P01	907	1.76	Protein phosphatase 2C family protein	6e-157	65.59	NP_194914.1	Mitochondrion	plasma membrane	0	0	4.00206e-05
1888	GRMZM2G371137_P01	902	3.55	Leucine-rich repeat protein kinase family protein	0	53.27	NP_172708.1	Secretory pathway	chloroplast	0	0	4.02424e-05
1889	AC198485.3_FGP016	895	5.7	no hit				Chloroplast	chloroplast	0	0	4.05572e-05
1890	GRMZM2G045421_P01	889	2.25	Tudor/PWWP/MBT superfamily protein	1e-42	44.79	NP_001078128.1	Chloroplast	nuclear	0	0	4.08309e-05
1891	GRMZM2G058089_P02	886	2.93	unknown protein; FUNCTIONS IN: molecular function unknown; INVOLVED IN: biological process unknown; LOCATED IN: mitochondrion; EXPRESSED IN: 22 plant structures; EXPRESSED DURING: 13 growth stages; BEST Arabidopsis thaliana protein match is: unknown protein (TAIR:AT3G58650.1)	8e-46	26.37	NP_001190407.1	Any other location	nuclear	0	0	4.09692e-05
1892	GRMZM2G140811_P01	855	2.92	phospholipase D delta	0	64.53	NP_849501.1	Any other location	cytoskeleton	0	0	4.24546e-05
1893	GRMZM2G102174_P01	847	2.13	Tudor/PWWP/MBT superfamily protein	3e-41	43.23	NP_001078128.1	Chloroplast	nuclear	0	0	4.28556e-05
1894	GRMZM2G424582_P01	1681	2.97	protein kinases;ubiquitin-protein ligases	0	64	NP_196857.2	Any other location	cytosol	0	0	4.3187e-05
1895	GRMZM2G020859_P01	838	6.16	potassium transport 2/3	0	56.7	NP_567651.1	Chloroplast	plasma membrane	0	0	4.33158e-05
1896	GRMZM2G000645_P03	835	4.31	Coatomer, beta' subunit	0	85.05	NP_850592.1	Mitochondrion	nuclear	0	0	4.34715e-05
1897	GRMZM2G163888_P01	827	3.75	Kinase-related protein of unknown function (DUF1296)	2e-61	31.36	NP_174230.2	Mitochondrion	nuclear	0	0	4.3892e-05
1898	GRMZM2G323075_P01	816	3.55	hAT dimerisation domain-containing protein	6e-93	31.58	NP_188371.1	Any other location	nuclear	0	0	4.44837e-05
1899	GRMZM2G134396_P02	813	2.71	AMP deaminase, putative / myoadenylate deaminase, putative	0	70.3	NP_850294.1	Secretory pathway	nuclear	0	0	4.46478e-05
1900	GRMZM2G346168_P01	1212	3.14	Protein kinase superfamily protein	2e-46	78.76	NP_565214.1	Any other location	cytosol	0	0	4.49241e-05
1901	GRMZM2G113351_P01	1183	3.8	alpha/beta-Hydrolases superfamily protein	0	57.04	NP_195157.2	Mitochondrion	mitochondria	0	0	4.60254e-05
1902	GRMZM2G392649_P02	783	2.43	Insulinase (Peptidase family M16) protein	0	64.83	NP_200484.1	Any other location	plasma membrane	0	0	4.63585e-05
1903	GRMZM2G178319_P01	783	2.04	unknown protein; FUNCTIONS IN: molecular function unknown; INVOLVED IN: N-terminal protein myristoylation; LOCATED IN: plasma membrane; EXPRESSED IN: 23 plant structures; EXPRESSED DURING: 14 growth stages; CONTAINS InterPro DOMAIN/s: Protein of unknown function DUF630 (InterPro:IPR006868), Protein of unknown function DUF632 (InterPro:IPR006867); BEST Arabidopsis thaliana protein match is: Protei…	2e-144	56.98	NP_849796.2	Any other location	nuclear	0	0	4.63585e-05
1904	GRMZM2G100864_P02	774	2.97	Calcium-dependent lipid-binding (CaLB domain) plant phosphoribosyltransferase family protein	0	82.22	NP_191347.1	Any other location	plasma membrane	0	0	4.68975e-05
1905	GRMZM2G123719_P01	768	3.52	Translation elongation factor EFG/EF2 protein	0	87.05	NP_564801.1	Mitochondrion	chloroplast	0	0	4.72639e-05
1906	GRMZM2G355233_P01	768	1.17	wall-associated kinase 2	1e-131	41.34	NP_173549.1	Secretory pathway	plasma membrane	0	0	4.72639e-05
1907	GRMZM2G451672_P03	1132	2.3	phospholipases;galactolipases	0	64.49	NP_001185288.1	Secretory pathway	cytosol	0	0	4.8099e-05
1908	GRMZM2G056393_P01	753	1.86	Translation elongation factor EFG/EF2 protein	0	81.83	NP_175135.1	Chloroplast	chloroplast	0	0	4.82054e-05
1909	GRMZM2G464984_P01	1125	2.49	no hit				Secretory pathway	chloroplast	0	0	4.83982e-05
1910	GRMZM2G153393_P01	736	2.85	STRUBBELIG-receptor family 7	0	60.68	NP_188052.2	Mitochondrion	vacuolar membrane	0	0	4.93189e-05
1911	GRMZM2G025342_P01	720	5.14	Transducin family protein / WD-40 repeat family protein	3e-19	48.65	NP_565456.2	Chloroplast	nuclear	0	0	5.04148e-05
1912	GRMZM2G389961_P01	712	6.85	Inorganic H pyrophosphatase family protein	0	81.06	NP_173122.2	Any other location	plasma membrane	0	0	5.09813e-05
1913	GRMZM2G037923_P03	704	4.97	Protein kinase family protein	0	74.44	NP_187044.1	Chloroplast	chloroplast	0	0	5.15606e-05
1914	GRMZM2G371606_P01	701	2.85	Hydroxyproline-rich glycoprotein family protein	1e-32	30.68	NP_001189974.1	Mitochondrion	nuclear	0	4.49357e-05	5.17813e-05
1915	GRMZM2G355574_P01	697	2.58	flower-specific, phytochrome-associated protein phosphatase 3	7e-26	47.14	NP_188632.1	Chloroplast	chloroplast	0	0	5.20785e-05
1916	GRMZM2G060611_P02	690	3.77	staurosporin and temperature sensitive 3-like A	0	83.78	NP_568380.1	Any other location	plasma membrane	0	0	5.26068e-05
1917	GRMZM2G019926_P04	682	4.25	methylcrotonyl-CoA carboxylase alpha chain, mitochondrial / 3-methylcrotonyl-CoA carboxylase 1 (MCCA)	0	66.96	NP_849583.1	Mitochondrion	mitochondria	0	0	5.32239e-05
1918	GRMZM2G386714_P01	675	3.85	lysyl-tRNA synthetase 1	0	75.55	NP_187777.1	Chloroplast	chloroplast	0	4.66665e-05	5.37758e-05
1919	GRMZM2G044281_P01	672	4.46	rhamnose biosynthesis 1	0	83.46	NP_177978.1	Any other location	chloroplast	0	0	5.40159e-05
1920	GRMZM2G035118_P01	986	3.45	pumilio 5	0	40.69	NP_188660.3	Any other location	nuclear	0	3.19472e-05	5.52211e-05
1921	GRMZM2G002614_P01	655	4.43	AMP-dependent synthetase and ligase family protein	0	70.92	NP_194116.1	Any other location	chloroplast	0	0	5.54178e-05
1922	GRMZM2G147430_P02	653	5.21	Phosphoribulokinase / Uridine kinase family	0	69.25	NP_173944.1	Any other location	nuclear	0	4.82388e-05	5.55876e-05
1923	GRMZM2G118770_P01	652	5.52	NADP-malic enzyme 3	0	75.4	NP_197960.1	Mitochondrion	chloroplast	0	0	5.56728e-05
1924	GRMZM2G038821_P01	640	3.13	pyruvate decarboxylase-2	0	76.39	NP_200307.1	Any other location	chloroplast	0	0	5.67167e-05
1925	GRMZM2G144726_P01	637	5.34	evolutionarily conserved C-terminal region 2	4e-104	45.88	NP_850578.1	Any other location	nuclear	0	4.94504e-05	5.69838e-05
1926	GRMZM2G133121_P01	634	3.47	phosphoribosylaminoimidazole carboxylase, putative / AIR carboxylase, putative	0	68.29	NP_181305.2	Chloroplast	chloroplast	0	0	5.72534e-05
1927	GRMZM2G163193_P04	627	4.94	FTSH protease 7	0	71.15	NP_566889.1	Chloroplast	chloroplast	0	0	5.78926e-05
1928	GRMZM2G036634_P01	625	2.08	CTC-interacting domain 12	7e-55	80.87	NP_001031614.1	Mitochondrion	chloroplast	0	0	5.80779e-05
1929	GRMZM2G116196_P02	614	3.41	unknown protein; Has 474 Blast hits to 433 proteins in 138 species: Archae - 6; Bacteria - 80; Metazoa - 195; Fungi - 44; Plants - 59; Viruses - 0; Other Eukaryotes - 90 (source: NCBI BLink)	1e-177	56.48	NP_198704.2	Any other location	cytosol	0	0	5.91184e-05
1930	AC190909.3_FGP003	607	3.46	glucan synthase-like 12	0	76.05	NP_196804.6	Chloroplast	plasma membrane	0	0.000103789	5.98001e-05
1931	GRMZM2G118362_P01	598	4.01	Tetratricopeptide repeat (TPR)-like superfamily protein	2e-105	39.53	NP_186914.2	Mitochondrion	chloroplast	0	0	6.07001e-05
1932	GRMZM2G026231_P01	596	6.38	transmembrane nine 1	0	85.69	NP_563881.1	Mitochondrion	plasma membrane	0	0	6.09038e-05
1933	GRMZM2G004997_P02	594	4.38	evolutionarily conserved C-terminal region 5	6e-116	43.23	NP_187912.2	Chloroplast	nuclear	0	0.00010606	6.11089e-05
1934	GRMZM2G347056_P01	593	3.37	methylenetetrahydrofolate reductase 2	0	78	NP_566011.1	Any other location	cytosol	0	0	6.12119e-05
1935	GRMZM2G333786_P01	588	4.59	hAT dimerisation domain-containing protein	7e-70	31.43	NP_188371.1	Any other location	cytosol	0	0	6.17325e-05
1936	AC190695.3_FGP003	588	3.57	no hit				Chloroplast	nuclear	0	0	6.17325e-05
1937	GRMZM2G006144_P01	586	4.61	FAD/NAD(P)-binding oxidoreductase family protein	0	71.97	NP_568712.1	Mitochondrion	mitochondria	0	0	6.19431e-05
1938	GRMZM2G056014_P02	868	4.84	endomembrane-type CA-ATPase 4	0	72.39	NP_172246.3	Any other location	plasma membrane	0	0	6.27281e-05
1939	GRMZM2G003109_P01	578	4.67	anthranilate synthase alpha subunit 1	0	67.47	NP_196192.1	Chloroplast	chloroplast	0	0	6.28005e-05
1940	GRMZM2G170934_P01	578	2.77	FRIGIDA-like protein	1e-119	45.09	NP_566709.1	Any other location	chloroplast	0	0	6.28005e-05
1941	GRMZM2G088793_P01	859	4.31	Protein of unknown function (DUF630 and DUF632)	2e-132	38.27	NP_180277.1	Any other location	nuclear	0	0	6.33854e-05
1942	GRMZM2G004276_P02	847	4.72	DNAJ homologue 3	8e-82	61.45	NP_189997.1	Any other location	nuclear	0	0	6.42834e-05
1943	GRMZM2G085199_P01	558	4.48	basic helix-loop-helix (bHLH) DNA-binding superfamily protein	1e-42	30.19	NP_174391.5	Chloroplast	nuclear	0	0	6.50514e-05
1944	GRMZM2G089484_P01	557	5.21	mitogen-activated protein kinase 16	0	74	NP_197402.1	Any other location	nuclear	0	0	6.51682e-05
1945	GRMZM2G341404_P01	556	3.78	homolog of mamallian P58IPK	8e-154	69.25	NP_195936.1	Chloroplast	chloroplast	0	0	6.52854e-05
1946	GRMZM2G041050_P03	556	5.04	Xanthine/uracil permease family protein	0	61.08	NP_180219.1	Any other location	plasma membrane	0	0	6.52854e-05
1947	GRMZM2G110626_P01	545	3.67	T-complex protein 1 alpha subunit	0	86.06	NP_188640.1	Any other location	cytosol	0	0	6.66031e-05
1948	GRMZM2G009546_P01	543	4.97	Class I peptide chain release factor	1e-46	58.08	NP_174601.2	Chloroplast	chloroplast	0	0	6.68484e-05
1949	GRMZM2G039396_P01	537	6.52	Flavin containing amine oxidoreductase family	0	74.27	NP_192078.1	Chloroplast	chloroplast	0	0	6.75953e-05
1950	GRMZM2G058133_P01	537	5.03	Pentatricopeptide repeat (PPR) superfamily protein	1e-157	50.76	NP_197034.2	Mitochondrion	chloroplast	0	0	6.75953e-05
1951	GRMZM2G070542_P01	537	8.19	TCP-1/cpn60 chaperonin family protein	0	87.34	NP_173859.1	Any other location	cytosol	0	0	6.75953e-05
1952	GRMZM2G085909_P01	535	5.79	TCP-1/cpn60 chaperonin family protein	0	78.77	NP_188447.1	Any other location	cytosol	0	0	6.7848e-05
1953	GRMZM2G058128_P02	527	2.66	glycosyl hydrolase family 10 protein / carbohydrate-binding domain-containing protein	0	58.79	NP_176133.1	Any other location	chloroplast	0	0	6.8878e-05
1954	GRMZM2G022107_P01	527	5.12	unknown protein; Has 1711 Blast hits to 1353 proteins in 195 species: Archae - 0; Bacteria - 64; Metazoa - 693; Fungi - 201; Plants - 207; Viruses - 0; Other Eukaryotes - 546 (source: NCBI BLink)	9e-52	33.83	NP_187066.1	Chloroplast	chloroplast	0	0	6.8878e-05
1955	GRMZM2G353734_P01	526	5.32	zinc finger homeodomain 1	1e-42	39.84	NP_177118.1	Any other location	nuclear	0	0	6.90089e-05
1956	GRMZM2G443953_P02	781	6.4	structural molecules	0	85.51	NP_001154478.1	Mitochondrion	chloroplast	0	0	6.97158e-05
1957	AC233904.1_FGP003	773	4.53	P-loop containing nucleoside triphosphate hydrolases superfamily protein	5e-25	65.85	NP_001185324.1	Any other location	chloroplast	0	0	7.04373e-05
1958	GRMZM2G162702_P01	515	3.69	Protein kinase superfamily protein	2e-163	64.41	NP_001077731.1	Any other location	vacuolar membrane	0	0	7.04829e-05
1959	GRMZM5G843537_P01	765	4.18	ATP binding cassette subfamily B4	0	50.7	NP_182223.1	Any other location	plasma membrane	0	0	7.11739e-05
1960	GRMZM2G128057_P01	762	3.94	Plant protein of unknown function (DUF827)	2e-72	33.63	NP_197175.1	Any other location	nuclear	0	0	7.14541e-05
1961	GRMZM2G391936_P05	505	5.54	ADP glucose pyrophosphorylase large subunit 1	0	77.54	NP_197423.1	Mitochondrion	chloroplast	0	0	7.18786e-05
1962	GRMZM5G836028_P01	505	2.18	retinoblastoma-related 1	0	65.2	NP_001189868.1	Any other location	nuclear	0	0	7.18786e-05
1963	GRMZM2G383061_P01	503	10.65	Di-glucose binding protein with Kinesin motor domain	1e-26	47.02	NP_001185378.1	Any other location	mitochondria	0	0	7.21644e-05
1964	GRMZM2G104081_P03	503	6.76	hexokinase 1	1e-169	63.17	NP_194642.1	Secretory pathway	cytoskeleton	0	0	7.21644e-05
1965	GRMZM2G074805_P01	748	4.41	Tetratricopeptide repeat (TPR)-like superfamily protein	0	45.94	NP_181260.1	Mitochondrion	chloroplast	0	8.42244e-05	7.27915e-05
1966	GRMZM2G061751_P01	496	8.87	Plant protein of unknown function (DUF641)	3e-71	38.58	NP_001077711.1	Mitochondrion	mitochondria	0	0	7.31828e-05
1967	GRMZM2G150166_P01	488	6.15	cyclase associated protein 1	1e-180	64.6	NP_195175.1	Any other location	chloroplast	0	0	7.43825e-05
1968	GRMZM2G020898_P01	486	4.53	O-Glycosyl hydrolases family 17 protein	8e-174	66.2	NP_001031232.1	Secretory pathway	plasma membrane	0	0	7.46886e-05
1969	GRMZM2G069542_P01	960	6.04	phosphoenolpyruvate carboxylase 3	0	84.3	NP_188112.1	Any other location	cytosol	0	0	7.56223e-05
1970	GRMZM2G126453_P02	477	3.77	AAA-type ATPase family protein	0	75.79	NP_171788.3	Any other location	cytosol	0	0	7.60979e-05
1971	GRMZM2G407517_P01	712	4.35	actin 7	2e-117	88.6	NP_196543.1	Mitochondrion	chloroplast	0	0	7.64719e-05
1972	GRMZM2G018074_P01	711	6.89	general control non-repressible 4	0	67.25	NP_567001.1	Chloroplast	chloroplast	0	0	7.65795e-05
1973	GRMZM2G018607_P01	709	4.8	general control non-repressible 4	0	66.89	NP_567001.1	Any other location	chloroplast	0	4.44286e-05	7.67955e-05
1974	GRMZM2G080083_P02	471	9.55	Calcium-binding EF-hand family protein	9e-167	61.88	NP_568509.1	Any other location	cytosol	0	0	7.70673e-05
1975	GRMZM2G165945_P02	471	2.55	Protein of unknown function, DUF547	4e-27	43.12	NP_187906.2	Any other location	nuclear	0	0	7.70673e-05
1976	GRMZM2G086994_P01	471	7.22	Zinc finger C-x8-C-x5-C-x3-H type family protein	7e-102	50.64	NP_001078078.1	Any other location	nuclear	0	0	7.70673e-05
1977	GRMZM2G161540_P01	466	4.08	Exostosin family protein	2e-127	55.5	NP_193989.1	Chloroplast	chloroplast	0	0	7.78942e-05
1978	GRMZM2G359070_P04	462	2.81	L-Aspartase-like family protein	2e-156	69.65	NP_193579.2	Chloroplast	chloroplast	0	0	7.85686e-05
1979	GRMZM2G166855_P01	691	5.21	ribophorin II (RPN2) family protein	0	59.53	NP_001190785.1	Secretory pathway	plasma membrane	0	0	7.8796e-05
1980	GRMZM2G156320_P01	460	6.96	RabGAP/TBC domain-containing protein	8e-176	65.49	NP_200071.2	Chloroplast	nuclear	0	6.84781e-05	7.89102e-05
1981	GRMZM2G175463_P02	459	5.01	CONTAINS InterPro DOMAIN/s: Domain of unknown function XS (InterPro:IPR005380); BEST Arabidopsis thaliana protein match is: XS domain-containing protein / XS zinc finger domain-containing protein-related (TAIR:AT5G23570.1); Has 565 Blast hits to 510 proteins in 121 species: Archae - 2; Bacteria - 90; Metazoa - 191; Fungi - 32; Plants - 51; Viruses - 4; Other Eukaryotes - 195 (source: NCBI BLink)	6e-95	43.19	NP_566707.2	Chloroplast	chloroplast	0	0.000137255	7.90821e-05
1982	GRMZM2G085054_P02	459	6.54	UDP-Glycosyltransferase superfamily protein	4e-92	39.26	NP_196209.1	Mitochondrion	chloroplast	0	0	7.90821e-05
1983	GRMZM2G328224_P01	459	3.05	UDP-Glycosyltransferase superfamily protein	9e-100	39.78	NP_186859.1	Any other location	chloroplast	0	0	7.90821e-05
1984	GRMZM2G117230_P02	458	6.55	alanine aminotransferase 2	7e-156	56.81	NP_565040.2	Any other location	chloroplast	0	0	7.92548e-05
1985	GRMZM2G144868_P02	457	4.6	GTP-binding family protein	1e-169	75.13	NP_175706.1	Any other location	nuclear	0	0	7.94282e-05
1986	GRMZM2G060800_P02	456	6.14	aldehyde dehydrogenase 3H1	1e-167	64.82	NP_849770.1	Secretory pathway	chloroplast	0	0	7.96024e-05
1987	GRMZM2G098212_P01	456	5.92	ankyrin repeat family protein	3e-153	61.38	NP_001189808.1	Any other location	chloroplast	0	6.90788e-05	7.96024e-05
1988	GRMZM2G139141_P01	453	5.08	Tetratricopeptide repeat (TPR)-like superfamily protein	4e-65	36.78	NP_175985.1	Chloroplast	mitochondria	0	0	8.01295e-05
1989	GRMZM2G180909_P01	448	11.61	RNA-binding KH domain-containing protein	5e-108	48.48	NP_194330.1	Any other location	cytosol	0	0	8.10238e-05
1990	GRMZM2G056916_P03	445	6.07	Transducin/WD40 repeat-like superfamily protein	3e-152	61.29	NP_567150.1	Secretory pathway	chloroplast	0	0	8.15701e-05
1991	GRMZM2G088396_P01	444	5.63	phytoene desaturation 1	1e-151	63.29	NP_172144.2	Chloroplast	chloroplast	0	0	8.17538e-05
1992	GRMZM2G389233_P03	887	6.43	Peptidase M1 family protein	0	77.98	NP_001117543.4	Any other location	cytosol	0	0	8.1846e-05
1993	GRMZM2G059020_P01	443	4.51	DEA(D/H)-box RNA helicase family protein	5e-99	78.37	NP_175911.1	Mitochondrion	mitochondria	0	0	8.19383e-05
1994	GRMZM2G017741_P01	442	6.33	O-fucosyltransferase family protein	5e-140	56.58	NP_187183.3	Secretory pathway	cytosol	0	0	8.21237e-05
1995	GRMZM2G091338_P01	437	3.89	Protein kinase superfamily protein	2e-124	64.39	NP_001190331.1	Mitochondrion	chloroplast	0	0	8.30633e-05
1996	GRMZM2G062552_P02	436	5.57	Glycosyltransferase family 61 protein	7e-93	43.64	NP_188446.1	Any other location	nuclear	0	0	8.32539e-05
1997	GRMZM2G010452_P01	870	7.01	ARM repeat superfamily protein	0	66.97	NP_001154598.1	Any other location	chloroplast	0	0	8.34452e-05
[truncated: 435 more rows]

## Sheet: Supplementary Table 4
Supplemental Table 4 Subcellular localization analysis of the 550 proteins only present in the intact PBs.
	Protein Identifications		BLAST-search & subcellular localization							Confirmed Result in PPDB
Number	Accession	Coverage (%)	Protein description	E value	identity (%)		NCBI (maize/ Arabidopsis)	Targetp	WoLF PSORT	Crude microsome	Cytosol	Choloroplast	Mitochondrial	Plasma membrane	peroxisome	proplastid	vacuole	Tonoplast	Nuclear	Ribosome	ER	Golgi	Unknown
1	GRMZM5G816772_P01	19.61	Plant mitochondrial ATPase, F0 complex, subunit 8 protein	1e-59	74.52	AT2G07707.1
2	GRMZM5G856027_P02	11.42	NADH dehydrogenase subunit 7	0	95.18	ATMG00510.1
3	GRMZM2G141941_P02	4.49	Protein of unknown function (DUF1644)	5e-55	41.1	AT3G24740.1	NP_001030761.1	Any other location	nuclear
4	GRMZM5G862540_P02	18.75	UDP-glucose 6-dehydrogenase family protein	0	88.96	AT3G29360.1	NP_001030792.1	Secretory pathway	cytosol
5	GRMZM2G175065_P01	11.46	ABL interactor-like protein 2	2e-49	38.86	AT3G49290.1	NP_001030832.1	Any other location	nuclear
6	GRMZM2G168629_P05	1.97	cullin-associated and neddylation dissociated	0	76.44	AT2G02560.1	NP_001030954.1	Any other location	plasma membrane
7	GRMZM2G125310_P02	13.98	lactoylglutathione lyase family protein / glyoxalase I family protein	7e-81	77.54	AT1G08110.1	NP_001030996.1	Any other location	nuclear
8	GRMZM2G022563_P01	16.71	3-ketoacyl-acyl carrier protein synthase III	9e-141	66.48	AT1G62640.1	NP_001031221.1	Chloroplast	chloroplast
9	GRMZM2G020898_P01	4.53	O-Glycosyl hydrolases family 17 protein	8e-174	66.2	AT3G04010.1	NP_001031232.1	Secretory pathway	plasma membrane
10	GRMZM2G382393_P01	4.96	Auxin efflux carrier family protein	2e-10	55.32	AT2G17500.1	NP_001031363.1	Chloroplast	mitochondria
11	GRMZM2G180172_P03	11.97	Protein of unknown function (DUF3411)	5e-128	72.54	AT5G22790.1	NP_001031506.1	Mitochondrion	chloroplast
12	GRMZM2G003642_P03	62.9	CONTAINS InterPro DOMAIN/s: Uncharacterised protein family UPF0041 (InterPro:IPR005336); BEST Arabidopsis thaliana protein match is: Uncharacterised protein family (UPF0041) (TAIR:AT4G22310.1); Has 35333 Blast hits to 34131 proteins in 2444 species: Archae - 798; Bacteria - 22429; Metazoa - 974; Fungi - 991; Plants - 531; Viruses - 0; Other Eukaryotes - 9610 (source: NCBI BLink)	8e-24	88.46	AT4G22310.1	NP_001031587.1	Mitochondrion	nuclear
13	GRMZM2G036634_P01	2.08	CTC-interacting domain 12	7e-55	80.87	AT4G10610.2	NP_001031614.1	Mitochondrion	chloroplast
14	GRMZM2G111909_P01	18.15	S-adenosyl-L-homocysteine hydrolase	3e-144	88.15	AT4G13940.2	NP_001031628.1	Any other location	chloroplast
15	GRMZM2G123558_P01	19.91	plasma-membrane associated cation-binding protein 1	5e-26	45.16	AT4G20260.1	NP_001031676.1	Any other location	nuclear
16	GRMZM5G878944_P02	15.11	Ribosomal protein S4 (RPS4A) family protein	4e-41	80	AT5G07090.1	NP_001031846.1	Any other location	cytosol
17	GRMZM2G420988_P01	6.97	ADP/ATP carrier 2	5e-142	71.35	AT5G13490.1	NP_001031876.1	Any other location	chloroplast
18	GRMZM2G047095_P05	8.51	ferrochelatase 1	8e-175	74.16	AT5G26030.1	NP_001031941.1	Secretory pathway	Golgi apparatus
19	GRMZM2G145213_P01	9.68	general regulatory factor 11	4e-81	59.92	AT1G34760.2	NP_001077649.1	Any other location	cytosol
20	GRMZM2G378547_P01	7.39	Protein kinase superfamily protein	9e-142	70.47	AT1G48210.1	NP_001077688.1	Any other location	nuclear
21	GRMZM2G061751_P01	8.87	Plant protein of unknown function (DUF641)	3e-71	38.58	AT1G53380.1	NP_001077711.1	Mitochondrion	mitochondria
22	GRMZM2G010953_P01	6.12	Protein kinase superfamily protein	2e-107	74.21	AT1G56720.1	NP_001077731.1	Any other location	cytosol
23	GRMZM2G162702_P01	3.69	Protein kinase superfamily protein	2e-163	64.41	AT1G56720.1	NP_001077731.1	Any other location	vacuolar membrane
24	GRMZM2G397247_P04	24.41	Aldolase superfamily protein	1e-176	79.12	AT1G69740.1	NP_001077800.1	Chloroplast	chloroplast
25	GRMZM2G148281_P01	50.38	oxophytodienoate-reductase 3	2e-162	70.36	AT2G06050.1	NP_001077884.1	Chloroplast	peroxisome
26	GRMZM2G108076_P01	30.56	aldehyde dehydrogenase 6B2	5e-47	79.63	AT2G14170.2	NP_001077887.1	Any other location	chloroplast
27	GRMZM2G174444_P03	30.43	thioredoxin O2	6e-08	45.83	AT1G31020.1	NP_001078006.1	Any other location	cytosol
28	GRMZM2G037226_P01	8.06	RNA-binding (RRM/RBD/RNP motifs) family protein	1e-65	36.23	AT2G41060.1	NP_001078035.1	Any other location	nuclear
29	GRMZM2G038791_P02	7.43	Phosphoribosyltransferase family protein	2e-168	87.27	AT2G35390.2	NP_001078057.1	Any other location	chloroplast
30	GRMZM2G086994_P01	7.22	Zinc finger C-x8-C-x5-C-x3-H type family protein	7e-102	50.64	AT2G47850.3	NP_001078078.1	Any other location	nuclear
31	GRMZM2G066612_P01	14.01	thioredoxin H-type 9	1e-34	66.67	AT3G08710.1	NP_001078124.1	Any other location	chloroplast
32	GRMZM2G159145_P01	16.08	thioredoxin H-type 9	3e-46	60.47	AT3G08710.2	NP_001078124.1	Any other location	chloroplast
33	GRMZM2G045421_P01	2.25	Tudor/PWWP/MBT superfamily protein	1e-42	44.79	AT3G09670.1	NP_001078128.1	Chloroplast	nuclear
34	GRMZM2G102174_P01	2.13	Tudor/PWWP/MBT superfamily protein	3e-41	43.23	AT3G09670.1	NP_001078128.1	Chloroplast	nuclear
35	GRMZM2G064701_P01	10.07	fatty acid desaturase	6e-155	65.65	AT2G29980.1	NP_001078140.1	Mitochondrion	plasma membrane
36	GRMZM2G009936_P01	24.32	Ribosomal protein L36e family protein	3e-39	73.87	AT3G53740.2	NP_001078279.1	Chloroplast	chloroplast
37	GRMZM2G163709_P03	12.5	PLC-like phosphodiesterases superfamily protein	5e-65	65.09	AT4G36945.1	NP_001078503.4	Secretory pathway	chloroplast
38	GRMZM2G020974_P01	8.18	Shugoshin C terminus	4e-14	34.83	AT5G04320.2	NP_001078526.1	Chloroplast	nuclear
39	GRMZM2G102808_P01	18.82	binding partner of acd11 1	2e-55	65.84	AT5G16840.3	NP_001078595.1	Any other location	cytosol
40	GRMZM2G165747_P02	9.28	Cobalamin-independent synthase family protein	0	87.32	AT5G20980.1	NP_001078599.1	Any other location	cytosol
41	GRMZM2G140667_P02	18.44	ascorbate peroxidase 1	9e-124	83.33	AT1G07890.6	NP_001117244.1	Mitochondrion	mitochondria
42	GRMZM5G836471_P05	45.58	RAB GTPASE HOMOLOG B18	5e-101	87.88	AT1G43890.1	NP_001117435.1	Any other location	chloroplast
43	GRMZM2G389233_P03	6.43	Peptidase M1 family protein	0	77.98	AT1G63770.1	NP_001117543.4	Any other location	cytosol
44	GRMZM2G178958_P01	20.3	Cytosol aminopeptidase family protein	0	77.46	AT2G24200.2	NP_001118375.1	Chloroplast	chloroplast
45	GRMZM2G149847_P02	25.23	RAB GTPase homolog 8A	1e-93	79.9	AT3G46060.1
46	GRMZM2G179090_P01	31.54	RAB GTPase homolog 8A	7e-48	70.99	AT3G46060.1
47	GRMZM2G402629_P01	2.06	AAA-type ATPase family protein	3e-33	37.93	AT4G24790	NP_001119046.1	Any other location	chloroplast
48	GRMZM2G427097_P01	20.44	glutamate dehydrogenase 2	0	80.29	AT5G07440.3	NP_001119183.1	Mitochondrion	mitochondria
49	GRMZM2G044771_P01	39.47	unknown protein; FUNCTIONS IN: molecular function unknown; INVOLVED IN: biological process unknown; LOCATED IN: endomembrane system; Has 30201 Blast hits to 17322 proteins in 780 species: Archae - 12; Bacteria - 1396; Metazoa - 17338; Fungi - 3422; Plants - 5037; Viruses - 0; Other Eukaryotes - 2996 (source: NCBI BLink)	2e-06	58.06	AT5G19151.1	NP_001119251.1	Mitochondrion	chloroplast
50	GRMZM2G078022_P01	12.2	HSP20-like chaperones superfamily protein	4e-40	62.9	AT4G02450.1	NP_001154201.1	Any other location	cytosol
51	GRMZM2G443953_P02	6.4	structural molecules	0	85.51	AT3G15980.5	NP_001154478.1	Mitochondrion	chloroplast
52	GRMZM2G010452_P01	7.01	ARM repeat superfamily protein	0	66.97	AT5G53480.1	NP_001154598.1	Any other location	chloroplast
53	GRMZM2G062373_P01	15.23	Adenine nucleotide alpha hydrolases-like superfamily protein	2e-76	56.87	AT1G11360.4	NP_001184963.1	Chloroplast	chloroplast
54	GRMZM2G102356_P02	27.55	MLP-like protein 423	6e-18	39.18	AT1G24020.1	NP_001185075.1	Any other location	cytosol
55	AC217665.3_FGP005	6.34	P-loop containing nucleoside triphosphate hydrolases superfamily protein	4e-78	46.67	AT1G33970.1	NP_001185134.1	Any other location	nuclear
56	GRMZM2G136178_P01	5.71	P-loop containing nucleoside triphosphate hydrolases superfamily protein	1e-78	46.36	AT1G33970.2	NP_001185134.1	Any other location	nuclear
57	GRMZM5G858094_P01	14.89	acetyl-CoA carboxylase	0	67.45	AT1G36180.1	NP_001185143.1	Chloroplast	chloroplast
58	GRMZM2G153792_P02	4.02	RNA polymerase II transcription mediators	0	48.9	AT1G55325.1	NP_001185237.1	Any other location	nuclear
59	GRMZM2G451672_P03	2.3	phospholipases;galactolipases	0	64.49	AT1G61850.1	NP_001185288.1	Secretory pathway	cytosol
60	AC233904.1_FGP003	4.53	P-loop containing nucleoside triphosphate hydrolases superfamily protein	5e-25	65.85	AT1G65810.1	NP_001185324.1	Any other location	chloroplast
61	GRMZM2G383061_P01	10.65	Di-glucose binding protein with Kinesin motor domain	1e-26	47.02	AT1G72250.1	NP_001185378.1	Any other location	mitochondria
62	GRMZM2G047476_P03	6.37	vacuolar H+-pumping ATPase 16 kDa proteolipid subunit 4	6e-32	73.27	AT1G75630.2	NP_001185404.1	Any other location	plasma membrane
63	GRMZM2G328893_P01	18.69	O-acetylserine (thiol) lyase B	3e-143	84.54	AT2G43750.1	NP_001189745.1	Secretory pathway	cytosol
64	GRMZM5G836028_P01	2.18	retinoblastoma-related 1	0	65.2	AT3G12280.1	NP_001189868.1	Any other location	nuclear
65	GRMZM2G146948_P01	10.86	Calcium-binding EF-hand family protein	6e-73	68.57	AT3G18430.1	NP_001189924.1	Any other location	nuclear
66	GRMZM2G161868_P01	5.19	ketol-acid reductoisomerase	0	79.69	AT3G58610.1	NP_001190127.1	Mitochondrion	chloroplast
67	GRMZM2G124490_P01	21.55	RAN GTPase activating protein 1	1e-47	53.59	AT3G63130.1	NP_001190166.1	Any other location	chloroplast
68	GRMZM2G091338_P01	3.89	Protein kinase superfamily protein	2e-124	64.39	AT5G18610.1	NP_001190331.1	Mitochondrion	chloroplast
69	AC187082.3_FGP002	4.41	Telomerase activating protein Est1	2e-61	47.54	AT5G19400.1	NP_001190337.1	Any other location	nuclear
70	GRMZM2G399284_P03	33.06	chaperonin 20	1e-86	63.64	AT5G20720.1	NP_001190350.1	Chloroplast	chloroplast
71	GRMZM2G091189_P03	62	chaperonin 20	6e-31	77.11	AT5G20720.1	NP_001190350.1	Any other location	nuclear
72	GRMZM2G066191_P01	52.57	tubulin beta 8	0	93.52	AT5G44340.1	NP_001190373.1	Any other location	nuclear
73	GRMZM2G058089_P02	2.93	unknown protein; FUNCTIONS IN: molecular function unknown; INVOLVED IN: biological process unknown; LOCATED IN: mitochondrion; EXPRESSED IN: 22 plant structures; EXPRESSED DURING: 13 growth stages; BEST Arabidopsis thaliana protein match is: unknown protein (TAIR:AT3G58650.1)	8e-46	26.37	AT5G26910.3	NP_001190407.1	Any other location	nuclear
74	GRMZM2G375064_P01	2.19	NADH-dependent glutamate synthase 1	0	75.14	AT5G53460.3	NP_001190530.1	Chloroplast	mitochondria
75	GRMZM2G301908_P01	6.37	FASCICLIN-like arabinogalactan 1	2e-37	50.34	AT5G55730.1	NP_001190550.1	Secretory pathway	extracellular
76	GRMZM2G049693_P02	6.08	Cupredoxin superfamily protein	0	71.53	AT4G12420.2	NP_001190704.1	Secretory pathway	plasma membrane
77	GRMZM2G166855_P01	5.21	ribophorin II (RPN2) family protein	0	59.53	AT4G21150.2	NP_001190785.1	Secretory pathway	plasma membrane
78	GRMZM2G111579_P01	22.47	glutamate-cysteine ligase	0	81.84	AT4G23100.2	NP_001190808.1	Mitochondrion	chloroplast
79	GRMZM2G012928_P01	56.16	Serine protease inhibitor, potato inhibitor I-type family protein	2e-08	47.62	AT2G38870.1	NP_030435.1	Any other location	chloroplast
80	GRMZM2G012806_P01	62.11	Serine protease inhibitor, potato inhibitor I-type family protein	2e-07	43.75	AT2G38870.1	NP_030435.1	Any other location	cytosol
81	GRMZM2G126453_P02	3.77	AAA-type ATPase family protein	0	75.79	AT1G62130.1	NP_171788.3	Any other location	cytosol
82	GRMZM2G012030_P01	1.02	kinase interacting (KIP1-like) family protein	1e-81	37.68	AT3G22790.1	NP_171807.2	Mitochondrion	nuclear
83	GRMZM2G104505_P01	44.72	vesicle-associated membrane protein 726	2e-70	83.33	AT1G04750.1	NP_171968.1	Any other location	nuclear
84	GRMZM2G168364_P01	11.28	Chitinase family protein	8e-127	67.41	AT1G05850.1	NP_172076.1	Secretory pathway	chloroplast
85	GRMZM2G118462_P01	2.96	trehalose-phosphatase/synthase 7	0	65.75	AT1G68020.1	NP_172129.1	Any other location	cytosol
86	GRMZM2G123277_P01	2.85	trehalose-phosphatase/synthase 7	0	66.51	AT1G68020.1	NP_172129.1	Chloroplast	cytosol
87	GRMZM2G088396_P01	5.63	phytoene desaturation 1	1e-151	63.29	AT1G06570.1	NP_172144.2	Chloroplast	chloroplast
88	AC204502.4_FGP006	4.43	ovate family protein 4	2e-27	30.65	AT1G06920.1	NP_172174.1	Mitochondrion	nuclear
89	GRMZM2G017730_P03	13.79	translocon at the inner envelope membrane of chloroplasts 110	1e-27	37.62	AT1G06950.1	NP_172176.1	Secretory pathway	chloroplast
90	GRMZM2G093186_P01	19.82	RAB GTPase homolog A2B	2e-94	72.81	AT1G07410.1	NP_172221.1	Any other location	cytosol
91	GRMZM2G056014_P02	4.84	endomembrane-type CA-ATPase 4	0	72.39	AT1G07670.1	NP_172246.3	Any other location	plasma membrane
92	GRMZM2G020544_P01	22.53	RAB GTPase 11C	5e-68	73.17	AT1G09630.1	NP_172434.1	Any other location	cytosol
93	GRMZM2G004959_P03	14.19	GATA type zinc finger transcription factor family protein	2e-55	59.56	AT3G55770.1	NP_172491.1	Any other location	chloroplast
94	GRMZM2G029859_P01	9.11	dynamin-like protein 6	0	69.55	AT1G10290.1	NP_172500.1	Mitochondrion	chloroplast
95	GRMZM2G015361_P06	30.94	ADP-ribosylation factor A1F	1e-102	96.69	AT1G10630.1	NP_172533.2	Mitochondrion	mitochondria
96	GRMZM2G180916_P07	7.98	Protein kinase superfamily protein	7e-112	83.49	AT4G33950.1	NP_172563.1	Any other location	chloroplast
97	GRMZM2G068465_P01	14.63	CYTOCHROME P450 51G1	0	75.52	AT1G11680.1	NP_172633.1	Secretory pathway	cytosol
98	GRMZM2G428250_P01	19.25	aspartic proteinase A1	7e-27	54.39	AT1G62290.2	NP_172655.1	Mitochondrion	chloroplast
99	GRMZM2G371137_P01	3.55	Leucine-rich repeat protein kinase family protein	0	53.27	AT1G62950.1	NP_172708.1	Secretory pathway	chloroplast
100	GRMZM2G145827_P02	33.44	DYNAMIN-like 1C	0	81.98	AT5G42080.2	NP_172936.1	Any other location	cytosol
101	GRMZM2G041065_P01	11.24	Inorganic H pyrophosphatase family protein	0	74.93	AT1G15690.2	NP_173021.1	Secretory pathway	plasma membrane
102	GRMZM2G170927_P01	10.51	Inorganic H pyrophosphatase family protein	0	85.92	AT1G15690.2	NP_173021.1	Secretory pathway	vacuolar membrane
103	GRMZM2G365961_P01	15.47	prephenate dehydrogenase family protein	5e-108	55.79	AT1G15710.1	NP_173023.1	Mitochondrion	chloroplast
104	GRMZM2G389961_P01	6.85	Inorganic H pyrophosphatase family protein	0	81.06	AT1G16780.1	NP_173122.2	Any other location	plasma membrane
105	GRMZM2G111593_P01	8.84	Galactose oxidase/kelch repeat superfamily protein	4e-40	36.46	AT1G18610.1	NP_173296.3	Mitochondrion	cytosol
106	GRMZM2G086949_P01	2.3	Transcriptional factor B3 family protein / auxin-responsive factor AUX/IAA-related	5e-164	64.73	AT1G19850.1	NP_173414.1	Any other location	nuclear
107	GRMZM2G355233_P01	1.17	wall-associated kinase 2	1e-131	41.34	AT1G21270.1	NP_173549.1	Secretory pathway	plasma membrane
108	GRMZM2G327263_P01	1.43	Pentatricopeptide repeat (PPR) superfamily protein	7e-78	39.28	AT1G22960.1	NP_173709.1	Any other location	nuclear
109	GRMZM2G073401_P01	26.8	GroES-like family protein	1e-34	69.07	AT1G23100.1	NP_173723.1	Mitochondrion	cytosol
110	GRMZM2G027627_P01	16.58	Thiamin diphosphate-binding fold (THDP-binding) superfamily protein	1e-177	72.77	AT1G24180.1	NP_173828.1	Mitochondrion	chloroplast
111	GRMZM2G070542_P01	8.19	TCP-1/cpn60 chaperonin family protein	0	87.34	AT1G24510.2	NP_173859.1	Any other location	cytosol
112	GRMZM2G048012_P01	7.33	glutamine-tRNA ligase, putative / glutaminyl-tRNA synthetase, putative / GlnRS, putative	0	69.48	AT1G25350.2	NP_173906.2	Any other location	cytosol
113	GRMZM2G021781_P01	28.08	cytochrome B5 isoform A	6e-26	70	AT1G26340.1	NP_173958.1	Chloroplast	chloroplast
114	GRMZM2G312365_P01	1.24	GYF domain-containing protein	8e-85	35.16	AT1G27430.1	NP_174063.4	Any other location	nuclear
115	GRMZM2G110685_P01	1.98	HAESA-like 1	0	48.36	AT1G28440.1	NP_174166.1	Secretory pathway	plasma membrane
116	AC206968.3_FGP003	8.22	non-ATPase subunit 9	0	83.61	AT1G29150.1	NP_174210.1	Any other location	-
117	GRMZM2G163888_P01	3.75	Kinase-related protein of unknown function (DUF1296)	2e-61	31.36	AT1G29370.1	NP_174230.2	Mitochondrion	nuclear
118	GRMZM2G085199_P01	4.48	basic helix-loop-helix (bHLH) DNA-binding superfamily protein	1e-42	30.19	AT1G31050.1	NP_174391.5	Chloroplast	nuclear
119	GRMZM2G079908_P02	26.97	acyl-CoA-binding protein 6	6e-33	75	AT1G31812.1	NP_174462.1	Any other location	mitochondria
120	GRMZM2G344634_P01	24.18	acyl-CoA-binding protein 6	2e-33	72.53	AT1G31812.1	NP_174462.1	Any other location	mitochondria
121	GRMZM2G009546_P01	4.97	Class I peptide chain release factor	1e-46	58.08	AT1G33330.1	NP_174601.2	Chloroplast	chloroplast
122	AC197672.3_FGP002	9.85	acetyl-CoA carboxylase 2	0	66.08	AT1G36180.1	NP_174850.4	Chloroplast	chloroplast
123	GRMZM2G050460_P01	32.14	Ribosomal protein L7Ae/L30e/S12e/Gadd45 family protein	3e-49	77.68	AT1G36240.1	NP_174853.1	Any other location	cytosol
124	GRMZM2G135970_P01	13.67	Peptidase M20/M25/M40 family protein	9e-156	58.94	AT1G44180.1	NP_175103.2	Secretory pathway	vacuolar membrane
125	GRMZM2G056393_P01	1.86	Translation elongation factor EFG/EF2 protein	0	81.83	AT1G62750.1	NP_175135.1	Chloroplast	chloroplast
126	GRMZM2G330455_P01	9.07	hydrolases;protein serine/threonine phosphatases	3e-18	25.9	AT1G48120.1	NP_175246.2	Any other location	cytosol
127	GRMZM2G461936_P03	7.83	Stabilizer of iron transporter SufD / Polynucleotidyl transferase	0	61.39	AT5G43810.1	NP_175274.1	Any other location	cytosol
128	GRMZM2G147191_P02	5.84	ARP protein (REF)	0	65.14	AT1G49670.1	NP_175390.2	Any other location	peroxisome
129	GRMZM2G082271_P02	6.77	Alanyl-tRNA synthetase	6e-175	77.25	AT1G50200.2	NP_175439.2	Mitochondrion	mitochondria
130	GRMZM2G022275_P02	8.53	Transducin/WD40 repeat-like superfamily protein	2e-163	83.14	AT3G15610.1	NP_175682.2	Any other location	cytosol
131	GRMZM2G144868_P02	4.6	GTP-binding family protein	1e-169	75.13	AT1G52980.1	NP_175706.1	Any other location	nuclear
132	GRMZM2G333635_P01	24.52	HSP20-like chaperones superfamily protein	2e-55	68.39	AT1G53540.1	NP_175759.1	Any other location	cytosol
133	GRMZM2G059020_P01	4.51	DEA(D/H)-box RNA helicase family protein	5e-99	78.37	AT1G55150.1	NP_175911.1	Mitochondrion	mitochondria
134	GRMZM2G139141_P01	5.08	Tetratricopeptide repeat (TPR)-like superfamily protein	4e-65	36.78	AT1G55890.1	NP_175985.1	Chloroplast	mitochondria
135	GRMZM5G896568_P01	10.31	Haloacid dehalogenase-like hydrolase (HAD) superfamily protein	2e-110	54.4	AT1G55900.1	NP_175986.2	Mitochondrion	mitochondria
136	AC191534.3_FGP003	11.9	Zinc finger (C3HC4-type RING finger) family protein	3e-168	65.8	AT1G57800.1	NP_176092.2	Chloroplast	chloroplast
137	GRMZM2G058128_P02	2.66	glycosyl hydrolase family 10 protein / carbohydrate-binding domain-containing protein	0	58.79	AT1G58370.1	NP_176133.1	Any other location	chloroplast
138	GRMZM2G121452_P01	14.23	regulatory particle non-ATPase 12A	1e-114	77.53	AT1G64520.1	NP_176633.1	Any other location	cytosol
139	GRMZM2G003186_P02	10.17	delta(3), delta(2)-enoyl CoA isomerase 1	9e-20	47.62	AT1G65520.1	NP_176730.1	Mitochondrion	chloroplast
140	GRMZM2G313020_P01	1.65	P-loop containing nucleoside triphosphate hydrolases superfamily protein	3e-162	36.63	AT1G65810.1	NP_176757.1	Any other location	nuclear
141	GRMZM2G033515_P01	20.15	cytosolic NADP+-dependent isocitrate dehydrogenase	0	87.1	AT1G65930.1	NP_176768.1	Any other location	cytoskeleton
142	GRMZM2G158359_P01	2.4	transmembrane kinase 1	0	59.85	AT1G66150.1	NP_176789.1	Mitochondrion	plasma membrane
143	GRMZM2G124365_P01	30.77	chorismate mutase 3	4e-103	69.41	AT1G69370.1	NP_177096.1	Chloroplast	chloroplast
144	GRMZM2G028369_P01	16.35	chorismate mutase 3	7e-106	72.16	AT1G69370.2	NP_177096.1	Chloroplast	chloroplast
145	GRMZM2G353734_P01	5.32	zinc finger homeodomain 1	1e-42	39.84	AT1G69600.1	NP_177118.1	Any other location	nuclear
146	GRMZM5G885333_P01	8.89	Galactose-binding protein	1e-36	41.41	AT1G71360.1	NP_177292.4	Mitochondrion	mitochondria
147	GRMZM2G000777_P01	17.22	unknown protein; Has 52 Blast hits to 52 proteins in 24 species: Archae - 0; Bacteria - 0; Metazoa - 4; Fungi - 0; Plants - 41; Viruses - 0; Other Eukaryotes - 7 (source: NCBI BLink)	3e-23	62.65	AT1G71730.1	NP_177318.1	Mitochondrion	chloroplast
148	GRMZM2G063276_P02	8.33	nudix hydrolase homolog 21	1e-33	54.26	AT1G73540.1	NP_177495.2	Mitochondrion	chloroplast
149	GRMZM2G009030_P01	14.39	enolase	0	87.65	AT2G36530.1	NP_177543.1	Mitochondrion	mitochondria
150	GRMZM2G000622_P01	9.24	purine biosynthesis 4	0	72.23	AT1G74260.1	NP_177566.3	Chloroplast	chloroplast
151	AC214352.2_FGP008	29.85	Pentatricopeptide repeat (PPR) superfamily protein	2e-17	39.17	AT1G74580.1	NP_177597.1	Any other location	cytosol
152	GRMZM2G086441_P01	5.6	tRNAse Z1	7e-55	50.49	AT1G74700.1	NP_177608.2	Mitochondrion	chloroplast
153	GRMZM2G035502_P01	14.95	dehydroascorbate reductase 2	4e-79	66.2	AT1G75270.1	NP_177662.1	Any other location	cytosol
154	GRMZM2G044281_P01	4.46	rhamnose biosynthesis 1	0	83.46	AT1G78570.1	NP_177978.1	Any other location	chloroplast
155	GRMZM2G128934_P03	11.27	Ubiquitin-specific protease family C19-related protein	2e-57	71.22	AT1G78880.1	NP_178009.1	Mitochondrion	nuclear
156	GRMZM2G119482_P01	14.8	aldehyde dehydrogenase 5F1	0	74.86	AT1G79440.1	NP_178062.1	Mitochondrion	mitochondria
157	GRMZM2G122479_P01	15.99	NADP-malic enzyme 4	0	74.88	AT1G79750.1	NP_178093.1	Chloroplast	chloroplast
158	GRMZM2G117988_P01	7.32	Tetratricopeptide repeat (TPR)-like superfamily protein	3e-68	48.51	AT1G80150.1	NP_178132.1	Any other location	cytosol
159	GRMZM2G107639_P01	21.83	Pyridoxal phosphate (PLP)-dependent transferases superfamily protein	1e-164	66.5	AT1G80360.1	NP_178152.1	Any other location	cytosol
160	GRMZM2G104613_P01	41.56	isopropylmalate dehydrogenase 2	7e-178	76.6	AT1G31180.1	NP_178171.1	Chloroplast	chloroplast
161	GRMZM5G803490_P01	38.08	isopropylmalate dehydrogenase 2	4e-180	77.23	AT1G80560.1	NP_178171.1	Mitochondrion	chloroplast
162	GRMZM2G089365_P01	28.17	Aldolase superfamily protein	0	85.71	AT2G01140.1	NP_178224.1	Chloroplast	chloroplast
163	GRMZM2G177621_P01	3.9	Endomembrane protein 70 protein family	0	79.04	AT2G01970.1	NP_178306.1	Secretory pathway	plasma membrane
164	GRMZM2G159744_P02	1.35	ATP/GTP-binding protein family	8e-107	37.8	AT2G03150.1	NP_178414.2	Any other location	chloroplast
165	GRMZM2G002220_P01	27.62	Chaperone protein htpG family protein	0	77.23	AT2G04030.1	NP_178487.1	Chloroplast	chloroplast
166	GRMZM2G171707_P01	6.43	aconitase 3	0	79.93	AT2G05710.1	NP_178634.2	Chloroplast	mitochondria
167	GRMZM2G350326_P01	11.11	Ribosomal protein S5 domain 2-like superfamily protein	3e-25	53.92	AT5G18380.1	NP_178826.1	Any other location	chloroplast
168	GRMZM5G874167_P02	15.85	DNA-directed RNA polymerase family protein	2e-131	71.25	AT2G15430.1	NP_179145.1	Any other location	mitochondria
169	GRMZM2G104310_P01	18.14	glycine decarboxylase P-protein 2	0	80.02	AT4G33010.2	NP_180178.1	Mitochondrion	mitochondria
170	GRMZM2G041050_P03	5.04	Xanthine/uracil permease family protein	0	61.08	AT5G62890.1	NP_180219.1	Any other location	plasma membrane
171	GRMZM2G088793_P01	4.31	Protein of unknown function (DUF630 and DUF632)	2e-132	38.27	AT4G39790.1	NP_180277.1	Any other location	nuclear
172	GRMZM2G055717_P03	45	outer plastid envelope protein 16-1	3e-11	50.91	AT2G28900.1	NP_180456.1	Mitochondrion	cytosol
173	GRMZM2G131539_P01	15.24	cytosolic enolase	0	63.71	AT2G29560.1	NP_180516.1	Any other location	cytosol
174	GRMZM2G147245_P01	3.78	cinnamate-4-hydroxylase	0	74.35	AT2G30490.1	NP_180607.1	Secretory pathway	plasma membrane
175	GRMZM2G393671_P01	21.09	Stress responsive alpha-beta barrel domain protein	3e-37	39.7	AT2G31670.1	NP_180725.1	Chloroplast	chloroplast
176	GRMZM2G035620_P01	33.45	alpha/beta-Hydrolases superfamily protein	3e-110	77.87	AT2G32520.1	NP_180811.1	Mitochondrion	chloroplast
177	GRMZM2G376542_P01	49.53	PDI-like 2-3	2e-89	71.96	AT2G32920.1	NP_180851.1	Any other location	cytosol
178	GRMZM2G387389_P01	4.02	myosin heavy chain-related	2e-24	28.46	AT5G14990.1	NP_181020.2	Any other location	cytosol
179	GRMZM5G806257_P01	9.77	Trimeric LpxA-like enzyme	0	57.66	AT4G18300.1	NP_181042.1	Any other location	nuclear
180	GRMZM2G133121_P01	3.47	phosphoribosylaminoimidazole carboxylase, putative / AIR carboxylase, putative	0	68.29	AT2G37690.1	NP_181305.2	Chloroplast	chloroplast
181	GRMZM2G473172_P01	5.04	ubiquitin-protein ligases	2e-30	51.79	AT2G39810.1	NP_181511.3	Any other location	plasma membrane
182	GRMZM2G025214_P03	8.13	eukaryotic translation initiation factor 2	5e-102	66.41	AT2G39990.1	NP_181528.1	Any other location	chloroplast
183	GRMZM2G098153_P01	10.1	eukaryotic translation initiation factor 2	3e-112	69.37	AT2G39990.1	NP_181528.1	Chloroplast	chloroplast
184	GRMZM2G179976_P01	5.28	Ribosomal protein L10 family protein	5e-132	72.73	AT2G40010.1	NP_181530.1	Any other location	cytosol
185	GRMZM5G827266_P02	31.85	Ribosomal protein S26e family protein	2e-46	79.13	AT2G40590.1	NP_181591.1	Any other location	chloroplast
186	GRMZM2G071166_P01	6.82	unknown protein; INVOLVED IN: biological process unknown; LOCATED IN: chloroplast; EXPRESSED IN: 19 plant structures; EXPRESSED DURING: 10 growth stages; CONTAINS InterPro DOMAIN/s: Protein of unknown function DUF309 (InterPro:IPR005500); Has 349 Blast hits to 349 proteins in 112 species: Archae - 2; Bacteria - 189; Metazoa - 0; Fungi - 0; Plants - 31; Viruses - 0; Other Eukaryotes - 127 (source:…	7e-37	58.93	AT2G41120.1	NP_181645.1	Chloroplast	chloroplast
187	GRMZM2G403636_P01	5.26	P-loop containing nucleoside triphosphate hydrolases superfamily protein	0	70.32	AT3G58570.1	NP_181780.1	Chloroplast	nuclear
188	GRMZM2G024933_P02	30.57	Phosphoenolpyruvate carboxylase family protein	3e-55	66.01	AT2G43180.2	NP_181847.3	Any other location	cytosol
189	GRMZM2G033219_P02	14.75	6,7-dimethyl-8-ribityllumazine synthase / DMRL synthase / lumazine synthase / riboflavin synthase	2e-69	74.39	AT2G44050.1	NP_181933.1	Chloroplast	chloroplast
190	GRMZM2G170044_P01	9.22	Bifunctional inhibitor/lipid-transfer protein/seed storage 2S albumin superfamily protein	4e-38	43.43	AT2G44300.1	NP_181959.1	Mitochondrion	chloroplast
191	GRMZM2G010596_P01	9.09	ketopantoate hydroxymethyltransferase 1	3e-155	81.71	AT2G46110.1	NP_182135.1	Mitochondrion	chloroplast
192	GRMZM2G061928_P04	20.4	pyrophosphorylase 3	5e-100	83.25	AT2G46860.1	NP_182209.1	Any other location	cytosol
193	GRMZM2G104918_P02	19.16	pyrophosphorylase 3	1e-105	82.41	AT2G46860.1	NP_182209.1	Any other location	cytosol
194	GRMZM5G843537_P01	4.18	ATP binding cassette subfamily B4	0	50.7	AT2G47000.1	NP_182223.1	Any other location	plasma membrane
195	GRMZM2G063069_P02	6.43	Protein kinase superfamily protein	2e-145	71.72	AT3G01490.1	NP_186798.1	Any other location	cytosol
196	GRMZM2G118074_P01	16.06	Insulinase (Peptidase family M16) protein	5e-79	59.04	AT3G02090.1	NP_186858.1	Chloroplast	chloroplast
197	GRMZM2G324991_P03	17.1	Insulinase (Peptidase family M16) protein	1e-92	67.66	AT3G02090.1	NP_186858.1	Any other location	cytosol
198	GRMZM2G007715_P02	21.37	Insulinase (Peptidase family M16) protein	7e-96	75	AT3G02090.1	NP_186858.1	Any other location	mitochondria
199	GRMZM2G328224_P01	3.05	UDP-Glycosyltransferase superfamily protein	9e-100	39.78	AT3G02100.1	NP_186859.1	Any other location	chloroplast
200	GRMZM2G118362_P01	4.01	Tetratricopeptide repeat (TPR)-like superfamily protein	2e-105	39.53	AT4G11690.1	NP_186914.2	Mitochondrion	chloroplast
201	GRMZM2G004768_P01	8.7	peroxin 19-1	3e-68	52.46	AT3G03490.1	NP_186999.1	Any other location	nuclear
202	GRMZM2G037923_P03	4.97	Protein kinase family protein	0	74.44	AT3G03940.1	NP_187044.1	Chloroplast	chloroplast
203	GRMZM2G022107_P01	5.12	unknown protein; Has 1711 Blast hits to 1353 proteins in 195 species: Archae - 0; Bacteria - 64; Metazoa - 693; Fungi - 201; Plants - 207; Viruses - 0; Other Eukaryotes - 546 (source: NCBI BLink)	9e-52	33.83	AT3G04160.1	NP_187066.1	Chloroplast	chloroplast
204	GRMZM2G159237_P02	47.88	40s ribosomal protein SA B	4e-118	71.24	AT3G04770.2	NP_187128.1	Any other location	cytosol
205	GRMZM2G017741_P01	6.33	O-fucosyltransferase family protein	5e-140	56.58	AT3G05320.1	NP_187183.3	Secretory pathway	cytosol
206	GRMZM2G308064_P01	2.67	NB-ARC domain-containing disease resistance protein	1e-35	23.59	AT3G46710.1	NP_187360.1	Any other location	nuclear
207	GRMZM2G370470_P01	28.44	HEAT SHOCK PROTEIN 89.1	3e-110	70.71	AT3G07770.1	NP_187434.2	Chloroplast	chloroplast
208	GRMZM2G102756_P01	17.39	Clathrin, heavy chain	2e-62	83.7	AT3G08530.1	NP_187466.4	Any other location	cytosol
209	GRMZM2G068952_P01	27.97	Ribosomal protein L4/L1 family	6e-178	73.51	AT5G02870.2	NP_187574.1	Any other location	cytosol
210	GRMZM2G007695_P01	25.99	Ribosomal protein L4/L1 family	0	74.26	AT5G02870.2	NP_187574.1	Any other location	cytosol
211	GRMZM2G401139_P01	19.44	Cytochrome b-c1 complex, subunit 8 protein	7e-29	77.78	AT3G10860.1	NP_187697.1	Mitochondrion	mitochondria
212	GRMZM2G059991_P01	52.34	manganese superoxide dismutase 1	1e-97	74.46	AT3G10920.1	NP_187703.1	Mitochondrion	mitochondria
213	GRMZM2G124455_P01	48.5	manganese superoxide dismutase 1	2e-97	73.8	AT3G10920.1	NP_187703.1	Mitochondrion	mitochondria
214	GRMZM2G088880_P02	33.7	Zinc-binding ribosomal protein family protein	3e-45	93.48	AT3G10950.1	NP_187706.1	Any other location	chloroplast
215	GRMZM2G061745_P04	28.68	Mov34/MPN/PAD-1 family protein	9e-140	90.7	AT3G11270.1	NP_187736.1	Any other location	cytosol
216	GRMZM2G152328_P02	57.29	actin-11	0	97.88	AT3G12110.1	NP_187818.1	Any other location	cytoskeleton
217	GRMZM2G333399_P01	25.08	actin-11	1e-107	87.79	AT3G12110.1	NP_187818.1	Any other location	cytosol
218	GRMZM2G165945_P02	2.55	Protein of unknown function, DUF547	4e-27	43.12	AT3G13000.1	NP_187906.2	Any other location	nuclear
219	GRMZM5G841365_P02	29.22	Root hair defective 3 GTP-binding protein (RHD3)	6e-117	88.94	AT3G13870.1	NP_188003.1	Any other location	chloroplast
220	GRMZM2G148194_P05	5.45	Aldolase-type TIM barrel family protein	2e-141	65.93	AT3G14130.1	NP_188029.1	Any other location	cytosol
221	GRMZM2G153393_P01	2.85	STRUBBELIG-receptor family 4	0	60.68	AT3G13065.1	NP_188052.2	Mitochondrion	vacuolar membrane
222	GRMZM2G060583_P01	2.14	LRR and NB-ARC domains-containing disease resistance protein	4e-83	29.12	AT3G14460.1	NP_188064.1	Any other location	chloroplast
223	GRMZM5G879178_P02	1.85	LRR and NB-ARC domains-containing disease resistance protein	3e-97	31.57	AT3G14460.1	NP_188064.1	Any other location	nuclear
224	GRMZM2G069542_P01	6.04	phosphoenolpyruvate carboxylase 3	0	84.3	AT3G14940.1	NP_188112.1	Any other location	cytosol
225	GRMZM2G147260_P01	19.37	IQ-domain 10	6e-17	59.42	AT3G15050.1	NP_188123.1	Any other location	vacuolar membrane
226	GRMZM2G055857_P04	11.53	GroES-like zinc-binding alcohol dehydrogenase family protein	5e-132	69.25	AT3G15090.1	NP_188127.1	Mitochondrion	mitochondria
227	GRMZM2G116079_P05	10.92	Ran BP2/NZF zinc finger-like superfamily protein	4e-43	56	AT3G15680.1	NP_188189.1	Any other location	nuclear
228	GRMZM2G333786_P01	4.59	hAT dimerisation domain-containing protein	7e-70	31.43	AT3G17450.1	NP_188371.1	Any other location	cytosol
229	GRMZM2G323075_P01	3.55	hAT dimerisation domain-containing protein	6e-93	31.58	AT3G17450.1	NP_188371.1	Any other location	nuclear
230	GRMZM2G062552_P02	5.57	Glycosyltransferase family 61 protein	7e-93	43.64	AT3G18180.1	NP_188446.1	Any other location	nuclear
231	GRMZM2G085909_P01	5.79	TCP-1/cpn60 chaperonin family protein	0	78.77	AT3G18190.1	NP_188447.1	Any other location	cytosol
232	GRMZM2G101271_P03	10.03	presequence protease 1	6e-116	70.44	AT3G19170.1	NP_188548.2	Secretory pathway	cytosol
233	GRMZM2G355574_P01	2.58	flower-specific, phytochrome-associated protein phosphatase 3	7e-26	47.14	AT3G19980.1	NP_188632.1	Chloroplast	chloroplast
234	GRMZM2G174696_P01	13.77	translocase of the outer mitochondrial membrane 40	6e-129	70.55	AT3G20000.1	NP_188634.1	Any other location	cytosol
235	GRMZM2G043983_P01	13.81	translocase of the outer mitochondrial membrane 40	1e-126	69.9	AT3G20000.1	NP_188634.1	Any other location	nuclear
236	GRMZM2G110626_P01	3.67	T-complex protein 1 alpha subunit	0	86.06	AT3G20050.1	NP_188640.1	Any other location	cytosol
237	GRMZM2G080380_P01	6.78	PYRIMIDINE B	6e-148	82.14	AT3G20330.1	NP_188668.1	Chloroplast	chloroplast
238	GRMZM2G161212_P01	12.2	unknown protein; FUNCTIONS IN: molecular function unknown; INVOLVED IN: N-terminal protein myristoylation; EXPRESSED IN: 22 plant structures; EXPRESSED DURING: 13 growth stages; Has 29 Blast hits to 29 proteins in 12 species: Archae - 0; Bacteria - 0; Metazoa - 2; Fungi - 0; Plants - 27; Viruses - 0; Other Eukaryotes - 0 (source: NCBI BLink)	4e-35	42.27	AT3G21400.1	NP_188777.1	Chloroplast	chloroplast
239	GRMZM2G102878_P03	10.19	fatA acyl-ACP thioesterase	7e-138	79.52	AT3G25110.1	NP_189147.1	Mitochondrion	mitochondria
240	GRMZM2G045720_P01	12.79	eukaryotic release factor	0	78.47	AT1G12920.1	NP_189295.3	Any other location	cytosol
241	GRMZM2G314434_P01	40.49	translocase outer membrane 20-1	6e-24	57.3	AT1G27390.1	NP_189343.1	Any other location	mitochondria
242	GRMZM2G148374_P01	6.1	H(+)-ATPase 6	0	82.7	AT2G07560.1	NP_189850.1	Any other location	plasma membrane
243	GRMZM2G004276_P02	4.72	DNAJ homologue 3	8e-82	61.45	AT3G44110.1	NP_189997.1	Any other location	nuclear
244	GRMZM2G021784_P01	10.91	INVOLVED IN: protein processing; LOCATED IN: mitochondrion, endoplasmic reticulum, plasma membrane, vacuole; EXPRESSED IN: 25 plant structures; EXPRESSED DURING: 13 growth stages; CONTAINS InterPro DOMAIN/s: Nicalin (InterPro:IPR016574), EF-Hand 1, calcium-binding site (InterPro:IPR018247), Nicastrin (InterPro:IPR008710); Has 245 Blast hits to 243 proteins in 99 species: Archae - 6; Bacteria - 10…	0	64.43	AT3G44330.1	NP_190019.1	Secretory pathway	chloroplast
245	GRMZM2G176403_P01	2.84	NB-ARC domain-containing disease resistance protein	4e-24	27.68	AT3G46730.1	NP_190237.1	Secretory pathway	chloroplast
246	GRMZM2G161245_P02	33.5	malate dehydrogenase	8e-157	78.09	AT3G47520.1	NP_190336.1	Chloroplast	chloroplast
247	GRMZM2G116258_P01	11.6	glutamate-1-semialdehyde 2,1-aminomutase 2	0	77.64	AT5G63570.1	NP_190442.1	Chloroplast	chloroplast
248	GRMZM2G086486_P02	7.71	Nucleic acid-binding, OB-fold-like protein	2e-74	86.79	AT3G48930.1	NP_190462.1	Mitochondrion	chloroplast
249	GRMZM2G006080_P01	8.33	Malectin/receptor-like protein kinase family protein	0	65.02	AT2G21480.1	NP_190723.1	Secretory pathway	plasma membrane
250	GRMZM2G398685_P01	14.89	ATPase, AAA-type, CDC48 protein	3e-45	90	AT3G53230.1	NP_190891.1	Secretory pathway	chloroplast
251	AC182617.3_FGP001	20.11	diaminopimelate epimerase family protein	1e-145	75.71	AT3G53580.1	NP_190926.1	Chloroplast	chloroplast
252	GRMZM2G168096_P01	1.33	DNA binding;ATP binding;nucleic acid binding;binding;helicases;ATP binding;DNA binding;helicases	0	60.88	AT3G54280.2	NP_190996.3	Mitochondrion	chloroplast
253	GRMZM2G146206_P01	42.08	triosephosphate isomerase	7e-81	80	AT3G55440.1	NP_191104.1	Secretory pathway	cytosol
254	GRMZM2G018177_P03	30.77	triosephosphate isomerase	1e-62	79.72	AT3G55440.1	NP_191104.1	Secretory pathway	extracellular
255	GRMZM2G113332_P01	34.82	copper chaperone	6e-28	81.54	AT3G56240.1	NP_191183.1	Secretory pathway	cytosol
256	GRMZM2G061187_P01	13.23	unknown protein; FUNCTIONS IN: molecular function unknown; INVOLVED IN: biological process unknown; LOCATED IN: mitochondrion, vacuole; EXPRESSED IN: 22 plant structures; EXPRESSED DURING: 13 growth stages; BEST Arabidopsis thaliana protein match is: unknown protein (TAIR:AT2G40800.1); Has 3121 Blast hits to 1477 proteins in 196 species: Archae - 12; Bacteria - 170; Metazoa - 996; Fungi - 324; Pl…	2e-110	68.18	AT3G56430.1	NP_191202.1	Mitochondrion	chloroplast
257	GRMZM2G305159_P02	3.71	autoinhibited Ca2+-ATPase 11	0	59.34	AT3G57330.1	NP_191292.1	Chloroplast	plasma membrane
258	GRMZM2G100864_P02	2.97	Calcium-dependent lipid-binding (CaLB domain) plant phosphoribosyltransferase family protein	0	82.22	AT5G12970.1	NP_191347.1	Any other location	plasma membrane
259	GRMZM2G435373_P01	17.3	RAB GDP dissociation inhibitor 2	0	84.46	AT2G44100.2	NP_191551.1	Any other location	cytosol
260	GRMZM2G027835_P02	7.73	dihydrodipicolinate synthase 1	4e-154	73.47	AT3G60880.2	NP_191647.1	Mitochondrion	chloroplast
261	GRMZM2G039166_P01	7.02	homocysteine methyltransferase 2	4e-120	62.85	AT3G63250.1	NP_191884.1	Any other location	cytosol
262	GRMZM2G072240_P01	9.78	serine carboxypeptidase-like 40	1e-117	45.59	AT3G63470.1	NP_191906.1	Secretory pathway	chloroplast
263	GRMZM2G044822_P01	21.92	Late embryogenesis abundant (LEA) hydroxyproline-rich glycoprotein family	9e-23	36.36	AT5G06330.1	NP_192050.1	Mitochondrion	chloroplast
264	GRMZM2G039396_P01	6.52	Flavin containing amine oxidoreductase family	0	74.27	AT4G01690.2	NP_192078.1	Chloroplast	chloroplast
265	GRMZM2G086636_P01	24.33	secretion-associated RAS super family 2	1e-107	95.85	AT3G62560.1	NP_192117.1	Mitochondrion	chloroplast
266	GRMZM2G318780_P02	7.42	sucrose synthase 3	0	79.83	AT4G02280.1	NP_192137.1	Any other location	cytosol
267	GRMZM2G081652_P01	9.11	SEC14 cytosolic factor family protein / phosphoglyceride transfer family protein	8e-123	58.82	AT4G09160.1	NP_192655.2	Any other location	nuclear
268	GRMZM2G179215_P01	20.49	RAB GTPase homolog G3A	1e-39	75.51	AT4G09720.1	NP_192710.1	Secretory pathway	extracellular
269	GRMZM2G178341_P01	55.26	S18 ribosomal protein	3e-78	86.84	AT4G09800.1	NP_192718.1	Any other location	cytosol
270	GRMZM2G348666_P02	8.35	tRNA synthetase class I (I, L, M and V) family protein	4e-86	51.11	AT4G10320.1	NP_192770.2	Any other location	cytosol
271	GRMZM2G124820_P01	10.86	Phosphoenolpyruvate carboxylase family protein	6e-100	60.69	AT4G10750.1	NP_192813.1	Chloroplast	chloroplast
272	GRMZM2G070487_P01	8.31	eukaryotic translation initiation factor 3A	1e-54	48.86	AT4G11420.1	NP_192881.1	Any other location	nuclear
273	GRMZM2G410623_P01	1.61	Pentatricopeptide repeat (PPR) superfamily protein	9e-111	30.81	AT4G13650.1	NP_193101.2	Mitochondrion	chloroplast
274	GRMZM2G039238_P01	13.01	serine hydroxymethyltransferase 4	0	80.89	AT4G13930.1	NP_193129.1	Chloroplast	chloroplast
275	GRMZM2G042343_P03	7.99	RNA-binding (RRM/RBD/RNP motifs) family protein	4e-42	47.12	AT4G26650.2	NP_193166.2	Any other location	cytosol
276	GRMZM2G051270_P01	23.31	Pseudouridine synthase/archaeosine transglycosylase-like family protein	0	77.83	AT4G14680.1	NP_193204.1	Chloroplast	chloroplast
277	GRMZM2G156516_P02	15.15	Fumarylacetoacetate (FAA) hydrolase family	2e-91	69.91	AT3G16700.1	NP_193329.1	Mitochondrion	cytosol
278	GRMZM2G094655_P01	13.25	ATP-dependent caseinolytic (Clp) protease/crotonase family protein	1e-101	64.1	AT4G16800.1	NP_193413.2	Mitochondrion	chloroplast
279	GRMZM2G359070_P04	2.81	L-Aspartase-like family protein	2e-156	69.65	AT1G36280.2	NP_193579.2	Chloroplast	chloroplast
280	GRMZM2G018619_P01	58.53	RAB GTPase homolog A1D	2e-107	86.05	AT5G45750.1	NP_193615.1	Any other location	cytosol
281	GRMZM2G161540_P01	4.08	Exostosin family protein	2e-127	55.5	AT4G22580.1	NP_193989.1	Chloroplast	chloroplast
282	GRMZM2G025387_P02	8.68	calcium-dependent protein kinase 6	0	80.26	AT4G23650.1	NP_194096.1	Mitochondrion	chloroplast
283	GRMZM5G856738_P01	15.23	calcium-dependent protein kinase 6	4e-143	78.45	AT4G23650.1	NP_194096.1	Any other location	cytosol
284	GRMZM2G002614_P01	4.43	AMP-dependent synthetase and ligase family protein	0	70.92	AT4G23850.1	NP_194116.1	Any other location	chloroplast
285	GRMZM2G140614_P02	16.69	phosphoglucose isomerase 1	0	75.41	AT4G24620.2	NP_194193.2	Chloroplast	chloroplast
286	GRMZM2G076075_P02	8.72	phosphoglucose isomerase 1	0	82.85	AT4G24620.2	NP_194193.2	Chloroplast	chloroplast
287	GRMZM2G010406_P01	27.65	arginosuccinate synthase family	0	81.12	AT4G24830.2	NP_194214.2	Chloroplast	chloroplast
288	GRMZM2G086267_P02	26.58	Ubiquitin family protein	2e-10	65.12	AT4G24990.1	NP_194229.1	Any other location	cytosol
289	GRMZM2G180909_P01	11.61	RNA-binding KH domain-containing protein	5e-108	48.48	AT4G26000.1	NP_194330.1	Any other location	cytosol
290	GRMZM2G158136_P01	11.76	P-loop containing nucleoside triphosphate hydrolases superfamily protein	2e-163	73.25	AT5G53540.1	NP_194498.1	Secretory pathway	chloroplast
291	GRMZM2G049495_P01	14.02	acyl-CoA binding protein 2	5e-96	53.6	AT4G27780.1	NP_194507.1	Secretory pathway	endoplasmic reticulum
292	GRMZM2G104081_P03	6.76	hexokinase 1	1e-169	63.17	AT4G29130.1	NP_194642.1	Secretory pathway	cytoskeleton
293	GRMZM2G058745_P01	16.5	hexokinase 1	0	67.54	AT4G29130.1	NP_194642.1	Chloroplast	extracellular
294	GRMZM2G050570_P01	11.76	Pyridoxal-5'-phosphate-dependent enzyme family protein	0	77.8	AT4G29840.1	NP_194713.1	Chloroplast	chloroplast
295	GRMZM2G179797_P03	10.48	Pyridoxal-5'-phosphate-dependent enzyme family protein	0	74.56	AT4G29840.1	NP_194713.1	Chloroplast	chloroplast
296	GRMZM2G341058_P01	7.26	H(+)-ATPase 2	0	79.05	AT4G30190.1	NP_194748.1	Any other location	plasma membrane
297	GRMZM2G360455_P01	1.76	Protein phosphatase 2C family protein	6e-157	65.59	AT2G25070.1	NP_194914.1	Mitochondrion	plasma membrane
298	GRMZM2G065899_P01	8.77	calcium-binding EF hand family protein	3e-77	57.38	AT4G32060.1	NP_194934.1	Secretory pathway	cytosol
299	GRMZM2G113351_P01	3.8	alpha/beta-Hydrolases superfamily protein	0	57.04	AT4G34310.1	NP_195157.2	Mitochondrion	mitochondria
300	GRMZM2G150166_P01	6.15	cyclase associated protein 1	1e-180	64.6	AT4G34490.1	NP_195175.1	Any other location	chloroplast
301	GRMZM2G116872_P01	29.32	isocitrate dehydrogenase I	7e-78	77.17	AT4G35260.1	NP_195290.1	Mitochondrion	chloroplast
302	GRMZM2G165926_P02	11.25	regulatory particle non-ATPase 10	2e-132	63.43	AT4G38630.1	NP_195575.1	Any other location	nuclear
303	GRMZM2G018275_P01	19.61	Lipase/lipooxygenase, PLAT/LH2 family protein	3e-46	57.34	AT4G39730.1	NP_195683.1	Secretory pathway	chloroplast
304	GRMZM2G120652_P01	5.81	Aldolase-type TIM barrel family protein	3e-154	84.39	AT5G01410.1	NP_195761.1	Chloroplast	chloroplast
305	GRMZM2G085932_P01	16.35	Mitochondrial glycoprotein family protein	2e-34	41.29	AT2G39795.1	NP_195825.1	Chloroplast	mitochondria
306	GRMZM2G341404_P01	3.78	homolog of mamallian P58IPK	8e-154	69.25	AT5G03160.1	NP_195936.1	Chloroplast	chloroplast
307	GRMZM2G073054_P02	6.28	starch branching enzyme 2.2	0	84.52	AT5G03650.1	NP_195985.3	Chloroplast	chloroplast
308	GRMZM2G083783_P01	11.78	RNA-binding (RRM/RBD/RNP motifs) family protein with retrovirus zinc finger-like domain	6e-50	46.56	AT5G04280.1	NP_196048.1	Any other location	mitochondria
309	GRMZM2G090338_P01	10.08	sulfite reductase	0	77.11	AT5G04590.1	NP_196079.1	Chloroplast	chloroplast
310	GRMZM2G157157_P01	23.93	translocon at the outer envelope membrane of chloroplasts 34	2e-115	62.95	AT5G05000.1	NP_196119.1	Any other location	cytosol
311	GRMZM2G003109_P01	4.67	anthranilate synthase alpha subunit 1	0	67.47	AT5G05730.2	NP_196192.1	Chloroplast	chloroplast
312	GRMZM2G085054_P02	6.54	UDP-Glycosyltransferase superfamily protein	4e-92	39.26	AT5G05900.1	NP_196209.1	Mitochondrion	chloroplast
313	GRMZM2G178227_P02	4.78	splicing factor-related	6e-131	59.43	AT5G06160.1	NP_196234.3	Any other location	nuclear
314	GRMZM2G058057_P01	77.36	mitochondrial import receptor subunit TOM5 homolog	7e-13	56.25	AT5G08040.1	NP_196421.1	Any other location	chloroplast
315	GRMZM2G122983_P02	10.84	vacuolar protein sorting-associated protein 20.2	6e-64	65.66	AT5G09260.1	NP_196488.1	Any other location	cytosol
316	GRMZM2G407517_P01	4.35	actin 7	2e-117	88.6	AT5G09810.1	NP_196543.1	Mitochondrion	chloroplast
317	GRMZM2G126190_P03	68.97	actin 7	0	97.88	AT5G09810.1	NP_196543.1	Any other location	cytoskeleton
318	GRMZM2G084769_P01	48.78	actin 7	6e-83	97.26	AT5G09810.1	NP_196543.1	Any other location	cytosol
319	GRMZM2G467212_P01	9.35	actin 7	3e-53	60.34	AT5G09810.1	NP_196543.1	Any other location	cytosol
320	GRMZM2G064993_P01	20.88	annexin 7	3e-115	62.1	AT5G10230.1	NP_196585.1	Chloroplast	mitochondria
321	GRMZM2G124059_P01	11.43	L-Aspartase-like family protein	0	72.19	AT5G10920.1	NP_196653.1	Chloroplast	chloroplast
322	GRMZM5G899188_P01	53.25	17.6 kDa class II heat shock protein	4e-41	62.42	AT5G12020.1	NP_196763.1	Any other location	cytosol
323	GRMZM2G024838_P01	20.92	Ribosomal protein L10 family protein	3e-49	56.16	AT5G13510.1	NP_196855.1	Mitochondrion	chloroplast
324	GRMZM2G424582_P01	2.97	protein kinases;ubiquitin-protein ligases	0	64	AT5G13530.2	NP_196857.2	Any other location	cytosol
325	GRMZM2G018223_P01	3.15	IKI3 family protein	0	50.93	AT5G13680.1	NP_196872.1	Mitochondrion	chloroplast
326	GRMZM2G082581_P01	23.91	Isocitrate/isopropylmalate dehydrogenase family protein	2e-169	85.98	AT5G14590.1	NP_196963.2	Mitochondrion	chloroplast
327	GRMZM2G058133_P01	5.03	Pentatricopeptide repeat (PPR) superfamily protein	1e-157	50.76	AT1G74630.1	NP_197034.2	Mitochondrion	chloroplast
328	GRMZM2G073725_P01	13.74	reversibly glycosylated polypeptide 2	0	87.29	AT5G15650.1	NP_197069.1	Any other location	cytosol
329	GRMZM2G128057_P01	3.94	Plant protein of unknown function (DUF827)	2e-72	33.63	AT3G02930.2	NP_197175.1	Any other location	nuclear
330	GRMZM2G066615_P01	23.34	AAA-type ATPase family protein	0	68.32	AT2G18330.1	NP_197195.2	Secretory pathway	extracellular
331	GRMZM2G178415_P01	27.49	glutamate dehydrogenase 1	0	84.67	AT5G18170.1	NP_197318.1	Mitochondrion	cytosol
332	GRMZM2G089484_P01	5.21	mitogen-activated protein kinase 16	0	74	AT5G19010.1	NP_197402.1	Any other location	nuclear
333	GRMZM2G391936_P05	5.54	ADP glucose pyrophosphorylase large subunit 1	0	77.54	AT5G19220.1	NP_197423.1	Mitochondrion	chloroplast
334	GRMZM2G142456_P01	2.54	unknown protein; LOCATED IN: chloroplast; EXPRESSED IN: 22 plant structures; EXPRESSED DURING: 13 growth stages; BEST Arabidopsis thaliana protein match is: unknown protein (TAIR:AT2G19390.1); Has 30201 Blast hits to 17322 proteins in 780 species: Archae - 12; Bacteria - 1396; Metazoa - 17338; Fungi - 3422; Plants - 5037; Viruses - 0; Other Eukaryotes - 2996 (source: NCBI BLink)	1e-65	30.17	AT5G22450.1	NP_197637.2	Any other location	nuclear
335	GRMZM2G033626_P01	11.4	Mov34/MPN/PAD-1 family protein	2e-170	93.18	AT5G23540.2	NP_197745.1	Any other location	nuclear
336	GRMZM2G034985_P03	3.27	Protein of unknown function, DUF642	3e-133	63.98	AT5G25460.1	NP_197928.1	Chloroplast	chloroplast
337	GRMZM2G118770_P01	5.52	NADP-malic enzyme	0	75.4	AT1G79750.1	NP_197960.1	Mitochondrion	chloroplast
338	GRMZM2G074974_P02	16.1	seryl-tRNA synthetase / serine--tRNA ligase	2e-18	41.53	AT5G27470.1	NP_198099.1	Any other location	cytosol
339	GRMZM2G355297_P01	11.94	seryl-tRNA synthetase / serine--tRNA ligase	5e-35	51.88	AT5G27470.1	NP_198099.1	Any other location	cytosol
340	GRMZM2G123486_P02	9.75	Heavy metal transport/detoxification superfamily protein	3e-23	58.9	AT5G27690.1	NP_198121.1	Any other location	nuclear
341	GRMZM2G117956_P01	10.67	Methylenetetrahydrofolate reductase family protein	2e-124	50.69	AT5G38710.1	NP_198687.1	Any other location	mitochondria
342	GRMZM2G116196_P02	3.41	unknown protein; Has 474 Blast hits to 433 proteins in 138 species: Archae - 6; Bacteria - 80; Metazoa - 195; Fungi - 44; Plants - 59; Viruses - 0; Other Eukaryotes - 90 (source: NCBI BLink)	1e-177	56.48	AT5G38880.1	NP_198704.2	Any other location	cytosol
343	GRMZM5G832108_P01	39.9	Ribosomal protein S4	1e-94	90.37	AT5G39850.1	NP_198801.1	Any other location	nuclear
344	GRMZM2G302259_P01	25.53	succinate dehydrogenase 2-2	9e-114	69.64	AT5G40650.1	NP_198881.1	Mitochondrion	mitochondria
345	GRMZM2G020660_P01	20.09	Ubiquitin-like superfamily protein	2e-34	38.37	AT5G42220.1	NP_199037.2	Any other location	cytosol
346	GRMZM2G150656_P03	35.25	sterol carrier protein 2	3e-47	69.92	AT5G42890.1	NP_199103.1	Any other location	-
347	GRMZM2G371375_P01	15.08	Late embryogenesis abundant protein (LEA) family protein	2e-14	36.17	AT5G44310.2	NP_199244.1	Mitochondrion	chloroplast
347	GRMZM2G043521_P01	15.08	Protein of unknown function (DUF1264)	1e-82	55.16	AT5G45690.1	NP_199381.1	Any other location	chloroplast
348	GRMZM2G098129_P01	1.62	Guanylate-binding family protein	0	57.94	AT5G46070.1	NP_199419.2	Any other location	cytosol
349	GRMZM2G300965_P01	9.88	respiratory burst oxidase homologue D	0	55.3	AT5G47910.1	NP_199602.1	Secretory pathway	plasma membrane
350	GRMZM2G163437_P01	25.34	ADP glucose pyrophosphorylase 1	0	89.57	AT5G48300.1	NP_199641.1	Chloroplast	chloroplast
351	GRMZM2G106213_P02	28.24	ADP glucose pyrophosphorylase 1	0	86.3	AT5G48300.1	NP_199641.1	Chloroplast	chloroplast
352	GRMZM2G033526_P02	13.27	plastidic pyruvate kinase beta subunit 1	0	76.36	AT5G52920.1	NP_200104.1	Chloroplast	chloroplast
353	AC196475.3_FGP004	17.03	O-methyltransferase 1	1e-128	58.97	AT5G54160.1	NP_200227.1	Any other location	cytosol
354	GRMZM2G138800_P01	12.81	flavodoxin-like quinone reductase 1	1e-90	77.23	AT5G54500.1	NP_200261.1	Secretory pathway	cytosol
355	GRMZM2G159643_P01	14.29	flavodoxin-like quinone reductase 1	8e-92	78.71	AT5G54500.1	NP_200261.1	Secretory pathway	cytosol
356	GRMZM2G038821_P01	3.13	pyruvate decarboxylase-2	0	76.39	AT5G54960.1	NP_200307.1	Any other location	chloroplast
357	GRMZM2G157334_P03	48.21	RAN GTPase 3	6e-100	98.26	AT5G55190.1	NP_200330.1	Any other location	cytosol
358	AC200210.1_FGP006	8.71	Insulinase (Peptidase family M16) protein	7e-78	65.94	AT5G56730.1	NP_200484.1	Any other location	cytosol
359	GRMZM2G392649_P02	2.43	Insulinase (Peptidase family M16) protein	0	64.83	AT5G56730.1	NP_200484.1	Any other location	plasma membrane
360	GRMZM2G132712_P03	1.49	autoinhibited Ca2+ -ATPase, isoform 8	0	65.89	AT5G57110.2	NP_200521.3	Mitochondrion	plasma membrane
361	GRMZM2G387076_P02	7.24	SNARE-like superfamily protein	7e-92	75.12	AT5G58060.1	NP_200614.1	Chloroplast	chloroplast
362	GRMZM2G178244_P01	12.41	SNARE-like superfamily protein	4e-93	76.06	AT5G58060.1	NP_200614.1	Any other location	nuclear
363	GRMZM2G114064_P01	8.13	smr (Small MutS Related) domain-containing protein	1e-30	56.64	AT5G58720.1	NP_200680.1	Mitochondrion	cytosol
364	GRMZM2G135068_P02	16.18	Ribosomal protein S8e family protein	2e-63	64.9	AT5G59240.1	NP_200732.2	Mitochondrion	chloroplast
365	GRMZM2G177720_P01	41.83	Ribosomal protein S8 family protein	3e-69	94.62	AT1G07770.1	NP_200793.1	Secretory pathway	chloroplast
366	GRMZM2G039900_P01	50	RAB GTPase homolog A1F	1e-115	92.09	AT5G60860.1	NP_200894.1	Any other location	cytosol
367	GRMZM2G020661_P01	47.22	RAB GTPase homolog A1F	3e-114	89.77	AT5G60860.1	NP_200894.1	Any other location	cytosol
368	GRMZM2G023436_P02	26.82	RAB GTPase homolog A1F	3e-98	77.88	AT5G60860.1	NP_200894.1	Any other location	cytosol
369	GRMZM2G150521_P01	11.81	glycine-rich RNA-binding protein 2	4e-36	56.67	AT4G13850.3	NP_200911.1	Mitochondrion	cytosol
370	GRMZM2G015832_P01	20.85	calnexin 1	6e-74	79.87	AT5G61790.1	NP_200987.1	Mitochondrion	nuclear
371	GRMZM2G166771_P01	11.17	cyclin-dependent kinase E;1	2e-158	81.31	AT5G63610.1	NP_201166.1	Any other location	nuclear
372	GRMZM2G086258_P01	5.07	dicarboxylate transport 2.1	0	67.51	AT5G64290.1	NP_201234.1	Mitochondrion	chloroplast
373	GRMZM2G139093_P02	5.7	unknown protein; FUNCTIONS IN: molecular function unknown; INVOLVED IN: biological process unknown; LOCATED IN: endomembrane system; EXPRESSED IN: 17 plant structures; EXPRESSED DURING: 10 growth stages; Has 35333 Blast hits to 34131 proteins in 2444 species: Archae - 798; Bacteria - 22429; Metazoa - 974; Fungi - 991; Plants - 531; Viruses - 0; Other Eukaryotes - 9610 (source: NCBI BLink)	3e-120	54.03	AT5G64510.1	NP_201256.2	Secretory pathway	vacuolar membrane
374	GRMZM2G061280_P01	22.68	RAB GTPase homolog A4A	4e-33	80.95	AT5G65270.1	NP_201330.1	Secretory pathway	cytosol
375	GRMZM2G159028_P02	21.9	RNA-binding (RRM/RBD/RNP motifs) family protein	2e-65	62.12	AT5G66010.1	NP_201402.3	Any other location	chloroplast
376	GRMZM2G365774_P01	6.55	Peroxidase superfamily protein	7e-65	42.76	AT5G66390.1	NP_201440.1	Mitochondrion	chloroplast
377	GRMZM2G306945_P01	5.83	succinate dehydrogenase 1-1	6e-57	88.52	AT5G66760.1	NP_201477.1	Chloroplast	chloroplast
378	GRMZM2G109271_P02	9	succinate dehydrogenase 1-1	1e-57	90.91	AT5G66760.1	NP_201477.1	Mitochondrion	cytosol
379	GRMZM2G055025_P01	51.64	voltage dependent anion channel 2	4e-94	58.76	AT5G67500.1	NP_201551.1	Any other location	mitochondria
380	AC194970.5_FGP009	10.88	P-loop containing nucleoside triphosphate hydrolases superfamily protein	0	76.97	AT5G67630.1	NP_201564.1	Any other location	cytosol
381	GRMZM2G058087_P01	12.97	P-loop containing nucleoside triphosphate hydrolases superfamily protein	0	77.18	AT5G67630.1	NP_201564.1	Any other location	cytosol
382	GRMZM2G012690_P01	5.05	ubiquitin-associated (UBA)/TS-N domain-containing protein	2e-155	73.75	AT1G04850.1	NP_563718.1	Any other location	nuclear
383	GRMZM5G862017_P01	8.04	Ribosomal protein L1p/L10e family	1e-51	57.41	AT5G22440.1	NP_563813.2	Mitochondrion	cytosol
384	GRMZM2G029559_P02	26.09	Translation elongation factor EF1B, gamma chain	0	74.64	AT1G57720.1	NP_563848.1	Any other location	chloroplast
385	GRMZM2G068862_P01	5.49	ATP phosphoribosyl transferase 2	7e-144	63.73	AT1G09795.1	NP_563853.1	Chloroplast	chloroplast
386	GRMZM2G026231_P01	6.38	transmembrane nine 1	0	85.69	AT1G10950.1	NP_563881.1	Mitochondrion	plasma membrane
387	GRMZM2G084279_P02	18.03	FAD/NAD(P)-binding oxidoreductase	1e-59	59.68	AT1G15140.1	NP_563963.1	Any other location	chloroplast
388	GRMZM2G115828_P01	40.52	ubiquitin-conjugating enzyme 36	9e-85	97.39	AT1G16890.2	NP_564011.1	Any other location	mitochondria
389	GRMZM2G366402_P01	10.58	RING/FYVE/PHD zinc finger superfamily protein	5e-112	68.86	AT1G20110.1	NP_564103.1	Any other location	chloroplast
390	GRMZM2G079348_P02	14.2	catalase 1	0	72.27	AT1G20630.1	NP_564121.1	Any other location	cytosol
391	AC233952.1_FGP006	16.59	Tetratricopeptide repeat (TPR)-like superfamily protein	1e-40	45.16	AT1G26460.1	NP_564247.1	Mitochondrion	mitochondria
392	GRMZM2G161274_P02	26.2	ribonuclease 3	8e-80	55.16	AT1G26820.1	NP_564264.1	Secretory pathway	extracellular
393	GRMZM2G061990_P01	9.85	carbamoyl phosphate synthetase B	0	78.72	AT1G29900.1	NP_564338.1	Chloroplast	mitochondria
394	GRMZM2G116689_P03	33.33	related to ubiquitin 1	1e-82	98.04	AT1G31340.1	NP_564379.2	Any other location	-
395	GRMZM2G045818_P02	7.54	Ribosomal L18p/L5e family protein	4e-32	52.07	AT1G31817.1	NP_564385.1	Mitochondrion	chloroplast
396	GRMZM2G069708_P01	22.22	NAD(P)-binding Rossmann-fold superfamily protein	2e-113	74.52	AT1G32220.1	NP_564390.1	Chloroplast	chloroplast
397	GRMZM2G176443_P02	8.33	PDI-like 5-2	3e-145	59.16	AT1G35620.1	NP_564462.1	Secretory pathway	chloroplast
398	GRMZM2G146965_P01	50.22	succinate dehydrogenase 5	2e-62	63.16	AT1G47420.1	NP_564506.1	Mitochondrion	chloroplast
399	GRMZM2G164562_P01	16.82	chorismate synthase, putative / 5-enolpyruvylshikimate-3-phosphate phospholyase, putative	0	75.71	AT1G48850.3	NP_564534.1	Chloroplast	chloroplast
400	GRMZM2G072909_P02	13.08	Class I glutamine amidotransferase-like superfamily protein	8e-65	58.18	AT1G53280.1	NP_564626.1	Mitochondrion	chloroplast
401	GRMZM2G123719_P01	3.52	Translation elongation factor EFG/EF2 protein	0	87.05	AT1G62750.1	NP_564801.1	Mitochondrion	chloroplast
402	GRMZM2G053764_P05	21.15	ubiquitin-conjugating enzyme 5	2e-40	76.15	AT5G41340.1	NP_564817.2	Secretory pathway	chloroplast
403	GRMZM2G173317_P02	24.17	unknown protein; FUNCTIONS IN: molecular function unknown; INVOLVED IN: biological process unknown; LOCATED IN: endoplasmic reticulum, plasma membrane; EXPRESSED IN: 24 plant structures; EXPRESSED DURING: 13 growth stages; Has 149 Blast hits to 149 proteins in 49 species: Archae - 0; Bacteria - 0; Metazoa - 98; Fungi - 0; Plants - 47; Viruses - 0; Other Eukaryotes - 4 (source: NCBI BLink)	3e-46	53.03	AT1G65270.3	NP_564847.1	Secretory pathway	chloroplast
404	GRMZM2G067752_P03	12.84	annexin 5	7e-68	48.02	AT1G68090.1	NP_564920.1	Any other location	chloroplast
405	GRMZM2G117230_P02	6.55	alanine aminotransferase 2	7e-156	56.81	AT1G72330.1	NP_565040.2	Any other location	chloroplast
406	GRMZM2G042195_P01	11.38	RNA-binding (RRM/RBD/RNP motifs) family protein	4e-62	48.75	AT1G76460.1	NP_565132.2	Chloroplast	nuclear
407	GRMZM2G408768_P01	44.74	general regulatory factor 2	1e-120	81.08	AT1G78300.1	NP_565176.1	Any other location	-
408	GRMZM2G140545_P01	23.17	general regulatory factor 2	2e-117	79.77	AT1G78300.1	NP_565176.1	Any other location	cytosol
409	GRMZM2G129357_P01	22.97	glutathione S-transferase TAU 19	3e-75	59.72	AT1G78380.1	NP_565178.1	Secretory pathway	cytosol
410	GRMZM2G139977_P01	1.16	histone acetyltransferase of the CBP family 1	0	62.1	AT1G79000.1	NP_565197.3	Any other location	nuclear
411	GRMZM2G346168_P01	3.14	Protein kinase superfamily protein	2e-46	78.76	AT1G79600.1	NP_565214.1	Any other location	cytosol
412	GRMZM2G109753_P01	8.16	scramblase-related	2e-103	58.65	AT2G04940.1	NP_565319.1	Mitochondrion	mitochondria
413	GRMZM2G171254_P02	22.55	unknown protein; FUNCTIONS IN: molecular function unknown; INVOLVED IN: biological process unknown; LOCATED IN: mitochondrion; EXPRESSED IN: 7 plant structures; EXPRESSED DURING: 4 anthesis, C globular stage, petal differentiation and expansion stage; Has 106 Blast hits to 103 proteins in 21 species: Archae - 0; Bacteria - 5; Metazoa - 0; Fungi - 4; Plants - 87; Viruses - 0; Other Eukaryotes - 10…	2e-11	30	AT2G14095.1	NP_565361.1	Chloroplast	chloroplast
414	GRMZM2G116427_P01	9.5	Protein of unknown function (DUF1640)	6e-92	82.14	AT2G16460.1
415	GRMZM2G025342_P01	5.14	Transducin family protein / WD-40 repeat family protein	3e-19	48.65	AT2G19520.1	NP_565456.2	Chloroplast	nuclear
416	GRMZM2G153227_P01	43.75	nucleolar RNA-binding Nop10p family protein	1e-25	82.81	AT2G20490.1	NP_565472.1	Any other location	nuclear
417	GRMZM2G097820_P02	7.41	lumazine-binding family protein	2e-63	50.19	AT2G20690.1	NP_565482.1	Chloroplast	chloroplast
418	GRMZM2G067989_P02	11	DNAJ heat shock family protein	5e-63	52.02	AT2G22360.1	NP_565533.1	Mitochondrion	chloroplast
419	GRMZM2G320920_P01	12.31	Transducin/WD40 repeat-like superfamily protein	4e-91	64.54	AT2G26060.1	NP_565615.1	Any other location	chloroplast
420	GRMZM2G067522_P01	19.18	Nucleic acid-binding, OB-fold-like protein	4e-52	74.05	AT4G28440.1	NP_565774.1	Chloroplast	chloroplast
421	GRMZM2G040917_P01	8.64	CCCH-type zinc finger protein with ARM repeat domain	7e-19	41.55	AT2G41900.1	NP_565962.1	Chloroplast	chloroplast
422	GRMZM2G007848_P02	5.44	MAP kinase 20	0	85.02	AT2G42880.1	NP_565989.1	Mitochondrion	cytosol
423	GRMZM2G347056_P01	3.37	methylenetetrahydrofolate reductase 2	0	78	AT3G59970.1	NP_566011.1	Any other location	cytosol
424	GRMZM2G063909_P02	22.22	Citrate synthase family protein	1e-133	77.09	AT2G44350.2	NP_566016.1	Any other location	cytosol
425	GRMZM2G359018_P03	19.48	Reticulon family protein	4e-33	49.35	AT2G46170.2	NP_566065.1	Any other location	Golgi apparatus
426	GRMZM2G106424_P01	44.4	general regulatory factor 7	5e-120	81.23	AT3G02520.1	NP_566174.1	Any other location	-
427	GRMZM2G153823_P01	35.41	general regulatory factor 7	2e-122	82.42	AT3G02520.1	NP_566174.1	Any other location	-
428	GRMZM2G078641_P01	75.1	general regulatory factor 7	3e-128	85.55	AT3G02520.1	NP_566174.1	Any other location	chloroplast
429	GRMZM2G305211_P02	14.91	general regulatory factor 7	3e-54	77.69	AT3G02520.1	NP_566174.1	Chloroplast	chloroplast
430	GRMZM2G028096_P04	7.59	LUC7 related protein	2e-115	73.24	AT3G03340.1	NP_566203.2	Any other location	mitochondria
431	AC197555.3_FGP008	13.03	DNA-damage-repair/toleration protein (DRT102)	3e-106	60.84	AT3G04880.1	NP_566241.1	Any other location	cytosol
432	GRMZM2G149211_P01	13.13	peroxisomal adenine nucleotide carrier 1	3e-122	67.28	AT3G05290.1	NP_566251.1	Any other location	plasma membrane
433	GRMZM2G059381_P03	27.27	long-chain acyl-CoA synthetase 6	2e-149	80.94	AT3G05970.1	NP_566265.1	Any other location	cytosol
434	GRMZM2G162954_P01	20.9	RNA-binding (RRM/RBD/RNP motifs) family protein	9e-108	64.53	AT3G07810.1	NP_566321.1	Any other location	nuclear
435	GRMZM2G013065_P01	13.84	RNA-binding (RRM/RBD/RNP motifs) family protein	1e-109	51.72	AT3G07810.1	NP_566321.1	Any other location	nuclear
436	GRMZM2G144890_P01	9.8	RNA-binding (RRM/RBD/RNP motifs) family protein	1e-111	52.16	AT3G07810.1	NP_566321.1	Any other location	nuclear
438	GRMZM2G057251_P01	13.33	syntaxin of plants 71	2e-106	69.14	AT3G09740.1	NP_566354.1	Any other location	chloroplast
439	GRMZM2G145595_P01	26.69	lipoamide dehydrogenase 1	0	81.73	AT3G16950.2	NP_566562.1	Chloroplast	chloroplast
440	GRMZM2G341729_P01	36.53	Adenine nucleotide alpha hydrolases-like superfamily protein	2e-51	57.32	AT3G17020.1	NP_566564.1	Any other location	cytosol
441	GRMZM2G102903_P01	17.5	novel plant snare 13	3e-90	62.74	AT3G17440.1	NP_566578.1	Any other location	nuclear
442	GRMZM2G093900_P01	24.95	Pyridoxal phosphate (PLP)-dependent transferases superfamily protein	0	73.62	AT3G22200.2	NP_566700.1	Mitochondrion	chloroplast
443	GRMZM2G170934_P01	2.77	FRIGIDA-like protein	1e-119	45.09	AT3G22440.1	NP_566709.1	Any other location	chloroplast
444	GRMZM2G078200_P01	7.12	Pyruvate kinase family protein	0	82.68	AT3G22960.1	NP_566720.1	Chloroplast	chloroplast
445	GRMZM2G153991_P01	41.94	FK506-binding protein 15 kD-1	1e-58	80	AT3G25220.1	NP_566762.1	Secretory pathway	extracellular
446	GRMZM2G115757_P02	18.31	FK506-binding protein 15 kD-1	7e-55	82.4	AT3G25220.1	NP_566762.1	Secretory pathway	extracellular
447	GRMZM2G063025_P01	6.16	unknown protein; FUNCTIONS IN: molecular function unknown; INVOLVED IN: N-terminal protein myristoylation; LOCATED IN: cellular component unknown; EXPRESSED IN: 23 plant structures; EXPRESSED DURING: 14 growth stages; Has 35 Blast hits to 35 proteins in 12 species: Archae - 0; Bacteria - 0; Metazoa - 0; Fungi - 0; Plants - 35; Viruses - 0; Other Eukaryotes - 0 (source: NCBI BLink)	4e-140	58.59	AT3G27930.1	NP_566828.1	Any other location	chloroplast
448	GRMZM2G152908_P01	19.36	sucrose synthase 4	0	74.41	sucrose synthase 4	NP_566865.2	Any other location	cytosol
449	GRMZM2G163193_P04	4.94	FTSH protease 7	0	71.15	AT3G47060.1	NP_566889.1	Chloroplast	chloroplast
450	AC194350.3_FGP001	7.9	actin 3	6e-48	56.77	AT3G53750.1	NP_566988.1	Mitochondrion	chloroplast
451	GRMZM5G837595_P01	12.96	actin 3	2e-66	84.29	AT3G53750.1	NP_566988.1	Any other location	nuclear
452	GRMZM2G018074_P01	6.89	general control non-repressible 4	0	67.25	AT3G54540.1	NP_567001.1	Chloroplast	chloroplast
453	GRMZM2G051050_P01	4.67	Ypt/Rab-GAP domain of gyp1p superfamily protein	0	61.8	AT2G37290.2	NP_567014.2	Any other location	nuclear
454	GRMZM2G115442_P02	8.93	NAD(P)-binding Rossmann-fold superfamily protein	6e-99	63.84	AT3G55290.2	NP_567019.1	Any other location	cytosol
455	GRMZM2G018728_P01	34.11	HIS triad family protein 3	3e-61	82.17	AT3G56490.1	NP_567038.1	Any other location	cytosol
456	GRMZM2G038313_P01	9.17	eukaryotic translation initiation factor 3E	0	73.33	AT3G57290.1	NP_567047.1	Any other location	cytosol
457	GRMZM2G033208_P02	8.21	Transketolase	0	85.86	AT2G45290.1	NP_567103.1	Mitochondrion	mitochondria
458	GRMZM2G145573_P01	41.12	complex 1 family protein / LVR family protein	1e-23	54	AT3G62810.1	NP_567133.1	Mitochondrion	chloroplast
459	GRMZM2G056916_P03	6.07	Transducin/WD40 repeat-like superfamily protein	3e-152	61.29	AT4G00090.1	NP_567150.1	Secretory pathway	chloroplast
460	GRMZM2G002427_P01	3.36	RNI-like superfamily protein	7e-49	37.96	AT4G05475.1	NP_567294.1	Any other location	cytosol
461	GRMZM2G314679_P06	12.71	SNARE-like superfamily protein	1e-73	72.78	AT3G09800.1	NP_567337.1	Any other location	cytosol
462	GRMZM2G178576_P03	48.99	Nucleoside diphosphate kinase family protein	1e-72	83.78	AT4G09320.1	NP_567346.1	Any other location	cytoskeleton
463	GRMZM2G134797_P01	49.96	Nucleoside diphosphate kinase family protein	4e-47	68.7	AT4G09320.1	NP_567346.1	Any other location	cytosol
464	GRMZM2G069008_P01	12.71	nudix hydrolase homolog 14	5e-101	77.33	AT4G11980.1	NP_567384.1	Mitochondrion	chloroplast
465	GRMZM2G010044_P01	12.28	isopropyl malate isomerase large subunit 1	0	76.49	AT4G13430.1	NP_567405.1	Chloroplast	chloroplast
466	GRMZM2G092817_P01	10.99	catalytic LigB subunit of aromatic ring-opening dioxygenase family	3e-92	64.2	AT4G15093.1	NP_567456.1	Mitochondrion	chloroplast
467	GRMZM2G078500_P01	10.97	catalytic LigB subunit of aromatic ring-opening dioxygenase family	1e-92	64.06	AT4G15093.1	NP_567456.1	Mitochondrion	mitochondria
468	GRMZM2G054678_P01	2.66	Cysteine proteinases superfamily protein	3e-07	24.72	AT4G15880.1	NP_567478.1	Any other location	plasma membrane
469	GRMZM2G158093_P01	8.93	heat shock protein 70 (Hsp 70) family protein	0	69.92	AT4G16660.1	NP_567510.1	Secretory pathway	chloroplast
470	GRMZM5G864319_P01	17.09	acyl-CoA oxidase 1	0	78.21	AT4G16760.1	NP_567513.4	Any other location	cytosol
471	GRMZM2G052389_P01	11.69	acyl-CoA oxidase 1	0	77.51	AT4G16760.1	NP_567513.4	Any other location	cytosol
472	GRMZM2G020859_P01	6.16	potassium transport 2/3	0	56.7	AT4G22200.1	NP_567651.1	Chloroplast	plasma membrane
473	GRMZM2G389240_P01	10.77	fibrillarin 2	5e-20	56.98	AT4G25630.1	NP_567724.1	Any other location	chloroplast
474	GRMZM2G163769_P01	7.64	Ribosomal protein L22p/L17e family protein	2e-70	67.88	AT4G28360.1	NP_567805.1	Chloroplast	mitochondria
475	GRMZM2G128056_P01	7.81	serine carboxypeptidase-like 29	2e-178	62.13	AT4G30810.1	NP_567854.1	Secretory pathway	vacuolar membrane
476	GRMZM2G391627_P01	8.55	myosin heavy chain-related	3e-18	40.65	AT4G31340.2	NP_567873.1	Mitochondrion	nuclear
477	GRMZM2G037284_P02	14.18	Protein of unknown function (DUF833)	7e-72	48.9	AT4G38260.1	NP_568038.1	Mitochondrion	cytosol
478	GRMZM2G139903_P03	5.69	Thioredoxin superfamily protein	3e-63	53.3	AT4G39740.1	NP_568068.1	Mitochondrion	chloroplast
479	GRMZM2G162467_P01	17.95	Ribosomal protein S24e family protein	7e-31	39.77	AT5G02740.1	NP_568106.1	Mitochondrion	chloroplast
480	GRMZM2G703490_P01	35.98	ATPase, AAA-type, CDC48 protein	0	93.08	AT5G03340.1	NP_568114.1	Any other location	cytosol
481	GRMZM2G039711_P01	19.7	unknown protein; FUNCTIONS IN: molecular function unknown; INVOLVED IN: biological process unknown; LOCATED IN: chloroplast thylakoid membrane, chloroplast, chloroplast envelope; EXPRESSED IN: 24 plant structures; EXPRESSED DURING: 13 growth stages; Has 30201 Blast hits to 17322 proteins in 780 species: Archae - 12; Bacteria - 1396; Metazoa - 17338; Fungi - 3422; Plants - 5037; Viruses - 0; Other…	9e-97	67.08	AT5G08540.1	NP_568200.1	Chloroplast	chloroplast
482	GRMZM2G133919_P01	10.53	Zincin-like metalloproteases family protein	0	78.27	AT5G65620.1	NP_568232.1	Chloroplast	chloroplast
483	GRMZM2G154532_P05	11.5	NAD(P)-binding Rossmann-fold superfamily protein	7e-64	66.5	AT5G15910.1
484	GRMZM2G130121_P01	7.66	casein lytic proteinase B3	0	84.08	AT5G15450.1	NP_568314.1	Any other location	cytosol
485	GRMZM2G028005_P02	17.05	outer envelope protein of 80 kDa	0	76.74	AT5G19620.1	NP_568378.1	Chloroplast	mitochondria
486	GRMZM2G060611_P02	3.77	staurosporin and temperature sensitive 3-like A	0	83.78	AT5G19690.1	NP_568380.1	Any other location	plasma membrane
487	GRMZM2G387383_P01	15.12	lon protease 1	0	83.11	AT5G26860.1	NP_568490.3	Mitochondrion	cytosol
488	GRMZM2G080083_P02	9.55	Calcium-binding EF-hand family protein	9e-167	61.88	AT5G44090.1	NP_568509.1	Any other location	cytosol
489	GRMZM2G701082_P04	29.79	FUNCTIONS IN: molecular function unknown; INVOLVED IN: biological process unknown; LOCATED IN: cytosol, nucleus; EXPRESSED IN: 25 plant structures; EXPRESSED DURING: 14 growth stages; BEST Arabidopsis thaliana protein match is: glycine-rich protein (TAIR:AT3G29075.1); Has 30201 Blast hits to 17322 proteins in 780 species: Archae - 12; Bacteria - 1396; Metazoa - 17338; Fungi - 3422; Plants - 5037;…	3e-23	38.21	AT5G39570.1	NP_568565.2	Any other location	nuclear
490	GRMZM2G079487_P02	14.29	unknown protein; Has 30201 Blast hits to 17322 proteins in 780 species: Archae - 12; Bacteria - 1396; Metazoa - 17338; Fungi - 3422; Plants - 5037; Viruses - 0; Other Eukaryotes - 2996 (source: NCBI BLink)	1e-11	59.18	AT5G47570.1	NP_568684.1	Any other location	nuclear
491	GRMZM2G006144_P01	4.61	FAD/NAD(P)-binding oxidoreductase family protein	0	71.97	AT5G49555.1	NP_568712.1	Mitochondrion	mitochondria
492	GRMZM2G311011_P01	5.84	HVA22 homologue E	1e-38	71.84	AT5G50720.1	NP_568744.1	Any other location	chloroplast
493	GRMZM2G001084_P01	18.42	CLPC homologue 1	0	83.43	AT5G50920.1	NP_568746.1	Any other location	cytosol
494	GRMZM2G090087_P02	24.77	aldehyde dehydrogenase 12A1	0	78.83	AT5G62530.1	NP_568955.1	Mitochondrion	mitochondria
495	GRMZM2G099944_P01	59.1	tubulin beta chain 3	0	95.35	AT5G62700.1	NP_568960.1	Any other location	nuclear
496	GRMZM2G102167_P01	15.82	unknown protein; FUNCTIONS IN: molecular function unknown; LOCATED IN: chloroplast, chloroplast stroma; EXPRESSED IN: 21 plant structures; EXPRESSED DURING: 13 growth stages; Has 30201 Blast hits to 17322 proteins in 780 species: Archae - 12; Bacteria - 1396; Metazoa - 17338; Fungi - 3422; Plants - 5037; Viruses - 0; Other Eukaryotes - 2996 (source: NCBI BLink)	3e-62	79.26	AT5G66090.1	NP_569028.1	Chloroplast	chloroplast
497	GRMZM2G051129_P02	10.05	3-dehydroquinate synthase, putative	0	81.1	AT5G66120.1	NP_569029.1	Chloroplast	chloroplast
498	GRMZM2G112366_P02	25	Microsomal signal peptidase 12 kDa subunit (SPC12)	3e-29	65.82	AT4G40042.1	NP_680778.2	Secretory pathway	vacuolar membrane
499	GRMZM2G154151_P01	25	Microsomal signal peptidase 12 kDa subunit (SPC12)	4e-29	65.82	AT4G40042.1	NP_680778.2	Secretory pathway	vacuolar membrane
500	GRMZM5G868981_P05	17.38	Ran BP2/NZF zinc finger-like superfamily protein	3e-73	55.14	AT1G67325.1	NP_683478.2	Any other location	nuclear
501	GRMZM2G104481_P03	8.89	RNA-binding (RRM/RBD/RNP motifs) family protein	3e-48	59.35	AT1G17640.1	NP_683559.2	Any other location	nuclear
502	GRMZM5G836910_P01	32.68	aspartate aminotransferase 5	0	81.42	AT4G31990.4	NP_849483.1	Chloroplast	chloroplast
503	GRMZM2G140811_P01	2.92	phospholipase D delta	0	64.53	AT4G35790.2	NP_849501.1	Any other location	cytoskeleton
504	GRMZM2G073247_P01	26.41	RNAhelicase-like 8	2e-178	90.49	AT4G00660.1	NP_849535.1	Any other location	cytosol
505	GRMZM2G170061_P01	8	RNAhelicase-like 8	3e-153	92.73	AT4G00660.1	NP_849535.1	Any other location	cytosol
506	GRMZM2G019926_P04	4.25	methylcrotonyl-CoA carboxylase alpha chain, mitochondrial / 3-methylcrotonyl-CoA carboxylase 1 (MCCA)	0	66.96	AT1G03090.2	NP_849583.1	Mitochondrion	mitochondria
507	GRMZM2G129994_P01	6.36	Predicted pyridoxal phosphate-dependent enzyme, YBL036C type	1e-27	68.97	AT4G26860.1	NP_849649.1	Mitochondrion	mitochondria
508	GRMZM2G060800_P02	6.14	aldehyde dehydrogenase 3H1	1e-167	64.82	AT1G44170.1	NP_849770.1	Secretory pathway	chloroplast
509	GRMZM2G159570_P01	11.2	mitochondrial lipoamide dehydrogenase 1	2e-61	63.44	AT1G48030.1	NP_849782.1	Any other location	nuclear
510	GRMZM2G178319_P01	2.04	unknown protein; FUNCTIONS IN: molecular function unknown; INVOLVED IN: N-terminal protein myristoylation; LOCATED IN: plasma membrane; EXPRESSED IN: 23 plant structures; EXPRESSED DURING: 14 growth stages; CONTAINS InterPro DOMAIN/s: Protein of unknown function DUF630 (InterPro:IPR006868), Protein of unknown function DUF632 (InterPro:IPR006867); BEST Arabidopsis thaliana protein match is: Protei…	2e-144	56.98	AT1G52320.4	NP_849796.2	Any other location	nuclear
[truncated: 40 more rows]

## Sheet: Supplementary Table 5
Supplemental Table 5 Proteins potentially involved in ribosome biogenesis
[truncated: 147 more rows]

[truncated: 3 more sheets: Supplementary Table 6, Supplemental Table 7, Supplementary Table 8]
