# Supplementary material for: Comprehensive proteomic analysis of developing protein bodies in maize (Zea mays) endosperm provides novel insights into its biogenesis
Source: J Exp Bot. 2016 Oct 27;67(22):6323–35. doi: 10.1093/jxb/erw396 (PMC5181578; doi:10.1093/jxb/erw396)
Supplement: Supplementary Data [file supp_erw396_supplementary_dataset_S1.xls]

## Sheet: 1A crude PBs
	Reference	PepCount	UniquePepCount	CoverPercent	MW	PI
	FileScan	Sequence	MH+	Diff(MH+)	Charge	Rank	Score	ExpectValue	Reference	PI	Modification
$1-1	GRMZM2G114793_P01 seq=translation; coord=5:69325342..69329214:-1; parent_transcript=GRMZM2G114793_T01; parent_gene=GRMZM2G114793	86	61	0.6003	73083.9	5.1
	20120827_WJ_B,2328	K.AM*EDAGLEK.S	979.44	0.00054	2	1	61.14	1.15e-05	GRMZM2G114793_P01/GRMZM2G415007_P01/AC199439.4_FGP005/AC211651.4_FGP001/GRMZM2G161035_P01	4.14	15.994915 Oxidation (M)
	20120827_WJ_B,14163	K.AM*EDAGLEKSQIHEIVLVGGSTR.I	2456.24	-3e-05	4	1	39.65	0.003	GRMZM2G114793_P01/GRMZM2G415007_P01/AC199439.4_FGP005/AC211651.4_FGP001/GRMZM2G161035_P01	4.83	15.994915 Oxidation (M)
	20120827_WJ_B,14184	K.AM*EDAGLEKSQIHEIVLVGGSTR.I	2456.24	-0.0155	3	1	62.84	1.43e-05	GRMZM2G114793_P01/GRMZM2G415007_P01/AC199439.4_FGP005/AC211651.4_FGP001/GRMZM2G161035_P01	4.83	15.994915 Oxidation (M)
	20120827_WJ_B,4151	K.AMEDAGLEK.S	963.445	0.00042	2	1	47.45	0.000306	GRMZM2G114793_P01/GRMZM2G415007_P01/AC199439.4_FGP005/AC211651.4_FGP001/GRMZM2G161035_P01	4.14
	20120827_WJ_B,15604	K.AMEDAGLEKSQIHEIVLVGGSTR.I	2440.25	0.00358	3	1	61.72	2.28e-05	GRMZM2G114793_P01/GRMZM2G415007_P01/AC199439.4_FGP005/AC211651.4_FGP001/GRMZM2G161035_P01	4.83
	20120827_WJ_B,16890	K.AMEDAGLEKSQIHEIVLVGGSTRIPK.V	2778.48	-0.00036	4	1	35.76	0.0048	GRMZM2G114793_P01/GRMZM2G415007_P01/AC199439.4_FGP005/AC211651.4_FGP001/GRMZM2G161035_P01	5.53
	20120827_WJ_B,13492	K.DAGVIAGLNVAR.I	1155.65	-9e-05	2	1	51.31	0.000195	GRMZM2G114793_P01/GRMZM2G415007_P01/AC199439.4_FGP005/GRMZM2G472031_P01/GRMZM2G072712_P01/GRMZM2G326009_P01	5.84
	20120827_WJ_B,15054	K.EALEWLDDNQSAEKEDYEEK.L	2441.06	0.00647	3	1	32.41	0.0033	GRMZM2G114793_P01/GRMZM2G415007_P01	3.84
	20120827_WJ_B,2214	K.FADKEVQR.D	992.516	0.00103	2	1	32.95	0.0179	GRMZM2G114793_P01	6.07
	20120827_WJ_B,3720	K.FADKEVQRDMK.L	1366.68	-0.00041	3	1	34.24	0.0122	GRMZM2G114793_P01	6.12
	20120827_WJ_B,3725	K.FADKEVQRDMK.L	1366.68	2e-05	2	1	43.28	0.00148	GRMZM2G114793_P01	6.12
	20120827_WJ_B,14569	K.FDLNGIAPAPR.G	1170.63	-0.00036	2	1	66.23	6.1e-06	GRMZM2G114793_P01	5.84
	20120827_WJ_B,3699	K.GRLSQEEIDR.M	1202.61	1e-05	3	1	45.54	0.00101	GRMZM2G114793_P01/GRMZM2G415007_P01	4.68
	20120827_WJ_B,9149	K.GRLSQEEIDRMVR.E	1588.82	0.00412	3	1	30.37	0.0293	GRMZM2G114793_P01/GRMZM2G415007_P01	6.18
	20120827_WJ_B,20175	K.IKDGENKVFSPEEISAM*ILGK.M	2321.21	-0.00136	3	1	47.97	0.00046	GRMZM2G114793_P01/GRMZM2G415007_P01	4.87	15.994915 Oxidation (M)
	20120827_WJ_B,23462	K.IKDGENKVFSPEEISAMILGK.M	2305.21	0.0022	4	1	27.69	0.0451	GRMZM2G114793_P01/GRMZM2G415007_P01	4.87
	20120827_WJ_B,23669	K.IKDGENKVFSPEEISAMILGK.M	2305.21	0.01082	3	1	34.39	0.0104	GRMZM2G114793_P01/GRMZM2G415007_P01	4.87
	20120827_WJ_B,18184	K.INDAVVTVPAYFNDAQR.Q ! K.INDAVVTVPAYFNDAQR.I	1892.95	0.00438	2	1	39.89	0.00316	GRMZM2G114793_P01/GRMZM2G415007_P01/AC199439.4_FGP005 ! AC211651.4_FGP001	4.21
	20120827_WJ_B,16896	K.INDAVVTVPAYFNDAQRQATK.D	2321.19	0.00958	3	1	34.46	0.0109	GRMZM2G114793_P01/GRMZM2G415007_P01/AC199439.4_FGP005	5.96
	20120827_WJ_B,3314	K.ITITNEK.G	818.462	7e-05	2	1	38.84	0.00555	GRMZM2G114793_P01/GRMZM2G415007_P01	6
	20120827_WJ_B,2553	K.ITITNEKGR.L	1031.58	-0.00016	2	1	62.61	1.74e-05	GRMZM2G114793_P01/GRMZM2G415007_P01	8.75
	20120827_WJ_B,16162	K.KINDAVVTVPAYFNDAQR.Q ! K.KINDAVVTVPAYFNDAQR.I	2021.05	0.00133	2	1	67.02	6.21e-06	GRMZM2G114793_P01/GRMZM2G415007_P01/AC199439.4_FGP005 ! AC211651.4_FGP001	5.96
	20120827_WJ_B,16175	K.KINDAVVTVPAYFNDAQR.Q ! K.KINDAVVTVPAYFNDAQR.I	2021.05	0.00271	3	1	33.05	0.0158	GRMZM2G114793_P01/GRMZM2G415007_P01/AC199439.4_FGP005 ! AC211651.4_FGP001	5.96
	20120827_WJ_B,15314	K.KINDAVVTVPAYFNDAQRQATK.D	2449.28	-0.00596	3	1	35.7	0.00592	GRMZM2G114793_P01/GRMZM2G415007_P01/AC199439.4_FGP005	8.5
	20120827_WJ_B,3636	K.LADKLEAEEKEK.V	1402.74	-0.00181	3	1	31.92	0.0268	GRMZM2G114793_P01/GRMZM2G415007_P01	4.59
	20120827_WJ_B,3648	K.LADKLEAEEKEK.V	1402.74	0.00021	2	1	64.9	1.48e-05	GRMZM2G114793_P01/GRMZM2G415007_P01	4.59
	20120827_WJ_B,16935	K.LKEVEAVCNPIVSAVYQR.S	2075.1	0.00172	3	1	31.91	0.0205	GRMZM2G114793_P01/GRMZM2G415007_P01	6.14
	20120827_WJ_B,16979	K.LKEVEAVCNPIVSAVYQR.S	2075.1	0.00264	2	1	110.85	2.62e-10	GRMZM2G114793_P01/GRMZM2G415007_P01	6.14
	20120827_WJ_B,5327	K.M*KDTAEAYLGK.K	1242.6	-0.00049	2	1	39.33	0.00277	GRMZM2G114793_P01/GRMZM2G356344_P01/GRMZM2G155688_P01/GRMZM2G415007_P01/GRMZM2G300211_P01/GRMZM2G136252_P01/GRMZM2G025016_P01	5.82	15.994915 Oxidation (M)
	20120827_WJ_B,3838	K.M*KDTAEAYLGKK.I	1370.7	-6e-05	3	1	29.99	0.0304	GRMZM2G114793_P01/GRMZM2G356344_P01/GRMZM2G155688_P01/GRMZM2G415007_P01/GRMZM2G300211_P01/GRMZM2G136252_P01/GRMZM2G025016_P01	8.19	15.994915 Oxidation (M)
	20120827_WJ_B,6797	K.MKDTAEAYLGK.K	1226.61	0.00159	2	1	65.36	6.1e-06	GRMZM2G114793_P01/GRMZM2G356344_P01/GRMZM2G155688_P01/GRMZM2G415007_P01/GRMZM2G300211_P01/GRMZM2G136252_P01/GRMZM2G025016_P01	5.82
	20120827_WJ_B,5169	K.MKDTAEAYLGKK.I	1354.7	0.00075	2	1	40.26	0.00319	GRMZM2G114793_P01/GRMZM2G356344_P01/GRMZM2G155688_P01/GRMZM2G415007_P01/GRMZM2G300211_P01/GRMZM2G136252_P01/GRMZM2G025016_P01	8.19
	20120827_WJ_B,4661	K.NGHVEIIANDQGNR.I	1536.75	0.0026	2	1	50.52	0.00027	GRMZM2G114793_P01/GRMZM2G415007_P01	5.32
	20120827_WJ_B,1807	K.NQAAVNPER.T	998.501	0.00103	2	1	47.07	0.000632	GRMZM2G114793_P01/GRMZM2G415007_P01	6
	20120827_WJ_B,1020	K.RALSNQHQVR.V	1208.66	0.00153	2	1	43.7	0.00202	GRMZM2G114793_P01/GRMZM2G415007_P01/AC199439.4_FGP005/AC211651.4_FGP001/GRMZM2G161035_P01	12
	20120827_WJ_B,1026	K.RALSNQHQVR.V	1208.66	1e-05	3	1	37.59	0.00832	GRMZM2G114793_P01/GRMZM2G415007_P01/AC199439.4_FGP005/AC211651.4_FGP001/GRMZM2G161035_P01	12
	20120827_WJ_B,3440	K.SEKITITNEK.G	1162.63	0.00284	2	1	47.49	0.000662	GRMZM2G114793_P01/GRMZM2G415007_P01	5.86
	20120827_WJ_B,2768	K.SEKITITNEKGR.L	1375.75	-0.00019	2	1	62.6	1.65e-05	GRMZM2G114793_P01/GRMZM2G415007_P01	8.31
	20120827_WJ_B,10260	K.SQIHEIVLVGGSTR.I	1495.82	0.0026	2	1	66.01	5.36e-06	GRMZM2G114793_P01/GRMZM2G415007_P01/AC199439.4_FGP005/AC211651.4_FGP001/GRMZM2G161035_P01	6.47
	20120827_WJ_B,12219	K.SQIHEIVLVGGSTRIPK.V	1834.05	-0.00025	3	1	26.15	0.0177	GRMZM2G114793_P01/GRMZM2G415007_P01/AC199439.4_FGP005/AC211651.4_FGP001/GRMZM2G161035_P01	8.49
	20120827_WJ_B,24799	K.VEEALKEALEWLDDNQSAEKEDYEEK.L	3110.43	0.02159	3	1	79.09	1.43e-07	GRMZM2G114793_P01/GRMZM2G415007_P01	3.96
	20120827_WJ_B,27403	K.VFSPEEISAMILGK.M	1520.8	0.00175	2	1	70.43	2.79e-06	GRMZM2G114793_P01/GRMZM2G415007_P01	4.53
	20120827_WJ_B,1405	K.YSKDISKDNR.A	1225.62	0.00039	2	1	62.12	2.24e-05	GRMZM2G114793_P01	8.5
	20120827_WJ_B,1257	R.ALSNQHQVR.V	1052.56	0.00083	2	1	68.15	5.04e-06	GRMZM2G114793_P01/GRMZM2G415007_P01/AC199439.4_FGP005/AC211651.4_FGP001/GRMZM2G161035_P01	9.8
	20120827_WJ_B,24744	R.ALSNQHQVRVEIESLFDGTDFSEPLTR.A	3088.53	0.00257	3	1	50.31	0.000217	GRMZM2G114793_P01/GRMZM2G415007_P01/AC211651.4_FGP001/GRMZM2G161035_P01	4.5
	20120827_WJ_B,15284	R.ARFEELNNDLFR.K	1523.76	0.00074	3	1	49.91	0.000403	GRMZM2G114793_P01/GRMZM2G415007_P01/AC211651.4_FGP001/GRMZM2G161035_P01	4.68
	20120827_WJ_B,15295	R.ARFEELNNDLFR.K	1523.76	0.00116	2	1	73.64	1.7e-06	GRMZM2G114793_P01/GRMZM2G415007_P01/AC211651.4_FGP001/GRMZM2G161035_P01	4.68
	20120827_WJ_B,15575	R.ARFEELNNDLFR.K	1523.76	0.00194	3	1	34.24	0.0145	GRMZM2G114793_P01/GRMZM2G415007_P01/AC211651.4_FGP001/GRMZM2G161035_P01	4.68
	20120827_WJ_B,12646	R.ARFEELNNDLFRK.T	1651.86	0.00229	3	1	34.72	0.0104	GRMZM2G114793_P01/GRMZM2G415007_P01/AC211651.4_FGP001/GRMZM2G161035_P01	6.23
	20120827_WJ_B,12680	R.ARFEELNNDLFRK.T	1651.86	0.00311	2	1	48.71	0.000444	GRMZM2G114793_P01/GRMZM2G415007_P01/AC211651.4_FGP001/GRMZM2G161035_P01	6.23
	20120827_WJ_B,8612	R.DMKLVPYK.I	993.544	0.00062	2	1	38.83	0.004	GRMZM2G114793_P01/GRMZM2G415007_P01	8.5
	20120827_WJ_B,5646	R.DYFDGKEPNK.G	1212.55	0.0014	2	1	31.02	0.0129	GRMZM2G114793_P01	4.56
	20120827_WJ_B,4639	R.EAEEFAEEDK.K	1196.5	0.00019	2	1	28.19	0.00516	GRMZM2G114793_P01/GRMZM2G415007_P01	3.83
	20120827_WJ_B,3323	R.EAEEFAEEDKK.V	1324.59	-0.00046	2	1	38.15	0.00184	GRMZM2G114793_P01/GRMZM2G415007_P01	4.14
	20120827_WJ_B,3994	R.EAEEFAEEDKKVK.E	1551.75	-0.00548	2	1	53.27	0.00014	GRMZM2G114793_P01/GRMZM2G415007_P01	4.42
	20120827_WJ_B,16693	R.FEELNNDLFR.K	1296.62	-0.00045	2	1	77.31	4.74e-07	GRMZM2G114793_P01/GRMZM2G415007_P01/AC199439.4_FGP005/AC211651.4_FGP001/GRMZM2G161035_P01	4.14
	20120827_WJ_B,13295	R.FEELNNDLFRK.T	1424.72	-0.00052	3	1	38.25	0.00465	GRMZM2G114793_P01/GRMZM2G415007_P01/AC199439.4_FGP005/AC211651.4_FGP001/GRMZM2G161035_P01	4.68
	20120827_WJ_B,13338	R.FEELNNDLFRK.T	1424.72	0.0021	2	1	50.76	0.000263	GRMZM2G114793_P01/GRMZM2G415007_P01/AC199439.4_FGP005/AC211651.4_FGP001/GRMZM2G161035_P01	4.68
	20120827_WJ_B,17674	R.IDARNQLETYVYNMK.N	1857.92	0.00047	3	1	33.07	0.0141	GRMZM2G114793_P01/GRMZM2G415007_P01	6.07
	20120827_WJ_B,17688	R.IDARNQLETYVYNMK.N	1857.92	0.00639	2	1	48.32	0.000435	GRMZM2G114793_P01/GRMZM2G415007_P01	6.07
	20120827_WJ_B,18530	R.IINEPTAAAIAYGLDK.K	1659.9	5e-05	2	1	63.21	1.58e-05	GRMZM2G114793_P01/GRMZM2G056039_P01/GRMZM2G428391_P01/GRMZM2G428391_P02/GRMZM2G415007_P01/GRMZM2G310431_P01/GRMZM5G802801_P01/AC199439.4_FGP005/GRMZM2G366532_P01/GRMZM2G366532_P02/GRMZM2G472031_P01/GRMZM2G161035_P01/AC209784.3_FGP007/GRMZM2G340251_P01/GRMZM2G340251_P02/GRMZM2G340251_P03/GRMZM2G340251_P04/GRMZM2G072712_P01/GRMZM2G326009_P01	4.37
	20120827_WJ_B,16299	R.IINEPTAAAIAYGLDKK.G ! R.IINEPTAAAIAYGLDKK.A ! R.IINEPTAAAIAYGLDKK.S	1787.99	0.00128	3	1	56.83	4.47e-05	GRMZM2G114793_P01/GRMZM2G415007_P01/AC199439.4_FGP005/GRMZM2G472031_P01/GRMZM2G161035_P01/GRMZM2G072712_P01/GRMZM2G326009_P01 ! GRMZM2G056039_P01/GRMZM2G310431_P01/GRMZM5G802801_P01/GRMZM2G366532_P01/GRMZM2G366532_P02/AC209784.3_FGP007/GRMZM2G340251_P01/GRMZM2G340251_P02/GRMZM2G340251_P03/GRMZM2G340251_P04 ! GRMZM2G428391_P01/GRMZM2G428391_P02	6.07
	20120827_WJ_B,16399	R.IINEPTAAAIAYGLDKK.G ! R.IINEPTAAAIAYGLDKK.A ! R.IINEPTAAAIAYGLDKK.S	1787.99	-0.003	2	1	74.38	7.59e-07	GRMZM2G114793_P01/GRMZM2G415007_P01/AC199439.4_FGP005/GRMZM2G472031_P01/GRMZM2G161035_P01/GRMZM2G072712_P01/GRMZM2G326009_P01 ! GRMZM2G056039_P01/GRMZM2G310431_P01/GRMZM5G802801_P01/GRMZM2G366532_P01/GRMZM2G366532_P02/AC209784.3_FGP007/GRMZM2G340251_P01/GRMZM2G340251_P02/GRMZM2G340251_P03/GRMZM2G340251_P04 ! GRMZM2G428391_P01/GRMZM2G428391_P02	6.07
	20120827_WJ_B,18289	R.ITPSWVAFTDSER.L	1508.74	0.00186	2	1	63.47	1.34e-05	GRMZM2G114793_P01/GRMZM2G415007_P01	4.37
	20120827_WJ_B,23739	R.ITPSWVAFTDSERLIGEAAKNQAAVNPER.T	3170.62	1e-05	3	1	64.35	6.79e-06	GRMZM2G114793_P01/GRMZM2G415007_P01	4.87
	20120827_WJ_B,1708	R.KFADKEVQR.D	1120.61	0.00079	2	1	65.01	1.18e-05	GRMZM2G114793_P01	8.59
	20120827_WJ_B,5998	R.LIGEAAKNQAAVNPER.T	1680.9	0.00216	3	1	67.89	3.58e-06	GRMZM2G114793_P01/GRMZM2G415007_P01	6.14
	20120827_WJ_B,6004	R.LIGEAAKNQAAVNPER.T	1680.9	0.00278	2	1	95.01	6.94e-09	GRMZM2G114793_P01/GRMZM2G415007_P01	6.14
	20120827_WJ_B,15967	R.LLGKFDLNGIAPAPR.G	1581.91	-0.00143	3	1	47.81	0.00023	GRMZM2G114793_P01	8.75
	20120827_WJ_B,16305	R.LLGKFDLNGIAPAPR.G	1581.91	-0.00173	3	1	69.63	1.53e-06	GRMZM2G114793_P01	8.75
	20120827_WJ_B,17088	R.LLGKFDLNGIAPAPR.G	1581.91	0.00067	3	1	69.65	1.64e-06	GRMZM2G114793_P01	8.75
	20120827_WJ_B,17132	R.LLGKFDLNGIAPAPR.G	1581.91	0.00099	2	1	79.09	1.86e-07	GRMZM2G114793_P01	8.75
	20120827_WJ_B,4139	R.LSQEEIDR.M	989.49	7e-05	2	1	79.56	4.23e-07	GRMZM2G114793_P01/GRMZM2G415007_P01	4.14
	20120827_WJ_B,11005	R.LSQEEIDRMVR.E	1375.7	5e-05	3	1	34.66	0.0134	GRMZM2G114793_P01/GRMZM2G415007_P01	4.68
	20120827_WJ_B,7092	R.MVREAEEFAEEDKK.V	1710.8	0.00053	3	1	32.26	0.0121	GRMZM2G114793_P01/GRMZM2G415007_P01	4.42
	20120827_WJ_B,11038	R.NQLETYVYNM*K.N	1418.66	0.00149	2	1	29.54	0.0178	GRMZM2G114793_P01/GRMZM2G415007_P01	6	15.994915 Oxidation (M)
	20120827_WJ_B,15427	R.NQLETYVYNMK.N	1402.67	0.00177	2	1	54.59	8.45e-05	GRMZM2G114793_P01/GRMZM2G415007_P01	6
	20120827_WJ_B,2103	R.NTVIPTKK.S	900.551	-0.00064	2	1	40.82	0.00158	GRMZM2G114793_P01/GRMZM2G415007_P01/AC199439.4_FGP005/GRMZM2G472031_P01/AC211651.4_FGP001/GRMZM2G161035_P01/GRMZM2G326009_P01	10
	20120827_WJ_B,10599	R.QATKDAGVIAGLNVAR.I	1583.89	-0.00036	2	1	70.76	1.88e-06	GRMZM2G114793_P01/GRMZM2G415007_P01/AC199439.4_FGP005/GRMZM2G472031_P01/GRMZM2G072712_P01/GRMZM2G326009_P01	8.75
	20120827_WJ_B,7839	R.SGGAPGGDADGGVDDDHDEL.-	1855.72	0.0038	2	1	44.02	2.58e-05	GRMZM2G114793_P01/GRMZM2G415007_P01	3.53
	20120827_WJ_B,8127	R.SGGAPGGDADGGVDDDHDEL.-	1855.72	0.0048	2	1	78.69	8.79e-09	GRMZM2G114793_P01/GRMZM2G415007_P01	3.53
	20120827_WJ_B,8410	R.SGGAPGGDADGGVDDDHDEL.-	1855.72	0.0036	2	1	47.57	1.22e-05	GRMZM2G114793_P01/GRMZM2G415007_P01	3.53
	20120827_WJ_B,832	R.SMTKDCR.L	897.392	-3e-05	2	1	29.99	0.00807	GRMZM2G114793_P01/GRMZM2G415007_P01	7.94
	20120827_WJ_B,6598	R.TIFDVKR.L	878.509	-0.0003	2	1	27.59	0.0376	GRMZM2G114793_P01/GRMZM2G415007_P01	8.41
	20120827_WJ_B,16634	R.TIFDVKRLIGR.K	1317.8	0.00217	3	1	27.5	0.0118	GRMZM2G114793_P01/GRMZM2G415007_P01	10.83
	20120827_WJ_B,24316	R.VEIESLFDGTDFSEPLTR.A	2054.99	0.00577	2	1	117.52	4.75e-11	GRMZM2G114793_P01/GRMZM2G415007_P01/AC211651.4_FGP001/GRMZM2G161035_P01	3.83
$2-1	GRMZM2G415007_P01 seq=translation; coord=4:240050091..240053865:1; parent_transcript=GRMZM2G415007_T01; parent_gene=GRMZM2G415007	79	57	0.5701	73125.9	5.13
	20120827_WJ_B,2328	K.AM*EDAGLEK.S	979.44	0.00054	2	1	61.14	1.15e-05	GRMZM2G114793_P01/GRMZM2G415007_P01/AC199439.4_FGP005/AC211651.4_FGP001/GRMZM2G161035_P01	4.14	15.994915 Oxidation (M)
	20120827_WJ_B,14163	K.AM*EDAGLEKSQIHEIVLVGGSTR.I	2456.24	-3e-05	4	1	39.65	0.003	GRMZM2G114793_P01/GRMZM2G415007_P01/AC199439.4_FGP005/AC211651.4_FGP001/GRMZM2G161035_P01	4.83	15.994915 Oxidation (M)
	20120827_WJ_B,14184	K.AM*EDAGLEKSQIHEIVLVGGSTR.I	2456.24	-0.0155	3	1	62.84	1.43e-05	GRMZM2G114793_P01/GRMZM2G415007_P01/AC199439.4_FGP005/AC211651.4_FGP001/GRMZM2G161035_P01	4.83	15.994915 Oxidation (M)
	20120827_WJ_B,4151	K.AMEDAGLEK.S	963.445	0.00042	2	1	47.45	0.000306	GRMZM2G114793_P01/GRMZM2G415007_P01/AC199439.4_FGP005/AC211651.4_FGP001/GRMZM2G161035_P01	4.14
	20120827_WJ_B,15604	K.AMEDAGLEKSQIHEIVLVGGSTR.I	2440.25	0.00358	3	1	61.72	2.28e-05	GRMZM2G114793_P01/GRMZM2G415007_P01/AC199439.4_FGP005/AC211651.4_FGP001/GRMZM2G161035_P01	4.83
	20120827_WJ_B,16890	K.AMEDAGLEKSQIHEIVLVGGSTRIPK.V	2778.48	-0.00036	4	1	35.76	0.0048	GRMZM2G114793_P01/GRMZM2G415007_P01/AC199439.4_FGP005/AC211651.4_FGP001/GRMZM2G161035_P01	5.53
	20120827_WJ_B,13492	K.DAGVIAGLNVAR.I	1155.65	-9e-05	2	1	51.31	0.000195	GRMZM2G114793_P01/GRMZM2G415007_P01/AC199439.4_FGP005/GRMZM2G472031_P01/GRMZM2G072712_P01/GRMZM2G326009_P01	5.84
	20120827_WJ_B,15054	K.EALEWLDDNQSAEKEDYEEK.L	2441.06	0.00647	3	1	32.41	0.0033	GRMZM2G114793_P01/GRMZM2G415007_P01	3.84
	20120827_WJ_B,2026	K.FQDKEVQR.D	1049.54	-0.0001	2	1	55.73	8.98e-05	GRMZM2G415007_P01	6.07
	20120827_WJ_B,3699	K.GRLSQEEIDR.M	1202.61	1e-05	3	1	45.54	0.00101	GRMZM2G114793_P01/GRMZM2G415007_P01	4.68
	20120827_WJ_B,9149	K.GRLSQEEIDRMVR.E	1588.82	0.00412	3	1	30.37	0.0293	GRMZM2G114793_P01/GRMZM2G415007_P01	6.18
	20120827_WJ_B,20175	K.IKDGENKVFSPEEISAM*ILGK.M	2321.21	-0.00136	3	1	47.97	0.00046	GRMZM2G114793_P01/GRMZM2G415007_P01	4.87	15.994915 Oxidation (M)
	20120827_WJ_B,23462	K.IKDGENKVFSPEEISAMILGK.M	2305.21	0.0022	4	1	27.69	0.0451	GRMZM2G114793_P01/GRMZM2G415007_P01	4.87
	20120827_WJ_B,23669	K.IKDGENKVFSPEEISAMILGK.M	2305.21	0.01082	3	1	34.39	0.0104	GRMZM2G114793_P01/GRMZM2G415007_P01	4.87
	20120827_WJ_B,18184	K.INDAVVTVPAYFNDAQR.Q ! K.INDAVVTVPAYFNDAQR.I	1892.95	0.00438	2	1	39.89	0.00316	GRMZM2G114793_P01/GRMZM2G415007_P01/AC199439.4_FGP005 ! AC211651.4_FGP001	4.21
	20120827_WJ_B,16896	K.INDAVVTVPAYFNDAQRQATK.D	2321.19	0.00958	3	1	34.46	0.0109	GRMZM2G114793_P01/GRMZM2G415007_P01/AC199439.4_FGP005	5.96
	20120827_WJ_B,3314	K.ITITNEK.G	818.462	7e-05	2	1	38.84	0.00555	GRMZM2G114793_P01/GRMZM2G415007_P01	6
	20120827_WJ_B,2553	K.ITITNEKGR.L	1031.58	-0.00016	2	1	62.61	1.74e-05	GRMZM2G114793_P01/GRMZM2G415007_P01	8.75
	20120827_WJ_B,16162	K.KINDAVVTVPAYFNDAQR.Q ! K.KINDAVVTVPAYFNDAQR.I	2021.05	0.00133	2	1	67.02	6.21e-06	GRMZM2G114793_P01/GRMZM2G415007_P01/AC199439.4_FGP005 ! AC211651.4_FGP001	5.96
	20120827_WJ_B,16175	K.KINDAVVTVPAYFNDAQR.Q ! K.KINDAVVTVPAYFNDAQR.I	2021.05	0.00271	3	1	33.05	0.0158	GRMZM2G114793_P01/GRMZM2G415007_P01/AC199439.4_FGP005 ! AC211651.4_FGP001	5.96
	20120827_WJ_B,15314	K.KINDAVVTVPAYFNDAQRQATK.D	2449.28	-0.00596	3	1	35.7	0.00592	GRMZM2G114793_P01/GRMZM2G415007_P01/AC199439.4_FGP005	8.5
	20120827_WJ_B,3636	K.LADKLEAEEKEK.V	1402.74	-0.00181	3	1	31.92	0.0268	GRMZM2G114793_P01/GRMZM2G415007_P01	4.59
	20120827_WJ_B,3648	K.LADKLEAEEKEK.V	1402.74	0.00021	2	1	64.9	1.48e-05	GRMZM2G114793_P01/GRMZM2G415007_P01	4.59
	20120827_WJ_B,16935	K.LKEVEAVCNPIVSAVYQR.S	2075.1	0.00172	3	1	31.91	0.0205	GRMZM2G114793_P01/GRMZM2G415007_P01	6.14
	20120827_WJ_B,16979	K.LKEVEAVCNPIVSAVYQR.S	2075.1	0.00264	2	1	110.85	2.62e-10	GRMZM2G114793_P01/GRMZM2G415007_P01	6.14
	20120827_WJ_B,5327	K.M*KDTAEAYLGK.K	1242.6	-0.00049	2	1	39.33	0.00277	GRMZM2G114793_P01/GRMZM2G356344_P01/GRMZM2G155688_P01/GRMZM2G415007_P01/GRMZM2G300211_P01/GRMZM2G136252_P01/GRMZM2G025016_P01	5.82	15.994915 Oxidation (M)
	20120827_WJ_B,3838	K.M*KDTAEAYLGKK.I	1370.7	-6e-05	3	1	29.99	0.0304	GRMZM2G114793_P01/GRMZM2G356344_P01/GRMZM2G155688_P01/GRMZM2G415007_P01/GRMZM2G300211_P01/GRMZM2G136252_P01/GRMZM2G025016_P01	8.19	15.994915 Oxidation (M)
	20120827_WJ_B,6797	K.MKDTAEAYLGK.K	1226.61	0.00159	2	1	65.36	6.1e-06	GRMZM2G114793_P01/GRMZM2G356344_P01/GRMZM2G155688_P01/GRMZM2G415007_P01/GRMZM2G300211_P01/GRMZM2G136252_P01/GRMZM2G025016_P01	5.82
	20120827_WJ_B,5169	K.MKDTAEAYLGKK.I	1354.7	0.00075	2	1	40.26	0.00319	GRMZM2G114793_P01/GRMZM2G356344_P01/GRMZM2G155688_P01/GRMZM2G415007_P01/GRMZM2G300211_P01/GRMZM2G136252_P01/GRMZM2G025016_P01	8.19
	20120827_WJ_B,4661	K.NGHVEIIANDQGNR.I	1536.75	0.0026	2	1	50.52	0.00027	GRMZM2G114793_P01/GRMZM2G415007_P01	5.32
	20120827_WJ_B,1807	K.NQAAVNPER.T	998.501	0.00103	2	1	47.07	0.000632	GRMZM2G114793_P01/GRMZM2G415007_P01	6
	20120827_WJ_B,1020	K.RALSNQHQVR.V	1208.66	0.00153	2	1	43.7	0.00202	GRMZM2G114793_P01/GRMZM2G415007_P01/AC199439.4_FGP005/AC211651.4_FGP001/GRMZM2G161035_P01	12
	20120827_WJ_B,1026	K.RALSNQHQVR.V	1208.66	1e-05	3	1	37.59	0.00832	GRMZM2G114793_P01/GRMZM2G415007_P01/AC199439.4_FGP005/AC211651.4_FGP001/GRMZM2G161035_P01	12
	20120827_WJ_B,3440	K.SEKITITNEK.G	1162.63	0.00284	2	1	47.49	0.000662	GRMZM2G114793_P01/GRMZM2G415007_P01	5.86
	20120827_WJ_B,2768	K.SEKITITNEKGR.L	1375.75	-0.00019	2	1	62.6	1.65e-05	GRMZM2G114793_P01/GRMZM2G415007_P01	8.31
	20120827_WJ_B,10260	K.SQIHEIVLVGGSTR.I	1495.82	0.0026	2	1	66.01	5.36e-06	GRMZM2G114793_P01/GRMZM2G415007_P01/AC199439.4_FGP005/AC211651.4_FGP001/GRMZM2G161035_P01	6.47
	20120827_WJ_B,12219	K.SQIHEIVLVGGSTRIPK.V	1834.05	-0.00025	3	1	26.15	0.0177	GRMZM2G114793_P01/GRMZM2G415007_P01/AC199439.4_FGP005/AC211651.4_FGP001/GRMZM2G161035_P01	8.49
	20120827_WJ_B,24799	K.VEEALKEALEWLDDNQSAEKEDYEEK.L	3110.43	0.02159	3	1	79.09	1.43e-07	GRMZM2G114793_P01/GRMZM2G415007_P01	3.96
	20120827_WJ_B,27403	K.VFSPEEISAMILGK.M	1520.8	0.00175	2	1	70.43	2.79e-06	GRMZM2G114793_P01/GRMZM2G415007_P01	4.53
	20120827_WJ_B,1257	R.ALSNQHQVR.V	1052.56	0.00083	2	1	68.15	5.04e-06	GRMZM2G114793_P01/GRMZM2G415007_P01/AC199439.4_FGP005/AC211651.4_FGP001/GRMZM2G161035_P01	9.8
	20120827_WJ_B,24744	R.ALSNQHQVRVEIESLFDGTDFSEPLTR.A	3088.53	0.00257	3	1	50.31	0.000217	GRMZM2G114793_P01/GRMZM2G415007_P01/AC211651.4_FGP001/GRMZM2G161035_P01	4.5
	20120827_WJ_B,15284	R.ARFEELNNDLFR.K	1523.76	0.00074	3	1	49.91	0.000403	GRMZM2G114793_P01/GRMZM2G415007_P01/AC211651.4_FGP001/GRMZM2G161035_P01	4.68
	20120827_WJ_B,15295	R.ARFEELNNDLFR.K	1523.76	0.00116	2	1	73.64	1.7e-06	GRMZM2G114793_P01/GRMZM2G415007_P01/AC211651.4_FGP001/GRMZM2G161035_P01	4.68
	20120827_WJ_B,15575	R.ARFEELNNDLFR.K	1523.76	0.00194	3	1	34.24	0.0145	GRMZM2G114793_P01/GRMZM2G415007_P01/AC211651.4_FGP001/GRMZM2G161035_P01	4.68
	20120827_WJ_B,12646	R.ARFEELNNDLFRK.T	1651.86	0.00229	3	1	34.72	0.0104	GRMZM2G114793_P01/GRMZM2G415007_P01/AC211651.4_FGP001/GRMZM2G161035_P01	6.23
	20120827_WJ_B,12680	R.ARFEELNNDLFRK.T	1651.86	0.00311	2	1	48.71	0.000444	GRMZM2G114793_P01/GRMZM2G415007_P01/AC211651.4_FGP001/GRMZM2G161035_P01	6.23
	20120827_WJ_B,8612	R.DMKLVPYK.I	993.544	0.00062	2	1	38.83	0.004	GRMZM2G114793_P01/GRMZM2G415007_P01	8.5
	20120827_WJ_B,4639	R.EAEEFAEEDK.K	1196.5	0.00019	2	1	28.19	0.00516	GRMZM2G114793_P01/GRMZM2G415007_P01	3.83
	20120827_WJ_B,3323	R.EAEEFAEEDKK.V	1324.59	-0.00046	2	1	38.15	0.00184	GRMZM2G114793_P01/GRMZM2G415007_P01	4.14
	20120827_WJ_B,3994	R.EAEEFAEEDKKVK.E	1551.75	-0.00548	2	1	53.27	0.00014	GRMZM2G114793_P01/GRMZM2G415007_P01	4.42
	20120827_WJ_B,16693	R.FEELNNDLFR.K	1296.62	-0.00045	2	1	77.31	4.74e-07	GRMZM2G114793_P01/GRMZM2G415007_P01/AC199439.4_FGP005/AC211651.4_FGP001/GRMZM2G161035_P01	4.14
	20120827_WJ_B,13295	R.FEELNNDLFRK.T	1424.72	-0.00052	3	1	38.25	0.00465	GRMZM2G114793_P01/GRMZM2G415007_P01/AC199439.4_FGP005/AC211651.4_FGP001/GRMZM2G161035_P01	4.68
	20120827_WJ_B,13338	R.FEELNNDLFRK.T	1424.72	0.0021	2	1	50.76	0.000263	GRMZM2G114793_P01/GRMZM2G415007_P01/AC199439.4_FGP005/AC211651.4_FGP001/GRMZM2G161035_P01	4.68
	20120827_WJ_B,17674	R.IDARNQLETYVYNMK.N	1857.92	0.00047	3	1	33.07	0.0141	GRMZM2G114793_P01/GRMZM2G415007_P01	6.07
	20120827_WJ_B,17688	R.IDARNQLETYVYNMK.N	1857.92	0.00639	2	1	48.32	0.000435	GRMZM2G114793_P01/GRMZM2G415007_P01	6.07
	20120827_WJ_B,18530	R.IINEPTAAAIAYGLDK.K	1659.9	5e-05	2	1	63.21	1.58e-05	GRMZM2G114793_P01/GRMZM2G056039_P01/GRMZM2G428391_P01/GRMZM2G428391_P02/GRMZM2G415007_P01/GRMZM2G310431_P01/GRMZM5G802801_P01/AC199439.4_FGP005/GRMZM2G366532_P01/GRMZM2G366532_P02/GRMZM2G472031_P01/GRMZM2G161035_P01/AC209784.3_FGP007/GRMZM2G340251_P01/GRMZM2G340251_P02/GRMZM2G340251_P03/GRMZM2G340251_P04/GRMZM2G072712_P01/GRMZM2G326009_P01	4.37
	20120827_WJ_B,16299	R.IINEPTAAAIAYGLDKK.G ! R.IINEPTAAAIAYGLDKK.A ! R.IINEPTAAAIAYGLDKK.S	1787.99	0.00128	3	1	56.83	4.47e-05	GRMZM2G114793_P01/GRMZM2G415007_P01/AC199439.4_FGP005/GRMZM2G472031_P01/GRMZM2G161035_P01/GRMZM2G072712_P01/GRMZM2G326009_P01 ! GRMZM2G056039_P01/GRMZM2G310431_P01/GRMZM5G802801_P01/GRMZM2G366532_P01/GRMZM2G366532_P02/AC209784.3_FGP007/GRMZM2G340251_P01/GRMZM2G340251_P02/GRMZM2G340251_P03/GRMZM2G340251_P04 ! GRMZM2G428391_P01/GRMZM2G428391_P02	6.07
	20120827_WJ_B,16399	R.IINEPTAAAIAYGLDKK.G ! R.IINEPTAAAIAYGLDKK.A ! R.IINEPTAAAIAYGLDKK.S	1787.99	-0.003	2	1	74.38	7.59e-07	GRMZM2G114793_P01/GRMZM2G415007_P01/AC199439.4_FGP005/GRMZM2G472031_P01/GRMZM2G161035_P01/GRMZM2G072712_P01/GRMZM2G326009_P01 ! GRMZM2G056039_P01/GRMZM2G310431_P01/GRMZM5G802801_P01/GRMZM2G366532_P01/GRMZM2G366532_P02/AC209784.3_FGP007/GRMZM2G340251_P01/GRMZM2G340251_P02/GRMZM2G340251_P03/GRMZM2G340251_P04 ! GRMZM2G428391_P01/GRMZM2G428391_P02	6.07
	20120827_WJ_B,18289	R.ITPSWVAFTDSER.L	1508.74	0.00186	2	1	63.47	1.34e-05	GRMZM2G114793_P01/GRMZM2G415007_P01	4.37
	20120827_WJ_B,23739	R.ITPSWVAFTDSERLIGEAAKNQAAVNPER.T	3170.62	1e-05	3	1	64.35	6.79e-06	GRMZM2G114793_P01/GRMZM2G415007_P01	4.87
	20120827_WJ_B,1544	R.KFQDKEVQR.D	1177.63	0.00106	2	1	68.63	5.74e-06	GRMZM2G415007_P01	8.59
	20120827_WJ_B,5998	R.LIGEAAKNQAAVNPER.T	1680.9	0.00216	3	1	67.89	3.58e-06	GRMZM2G114793_P01/GRMZM2G415007_P01	6.14
	20120827_WJ_B,6004	R.LIGEAAKNQAAVNPER.T	1680.9	0.00278	2	1	95.01	6.94e-09	GRMZM2G114793_P01/GRMZM2G415007_P01	6.14
	20120827_WJ_B,16752	R.LLGKFDLNGIPSAPR.G	1597.91	0.00199	3	1	29.82	0.0163	GRMZM2G415007_P01	8.75
	20120827_WJ_B,17157	R.LLGKFDLNGIPSAPR.G	1597.91	0.00531	2	1	77.56	2.68e-07	GRMZM2G415007_P01	8.75
	20120827_WJ_B,4139	R.LSQEEIDR.M	989.49	7e-05	2	1	79.56	4.23e-07	GRMZM2G114793_P01/GRMZM2G415007_P01	4.14
	20120827_WJ_B,11005	R.LSQEEIDRMVR.E	1375.7	5e-05	3	1	34.66	0.0134	GRMZM2G114793_P01/GRMZM2G415007_P01	4.68
	20120827_WJ_B,7092	R.MVREAEEFAEEDKK.V	1710.8	0.00053	3	1	32.26	0.0121	GRMZM2G114793_P01/GRMZM2G415007_P01	4.42
	20120827_WJ_B,11038	R.NQLETYVYNM*K.N	1418.66	0.00149	2	1	29.54	0.0178	GRMZM2G114793_P01/GRMZM2G415007_P01	6	15.994915 Oxidation (M)
	20120827_WJ_B,15427	R.NQLETYVYNMK.N	1402.67	0.00177	2	1	54.59	8.45e-05	GRMZM2G114793_P01/GRMZM2G415007_P01	6
	20120827_WJ_B,2103	R.NTVIPTKK.S	900.551	-0.00064	2	1	40.82	0.00158	GRMZM2G114793_P01/GRMZM2G415007_P01/AC199439.4_FGP005/GRMZM2G472031_P01/AC211651.4_FGP001/GRMZM2G161035_P01/GRMZM2G326009_P01	10
	20120827_WJ_B,10599	R.QATKDAGVIAGLNVAR.I	1583.89	-0.00036	2	1	70.76	1.88e-06	GRMZM2G114793_P01/GRMZM2G415007_P01/AC199439.4_FGP005/GRMZM2G472031_P01/GRMZM2G072712_P01/GRMZM2G326009_P01	8.75
	20120827_WJ_B,7839	R.SGGAPGGDADGGVDDDHDEL.-	1855.72	0.0038	2	1	44.02	2.58e-05	GRMZM2G114793_P01/GRMZM2G415007_P01	3.53
	20120827_WJ_B,8127	R.SGGAPGGDADGGVDDDHDEL.-	1855.72	0.0048	2	1	78.69	8.79e-09	GRMZM2G114793_P01/GRMZM2G415007_P01	3.53
	20120827_WJ_B,8410	R.SGGAPGGDADGGVDDDHDEL.-	1855.72	0.0036	2	1	47.57	1.22e-05	GRMZM2G114793_P01/GRMZM2G415007_P01	3.53
	20120827_WJ_B,832	R.SMTKDCR.L	897.392	-3e-05	2	1	29.99	0.00807	GRMZM2G114793_P01/GRMZM2G415007_P01	7.94
	20120827_WJ_B,6598	R.TIFDVKR.L	878.509	-0.0003	2	1	27.59	0.0376	GRMZM2G114793_P01/GRMZM2G415007_P01	8.41
	20120827_WJ_B,16634	R.TIFDVKRLIGR.K	1317.8	0.00217	3	1	27.5	0.0118	GRMZM2G114793_P01/GRMZM2G415007_P01	10.83
	20120827_WJ_B,24316	R.VEIESLFDGTDFSEPLTR.A	2054.99	0.00577	2	1	117.52	4.75e-11	GRMZM2G114793_P01/GRMZM2G415007_P01/AC211651.4_FGP001/GRMZM2G161035_P01	3.83
$3-1	GRMZM2G053781_P02 seq=translation; coord=7:94510636..94515443:1; parent_transcript=GRMZM2G053781_T02; parent_gene=GRMZM2G053781	56	47	0.6	68942.9	8.91
$3-2	GRMZM2G053781_P01 seq=translation; coord=7:94510636..94515443:1; parent_transcript=GRMZM2G053781_T01; parent_gene=GRMZM2G053781	56	47	0.6	68942.9	8.91
	20120827_WJ_B,11771	K.AALDADDDYEAEPLK.E	1635.74	-0.00132	2	1	37.62	0.00256	GRMZM2G053781_P01/GRMZM2G053781_P02	3.66
	20120827_WJ_B,10159	K.AALDADDDYEAEPLKEK.A	1892.88	0.00182	2	1	93.37	8.19e-09	GRMZM2G053781_P01/GRMZM2G053781_P02	3.9
	20120827_WJ_B,2846	K.AFREDYEKR.I	1213.6	0.00063	3	1	28.17	0.0389	GRMZM2G098076_P01/GRMZM2G098076_P02/GRMZM2G053781_P01/GRMZM2G053781_P02	6.23
	20120827_WJ_B,2851	K.AFREDYEKR.I	1213.6	0.00065	2	1	42.98	0.00128	GRMZM2G098076_P01/GRMZM2G098076_P02/GRMZM2G053781_P01/GRMZM2G053781_P02	6.23
	20120827_WJ_B,1513	K.AKPTEADVAK.L	1029.56	0.00075	2	1	44.04	0.00142	GRMZM2G053781_P01/GRMZM2G053781_P02	6.11
	20120827_WJ_B,9927	K.AYESLQELR.A	1108.56	0.00095	2	1	55.94	6.51e-05	GRMZM2G053781_P01/GRMZM2G053781_P02	4.53
	20120827_WJ_B,10029	K.DKAYESLQELR.A	1351.69	0.00265	2	1	59.08	4.06e-05	GRMZM2G053781_P01/GRMZM2G053781_P02	4.68
	20120827_WJ_B,3044	K.EIKDLEKTR.S	1131.64	0.00065	2	1	50.13	0.000288	GRMZM2G098076_P01/GRMZM2G098076_P02/GRMZM2G053781_P01/GRMZM2G053781_P02	6.28
	20120827_WJ_B,4718	K.EVPAPQADDAPK.T	1237.61	0.00077	2	1	62.02	1.98e-05	GRMZM2G053781_P01/GRMZM2G053781_P02	4.03
	20120827_WJ_B,5960	K.EVPAPQADDAPKTEAPSKGPVK.S	2232.15	0.00248	3	1	53.9	0.00014	GRMZM2G053781_P01/GRMZM2G053781_P02	4.78
	20120827_WJ_B,2564	K.FREENNAMR.A	1166.54	-0.00205	2	1	49.33	0.0002	GRMZM2G098076_P01/GRMZM2G098076_P02/GRMZM2G053781_P01/GRMZM2G053781_P02	6.14
	20120827_WJ_B,11215	K.IIGEGIDGIK.K	1014.58	0.00025	2	1	31.53	0.0214	GRMZM2G053781_P01/GRMZM2G053781_P02	4.37
	20120827_WJ_B,7870	K.IIGEGIDGIKK.E	1142.68	0.00081	2	1	31.57	0.00899	GRMZM2G053781_P01/GRMZM2G053781_P02	6.07
	20120827_WJ_B,6982	K.IIGEGIDGIKKER.Q	1427.82	0.00077	3	1	75.22	6.84e-07	GRMZM2G053781_P01/GRMZM2G053781_P02	6.18
	20120827_WJ_B,7011	K.IIGEGIDGIKKER.Q	1427.82	-0.0027	2	1	75.95	5.32e-07	GRMZM2G053781_P01/GRMZM2G053781_P02	6.18
	20120827_WJ_B,5136	K.IKEMEPLR.N	1015.56	0.00091	2	1	37.68	0.00816	GRMZM2G098076_P01/GRMZM2G098076_P02/GRMZM2G053781_P01/GRMZM2G053781_P02	6.14
	20120827_WJ_B,13475	K.ISDGEVNLFQEK.E	1378.68	0.00395	2	1	64.49	1.26e-05	GRMZM2G053781_P01/GRMZM2G053781_P02	4.14
	20120827_WJ_B,11017	K.ISDGEVNLFQEKESK.A	1722.85	0.0013	3	1	42.39	0.00241	GRMZM2G053781_P01/GRMZM2G053781_P02	4.41
	20120827_WJ_B,11024	K.ISDGEVNLFQEKESK.A	1722.85	0.00332	2	1	64.13	1.52e-05	GRMZM2G053781_P01/GRMZM2G053781_P02	4.41
	20120827_WJ_B,2919	K.LQGTVVEK.E	873.504	-0.00011	2	1	52.12	0.000229	GRMZM2G098076_P01/GRMZM2G098076_P02/GRMZM2G053781_P01/GRMZM2G053781_P02	6
	20120827_WJ_B,9411	K.LQGTVVEKEAIQDQVK.I	1784.98	0.0023	3	1	51.57	0.000167	GRMZM2G098076_P01/GRMZM2G098076_P02/GRMZM2G053781_P01/GRMZM2G053781_P02	4.68
	20120827_WJ_B,9450	K.LQGTVVEKEAIQDQVK.I	1784.98	0.00192	2	1	55.49	6.61e-05	GRMZM2G098076_P01/GRMZM2G098076_P02/GRMZM2G053781_P01/GRMZM2G053781_P02	4.68
	20120827_WJ_B,25453	K.LVDAEIGLLQEDLDAATAR.K	2013.05	0.00432	2	1	48.33	0.000456	GRMZM2G053781_P01/GRMZM2G053781_P02	3.77
	20120827_WJ_B,23633	K.LVDAEIGLLQEDLDAATARK.D	2141.14	0.00195	3	1	61.11	1.85e-05	GRMZM2G053781_P01/GRMZM2G053781_P02	4.11
	20120827_WJ_B,21940	K.LVDAEIGLLQEDLDAATARKDK.A	2384.27	0.00613	4	1	38.59	0.00304	GRMZM2G053781_P01/GRMZM2G053781_P02	4.23
	20120827_WJ_B,129	K.NASSMHNR.T	916.405	0.00022	2	1	41.25	0.000499	GRMZM2G053781_P01/GRMZM2G053781_P02	9.76
	20120827_WJ_B,3081	K.NKLALER.K	843.505	-0.00029	2	1	37.31	0.00608	GRMZM2G098076_P01/GRMZM2G098076_P02/GRMZM2G053781_P01/GRMZM2G053781_P02	8.75
	20120827_WJ_B,3986	K.QYNEVVNEK.I	1122.54	0.00063	2	1	31.51	0.0238	GRMZM2G053781_P01/GRMZM2G053781_P02	4.53
	20120827_WJ_B,4978	K.RILTSLNSR.Q	1059.63	-0.00043	2	1	31.13	0.0147	GRMZM2G098076_P01/GRMZM2G098076_P02/GRMZM2G053781_P01/GRMZM2G053781_P02	12
	20120827_WJ_B,906	K.RQEEIEKNK.L	1173.62	0.00185	2	1	30.75	0.0304	GRMZM2G098076_P01/GRMZM2G098076_P02/GRMZM2G053781_P01/GRMZM2G053781_P02	6.23
	20120827_WJ_B,2437	K.SGAADTDEPSESDAK.S	1479.61	0.00161	2	1	83.03	2.44e-08	GRMZM2G098076_P01/GRMZM2G098076_P02/GRMZM2G053781_P01/GRMZM2G053781_P02	3.77
	20120827_WJ_B,1293	K.TEAPSKGPVK.S	1013.56	-0.00315	2	1	45.8	0.000662	GRMZM2G053781_P01/GRMZM2G053781_P02	8.26
	20120827_WJ_B,1423	K.VISNAANR.A	844.464	-1e-05	2	1	40.02	0.00348	GRMZM2G098076_P01/GRMZM2G098076_P02/GRMZM2G053781_P01/GRMZM2G053781_P02	9.72
	20120827_WJ_B,6210	K.VLEDELK.L	845.461	0.00013	2	1	30.27	0.0388	GRMZM2G098076_P01/GRMZM2G098076_P02/GRMZM2G053781_P01/GRMZM2G053781_P02	4.14
	20120827_WJ_B,2828	R.AKLQGTVVEK.E	1072.64	0.00095	2	1	53.52	9.63e-05	GRMZM2G098076_P01/GRMZM2G098076_P02/GRMZM2G053781_P01/GRMZM2G053781_P02	8.64
	20120827_WJ_B,8482	R.AKLQGTVVEKEAIQDQVK.I	1984.11	0.00186	3	1	63.34	6.21e-06	GRMZM2G098076_P01/GRMZM2G098076_P02/GRMZM2G053781_P01/GRMZM2G053781_P02	6.22
	20120827_WJ_B,22238	R.AQSAGLCSSIEELDLTIK.M	1934.97	0.00238	2	1	117.37	6.57e-11	GRMZM2G053781_P01/GRMZM2G053781_P02	4.14
	20120827_WJ_B,6001	R.ILTSLNSR.Q	903.526	6e-05	2	1	50.78	0.000207	GRMZM2G098076_P01/GRMZM2G098076_P02/GRMZM2G053781_P01/GRMZM2G053781_P02	9.75
	20120827_WJ_B,7489	R.KDKAYESLQELR.A	1479.78	0.00049	3	1	64	1.39e-05	GRMZM2G053781_P01/GRMZM2G053781_P02	6.18
	20120827_WJ_B,7522	R.KDKAYESLQELR.A	1479.78	-0.00039	2	1	80.43	3.19e-07	GRMZM2G053781_P01/GRMZM2G053781_P02	6.18
	20120827_WJ_B,6464	R.LVKEIKDLEK.T	1214.74	8e-05	3	1	55.02	3.57e-05	GRMZM2G098076_P01/GRMZM2G098076_P02/GRMZM2G053781_P01/GRMZM2G053781_P02	6.18
	20120827_WJ_B,6488	R.LVKEIKDLEK.T	1214.74	0.0017	2	1	46.26	0.000202	GRMZM2G098076_P01/GRMZM2G098076_P02/GRMZM2G053781_P01/GRMZM2G053781_P02	6.18
	20120827_WJ_B,7755	R.MVHESIPLSEEK.R	1398.69	0.00059	2	1	38.52	0.00448	GRMZM2G053781_P01/GRMZM2G053781_P02	4.75
	20120827_WJ_B,6414	R.MVHESIPLSEEKR.L	1554.79	0.00089	2	1	50.2	0.000306	GRMZM2G053781_P01/GRMZM2G053781_P02	5.48
	20120827_WJ_B,21585	R.NM*LTELQELHKTEVDKFMTQWCESK.A	3141.47	-0.00563	4	1	32.75	0.0086	GRMZM2G053781_P01/GRMZM2G053781_P02	4.96	15.994915 Oxidation (M)
	20120827_WJ_B,25118	R.NMLTELQELHKTEVDKFMTQWCESK.A	3125.47	0.00185	4	1	35.71	0.00491	GRMZM2G053781_P01/GRMZM2G053781_P02	4.96
	20120827_WJ_B,25143	R.NMLTELQELHKTEVDKFMTQWCESK.A	3125.47	0.00718	3	1	29.33	0.0226	GRMZM2G053781_P01/GRMZM2G053781_P02	4.96
	20120827_WJ_B,18023	R.NPDEKPIFIESQAPAPAPEPIPVKLPAK.Q	2993.63	0.00441	4	1	25.37	0.0279	GRMZM2G053781_P01/GRMZM2G053781_P02	4.87
	20120827_WJ_B,5652	R.NSLGKFREENNAMR.A	1665.81	0.00047	3	1	40.93	0.0024	GRMZM2G098076_P01/GRMZM2G098076_P02/GRMZM2G053781_P01/GRMZM2G053781_P02	8.75
	20120827_WJ_B,5596	R.SFEDPKLR.A ! R.SFEDPKLR.V	991.521	-0.00022	2	1	35.89	0.00849	GRMZM2G098076_P01/GRMZM2G098076_P02 ! GRMZM2G053781_P01/GRMZM2G053781_P02	5.79
	20120827_WJ_B,9082	R.SKIKVLEDELK.L	1301.77	-0.00029	3	1	43.87	0.000568	GRMZM2G098076_P01/GRMZM2G098076_P02/GRMZM2G053781_P01/GRMZM2G053781_P02	5.9
	20120827_WJ_B,4359	R.SKLIEAVR.A	915.562	-0.00036	2	1	40.47	0.00161	GRMZM2G098076_P01/GRMZM2G098076_P02/GRMZM2G053781_P01/GRMZM2G053781_P02	8.46
	20120827_WJ_B,14883	R.SSIIAELKPLSAENK.Q	1599.9	-0.00029	3	1	63.64	1.19e-05	GRMZM2G098076_P01/GRMZM2G098076_P02/GRMZM2G053781_P01/GRMZM2G053781_P02	5.86
	20120827_WJ_B,14901	R.SSIIAELKPLSAENK.Q	1599.9	0.00083	2	1	69.33	3.05e-06	GRMZM2G098076_P01/GRMZM2G098076_P02/GRMZM2G053781_P01/GRMZM2G053781_P02	5.86
	20120827_WJ_B,17156	R.SSIIAELKPLSAENKQYNEVVNEK.I	2703.42	0.00293	3	1	68.52	2.83e-06	GRMZM2G053781_P01/GRMZM2G053781_P02	4.94
	20120827_WJ_B,5636	R.VKLEQADKEFQK.K	1462.79	0.00187	2	1	44.36	0.00127	GRMZM2G053781_P01/GRMZM2G053781_P02	6.15
$4-1	GRMZM2G098076_P02 seq=translation; coord=2:176238563..176244232:1; parent_transcript=GRMZM2G098076_T02; parent_gene=GRMZM2G098076	56	46	0.6515	69283.2	8.91
$4-2	GRMZM2G098076_P01 seq=translation; coord=2:176238563..176244250:1; parent_transcript=GRMZM2G098076_T01; parent_gene=GRMZM2G098076	56	46	0.6515	69283.2	8.91
	20120827_WJ_B,7325	K.AALDADDDYEAEPPKEK.A	1876.84	-0.00568	2	1	59.83	1.27e-05	GRMZM2G098076_P01/GRMZM2G098076_P02	3.9
	20120827_WJ_B,7410	K.AALDADDDYEAEPPKEK.A	1876.84	0.0012	3	1	35.7	0.00297	GRMZM2G098076_P01/GRMZM2G098076_P02	3.9
	20120827_WJ_B,2846	K.AFREDYEKR.I	1213.6	0.00063	3	1	28.17	0.0389	GRMZM2G098076_P01/GRMZM2G098076_P02/GRMZM2G053781_P01/GRMZM2G053781_P02	6.23
	20120827_WJ_B,2851	K.AFREDYEKR.I	1213.6	0.00065	2	1	42.98	0.00128	GRMZM2G098076_P01/GRMZM2G098076_P02/GRMZM2G053781_P01/GRMZM2G053781_P02	6.23
	20120827_WJ_B,6311	K.AKAALDADDDYEAEPPKEK.A	2075.98	0.00227	3	1	53.95	8.01e-05	GRMZM2G098076_P01/GRMZM2G098076_P02	4.14
	20120827_WJ_B,6379	K.AKAALDADDDYEAEPPKEK.A	2075.98	-0.00241	2	1	50.25	0.000193	GRMZM2G098076_P01/GRMZM2G098076_P02	4.14
	20120827_WJ_B,3079	K.AKPTGADVAKLK.E	1198.72	-0.00147	3	1	29.57	0.0239	GRMZM2G098076_P01/GRMZM2G098076_P02	9.7
	20120827_WJ_B,2773	K.ARDYSLR.N	880.464	-1e-05	2	1	30.35	0.0291	GRMZM2G098076_P01/GRMZM2G098076_P02	8.79
	20120827_WJ_B,17407	K.AYELLQELR.A	1134.62	0.00018	2	1	63.49	1.48e-05	GRMZM2G098076_P01/GRMZM2G098076_P02	4.53
	20120827_WJ_B,17481	K.DKAYELLQELR.A	1377.74	0.00316	3	1	38.44	0.00447	GRMZM2G098076_P01/GRMZM2G098076_P02	4.68
	20120827_WJ_B,3044	K.EIKDLEKTR.S	1131.64	0.00065	2	1	50.13	0.000288	GRMZM2G098076_P01/GRMZM2G098076_P02/GRMZM2G053781_P01/GRMZM2G053781_P02	6.28
	20120827_WJ_B,2725	K.EVPAPQADNASK.I	1226.6	0.00021	2	1	48.62	0.000308	GRMZM2G098076_P01/GRMZM2G098076_P02	4.37
	20120827_WJ_B,9064	K.EVPAPQADNASKIEAPSKGPVQLHK.A	2611.38	0.00685	3	1	36.91	0.00449	GRMZM2G098076_P01/GRMZM2G098076_P02	6.86
	20120827_WJ_B,2564	K.FREENNAMR.A	1166.54	-0.00205	2	1	49.33	0.0002	GRMZM2G098076_P01/GRMZM2G098076_P02/GRMZM2G053781_P01/GRMZM2G053781_P02	6.14
	20120827_WJ_B,5426	K.IEAPSKGPVQLHK.A	1403.8	6e-05	3	1	48.21	0.000436	GRMZM2G098076_P01/GRMZM2G098076_P02	8.6
	20120827_WJ_B,8475	K.IIGEGIDEIKK.E	1214.7	-0.0003	3	1	52.32	0.00017	GRMZM2G098076_P01/GRMZM2G098076_P02	4.68
	20120827_WJ_B,8442	K.IIGEGIDEIKKER.Q	1499.84	-0.00031	3	1	60.76	2.39e-05	GRMZM2G098076_P01/GRMZM2G098076_P02	4.87
	20120827_WJ_B,8466	K.IIGEGIDEIKKER.Q	1499.84	-0.00038	2	1	82.6	1.58e-07	GRMZM2G098076_P01/GRMZM2G098076_P02	4.87
	20120827_WJ_B,5136	K.IKEMEPLR.N	1015.56	0.00091	2	1	37.68	0.00816	GRMZM2G098076_P01/GRMZM2G098076_P02/GRMZM2G053781_P01/GRMZM2G053781_P02	6.14
	20120827_WJ_B,2919	K.LQGTVVEK.E	873.504	-0.00011	2	1	52.12	0.000229	GRMZM2G098076_P01/GRMZM2G098076_P02/GRMZM2G053781_P01/GRMZM2G053781_P02	6
	20120827_WJ_B,9411	K.LQGTVVEKEAIQDQVK.I	1784.98	0.0023	3	1	51.57	0.000167	GRMZM2G098076_P01/GRMZM2G098076_P02/GRMZM2G053781_P01/GRMZM2G053781_P02	4.68
	20120827_WJ_B,9450	K.LQGTVVEKEAIQDQVK.I	1784.98	0.00192	2	1	55.49	6.61e-05	GRMZM2G098076_P01/GRMZM2G098076_P02/GRMZM2G053781_P01/GRMZM2G053781_P02	4.68
	20120827_WJ_B,24616	K.LVDAEIASLQEDLDAATAR.K	2001.01	0.00713	2	1	46.72	0.000783	GRMZM2G098076_P01/GRMZM2G098076_P02	3.77
	20120827_WJ_B,21119	K.LVDAEIASLQEDLDAATARKDK.A	2372.23	0.00614	4	1	29.81	0.0318	GRMZM2G098076_P01/GRMZM2G098076_P02	4.23
	20120827_WJ_B,3081	K.NKLALER.K	843.505	-0.00029	2	1	37.31	0.00608	GRMZM2G098076_P01/GRMZM2G098076_P02/GRMZM2G053781_P01/GRMZM2G053781_P02	8.75
	20120827_WJ_B,19333	K.QTYAFYFIK.V	1180.6	0.00099	2	1	29.59	0.0365	GRMZM2G098076_P01/GRMZM2G098076_P02	8.5
	20120827_WJ_B,3283	K.QYNGVVNEK.I	1050.52	0.00051	2	1	42.24	0.00196	GRMZM2G098076_P01/GRMZM2G098076_P02	6
	20120827_WJ_B,4978	K.RILTSLNSR.Q	1059.63	-0.00043	2	1	31.13	0.0147	GRMZM2G098076_P01/GRMZM2G098076_P02/GRMZM2G053781_P01/GRMZM2G053781_P02	12
	20120827_WJ_B,906	K.RQEEIEKNK.L	1173.62	0.00185	2	1	30.75	0.0304	GRMZM2G098076_P01/GRMZM2G098076_P02/GRMZM2G053781_P01/GRMZM2G053781_P02	6.23
	20120827_WJ_B,2437	K.SGAADTDEPSESDAK.S	1479.61	0.00161	2	1	83.03	2.44e-08	GRMZM2G098076_P01/GRMZM2G098076_P02/GRMZM2G053781_P01/GRMZM2G053781_P02	3.77
	20120827_WJ_B,1423	K.VISNAANR.A	844.464	-1e-05	2	1	40.02	0.00348	GRMZM2G098076_P01/GRMZM2G098076_P02/GRMZM2G053781_P01/GRMZM2G053781_P02	9.72
	20120827_WJ_B,6210	K.VLEDELK.L	845.461	0.00013	2	1	30.27	0.0388	GRMZM2G098076_P01/GRMZM2G098076_P02/GRMZM2G053781_P01/GRMZM2G053781_P02	4.14
	20120827_WJ_B,12139	K.VSDDVNLFQEK.E	1293.63	0.0018	2	1	54.52	9.22e-05	GRMZM2G098076_P01/GRMZM2G098076_P02	4.03
	20120827_WJ_B,12064	M.GMEVVGAEAAPAEIK.V	1471.75	0.00135	2	1	60.92	2.64e-05	GRMZM2G098076_P01/GRMZM2G098076_P02	4.25
	20120827_WJ_B,4019	R.AKLEQADKEFQK.K	1434.76	0.00123	3	1	41.86	0.00254	GRMZM2G098076_P01/GRMZM2G098076_P02	6.22
	20120827_WJ_B,4026	R.AKLEQADKEFQK.K	1434.76	-0.00244	2	1	52.56	0.000204	GRMZM2G098076_P01/GRMZM2G098076_P02	6.22
	20120827_WJ_B,2828	R.AKLQGTVVEK.E	1072.64	0.00095	2	1	53.52	9.63e-05	GRMZM2G098076_P01/GRMZM2G098076_P02/GRMZM2G053781_P01/GRMZM2G053781_P02	8.64
	20120827_WJ_B,8482	R.AKLQGTVVEKEAIQDQVK.I	1984.11	0.00186	3	1	63.34	6.21e-06	GRMZM2G098076_P01/GRMZM2G098076_P02/GRMZM2G053781_P01/GRMZM2G053781_P02	6.22
	20120827_WJ_B,21684	R.AQSAGLCSSIEDLDLTIK.M	1920.96	0.00494	2	1	112	2.04e-10	GRMZM2G098076_P01/GRMZM2G098076_P02	4.03
	20120827_WJ_B,6001	R.ILTSLNSR.Q	903.526	6e-05	2	1	50.78	0.000207	GRMZM2G098076_P01/GRMZM2G098076_P02/GRMZM2G053781_P01/GRMZM2G053781_P02	9.75
	20120827_WJ_B,7653	R.IVHESIPLSEEK.R	1380.74	0.00057	2	1	37.55	0.00561	GRMZM2G098076_P01/GRMZM2G098076_P02	4.75
	20120827_WJ_B,6268	R.IVHESIPLSEEKR.L	1536.84	0.00075	3	1	53.76	9.95e-05	GRMZM2G098076_P01/GRMZM2G098076_P02	5.5
	20120827_WJ_B,6300	R.IVHESIPLSEEKR.L	1536.84	0.00087	2	1	56.48	5.31e-05	GRMZM2G098076_P01/GRMZM2G098076_P02	5.5
	20120827_WJ_B,14558	R.KDKAYELLQELR.A	1505.83	0.00142	3	1	64.12	8.44e-06	GRMZM2G098076_P01/GRMZM2G098076_P02	6.18
	20120827_WJ_B,6464	R.LVKEIKDLEK.T	1214.74	8e-05	3	1	55.02	3.57e-05	GRMZM2G098076_P01/GRMZM2G098076_P02/GRMZM2G053781_P01/GRMZM2G053781_P02	6.18
	20120827_WJ_B,6488	R.LVKEIKDLEK.T	1214.74	0.0017	2	1	46.26	0.000202	GRMZM2G098076_P01/GRMZM2G098076_P02/GRMZM2G053781_P01/GRMZM2G053781_P02	6.18
	20120827_WJ_B,25096	R.NMLSELQELHKAEVDKFMSQWCESK.A	3067.43	0.00237	4	1	33.84	0.0071	GRMZM2G098076_P01/GRMZM2G098076_P02	4.96
	20120827_WJ_B,25101	R.NMLSELQELHKAEVDKFMSQWCESK.A	3067.43	-0.00421	3	1	58.06	3.06e-05	GRMZM2G098076_P01/GRMZM2G098076_P02	4.96
	20120827_WJ_B,19442	R.NPDEKPIFIESQAPAPEPEPFPVKLPAK.Q	3085.62	0.00985	4	1	25.91	0.0418	GRMZM2G098076_P01/GRMZM2G098076_P02	4.59
	20120827_WJ_B,5652	R.NSLGKFREENNAMR.A	1665.81	0.00047	3	1	40.93	0.0024	GRMZM2G098076_P01/GRMZM2G098076_P02/GRMZM2G053781_P01/GRMZM2G053781_P02	8.75
	20120827_WJ_B,5596	R.SFEDPKLR.A ! R.SFEDPKLR.V	991.521	-0.00022	2	1	35.89	0.00849	GRMZM2G098076_P01/GRMZM2G098076_P02 ! GRMZM2G053781_P01/GRMZM2G053781_P02	5.79
	20120827_WJ_B,9082	R.SKIKVLEDELK.L	1301.77	-0.00029	3	1	43.87	0.000568	GRMZM2G098076_P01/GRMZM2G098076_P02/GRMZM2G053781_P01/GRMZM2G053781_P02	5.9
	20120827_WJ_B,4359	R.SKLIEAVR.A	915.562	-0.00036	2	1	40.47	0.00161	GRMZM2G098076_P01/GRMZM2G098076_P02/GRMZM2G053781_P01/GRMZM2G053781_P02	8.46
	20120827_WJ_B,14883	R.SSIIAELKPLSAENK.Q	1599.9	-0.00029	3	1	63.64	1.19e-05	GRMZM2G098076_P01/GRMZM2G098076_P02/GRMZM2G053781_P01/GRMZM2G053781_P02	5.86
	20120827_WJ_B,14901	R.SSIIAELKPLSAENK.Q	1599.9	0.00083	2	1	69.33	3.05e-06	GRMZM2G098076_P01/GRMZM2G098076_P02/GRMZM2G053781_P01/GRMZM2G053781_P02	5.86
	20120827_WJ_B,2105	R.YRNVVSR.S	893.495	-0.00036	2	1	35.29	0.00941	GRMZM2G098076_P01/GRMZM2G098076_P02	10.84
$5-1	GRMZM2G091481_P01 seq=translation; coord=4:14854376..14859167:-1; parent_transcript=GRMZM2G091481_T01; parent_gene=GRMZM2G091481	64	44	0.6518	56872.9	5.01
	20120827_WJ_B,6446	K.ALSKHDPPIVLAK.V	1388.83	0.00206	2	1	27	0.0223	GRMZM2G147210_P01/GRMZM2G005480_P01/GRMZM2G091481_P01/GRMZM2G091481_P02/GRMZM2G009157_P01/GRMZM2G163074_P01	8.64
	20120827_WJ_B,8852	K.ALSKHDPPIVLAKVDANEEK.N	2174.18	-0.00026	4	1	32.55	0.00992	GRMZM2G147210_P01/GRMZM2G005480_P01/GRMZM2G091481_P01/GRMZM2G091481_P02/GRMZM2G009157_P01/GRMZM2G163074_P01	5.49
	20120827_WJ_B,8912	K.ALSKHDPPIVLAKVDANEEK.N	2174.18	0.00177	3	1	30.84	0.0152	GRMZM2G147210_P01/GRMZM2G005480_P01/GRMZM2G091481_P01/GRMZM2G091481_P02/GRMZM2G009157_P01/GRMZM2G163074_P01	5.49
	20120827_WJ_B,19761	K.DFDVAALMK.F	1009.5	-0.00084	2	1	33.82	0.00842	GRMZM2G091481_P01/GRMZM2G091481_P02	4.21
	20120827_WJ_B,3814	K.ETAGAATTTTTQAPPASEK.A	1832.89	-0.0003	2	1	58.65	4.61e-05	GRMZM2G091481_P01	4.53
	20120827_WJ_B,4111	K.ETAGAATTTTTQAPPASEK.A	1832.89	-0.0059	2	1	61.99	2.14e-05	GRMZM2G091481_P01	4.53
	20120827_WJ_B,4929	K.FFQSSAPK.A	911.462	0.00122	2	1	44.43	0.00091	GRMZM2G091481_P01/GRMZM2G091481_P02/GRMZM2G163421_P01	8.75
	20120827_WJ_B,10950	K.FIDASTIPR.V	1019.55	0.00049	2	1	51.01	0.000278	GRMZM2G091481_P01/GRMZM2G091481_P02	5.84
	20120827_WJ_B,19247	K.HPFM*VVEFYAPWCGHCK.K ! K.HPFM*VVEFYAPWCGHCK.N	2180.95	0.0023	3	1	53.61	3.16e-05	GRMZM2G091481_P01/GRMZM2G091481_P02 ! GRMZM2G163421_P01	6.9	15.994915 Oxidation (M)
	20120827_WJ_B,21360	K.HPFMVVEFYAPWCGHCK.K ! K.HPFMVVEFYAPWCGHCK.N	2164.96	0.00938	3	1	41.32	0.000904	GRMZM2G091481_P01/GRMZM2G091481_P02 ! GRMZM2G163421_P01	6.9
	20120827_WJ_B,3793	K.KLAPEYENAAK.A	1233.65	0.00027	3	1	36.28	0.00889	GRMZM2G091481_P01/GRMZM2G091481_P02/GRMZM2G002595_P01	6.14
	20120827_WJ_B,9102	K.KLAPEYENAAKALSK.H	1632.9	0.00033	3	1	64.81	8.97e-06	GRMZM2G091481_P01/GRMZM2G091481_P02/GRMZM2G002595_P01	8.43
	20120827_WJ_B,25340	K.KLAPILDEAATTLQSDEEVVIAK.M	2454.33	0.0028	2	1	62.59	8.9e-06	GRMZM2G091481_P01	4.18
	20120827_WJ_B,391	K.KQVGPASK.E	814.478	-1e-05	2	1	43.35	0.00124	GRMZM2G147210_P01/GRMZM2G348584_P01/GRMZM2G091481_P01/GRMZM2G091481_P02/GRMZM2G163421_P01/GRMZM2G044608_P01/GRMZM2G002595_P01	10
	20120827_WJ_B,2250	K.KSKETAGAATTTTTQAPPASEK.A	2176.11	-0.00049	3	1	55.74	7.49e-05	GRMZM2G091481_P01	8.5
	20120827_WJ_B,2284	K.KSKETAGAATTTTTQAPPASEK.A	2176.11	0.00364	2	1	99.82	3.07e-09	GRMZM2G091481_P01	8.5
	20120827_WJ_B,4828	K.LAPEYENAAK.A	1105.55	4e-05	2	1	48.38	0.000505	GRMZM2G091481_P01/GRMZM2G091481_P02/GRMZM2G009157_P01/GRMZM2G002595_P01	4.53
	20120827_WJ_B,10240	K.LRSDYDFGHTLHANHLPR.G	2149.07	0.00069	5	1	50.12	0.000283	GRMZM2G091481_P01/GRMZM2G091481_P02	7.02
	20120827_WJ_B,10246	K.LRSDYDFGHTLHANHLPR.G	2149.07	0.00281	4	1	44.71	0.000996	GRMZM2G091481_P01/GRMZM2G091481_P02	7.02
	20120827_WJ_B,24403	K.MDATANDVPSEFDVQGYPTLYFVTPSGKVTSYDSGR.T	3914.81	0.00043	3	1	47.74	0.000167	GRMZM2G091481_P01	4.04
	20120827_WJ_B,3803	K.NIQEYKGPR.E	1104.58	0.00028	2	1	38.29	0.00643	GRMZM2G005480_P01/GRMZM2G348584_P01/GRMZM2G091481_P01/GRMZM2G091481_P02/GRMZM2G163074_P01/GRMZM2G163421_P01/GRMZM2G044608_P01/GRMZM2G002595_P01	8.59
	20120827_WJ_B,14418	K.NRPLATKYEIQGFPTIK.I ! K.NRPLATKYEIQGFPTLK.I	1976.1	0.00089	3	1	45.31	0.000498	GRMZM2G091481_P01/GRMZM2G091481_P02 ! GRMZM2G163421_P01	9.7
	20120827_WJ_B,14431	K.NRPLATKYEIQGFPTIK.I ! K.NRPLATKYEIQGFPTLK.I	1976.1	0.00297	4	1	26.06	0.0445	GRMZM2G091481_P01/GRMZM2G091481_P02 ! GRMZM2G163421_P01	9.7
	20120827_WJ_B,14559	K.NRPLATKYEIQGFPTIK.I ! K.NRPLATKYEIQGFPTLK.I	1976.1	-0.00638	2	1	42.83	0.000842	GRMZM2G091481_P01/GRMZM2G091481_P02 ! GRMZM2G163421_P01	9.7
	20120827_WJ_B,21713	K.NVLIEFYAPWCGHCK.K	1893.88	0.00092	3	1	44.91	0.000646	GRMZM2G091481_P01/GRMZM2G163421_P01	6.73
	20120827_WJ_B,21766	K.NVLIEFYAPWCGHCK.K	1893.88	0.00615	2	1	67.67	2.8e-06	GRMZM2G091481_P01/GRMZM2G163421_P01	6.73
	20120827_WJ_B,19190	K.NVLIEFYAPWCGHCKK.L	2021.97	0.00518	3	1	45.84	0.000668	GRMZM2G091481_P01/GRMZM2G163421_P01	8.04
	20120827_WJ_B,2307	K.QVGPASKEIK.S	1056.6	4e-05	2	1	61.34	1.67e-05	GRMZM2G147210_P01/GRMZM2G348584_P01/GRMZM2G091481_P01/GRMZM2G091481_P02/GRMZM2G163421_P01/GRMZM2G044608_P01/GRMZM2G002595_P01	8.59
	20120827_WJ_B,11669	K.SAYSAAAEEFKDKEIK.F	1786.89	0.00176	3	1	45.06	0.0011	GRMZM2G091481_P01/GRMZM2G091481_P02	4.87
	20120827_WJ_B,11712	K.SAYSAAAEEFKDKEIK.F	1786.89	0.00034	4	1	29.24	0.0423	GRMZM2G091481_P01/GRMZM2G091481_P02	4.87
	20120827_WJ_B,9444	K.SEPIPEVNNEPVK.V	1451.74	0.0001	2	1	30.24	0.0282	GRMZM2G091481_P01/GRMZM2G163421_P01	4.25
	20120827_WJ_B,20741	K.SEPIPEVNNEPVKVVVADNVHDFVFKSGK.N	3193.65	0.00144	4	1	26.13	0.0442	GRMZM2G091481_P01	4.9
	20120827_WJ_B,19055	K.SGKNVLIEFYAPWCGHCK.K	2166.03	0.00497	3	1	37.99	0.00338	GRMZM2G091481_P01/GRMZM2G163421_P01	7.79
	20120827_WJ_B,16818	K.SGKNVLIEFYAPWCGHCKK.L	2294.12	-0.00157	3	1	38.23	0.00404	GRMZM2G091481_P01/GRMZM2G163421_P01	8.8
	20120827_WJ_B,16857	K.SGKNVLIEFYAPWCGHCKK.L	2294.12	0.00191	4	1	29.18	0.032	GRMZM2G091481_P01/GRMZM2G163421_P01	8.8
	20120827_WJ_B,3027	K.SKETAGAATTTTTQAPPASEK.A	2048.01	-0.00025	3	1	60.04	2.86e-05	GRMZM2G091481_P01	5.86
	20120827_WJ_B,3070	K.SKETAGAATTTTTQAPPASEK.A	2048.01	-0.00152	2	1	91.37	2.03e-08	GRMZM2G091481_P01	5.86
	20120827_WJ_B,910	K.VDANEEK.N	804.373	-0.00016	2	1	26.97	0.0237	GRMZM2G147210_P01/GRMZM2G005480_P01/GRMZM2G091481_P01/GRMZM2G091481_P02/GRMZM2G009157_P01/GRMZM2G163074_P01/GRMZM2G163421_P01/GRMZM2G002595_P01	4.14
	20120827_WJ_B,2609	K.VDANEEKNRPLATK.Y	1584.83	-0.00028	3	1	48.51	0.000475	GRMZM2G091481_P01/GRMZM2G091481_P02/GRMZM2G163421_P01	6.15
	20120827_WJ_B,1774	K.VTSYDSGR.T	884.411	0.00012	2	1	49.97	0.000146	GRMZM2G091481_P01/GRMZM2G163421_P01	5.81
	20120827_WJ_B,16494	K.YEIQGFPTIK.I ! K.YEIQGFPTLK.I	1195.64	2e-05	2	1	65.37	1.19e-05	GRMZM2G091481_P01/GRMZM2G091481_P02 ! GRMZM2G163421_P01	6
	20120827_WJ_B,2886	R.DQGKNIQEYK.G	1222.61	-0.00011	2	1	32.52	0.0172	GRMZM2G005480_P01/GRMZM2G348584_P01/GRMZM2G091481_P01/GRMZM2G091481_P02/GRMZM2G163074_P01/GRMZM2G044608_P01/GRMZM2G002595_P01	6.07
	20120827_WJ_B,3913	R.DQGKNIQEYKGPR.E	1532.78	0.0009	3	1	53.31	0.000161	GRMZM2G005480_P01/GRMZM2G348584_P01/GRMZM2G091481_P01/GRMZM2G091481_P02/GRMZM2G163074_P01/GRMZM2G044608_P01/GRMZM2G002595_P01	8.5
	20120827_WJ_B,3947	R.DQGKNIQEYKGPR.E	1532.78	-0.00057	2	1	65.41	1.01e-05	GRMZM2G005480_P01/GRMZM2G348584_P01/GRMZM2G091481_P01/GRMZM2G091481_P02/GRMZM2G163074_P01/GRMZM2G044608_P01/GRMZM2G002595_P01	8.5
	20120827_WJ_B,14988	R.EADGIVDYLK.K	1122.57	0.00059	2	1	43.33	0.00146	GRMZM2G147210_P01/GRMZM2G005480_P01/GRMZM2G091481_P01/GRMZM2G091481_P02/GRMZM2G163074_P01/GRMZM2G163421_P01/GRMZM2G002595_P01	4.03
	20120827_WJ_B,12062	R.EADGIVDYLKK.Q	1250.66	0.00115	2	1	67.8	4.85e-06	GRMZM2G147210_P01/GRMZM2G005480_P01/GRMZM2G091481_P01/GRMZM2G091481_P02/GRMZM2G163074_P01/GRMZM2G163421_P01/GRMZM2G002595_P01	4.56
	20120827_WJ_B,16297	R.EADGIVDYLKKQVGPASK.E	1918.03	-0.00035	3	1	57.36	4.81e-05	GRMZM2G147210_P01/GRMZM2G091481_P01/GRMZM2G091481_P02/GRMZM2G163421_P01/GRMZM2G002595_P01	6.22
	20120827_WJ_B,16331	R.EADGIVDYLKKQVGPASK.E	1918.03	-0.00017	4	1	33.1	0.0128	GRMZM2G147210_P01/GRMZM2G091481_P01/GRMZM2G091481_P02/GRMZM2G163421_P01/GRMZM2G002595_P01	6.22
	20120827_WJ_B,4786	R.GDAAVERPLVR.L	1182.66	0.00061	2	1	31.03	0.0242	GRMZM2G091481_P01/GRMZM2G091481_P02	6.07
	20120827_WJ_B,20443	R.KSEPIPEVNNEPVKVVVADNVHDFVFK.S	3049.6	0.00234	4	1	62.96	7.54e-06	GRMZM2G091481_P01	4.9
	20120827_WJ_B,20479	R.KSEPIPEVNNEPVKVVVADNVHDFVFK.S	3049.6	-0.00293	3	1	39.82	0.0015	GRMZM2G091481_P01	4.9
	20120827_WJ_B,17575	R.LLKPFDELVVDSK.D	1502.85	0.00162	3	1	45.34	0.000866	GRMZM2G091481_P01/GRMZM2G091481_P02	4.56
	20120827_WJ_B,17649	R.LLKPFDELVVDSK.D	1502.85	0.00074	2	1	54.08	0.000114	GRMZM2G091481_P01/GRMZM2G091481_P02	4.56
	20120827_WJ_B,24786	R.LLKPFDELVVDSKDFDVAALM*K.F	2509.33	0.01579	3	1	35.03	0.00724	GRMZM2G091481_P01/GRMZM2G091481_P02	4.36	15.994915 Oxidation (M)
	20120827_WJ_B,27222	R.LLKPFDELVVDSKDFDVAALMK.F	2493.33	0.00074	4	1	43.16	0.000956	GRMZM2G091481_P01/GRMZM2G091481_P02	4.36
	20120827_WJ_B,27233	R.LLKPFDELVVDSKDFDVAALMK.F	2493.33	0.00517	3	1	41.2	0.00152	GRMZM2G091481_P01/GRMZM2G091481_P02	4.36
	20120827_WJ_B,27310	R.LLKPFDELVVDSKDFDVAALMK.F	2493.33	-1e-05	2	1	58.33	2.79e-05	GRMZM2G091481_P01/GRMZM2G091481_P02	4.36
	20120827_WJ_B,10251	R.SDYDFGHTLHANHLPR.G	1879.88	7e-05	3	1	52.46	0.000192	GRMZM2G091481_P01/GRMZM2G091481_P02	6.19
	20120827_WJ_B,10259	R.SDYDFGHTLHANHLPR.G	1879.88	-0.00035	4	1	52.53	0.000188	GRMZM2G091481_P01/GRMZM2G091481_P02	6.19
	20120827_WJ_B,18089	R.TADDIVDFIK.K	1136.58	0.00146	2	1	55.7	8.05e-05	GRMZM2G091481_P01	3.93
	20120827_WJ_B,14770	R.TADDIVDFIKK.S	1264.68	0.00169	3	1	41.84	0.00178	GRMZM2G091481_P01	4.43
	20120827_WJ_B,14779	R.TADDIVDFIKK.S	1264.68	0.00122	2	1	72.35	1.66e-06	GRMZM2G091481_P01	4.43
	20120827_WJ_B,10416	R.VVTFDKNPDNHPYLMK.F	1917.95	0.00937	4	1	30.56	0.0262	GRMZM2G091481_P01/GRMZM2G091481_P02	6.72
	20120827_WJ_B,18646	R.VVTFDKNPDNHPYLMKFFQSSAPK.A	2810.4	0.00927	4	1	47.91	0.000438	GRMZM2G091481_P01/GRMZM2G091481_P02	8.41
$6-1	AC207890.3_FGP002 seq=translation; coord=4:94432879..94438375:1; parent_transcript=AC207890.3_FGT002; parent_gene=AC207890.3_FG002	48	43	0.4432	108286	6.49
	20120827_WJ_B,14572	K.AVTSGDCLLIMGSSK.A	1538.76	-0.00203	2	1	61.29	2.39e-05	AC207890.3_FGP002	5.87
	20120827_WJ_B,16500	K.EPGAAEESIRDLPPSAIGEGSGFDAK.G	2600.25	0.00949	3	1	57.31	5.1e-05	AC207890.3_FGP002	4.08
	20120827_WJ_B,1873	K.GFAVSNKGK.S	907.5	0.00126	2	1	30.13	0.0304	AC207890.3_FGP002	10
	20120827_WJ_B,20631	K.GGEQNSYLAELLR.L	1449.73	0.00127	2	1	85.92	9.19e-08	AC207890.3_FGP002	4.53
	20120827_WJ_B,24969	K.GGEQNSYLAELLRLEEVAK.Q	2119.1	0.00767	3	1	45.99	0.000777	AC207890.3_FGP002	4.49
	20120827_WJ_B,24590	K.GGEQNSYLAELLRLEEVAKQQGVGR.W	2744.43	-0.00603	4	1	37.38	0.00378	AC207890.3_FGP002	4.95
	20120827_WJ_B,2078	K.LKNAELQAK.K	1014.59	-0.00035	2	1	54.18	7.52e-05	GRMZM2G136296_P01/GRMZM2G136296_P02/GRMZM2G136296_P03/AC207890.3_FGP002	8.59
	20120827_WJ_B,2708	K.NAELQAKKDQLR.I	1413.78	-4e-05	3	1	40.47	0.00251	GRMZM2G136296_P01/GRMZM2G136296_P02/GRMZM2G136296_P03/AC207890.3_FGP002	8.59
	20120827_WJ_B,2711	K.NAELQAKKDQLR.I	1413.78	0.00088	2	1	79.19	3.13e-07	GRMZM2G136296_P01/GRMZM2G136296_P02/GRMZM2G136296_P03/AC207890.3_FGP002	8.59
	20120827_WJ_B,8541	K.QVAVEMEYSR.R	1211.57	0.00215	2	1	33.72	0.0138	GRMZM2G136296_P01/GRMZM2G136296_P02/GRMZM2G136296_P03/AC207890.3_FGP002	4.53
	20120827_WJ_B,19300	K.SITLSYLMAPR.L	1251.68	0.00122	2	1	32.25	0.0186	GRMZM2G136296_P01/GRMZM2G136296_P02/GRMZM2G136296_P03/AC207890.3_FGP002	8.46
	20120827_WJ_B,16155	K.SLEAIVEQVR.D	1143.64	0.00167	2	1	51.9	0.000212	GRMZM2G136296_P01/GRMZM2G136296_P02/GRMZM2G136296_P03/AC207890.3_FGP002	4.53
	20120827_WJ_B,14217	K.TALQNLEQFQDK.A	1434.72	0.00199	2	1	38.46	0.00577	AC207890.3_FGP002	4.37
	20120827_WJ_B,12975	K.TALQNLEQFQDKAK.K	1633.85	0.00194	3	1	47.83	0.000603	AC207890.3_FGP002	5.73
	20120827_WJ_B,19368	K.TNMGSVLLEAGLAK.L	1403.76	0.00053	2	1	76.52	1.02e-06	GRMZM2G136296_P01/GRMZM2G136296_P02/AC207890.3_FGP002	5.66
	20120827_WJ_B,30138	K.VPSLEDDFGQEAAEYLSECLLSSSKQYR.A	3221.49	-0.00317	3	1	49.69	0.000187	GRMZM2G136296_P01/GRMZM2G136296_P02/AC207890.3_FGP002	4.08
	20120827_WJ_B,16315	K.VVEVVSGDCIIVADDSAPYGSPSAERR.V	2848.38	0.00392	3	1	51.39	0.00017	GRMZM2G136296_P01/GRMZM2G136296_P02/GRMZM2G136296_P03/AC207890.3_FGP002	4.11
	20120827_WJ_B,2403	R.AMIEEHDTSGGK.S	1274.57	0.0014	2	1	53.52	3.6e-05	AC207890.3_FGP002	4.65
	20120827_WJ_B,1681	R.AMIEEHDTSGGKSK.G	1489.7	0.00159	2	1	66.53	3.52e-06	AC207890.3_FGP002	5.45
	20120827_WJ_B,14910	R.CPGKGEPYSDEAIALMR.R	1893.88	0.00137	3	1	50.76	0.000178	GRMZM2G136296_P01/GRMZM2G136296_P02/AC207890.3_FGP002	4.68
	20120827_WJ_B,13211	R.DLPPSAIGEGSGFDAK.G	1560.75	0.0033	2	1	79.68	2.81e-07	AC207890.3_FGP002	4.03
	20120827_WJ_B,3642	R.EAKEFIR.R ! R.EAKEFLR.M ! R.EAKEFLR.T	892.489	0.00014	2	1	48.31	0.000478	GRMZM2G301884_P01 ! GRMZM2G136296_P01/GRMZM2G136296_P02/GRMZM2G136296_P03 ! AC207890.3_FGP002	6.24
	20120827_WJ_B,1236	R.EAKHFTETR.V	1118.56	0.00056	2	1	33.69	0.0182	AC207890.3_FGP002	6.86
	20120827_WJ_B,10974	R.ERKTALQNLEQFQDK.A	1847.96	0.00122	3	1	31.88	0.0218	AC207890.3_FGP002	6.28
	20120827_WJ_B,15189	R.GGVDEPFAWESR.E	1349.61	0.00393	2	1	59.85	1.14e-05	GRMZM2G136296_P01/GRMZM2G136296_P02/GRMZM2G136296_P03/AC207890.3_FGP002	4.14
	20120827_WJ_B,12130	R.HSAIVEYVFSGHR.F	1501.75	-0.00061	3	1	53.13	0.000163	AC207890.3_FGP002	6.92
	20120827_WJ_B,8920	R.ISTVDGQSAAPTANMADTR.V	1905.9	0.00355	2	1	109.94	2.35e-10	AC207890.3_FGP002	4.21
	20120827_WJ_B,9197	R.KLCIGKEVTFR.V	1350.76	-4e-05	3	1	56.18	3.93e-05	AC207890.3_FGP002	9.31
	20120827_WJ_B,12688	R.KTALQNLEQFQDK.A	1562.82	-0.00087	3	1	40.76	0.00324	AC207890.3_FGP002	6.07
	20120827_WJ_B,11524	R.KTALQNLEQFQDKAK.K	1761.95	0.00139	3	1	47.95	0.000545	AC207890.3_FGP002	8.5
	20120827_WJ_B,11623	R.LIGKQVAVEMEYSR.R	1622.86	0.00107	3	1	61.92	2.18e-05	GRMZM2G136296_P01/GRMZM2G136296_P02/GRMZM2G136296_P03/AC207890.3_FGP002	6.14
	20120827_WJ_B,24866	R.LRPVDPSVSSSPALAQLCSLAFIK.V	2556.39	-0.00184	3	1	38.39	0.00217	GRMZM2G136296_P01/GRMZM2G136296_P02/AC207890.3_FGP002	8.22
	20120827_WJ_B,9474	R.LVASAASAEIPPDR.Y	1396.74	-0.00368	2	1	70.24	2.53e-06	GRMZM2G136296_P01/GRMZM2G136296_P02/GRMZM2G136296_P03/AC207890.3_FGP002	4.37
	20120827_WJ_B,10071	R.LVASAASAEIPPDRYGR.E	1772.93	0.00159	3	1	55.97	9.98e-05	GRMZM2G136296_P01/GRMZM2G136296_P02/GRMZM2G136296_P03/AC207890.3_FGP002	6.07
	20120827_WJ_B,10357	R.LVASAASAEIPPDRYGR.E	1772.93	-0.00201	3	1	36.88	0.00768	GRMZM2G136296_P01/GRMZM2G136296_P02/GRMZM2G136296_P03/AC207890.3_FGP002	6.07
	20120827_WJ_B,10654	R.LVASAASAEIPPDRYGR.E	1772.93	0.00069	3	1	37.57	0.0068	GRMZM2G136296_P01/GRMZM2G136296_P02/GRMZM2G136296_P03/AC207890.3_FGP002	6.07
	20120827_WJ_B,12509	R.RGGVDEPFAWESR.E	1505.71	0.00144	2	1	39.29	0.00256	GRMZM2G136296_P01/GRMZM2G136296_P02/GRMZM2G136296_P03/AC207890.3_FGP002	4.68
	20120827_WJ_B,5353	R.RISTVDGQSAAPTANM*ADTR.V	2077.99	0.00235	3	1	40.72	0.00257	AC207890.3_FGP002	5.96	15.994915 Oxidation (M)
	20120827_WJ_B,7730	R.RISTVDGQSAAPTANMADTR.V	2062	0.00306	2	1	85.58	8.49e-08	AC207890.3_FGP002	5.96
	20120827_WJ_B,17485	R.RPSVPTVIAETDDNANIANAEDPEGTPAQLTTAQR.L	3662.79	0.00018	3	1	67.66	3.15e-06	AC207890.3_FGP002	4.02
	20120827_WJ_B,5092	R.RVNLSSIR.A	944.564	0.00044	2	1	42.23	0.00144	GRMZM2G136296_P01/GRMZM2G136296_P02/GRMZM2G136296_P03/AC207890.3_FGP002	12
	20120827_WJ_B,6058	R.RVNLSSIRAPK.L	1240.75	0.00035	3	1	45.6	0.000412	GRMZM2G136296_P01/GRMZM2G136296_P02/GRMZM2G136296_P03/AC207890.3_FGP002	12.01
	20120827_WJ_B,14074	R.SHYYDALLAAESR.A	1495.72	0.00039	3	1	40.44	0.00196	GRMZM2G136296_P01/GRMZM2G136296_P02/GRMZM2G136296_P03/AC207890.3_FGP002	5.3
	20120827_WJ_B,14097	R.SHYYDALLAAESR.A	1495.72	0.00442	2	1	56.99	4.42e-05	GRMZM2G136296_P01/GRMZM2G136296_P02/GRMZM2G136296_P03/AC207890.3_FGP002	5.3
	20120827_WJ_B,14483	R.SHYYDALLAAESRAEK.A	1823.89	-0.00125	3	1	33.96	0.0139	GRMZM2G136296_P01/GRMZM2G136296_P02/GRMZM2G136296_P03/AC207890.3_FGP002	5.42
	20120827_WJ_B,8355	R.TSDAYILTR.A	1039.54	0.00011	2	1	58.37	4.89e-05	AC207890.3_FGP002	5.5
	20120827_WJ_B,15683	R.VASIQQQLASLK.L	1285.75	0.00048	2	1	77.97	3.4e-07	GRMZM2G136296_P01/GRMZM2G136296_P02/AC207890.3_FGP002	8.72
	20120827_WJ_B,7707	R.VNLSSIRAPK.L	1084.65	0.00057	2	1	66.22	4.56e-06	GRMZM2G136296_P01/GRMZM2G136296_P02/GRMZM2G136296_P03/AC207890.3_FGP002	11
$7-1	GRMZM2G114182_P01 seq=translation; coord=10:142329418..142336291:1; parent_transcript=GRMZM2G114182_T01; parent_gene=GRMZM2G114182	54	40	0.2045	150473	4.68
	20120827_WJ_B,17353	K.AASLEAVVEAASEK.E	1374.71	0.00173	2	1	84.18	1.34e-07	GRMZM2G114182_P01/GRMZM2G113545_P02	4.25
	20120827_WJ_B,17382	K.AASLEAVVEAASEK.E	1374.71	-0.00169	3	1	32.36	0.0188	GRMZM2G114182_P01/GRMZM2G113545_P02	4.25
	20120827_WJ_B,15641	K.AASLEAVVEAASEKEK.E	1631.85	0.00075	3	1	43.03	0.00178	GRMZM2G114182_P01/GRMZM2G113545_P02	4.49
	20120827_WJ_B,12556	K.ASQLSDDLEAYQTK.A	1568.74	0.00071	2	1	57.27	4.01e-05	GRMZM2G114182_P01	4.03
	20120827_WJ_B,2205	K.ESHISKLER.Q	1098.59	0.00084	2	1	38.74	0.00343	GRMZM2G114182_P01	6.86
	20120827_WJ_B,1719	K.KVQDLEQK.L	987.547	0.00099	2	1	42.51	0.00243	GRMZM2G114182_P01	6.07
	20120827_WJ_B,13172	K.KVQDLEQKLQLAYSK.S	1791	0.00019	3	1	72.4	1.1e-06	GRMZM2G114182_P01	8.43
	20120827_WJ_B,13213	K.KVQDLEQKLQLAYSK.S	1791	-0.00069	2	1	66.47	4.07e-06	GRMZM2G114182_P01	8.43
	20120827_WJ_B,10598	K.LALLEAENEK.M	1129.61	0.00115	2	1	61.28	2.13e-05	GRMZM2G114182_P01	4.25
	20120827_WJ_B,4520	K.LEEEMNVDKSEK.E	1450.67	0.00083	2	1	70.17	1.64e-06	GRMZM2G114182_P01	4.25
	20120827_WJ_B,5491	K.LEEEMNVDKSEKESHISK.L	2132.02	-0.00262	3	1	35.17	0.00748	GRMZM2G114182_P01	4.7
	20120827_WJ_B,3248	K.LEELKDER.S	1031.54	0.001	2	1	70.96	2.88e-06	GRMZM2G114182_P01/AC205897.3_FGP002	4.41
	20120827_WJ_B,2155	K.LEHLTEEHSR.G	1250.61	0.00324	2	1	51.41	0.000266	GRMZM2G114182_P01	5.33
	20120827_WJ_B,6654	K.LQLAYSK.S	822.472	0.00043	2	1	45.58	0.000571	GRMZM2G114182_P01	8.59
	20120827_WJ_B,9312	K.LVM*VDELQEK.C	1219.62	0.00073	2	1	32.73	0.0212	GRMZM2G114182_P01	4.14	15.994915 Oxidation (M)
	20120827_WJ_B,12809	K.LVMVDELQEK.C	1203.63	0.00101	2	1	46.05	0.000841	GRMZM2G114182_P01	4.14
	20120827_WJ_B,9839	K.MLELAQSNMK.E ! K.MLELAQSNMK.Q	1164.58	0.00058	2	1	52.19	0.000175	GRMZM2G114182_P01 ! AC205897.3_FGP002	5.75
	20120827_WJ_B,11984	K.MLELAQSNMKEMEK.H	1681.8	0.00056	3	1	32.3	0.0142	GRMZM2G114182_P01	4.78
	20120827_WJ_B,11999	K.MLELAQSNMKEMEK.H	1681.8	-0.00201	2	1	41.26	0.00187	GRMZM2G114182_P01	4.78
	20120827_WJ_B,2051	K.SKYQNTMEEK.Q	1257.58	0.00022	2	1	44.04	0.000562	GRMZM2G114182_P01	5.86
	20120827_WJ_B,6277	K.TLDGMIEHK.A	1043.52	0.00027	2	1	44.64	0.000629	GRMZM2G114182_P01	5.29
	20120827_WJ_B,4516	K.TM*QVETTEKNEALTAK.M	1809.89	-0.00088	2	1	80.38	2.53e-07	GRMZM2G114182_P01	4.78	15.994915 Oxidation (M)
	20120827_WJ_B,6554	K.TMQVETTEKNEALTAK.M	1793.89	0.00028	3	1	41.2	0.0024	GRMZM2G114182_P01	4.78
	20120827_WJ_B,6565	K.TMQVETTEKNEALTAK.M	1793.89	0.0026	2	1	84.42	1.15e-07	GRMZM2G114182_P01	4.78
	20120827_WJ_B,1928	K.VQDLEQK.L	859.452	-0.00056	2	1	32.66	0.0225	GRMZM2G114182_P01	4.37
	20120827_WJ_B,13988	K.VQDLEQKLQLAYSK.S	1662.91	0.00193	3	1	48.18	0.000447	GRMZM2G114182_P01	6.04
	20120827_WJ_B,9036	K.VVQEALELSK.S	1115.63	0.00132	2	1	56.52	6.6e-05	GRMZM2G114182_P01	4.53
	20120827_WJ_B,10329	K.YMEEIKTM*QVETTEKNEALTAK.M ! K.YM*EEIKTMQVETTEKNEALTAK.M	2603.26	0.00567	4	1	28.61	0.0338	GRMZM2G114182_P01 ! GRMZM2G114182_P01	4.65	15.994915 Oxidation (M)
	20120827_WJ_B,13276	K.YMEEIKTMQVETTEKNEALTAK.M	2587.26	-0.00213	3	1	77.65	5.03e-07	GRMZM2G114182_P01	4.65
	20120827_WJ_B,13293	K.YMEEIKTMQVETTEKNEALTAK.M	2587.26	0.00355	4	1	52.05	0.000167	GRMZM2G114182_P01	4.65
	20120827_WJ_B,2367	K.YQNTMEEK.Q	1042.45	0.00043	2	1	43.83	0.000265	GRMZM2G114182_P01	4.53
	20120827_WJ_B,16594	R.AEELELQVAALK.Q	1313.73	0.00094	2	1	62.39	2.07e-05	GRMZM2G114182_P01	4.25
	20120827_WJ_B,22830	R.ASELDKMLELAQSNMK.E	1807.89	0.00074	3	1	32.6	0.0234	GRMZM2G114182_P01	4.68
	20120827_WJ_B,22857	R.ASELDKMLELAQSNMK.E	1807.89	0.00046	2	1	88.01	6.66e-08	GRMZM2G114182_P01	4.68
	20120827_WJ_B,25030	R.ASELDKMLELAQSNMKEMEK.H	2325.11	-0.00055	3	1	65.69	6.27e-06	GRMZM2G114182_P01	4.59
	20120827_WJ_B,3741	R.IQQEAAVSAER.G	1201.62	0.00039	2	1	69.15	4.76e-06	GRMZM2G114182_P01	4.53
	20120827_WJ_B,4122	R.IQQEAAVSAER.G	1201.62	0.00078	2	1	31.26	0.0249	GRMZM2G114182_P01	4.53
	20120827_WJ_B,1379	R.LEAEQQR.A	873.442	0.00012	2	1	40.66	0.00201	GRMZM2G114182_P01	4.53
	20120827_WJ_B,4317	R.NTISELK.V	804.446	-0.00019	2	1	35.06	0.014	GRMZM2G114182_P01	6
	20120827_WJ_B,24392	R.NTISELKVVQEALELSK.S	1901.06	9e-05	3	1	60.41	1.36e-05	GRMZM2G114182_P01	4.79
	20120827_WJ_B,10160	R.QITLSEIK.Y	931.546	-0.00027	2	1	35.11	0.00854	GRMZM2G114182_P01	6
	20120827_WJ_B,18888	R.QITLSEIKYMEEIK.T	1724.91	-0.00128	2	1	45.7	0.000682	GRMZM2G114182_P01	4.79
	20120827_WJ_B,18903	R.QITLSEIKYMEEIK.T	1724.91	0.0009	3	1	33.2	0.0128	GRMZM2G114182_P01	4.79
	20120827_WJ_B,4667	R.QYATDLEK.Q	967.473	0.00056	2	1	48.8	0.000368	GRMZM2G114182_P01	4.37
	20120827_WJ_B,21161	R.QYATDLEKQIEDLTQK.L	1922.97	0.00479	3	1	42.4	0.00192	GRMZM2G114182_P01	4.32
	20120827_WJ_B,21197	R.QYATDLEKQIEDLTQK.L	1922.97	0.00481	2	1	90.24	3.17e-08	GRMZM2G114182_P01	4.32
	20120827_WJ_B,11426	R.SKASQLSDDLEAYQTK.A	1783.87	0.00247	3	1	48.84	0.00047	GRMZM2G114182_P01	4.56
	20120827_WJ_B,11500	R.SKASQLSDDLEAYQTK.A	1783.87	0.00169	2	1	82.25	2.15e-07	GRMZM2G114182_P01	4.56
	20120827_WJ_B,17903	R.SLELEDLLHTSK.T	1384.73	0.00026	3	1	33.42	0.014	GRMZM2G114182_P01/GRMZM2G113545_P01/GRMZM2G113545_P02	4.65
	20120827_WJ_B,1059	R.SLHAAQEAK.R	954.5	0.00056	2	1	39.27	0.00246	GRMZM2G114182_P01/AC205897.3_FGP002	6.47
	20120827_WJ_B,1004	R.SLHAAQEAKR.A	1110.6	0.00047	2	1	52.77	0.000151	GRMZM2G114182_P01/AC205897.3_FGP002	8.49
	20120827_WJ_B,4729	R.SLHAAQEAKRASELDK.M	1753.92	0.00063	3	1	33.53	0.0127	GRMZM2G114182_P01	6.48
	20120827_WJ_B,5795	R.TLELHSVAESK.N	1213.64	-0.00145	2	1	50.07	0.000346	GRMZM2G114182_P01	5.37
	20120827_WJ_B,5805	R.TLELHSVAESK.N	1213.64	0.00012	3	1	35.55	0.00786	GRMZM2G114182_P01	5.37
$8-1	GRMZM2G340251_P03 seq=translation; coord=3:126460606..126464855:-1; parent_transcript=GRMZM2G340251_T03; parent_gene=GRMZM2G340251	49	37	0.4284	71161.8	5.1
$8-2	GRMZM2G340251_P02 seq=translation; coord=3:126459904..126464855:-1; parent_transcript=GRMZM2G340251_T02; parent_gene=GRMZM2G340251	49	37	0.4284	71161.8	5.1
$8-3	GRMZM2G340251_P01 seq=translation; coord=3:126460606..126465045:-1; parent_transcript=GRMZM2G340251_T01; parent_gene=GRMZM2G340251	49	37	0.4284	71161.8	5.1
	20120827_WJ_B,6895	K.ATAGDTHLGGEDFDNR.M ! K.ATAGDTHLGGEDFDNR.L	1675.73	0.00123	3	1	30.88	0.00596	GRMZM2G056039_P01/GRMZM2G310431_P01/GRMZM5G802801_P01/AC209784.3_FGP007/GRMZM2G340251_P01/GRMZM2G340251_P02/GRMZM2G340251_P03/GRMZM2G340251_P04 ! GRMZM2G428391_P01/GRMZM2G428391_P02/GRMZM2G366532_P01/GRMZM2G366532_P02	4.22
	20120827_WJ_B,6906	K.ATAGDTHLGGEDFDNR.M ! K.ATAGDTHLGGEDFDNR.L	1675.73	-0.00284	2	1	86.48	1.54e-08	GRMZM2G056039_P01/GRMZM2G310431_P01/GRMZM5G802801_P01/AC209784.3_FGP007/GRMZM2G340251_P01/GRMZM2G340251_P02/GRMZM2G340251_P03/GRMZM2G340251_P04 ! GRMZM2G428391_P01/GRMZM2G428391_P02/GRMZM2G366532_P01/GRMZM2G366532_P02	4.22
	20120827_WJ_B,18937	K.DAGVIAGLNVLR.I	1197.69	0.00107	2	1	51.94	9.44e-05	GRMZM2G056039_P01/GRMZM2G340251_P01/GRMZM2G340251_P02/GRMZM2G340251_P03/GRMZM2G340251_P04	5.84
	20120827_WJ_B,22470	K.EQVFSTYSDNQPGVLIQVYEGER.T ! K.EQVFSTYSDNQPGVLIQVYEGER.A	2658.27	0.00605	3	1	26.98	0.0482	GRMZM2G056039_P01/GRMZM2G366532_P01/GRMZM2G366532_P02/GRMZM2G340251_P01/GRMZM2G340251_P02/GRMZM2G340251_P03/GRMZM2G340251_P04 ! GRMZM2G428391_P01/GRMZM2G428391_P02/GRMZM2G310431_P01/GRMZM5G802801_P01/AC209784.3_FGP007	4
	20120827_WJ_B,1963	K.IASKLPADDKK.K	1185.68	-0.00079	2	1	60.06	2.96e-05	GRMZM2G366532_P01/GRMZM2G366532_P02/GRMZM2G340251_P01/GRMZM2G340251_P02/GRMZM2G340251_P03/GRMZM2G340251_P04	8.5
	20120827_WJ_B,3073	K.ITITNDK.G	804.446	2e-05	2	1	42.08	0.00277	GRMZM2G056039_P01/GRMZM2G428391_P01/GRMZM2G428391_P02/GRMZM2G310431_P01/GRMZM5G802801_P01/AC211252.4_FGP001/GRMZM2G366532_P01/GRMZM2G366532_P02/AC209784.3_FGP007/GRMZM2G340251_P01/GRMZM2G340251_P02/GRMZM2G340251_P03/GRMZM2G340251_P04	5.84
	20120827_WJ_B,2378	K.ITITNDKGR.L	1017.57	0.0002	2	1	51.76	0.000291	GRMZM2G056039_P01/GRMZM2G428391_P01/GRMZM2G428391_P02/GRMZM2G310431_P01/GRMZM5G802801_P01/AC211252.4_FGP001/GRMZM2G366532_P01/GRMZM2G366532_P02/AC209784.3_FGP007/GRMZM2G340251_P01/GRMZM2G340251_P02/GRMZM2G340251_P03/GRMZM2G340251_P04	8.75
	20120827_WJ_B,11517	K.MDKSTVHDVVLVGGSTRIPR.V	2167.17	0.00157	3	1	44.96	0.000624	GRMZM2G340251_P01/GRMZM2G340251_P02/GRMZM2G340251_P03	8.52
	20120827_WJ_B,14035	K.MKELESLCNPIIAK.M	1645.87	-0.0006	2	1	54.5	0.000134	GRMZM2G056039_P01/GRMZM2G340251_P01/GRMZM2G340251_P02/GRMZM2G340251_P03/GRMZM2G340251_P04	5.9
	20120827_WJ_B,1269	K.MVQDAEK.Y	820.387	0.00019	2	1	27.69	0.034	GRMZM2G056039_P01/GRMZM2G340251_P01/GRMZM2G340251_P02/GRMZM2G340251_P03/GRMZM2G340251_P04	4.37
	20120827_WJ_B,15644	K.NAVVTVPAYFNDSQR.Q	1680.83	-0.00751	2	1	69.75	3.42e-06	GRMZM2G056039_P01/GRMZM2G428391_P01/GRMZM2G428391_P02/GRMZM2G310431_P01/GRMZM5G802801_P01/AC209784.3_FGP007/GRMZM2G340251_P01/GRMZM2G340251_P02/GRMZM2G340251_P03/GRMZM2G340251_P04	5.84
	20120827_WJ_B,1889	K.NKITITNDKGR.L	1259.71	-0.00052	2	1	48.64	0.000432	GRMZM2G056039_P01/GRMZM2G428391_P01/GRMZM2G428391_P02/GRMZM2G310431_P01/GRMZM5G802801_P01/AC211252.4_FGP001/GRMZM2G366532_P01/GRMZM2G366532_P02/AC209784.3_FGP007/GRMZM2G340251_P01/GRMZM2G340251_P02/GRMZM2G340251_P03/GRMZM2G340251_P04	9.99
	20120827_WJ_B,1906	K.NKITITNDKGR.L	1259.71	5e-05	3	1	49.07	0.000391	GRMZM2G056039_P01/GRMZM2G428391_P01/GRMZM2G428391_P02/GRMZM2G310431_P01/GRMZM5G802801_P01/AC211252.4_FGP001/GRMZM2G366532_P01/GRMZM2G366532_P02/AC209784.3_FGP007/GRMZM2G340251_P01/GRMZM2G340251_P02/GRMZM2G340251_P03/GRMZM2G340251_P04	9.99
	20120827_WJ_B,961	K.NKKDITGNPR.A	1142.63	0.0009	2	1	47.21	0.000814	GRMZM2G056039_P01/GRMZM2G428391_P01/GRMZM2G428391_P02/GRMZM2G340251_P01/GRMZM2G340251_P02/GRMZM2G340251_P03/GRMZM2G340251_P04	9.99
	20120827_WJ_B,13747	K.NQVAM*NPINTVFDAKR.L	1833.93	3e-05	3	1	51.82	0.000254	GRMZM2G056039_P01/GRMZM2G428391_P01/GRMZM2G340251_P01/GRMZM2G340251_P02/GRMZM2G340251_P03	8.75	15.994915 Oxidation (M)
	20120827_WJ_B,18639	K.NQVAMNPINTVFDAK.R	1661.83	0.00063	2	1	51.56	0.000267	GRMZM2G056039_P01/GRMZM2G428391_P01/GRMZM2G340251_P01/GRMZM2G340251_P02/GRMZM2G340251_P03	5.84
	20120827_WJ_B,16098	K.NQVAMNPINTVFDAKR.L	1817.93	0.00231	3	1	40	0.00327	GRMZM2G056039_P01/GRMZM2G428391_P01/GRMZM2G340251_P01/GRMZM2G340251_P02/GRMZM2G340251_P03	8.75
	20120827_WJ_B,7714	K.STVHDVVLVGGSTR.I	1426.76	0.00358	2	1	47.92	0.000441	GRMZM5G802801_P01/GRMZM2G340251_P01/GRMZM2G340251_P02/GRMZM2G340251_P03	6.46
	20120827_WJ_B,10915	K.STVHDVVLVGGSTRIPR.V	1793	0.00369	3	1	41.26	0.001	GRMZM2G340251_P01/GRMZM2G340251_P02/GRMZM2G340251_P03	9.34
	20120827_WJ_B,15919	R.ARFEELNM*DLFR.K	1556.75	0.00041	3	1	47.86	0.000453	GRMZM2G056039_P01/GRMZM2G428391_P01/GRMZM2G428391_P02/GRMZM2G106429_P01/GRMZM2G310431_P01/GRMZM5G802801_P01/GRMZM2G066902_P01/GRMZM2G366532_P01/GRMZM2G366532_P02/AC209784.3_FGP007/GRMZM2G340251_P01/GRMZM2G340251_P02/GRMZM2G340251_P03/GRMZM2G340251_P04	4.68	15.994915 Oxidation (M)
	20120827_WJ_B,13266	R.ARFEELNM*DLFRK.C	1684.85	-0.00043	3	1	54.81	0.000109	GRMZM2G056039_P01/GRMZM2G428391_P01/GRMZM2G428391_P02/GRMZM2G106429_P01/GRMZM2G310431_P01/GRMZM5G802801_P01/GRMZM2G066902_P01/GRMZM2G366532_P01/GRMZM2G366532_P02/AC209784.3_FGP007/GRMZM2G340251_P01/GRMZM2G340251_P02/GRMZM2G340251_P03/GRMZM2G340251_P04	6.23	15.994915 Oxidation (M)
	20120827_WJ_B,19690	R.ARFEELNMDLFR.K	1540.76	-0.00061	3	1	51.58	0.000197	GRMZM2G056039_P01/GRMZM2G428391_P01/GRMZM2G428391_P02/GRMZM2G106429_P01/GRMZM2G310431_P01/GRMZM5G802801_P01/GRMZM2G066902_P01/GRMZM2G366532_P01/GRMZM2G366532_P02/AC209784.3_FGP007/GRMZM2G340251_P01/GRMZM2G340251_P02/GRMZM2G340251_P03/GRMZM2G340251_P04	4.68
	20120827_WJ_B,19695	R.ARFEELNMDLFR.K	1540.76	0.00392	2	1	58.17	4.6e-05	GRMZM2G056039_P01/GRMZM2G428391_P01/GRMZM2G428391_P02/GRMZM2G106429_P01/GRMZM2G310431_P01/GRMZM5G802801_P01/GRMZM2G066902_P01/GRMZM2G366532_P01/GRMZM2G366532_P02/AC209784.3_FGP007/GRMZM2G340251_P01/GRMZM2G340251_P02/GRMZM2G340251_P03/GRMZM2G340251_P04	4.68
	20120827_WJ_B,16696	R.ARFEELNMDLFRK.C	1668.85	0.00065	3	1	34.53	0.0111	GRMZM2G056039_P01/GRMZM2G428391_P01/GRMZM2G428391_P02/GRMZM2G106429_P01/GRMZM2G310431_P01/GRMZM5G802801_P01/GRMZM2G066902_P01/GRMZM2G366532_P01/GRMZM2G366532_P02/AC209784.3_FGP007/GRMZM2G340251_P01/GRMZM2G340251_P02/GRMZM2G340251_P03/GRMZM2G340251_P04	6.23
	20120827_WJ_B,16725	R.ARFEELNMDLFRK.C	1668.85	3e-05	4	1	32.55	0.0174	GRMZM2G056039_P01/GRMZM2G428391_P01/GRMZM2G428391_P02/GRMZM2G106429_P01/GRMZM2G310431_P01/GRMZM5G802801_P01/GRMZM2G066902_P01/GRMZM2G366532_P01/GRMZM2G366532_P02/AC209784.3_FGP007/GRMZM2G340251_P01/GRMZM2G340251_P02/GRMZM2G340251_P03/GRMZM2G340251_P04	6.23
	20120827_WJ_B,21919	R.FEELNMDLFR.K	1313.62	0.0029	2	1	61.97	1.37e-05	GRMZM2G056039_P01/GRMZM2G428391_P01/GRMZM2G428391_P02/GRMZM2G106429_P01/GRMZM2G310431_P01/GRMZM5G802801_P01/GRMZM2G066902_P01/GRMZM2G366532_P01/GRMZM2G366532_P02/AC209784.3_FGP007/GRMZM2G340251_P01/GRMZM2G340251_P02/GRMZM2G340251_P03/GRMZM2G340251_P04	4.14
	20120827_WJ_B,18311	R.FEELNMDLFRK.C	1441.71	0.00054	3	1	34.58	0.00934	GRMZM2G056039_P01/GRMZM2G428391_P01/GRMZM2G428391_P02/GRMZM2G106429_P01/GRMZM2G310431_P01/GRMZM5G802801_P01/GRMZM2G066902_P01/GRMZM2G366532_P01/GRMZM2G366532_P02/AC209784.3_FGP007/GRMZM2G340251_P01/GRMZM2G340251_P02/GRMZM2G340251_P03/GRMZM2G340251_P04	4.68
	20120827_WJ_B,18530	R.IINEPTAAAIAYGLDK.K	1659.9	5e-05	2	1	63.21	1.58e-05	GRMZM2G114793_P01/GRMZM2G056039_P01/GRMZM2G428391_P01/GRMZM2G428391_P02/GRMZM2G415007_P01/GRMZM2G310431_P01/GRMZM5G802801_P01/AC199439.4_FGP005/GRMZM2G366532_P01/GRMZM2G366532_P02/GRMZM2G472031_P01/GRMZM2G161035_P01/AC209784.3_FGP007/GRMZM2G340251_P01/GRMZM2G340251_P02/GRMZM2G340251_P03/GRMZM2G340251_P04/GRMZM2G072712_P01/GRMZM2G326009_P01	4.37
	20120827_WJ_B,16299	R.IINEPTAAAIAYGLDKK.G ! R.IINEPTAAAIAYGLDKK.A ! R.IINEPTAAAIAYGLDKK.S	1787.99	0.00128	3	1	56.83	4.47e-05	GRMZM2G114793_P01/GRMZM2G415007_P01/AC199439.4_FGP005/GRMZM2G472031_P01/GRMZM2G161035_P01/GRMZM2G072712_P01/GRMZM2G326009_P01 ! GRMZM2G056039_P01/GRMZM2G310431_P01/GRMZM5G802801_P01/GRMZM2G366532_P01/GRMZM2G366532_P02/AC209784.3_FGP007/GRMZM2G340251_P01/GRMZM2G340251_P02/GRMZM2G340251_P03/GRMZM2G340251_P04 ! GRMZM2G428391_P01/GRMZM2G428391_P02	6.07
	20120827_WJ_B,16399	R.IINEPTAAAIAYGLDKK.G ! R.IINEPTAAAIAYGLDKK.A ! R.IINEPTAAAIAYGLDKK.S	1787.99	-0.003	2	1	74.38	7.59e-07	GRMZM2G114793_P01/GRMZM2G415007_P01/AC199439.4_FGP005/GRMZM2G472031_P01/GRMZM2G161035_P01/GRMZM2G072712_P01/GRMZM2G326009_P01 ! GRMZM2G056039_P01/GRMZM2G310431_P01/GRMZM5G802801_P01/GRMZM2G366532_P01/GRMZM2G366532_P02/AC209784.3_FGP007/GRMZM2G340251_P01/GRMZM2G340251_P02/GRMZM2G340251_P03/GRMZM2G340251_P04 ! GRMZM2G428391_P01/GRMZM2G428391_P02	6.07
	20120827_WJ_B,1724	R.KCMEPVEK.C	1020.49	0.00192	2	1	56.31	6.44e-05	GRMZM2G056039_P01/GRMZM2G428391_P01/GRMZM2G428391_P02/GRMZM2G310431_P01/GRMZM5G802801_P01/GRMZM2G366532_P01/GRMZM2G366532_P02/AC209784.3_FGP007/GRMZM2G340251_P01/GRMZM2G340251_P02/GRMZM2G340251_P03/GRMZM2G340251_P04	6.14
	20120827_WJ_B,19665	R.LIGDAAKNQVAMNPINTVFDAK.R	2330.22	-0.00418	3	1	56.49	6.5e-05	GRMZM2G056039_P01/GRMZM2G340251_P01/GRMZM2G340251_P02/GRMZM2G340251_P03	5.96
	20120827_WJ_B,17814	R.LIGDAAKNQVAMNPINTVFDAKR.L	2486.32	0.0022	4	1	47.55	0.000359	GRMZM2G056039_P01/GRMZM2G340251_P01/GRMZM2G340251_P02/GRMZM2G340251_P03	8.59
	20120827_WJ_B,17867	R.LIGDAAKNQVAMNPINTVFDAKR.L	2486.32	0.00602	3	1	33.35	0.00985	GRMZM2G056039_P01/GRMZM2G340251_P01/GRMZM2G340251_P02/GRMZM2G340251_P03	8.59
	20120827_WJ_B,2411	R.LSKEEIEK.M	975.536	-0.00027	2	1	50.94	0.000314	GRMZM2G056039_P01/GRMZM2G428391_P01/GRMZM2G428391_P02/GRMZM2G310431_P01/GRMZM5G802801_P01/AC209784.3_FGP007/GRMZM2G340251_P01/GRMZM2G340251_P02/GRMZM2G340251_P03/GRMZM2G340251_P04	4.79
	20120827_WJ_B,16848	R.LSKEEIEKMVQDAEK.Y	1776.9	0.00149	3	1	66.7	7.49e-06	GRMZM2G056039_P01/GRMZM2G340251_P01/GRMZM2G340251_P02/GRMZM2G340251_P03/GRMZM2G340251_P04	4.59
	20120827_WJ_B,8671	R.MVNHFVQEFKR.K	1434.73	0.00121	3	1	30.65	0.0364	GRMZM2G056039_P01/GRMZM2G106429_P01/GRMZM2G310431_P01/GRMZM5G802801_P01/AC209784.3_FGP007/GRMZM2G340251_P01/GRMZM2G340251_P02/GRMZM2G340251_P03/GRMZM2G340251_P04	8.52
	20120827_WJ_B,6829	R.MVNHFVQEFKRK.N ! R.MVNHFVQEFKRK.T ! R.MVNHFVQEFKRK.H	1562.83	0.00127	3	1	39.9	0.00383	GRMZM2G056039_P01/GRMZM2G310431_P01/GRMZM2G340251_P01/GRMZM2G340251_P02/GRMZM2G340251_P03/GRMZM2G340251_P04 ! GRMZM2G106429_P01 ! GRMZM5G802801_P01/AC209784.3_FGP007	9.99
	20120827_WJ_B,519	R.NTIKDEK.I	847.452	0.00062	2	1	44.16	0.00156	GRMZM2G056039_P01/GRMZM2G340251_P01/GRMZM2G340251_P02/GRMZM2G340251_P03/GRMZM2G340251_P04	6.07
	20120827_WJ_B,1433	R.NTTIPTKK.S ! R.NTTIPTKK.E	902.531	-0.00018	2	1	40.86	0.00231	GRMZM2G153815_P01/GRMZM2G365374_P01 ! GRMZM2G056039_P01/GRMZM2G428391_P01/GRMZM2G428391_P02/GRMZM2G310431_P01/GRMZM5G802801_P01/GRMZM2G366532_P01/GRMZM2G366532_P02/AC209784.3_FGP007/GRMZM2G340251_P01/GRMZM2G340251_P02/GRMZM2G340251_P03/GRMZM2G340251_P04	10
	20120827_WJ_B,19212	R.NTTIPTKKEQVFSTYSDNQPGVLIQVYEGER.T ! R.NTTIPTKKEQVFSTYSDNQPGVLIQVYEGER.A	3541.78	0.00314	4	1	31.67	0.0161	GRMZM2G056039_P01/GRMZM2G366532_P01/GRMZM2G366532_P02/GRMZM2G340251_P01/GRMZM2G340251_P02/GRMZM2G340251_P03/GRMZM2G340251_P04 ! GRMZM2G428391_P01/GRMZM2G428391_P02/GRMZM2G310431_P01/GRMZM5G802801_P01/AC209784.3_FGP007	4.87
	20120827_WJ_B,19266	R.NTTIPTKKEQVFSTYSDNQPGVLIQVYEGER.T ! R.NTTIPTKKEQVFSTYSDNQPGVLIQVYEGER.A	3541.78	-0.00374	3	1	64.39	8.42e-06	GRMZM2G056039_P01/GRMZM2G366532_P01/GRMZM2G366532_P02/GRMZM2G340251_P01/GRMZM2G340251_P02/GRMZM2G340251_P03/GRMZM2G340251_P04 ! GRMZM2G428391_P01/GRMZM2G428391_P02/GRMZM2G310431_P01/GRMZM5G802801_P01/AC209784.3_FGP007	4.87
	20120827_WJ_B,15319	R.QATKDAGVIAGLNVLR.I	1625.93	0.00297	3	1	37.85	0.00267	GRMZM2G056039_P01/GRMZM2G340251_P01/GRMZM2G340251_P02/GRMZM2G340251_P03/GRMZM2G340251_P04	8.75
	20120827_WJ_B,15348	R.QATKDAGVIAGLNVLR.I	1625.93	-0.00221	2	1	60.83	1.34e-05	GRMZM2G056039_P01/GRMZM2G340251_P01/GRMZM2G340251_P02/GRMZM2G340251_P03/GRMZM2G340251_P04	8.75
	20120827_WJ_B,11986	R.TTPSYVAFTDSER.L	1473.69	0.0017	2	1	98.39	2.38e-09	GRMZM2G056039_P01/GRMZM2G428391_P01/GRMZM2G340251_P01/GRMZM2G340251_P02/GRMZM2G340251_P03/GRMZM2G343937_P01	4.37
	20120827_WJ_B,5446	R.VEIIANDQGNR.T	1228.63	9e-05	2	1	47.06	0.000636	GRMZM2G056039_P01/GRMZM2G428391_P01/GRMZM2G106429_P01/GRMZM2G310431_P01/GRMZM5G802801_P01/GRMZM2G366532_P01/GRMZM2G366532_P02/AC209784.3_FGP007/GRMZM2G340251_P01/GRMZM2G340251_P02/GRMZM2G340251_P03/GRMZM2G343937_P01	4.37
	20120827_WJ_B,21752	R.VQQLLQDFFNGK.E ! K.VQQLLQDFFNGK.E	1436.75	0.00192	2	1	62.93	1.7e-05	GRMZM2G056039_P01/GRMZM2G428391_P01/GRMZM2G428391_P02/GRMZM2G340251_P01/GRMZM2G340251_P02/GRMZM2G340251_P03 ! GRMZM2G310431_P01/GRMZM5G802801_P01/GRMZM2G366532_P01/GRMZM2G366532_P02/AC209784.3_FGP007	5.81
	20120827_WJ_B,21478	R.VQQLLQDFFNGKELCK.N ! R.VQQLLQDFFNGKELCK.S ! K.VQQLLQDFFNGKELCK.S	1967.01	0.00276	3	1	65.21	1.01e-05	GRMZM2G056039_P01/GRMZM2G340251_P01/GRMZM2G340251_P02/GRMZM2G340251_P03 ! GRMZM2G428391_P01/GRMZM2G428391_P02 ! GRMZM2G310431_P01/GRMZM5G802801_P01/GRMZM2G366532_P01/GRMZM2G366532_P02/AC209784.3_FGP007	6.03
	20120827_WJ_B,21514	R.VQQLLQDFFNGKELCK.N ! R.VQQLLQDFFNGKELCK.S ! K.VQQLLQDFFNGKELCK.S	1967.01	0.00578	2	1	53.53	0.000154	GRMZM2G056039_P01/GRMZM2G340251_P01/GRMZM2G340251_P02/GRMZM2G340251_P03 ! GRMZM2G428391_P01/GRMZM2G428391_P02 ! GRMZM2G310431_P01/GRMZM5G802801_P01/GRMZM2G366532_P01/GRMZM2G366532_P02/AC209784.3_FGP007	6.03
$9-1	GRMZM2G429899_P01 seq=translation; coord=3:216414684..216424048:-1; parent_transcript=GRMZM2G429899_T01; parent_gene=GRMZM2G429899	47	36	0.5	73739.8	7.9
	20120827_WJ_B,16587	K.DAFISDGCLLR.E	1266.61	0.00237	2	1	47.32	0.000489	GRMZM2G429899_P01/GRMZM2G429899_P02	4.21
	20120827_WJ_B,12329	K.DSVMMGADTYETEEEASK.L	1992.8	0.00053	2	1	104.24	6.59e-11	GRMZM2G429899_P01/GRMZM2G429899_P02	3.77
	20120827_WJ_B,9822	K.GIQEADHPEEGYYIR.S	1776.82	0.0076	2	1	68.93	1.55e-06	GRMZM2G429899_P01/GRMZM2G429899_P02	4.4
	20120827_WJ_B,9828	K.GIQEADHPEEGYYIR.S	1776.82	0.00128	3	1	38.03	0.00229	GRMZM2G429899_P01/GRMZM2G429899_P02	4.4
	20120827_WJ_B,11281	K.HVEDDADITISCAPVDESR.A	2128.95	0.00871	3	1	51.83	7.09e-05	GRMZM2G429899_P01/GRMZM2G429899_P02	3.96
	20120827_WJ_B,11310	K.HVEDDADITISCAPVDESR.A	2128.95	-0.00117	2	1	131.51	9.01e-13	GRMZM2G429899_P01/GRMZM2G429899_P02	3.96
	20120827_WJ_B,18050	K.IFVMSQFNSTSLNR.H	1643.82	0.00127	2	1	77.12	8.01e-07	GRMZM2G429899_P01/GRMZM2G429899_P02	9.75
	20120827_WJ_B,5653	K.IRNCIIDM*NAR.I	1391.69	0.00106	2	1	45.65	0.0009	GRMZM2G429899_P01/GRMZM2G429899_P02	8.25	15.994915 Oxidation (M)
	20120827_WJ_B,14932	K.LLLAGKVPVGIGR.N	1292.84	0.00061	3	1	35.71	0.000282	GRMZM2G429899_P01/GRMZM2G429899_P02	11
	20120827_WJ_B,14954	K.LLLAGKVPVGIGR.N	1292.84	0.00094	2	1	70.48	9.4e-08	GRMZM2G429899_P01/GRMZM2G429899_P02	11
	20120827_WJ_B,13128	K.M*KDAFISDGCLLR.E	1541.75	0.00041	3	1	38.1	0.00429	GRMZM2G429899_P01/GRMZM2G429899_P02	5.71	15.994915 Oxidation (M)
	20120827_WJ_B,13165	K.M*KDAFISDGCLLR.E	1541.75	0.00333	2	1	63.1	1.52e-05	GRMZM2G429899_P01/GRMZM2G429899_P02	5.71	15.994915 Oxidation (M)
	20120827_WJ_B,14712	K.MKDAFISDGCLLR.E	1525.75	0.00181	2	1	68.22	4.68e-06	GRMZM2G429899_P01/GRMZM2G429899_P02	5.71
	20120827_WJ_B,3571	K.NGLVKIDHTGR.V	1209.67	0.0003	3	1	60.05	2.35e-05	GRMZM2G429899_P01/GRMZM2G429899_P02	8.75
	20120827_WJ_B,3590	K.NGLVKIDHTGR.V	1209.67	0.00172	2	1	65.61	5.98e-06	GRMZM2G429899_P01/GRMZM2G429899_P02	8.75
	20120827_WJ_B,12603	K.NVVITNSKGIQEADHPEEGYYIR.S	2632.3	0.00539	3	1	72.69	1.5e-06	GRMZM2G429899_P01/GRMZM2G429899_P02	4.83
	20120827_WJ_B,24689	K.NYADANRVSAIILGGGTGSQLFPLTSTR.A	2879.5	0.00414	3	1	57.98	3.49e-05	GRMZM2G429899_P01/GRMZM2G429899_P03	8.75
	20120827_WJ_B,21536	K.SIDNIVILSGDQLYR.M	1705.91	-0.00122	2	1	62.82	1.41e-05	GRMZM2G429899_P01/GRMZM2G429899_P02	4.21
	20120827_WJ_B,11368	K.TPFFTAPR.C	936.494	0.00046	2	1	50.63	0.000333	GRMZM2G429899_P01/GRMZM2G429899_P02	9.41
	20120827_WJ_B,8224	R.ATPAVPVGGCYR.L	1247.62	0.00201	2	1	50.77	0.000301	GRMZM2G429899_P01	8.27
	20120827_WJ_B,5397	R.CLPPTQLDKCK.M	1359.68	0.00019	2	1	30.28	0.0256	GRMZM2G429899_P01/GRMZM2G429899_P02	8.05
	20120827_WJ_B,5825	R.CLPPTQLDKCK.M	1359.68	-0.00061	2	1	36.46	0.00613	GRMZM2G429899_P01/GRMZM2G429899_P02	8.05
	20120827_WJ_B,9400	R.ECNIEHSVIGVCSR.V	1659.76	0.00143	2	1	78.16	1.79e-07	GRMZM2G429899_P01/GRMZM2G429899_P02	5.4
	20120827_WJ_B,9465	R.ECNIEHSVIGVCSR.V	1659.76	0.0009	3	1	25.46	0.0351	GRMZM2G429899_P01/GRMZM2G429899_P02	5.4
	20120827_WJ_B,12008	R.IGKNVVITNSKGIQEADHPEEGYYIR.S	2930.5	-0.00475	4	1	45.97	0.000597	GRMZM2G429899_P01/GRMZM2G429899_P02	5.53
	20120827_WJ_B,12040	R.IGKNVVITNSKGIQEADHPEEGYYIR.S	2930.5	-0.00193	3	1	63.96	9.54e-06	GRMZM2G429899_P01/GRMZM2G429899_P02	5.53
	20120827_WJ_B,22437	R.KNYADANRVSAIILGGGTGSQLFPLTSTR.A	3007.6	0.003	3	1	86.21	3.67e-08	GRMZM2G429899_P01/GRMZM2G429899_P03	9.99
	20120827_WJ_B,19710	R.LIDIPMSNCFNSGINK.I	1822.88	0.00547	2	1	32.05	0.0157	GRMZM2G429899_P01/GRMZM2G429899_P02/GRMZM2G027955_P01/GRMZM2G027955_P02/GRMZM2G027955_P03	5.83
	20120827_WJ_B,28353	R.LIDIPMSNCFNSGINKIFVMSQFNSTSLNR.H	3447.69	-0.00329	3	1	30.28	0.0214	GRMZM2G429899_P01/GRMZM2G429899_P02	8.22
	20120827_WJ_B,14965	R.MNYMELVQK.H	1155.55	0.00092	2	1	37.17	0.00347	GRMZM2G429899_P01/GRMZM2G429899_P02	5.75
	20120827_WJ_B,9368	R.NCIIDMNAR.I	1106.51	0.00098	2	1	52.02	0.000106	GRMZM2G429899_P01/GRMZM2G429899_P02	5.83
	20120827_WJ_B,1378	R.NRCFGGR.V	866.405	-0.00034	2	1	35.94	0.00567	GRMZM2G429899_P01/GRMZM2G429899_P02/GRMZM2G429899_P03	10.35
	20120827_WJ_B,8180	R.NTKIRNCIIDMNAR.I	1718.88	0.00158	3	1	30.27	0.0347	GRMZM2G429899_P01/GRMZM2G429899_P02	9.5
	20120827_WJ_B,2136	R.SCEGDGIDR.L	1008.41	0.00038	2	1	39.04	0.000293	GRMZM2G429899_P01/GRMZM2G429899_P02/GRMZM2G429899_P03	4.03
	20120827_WJ_B,5807	R.SCEGDGIDRLEK.L	1378.63	0.00016	3	1	37.03	0.00303	GRMZM2G429899_P01/GRMZM2G429899_P02/GRMZM2G429899_P03	4.32
	20120827_WJ_B,14955	R.SCEGDGIDRLEKLSIGGR.K	1961.97	-0.00055	3	1	34.45	0.0115	GRMZM2G429899_P01/GRMZM2G429899_P02/GRMZM2G429899_P03	4.78
	20120827_WJ_B,12094	R.SGIVVILK.N	828.555	-0.00041	2	1	57.11	5.45e-06	GRMZM2G429899_P01/GRMZM2G429899_P02	8.47
	20120827_WJ_B,22918	R.SGIVVILKNATINDGSVI.-	1813.04	0.00301	2	1	26.41	0.0247	GRMZM2G429899_P01/GRMZM2G429899_P02	5.55
	20120827_WJ_B,11918	R.VAATTQCILTSDACPETLHSQTQSSR.K	2862.34	-0.00329	3	1	96.32	4.04e-09	GRMZM2G429899_P01/GRMZM2G429899_P03	5.32
	20120827_WJ_B,10474	R.VAATTQCILTSDACPETLHSQTQSSRK.N	2990.43	0.00547	3	1	40.64	0.00176	GRMZM2G429899_P01/GRMZM2G429899_P03	6.71
	20120827_WJ_B,10544	R.VAATTQCILTSDACPETLHSQTQSSRK.N	2990.43	0.00484	4	1	32.69	0.0109	GRMZM2G429899_P01/GRMZM2G429899_P03	6.71
	20120827_WJ_B,10698	R.VAATTQCILTSDACPETLHSQTQSSRKNYADANR.V	3794.78	0.00966	5	1	26.51	0.0306	GRMZM2G429899_P01/GRMZM2G429899_P03	6.71
	20120827_WJ_B,11346	R.VLQFFEKPK.G	1135.65	-0.00093	2	1	47.6	0.000366	GRMZM2G429899_P01/GRMZM2G429899_P02	8.56
	20120827_WJ_B,14756	R.VLQFFEKPKGADLNSMR.V	1980.04	0.00295	4	1	42.25	0.0018	GRMZM2G429899_P01/GRMZM2G429899_P02	8.56
	20120827_WJ_B,14769	R.VLQFFEKPKGADLNSMR.V	1980.04	0.00027	3	1	51.27	0.000227	GRMZM2G429899_P01/GRMZM2G429899_P02	8.56
	20120827_WJ_B,23359	R.VSAIILGGGTGSQLFPLTSTR.A	2075.15	0.00322	2	1	103.24	7.68e-10	GRMZM2G429899_P01/GRMZM2G429899_P03	9.72
	20120827_WJ_B,16660	R.VSSGCELKDSVMMGADTYETEEEASK.L	2853.21	0.00021	3	1	73.28	1.6e-07	GRMZM2G429899_P01/GRMZM2G429899_P02	4
$10-1	GRMZM2G056039_P01 seq=translation; coord=1:154077677..154081800:1; parent_transcript=GRMZM2G056039_T01; parent_gene=GRMZM2G056039	48	35	0.4237	71091.7	5.13
	20120827_WJ_B,6895	K.ATAGDTHLGGEDFDNR.M ! K.ATAGDTHLGGEDFDNR.L	1675.73	0.00123	3	1	30.88	0.00596	GRMZM2G056039_P01/GRMZM2G310431_P01/GRMZM5G802801_P01/AC209784.3_FGP007/GRMZM2G340251_P01/GRMZM2G340251_P02/GRMZM2G340251_P03/GRMZM2G340251_P04 ! GRMZM2G428391_P01/GRMZM2G428391_P02/GRMZM2G366532_P01/GRMZM2G366532_P02	4.22
	20120827_WJ_B,6906	K.ATAGDTHLGGEDFDNR.M ! K.ATAGDTHLGGEDFDNR.L	1675.73	-0.00284	2	1	86.48	1.54e-08	GRMZM2G056039_P01/GRMZM2G310431_P01/GRMZM5G802801_P01/AC209784.3_FGP007/GRMZM2G340251_P01/GRMZM2G340251_P02/GRMZM2G340251_P03/GRMZM2G340251_P04 ! GRMZM2G428391_P01/GRMZM2G428391_P02/GRMZM2G366532_P01/GRMZM2G366532_P02	4.22
	20120827_WJ_B,18937	K.DAGVIAGLNVLR.I	1197.69	0.00107	2	1	51.94	9.44e-05	GRMZM2G056039_P01/GRMZM2G340251_P01/GRMZM2G340251_P02/GRMZM2G340251_P03/GRMZM2G340251_P04	5.84
	20120827_WJ_B,22470	K.EQVFSTYSDNQPGVLIQVYEGER.T ! K.EQVFSTYSDNQPGVLIQVYEGER.A	2658.27	0.00605	3	1	26.98	0.0482	GRMZM2G056039_P01/GRMZM2G366532_P01/GRMZM2G366532_P02/GRMZM2G340251_P01/GRMZM2G340251_P02/GRMZM2G340251_P03/GRMZM2G340251_P04 ! GRMZM2G428391_P01/GRMZM2G428391_P02/GRMZM2G310431_P01/GRMZM5G802801_P01/AC209784.3_FGP007	4
	20120827_WJ_B,3073	K.ITITNDK.G	804.446	2e-05	2	1	42.08	0.00277	GRMZM2G056039_P01/GRMZM2G428391_P01/GRMZM2G428391_P02/GRMZM2G310431_P01/GRMZM5G802801_P01/AC211252.4_FGP001/GRMZM2G366532_P01/GRMZM2G366532_P02/AC209784.3_FGP007/GRMZM2G340251_P01/GRMZM2G340251_P02/GRMZM2G340251_P03/GRMZM2G340251_P04	5.84
	20120827_WJ_B,2378	K.ITITNDKGR.L	1017.57	0.0002	2	1	51.76	0.000291	GRMZM2G056039_P01/GRMZM2G428391_P01/GRMZM2G428391_P02/GRMZM2G310431_P01/GRMZM5G802801_P01/AC211252.4_FGP001/GRMZM2G366532_P01/GRMZM2G366532_P02/AC209784.3_FGP007/GRMZM2G340251_P01/GRMZM2G340251_P02/GRMZM2G340251_P03/GRMZM2G340251_P04	8.75
	20120827_WJ_B,8259	K.MDKSSVHDVVLVGGSTR.I	1786.91	0.00069	3	1	50.07	0.000399	GRMZM2G056039_P01/GRMZM2G428391_P01/GRMZM2G428391_P02/GRMZM2G310431_P01/AC209784.3_FGP007	6.5
	20120827_WJ_B,14035	K.MKELESLCNPIIAK.M	1645.87	-0.0006	2	1	54.5	0.000134	GRMZM2G056039_P01/GRMZM2G340251_P01/GRMZM2G340251_P02/GRMZM2G340251_P03/GRMZM2G340251_P04	5.9
	20120827_WJ_B,1269	K.MVQDAEK.Y	820.387	0.00019	2	1	27.69	0.034	GRMZM2G056039_P01/GRMZM2G340251_P01/GRMZM2G340251_P02/GRMZM2G340251_P03/GRMZM2G340251_P04	4.37
	20120827_WJ_B,15644	K.NAVVTVPAYFNDSQR.Q	1680.83	-0.00751	2	1	69.75	3.42e-06	GRMZM2G056039_P01/GRMZM2G428391_P01/GRMZM2G428391_P02/GRMZM2G310431_P01/GRMZM5G802801_P01/AC209784.3_FGP007/GRMZM2G340251_P01/GRMZM2G340251_P02/GRMZM2G340251_P03/GRMZM2G340251_P04	5.84
	20120827_WJ_B,1889	K.NKITITNDKGR.L	1259.71	-0.00052	2	1	48.64	0.000432	GRMZM2G056039_P01/GRMZM2G428391_P01/GRMZM2G428391_P02/GRMZM2G310431_P01/GRMZM5G802801_P01/AC211252.4_FGP001/GRMZM2G366532_P01/GRMZM2G366532_P02/AC209784.3_FGP007/GRMZM2G340251_P01/GRMZM2G340251_P02/GRMZM2G340251_P03/GRMZM2G340251_P04	9.99
	20120827_WJ_B,1906	K.NKITITNDKGR.L	1259.71	5e-05	3	1	49.07	0.000391	GRMZM2G056039_P01/GRMZM2G428391_P01/GRMZM2G428391_P02/GRMZM2G310431_P01/GRMZM5G802801_P01/AC211252.4_FGP001/GRMZM2G366532_P01/GRMZM2G366532_P02/AC209784.3_FGP007/GRMZM2G340251_P01/GRMZM2G340251_P02/GRMZM2G340251_P03/GRMZM2G340251_P04	9.99
	20120827_WJ_B,961	K.NKKDITGNPR.A	1142.63	0.0009	2	1	47.21	0.000814	GRMZM2G056039_P01/GRMZM2G428391_P01/GRMZM2G428391_P02/GRMZM2G340251_P01/GRMZM2G340251_P02/GRMZM2G340251_P03/GRMZM2G340251_P04	9.99
	20120827_WJ_B,13747	K.NQVAM*NPINTVFDAKR.L	1833.93	3e-05	3	1	51.82	0.000254	GRMZM2G056039_P01/GRMZM2G428391_P01/GRMZM2G340251_P01/GRMZM2G340251_P02/GRMZM2G340251_P03	8.75	15.994915 Oxidation (M)
	20120827_WJ_B,18639	K.NQVAMNPINTVFDAK.R	1661.83	0.00063	2	1	51.56	0.000267	GRMZM2G056039_P01/GRMZM2G428391_P01/GRMZM2G340251_P01/GRMZM2G340251_P02/GRMZM2G340251_P03	5.84
	20120827_WJ_B,16098	K.NQVAMNPINTVFDAKR.L	1817.93	0.00231	3	1	40	0.00327	GRMZM2G056039_P01/GRMZM2G428391_P01/GRMZM2G340251_P01/GRMZM2G340251_P02/GRMZM2G340251_P03	8.75
	20120827_WJ_B,9243	K.NSLENYAYNM*R.N	1390.61	2e-05	2	1	33.69	0.00368	GRMZM2G356282_P01/GRMZM2G056039_P01/GRMZM5G802801_P01	6	15.994915 Oxidation (M)
	20120827_WJ_B,12854	K.NSLENYAYNMR.N	1374.61	0.0009	2	1	65.59	2.58e-06	GRMZM2G356282_P01/GRMZM2G056039_P01/GRMZM5G802801_P01	6
	20120827_WJ_B,15919	R.ARFEELNM*DLFR.K	1556.75	0.00041	3	1	47.86	0.000453	GRMZM2G056039_P01/GRMZM2G428391_P01/GRMZM2G428391_P02/GRMZM2G106429_P01/GRMZM2G310431_P01/GRMZM5G802801_P01/GRMZM2G066902_P01/GRMZM2G366532_P01/GRMZM2G366532_P02/AC209784.3_FGP007/GRMZM2G340251_P01/GRMZM2G340251_P02/GRMZM2G340251_P03/GRMZM2G340251_P04	4.68	15.994915 Oxidation (M)
	20120827_WJ_B,13266	R.ARFEELNM*DLFRK.C	1684.85	-0.00043	3	1	54.81	0.000109	GRMZM2G056039_P01/GRMZM2G428391_P01/GRMZM2G428391_P02/GRMZM2G106429_P01/GRMZM2G310431_P01/GRMZM5G802801_P01/GRMZM2G066902_P01/GRMZM2G366532_P01/GRMZM2G366532_P02/AC209784.3_FGP007/GRMZM2G340251_P01/GRMZM2G340251_P02/GRMZM2G340251_P03/GRMZM2G340251_P04	6.23	15.994915 Oxidation (M)
	20120827_WJ_B,19690	R.ARFEELNMDLFR.K	1540.76	-0.00061	3	1	51.58	0.000197	GRMZM2G056039_P01/GRMZM2G428391_P01/GRMZM2G428391_P02/GRMZM2G106429_P01/GRMZM2G310431_P01/GRMZM5G802801_P01/GRMZM2G066902_P01/GRMZM2G366532_P01/GRMZM2G366532_P02/AC209784.3_FGP007/GRMZM2G340251_P01/GRMZM2G340251_P02/GRMZM2G340251_P03/GRMZM2G340251_P04	4.68
	20120827_WJ_B,19695	R.ARFEELNMDLFR.K	1540.76	0.00392	2	1	58.17	4.6e-05	GRMZM2G056039_P01/GRMZM2G428391_P01/GRMZM2G428391_P02/GRMZM2G106429_P01/GRMZM2G310431_P01/GRMZM5G802801_P01/GRMZM2G066902_P01/GRMZM2G366532_P01/GRMZM2G366532_P02/AC209784.3_FGP007/GRMZM2G340251_P01/GRMZM2G340251_P02/GRMZM2G340251_P03/GRMZM2G340251_P04	4.68
	20120827_WJ_B,16696	R.ARFEELNMDLFRK.C	1668.85	0.00065	3	1	34.53	0.0111	GRMZM2G056039_P01/GRMZM2G428391_P01/GRMZM2G428391_P02/GRMZM2G106429_P01/GRMZM2G310431_P01/GRMZM5G802801_P01/GRMZM2G066902_P01/GRMZM2G366532_P01/GRMZM2G366532_P02/AC209784.3_FGP007/GRMZM2G340251_P01/GRMZM2G340251_P02/GRMZM2G340251_P03/GRMZM2G340251_P04	6.23
	20120827_WJ_B,16725	R.ARFEELNMDLFRK.C	1668.85	3e-05	4	1	32.55	0.0174	GRMZM2G056039_P01/GRMZM2G428391_P01/GRMZM2G428391_P02/GRMZM2G106429_P01/GRMZM2G310431_P01/GRMZM5G802801_P01/GRMZM2G066902_P01/GRMZM2G366532_P01/GRMZM2G366532_P02/AC209784.3_FGP007/GRMZM2G340251_P01/GRMZM2G340251_P02/GRMZM2G340251_P03/GRMZM2G340251_P04	6.23
	20120827_WJ_B,21919	R.FEELNMDLFR.K	1313.62	0.0029	2	1	61.97	1.37e-05	GRMZM2G056039_P01/GRMZM2G428391_P01/GRMZM2G428391_P02/GRMZM2G106429_P01/GRMZM2G310431_P01/GRMZM5G802801_P01/GRMZM2G066902_P01/GRMZM2G366532_P01/GRMZM2G366532_P02/AC209784.3_FGP007/GRMZM2G340251_P01/GRMZM2G340251_P02/GRMZM2G340251_P03/GRMZM2G340251_P04	4.14
	20120827_WJ_B,18311	R.FEELNMDLFRK.C	1441.71	0.00054	3	1	34.58	0.00934	GRMZM2G056039_P01/GRMZM2G428391_P01/GRMZM2G428391_P02/GRMZM2G106429_P01/GRMZM2G310431_P01/GRMZM5G802801_P01/GRMZM2G066902_P01/GRMZM2G366532_P01/GRMZM2G366532_P02/AC209784.3_FGP007/GRMZM2G340251_P01/GRMZM2G340251_P02/GRMZM2G340251_P03/GRMZM2G340251_P04	4.68
	20120827_WJ_B,18530	R.IINEPTAAAIAYGLDK.K	1659.9	5e-05	2	1	63.21	1.58e-05	GRMZM2G114793_P01/GRMZM2G056039_P01/GRMZM2G428391_P01/GRMZM2G428391_P02/GRMZM2G415007_P01/GRMZM2G310431_P01/GRMZM5G802801_P01/AC199439.4_FGP005/GRMZM2G366532_P01/GRMZM2G366532_P02/GRMZM2G472031_P01/GRMZM2G161035_P01/AC209784.3_FGP007/GRMZM2G340251_P01/GRMZM2G340251_P02/GRMZM2G340251_P03/GRMZM2G340251_P04/GRMZM2G072712_P01/GRMZM2G326009_P01	4.37
	20120827_WJ_B,16299	R.IINEPTAAAIAYGLDKK.G ! R.IINEPTAAAIAYGLDKK.A ! R.IINEPTAAAIAYGLDKK.S	1787.99	0.00128	3	1	56.83	4.47e-05	GRMZM2G114793_P01/GRMZM2G415007_P01/AC199439.4_FGP005/GRMZM2G472031_P01/GRMZM2G161035_P01/GRMZM2G072712_P01/GRMZM2G326009_P01 ! GRMZM2G056039_P01/GRMZM2G310431_P01/GRMZM5G802801_P01/GRMZM2G366532_P01/GRMZM2G366532_P02/AC209784.3_FGP007/GRMZM2G340251_P01/GRMZM2G340251_P02/GRMZM2G340251_P03/GRMZM2G340251_P04 ! GRMZM2G428391_P01/GRMZM2G428391_P02	6.07
	20120827_WJ_B,16399	R.IINEPTAAAIAYGLDKK.G ! R.IINEPTAAAIAYGLDKK.A ! R.IINEPTAAAIAYGLDKK.S	1787.99	-0.003	2	1	74.38	7.59e-07	GRMZM2G114793_P01/GRMZM2G415007_P01/AC199439.4_FGP005/GRMZM2G472031_P01/GRMZM2G161035_P01/GRMZM2G072712_P01/GRMZM2G326009_P01 ! GRMZM2G056039_P01/GRMZM2G310431_P01/GRMZM5G802801_P01/GRMZM2G366532_P01/GRMZM2G366532_P02/AC209784.3_FGP007/GRMZM2G340251_P01/GRMZM2G340251_P02/GRMZM2G340251_P03/GRMZM2G340251_P04 ! GRMZM2G428391_P01/GRMZM2G428391_P02	6.07
	20120827_WJ_B,1724	R.KCMEPVEK.C	1020.49	0.00192	2	1	56.31	6.44e-05	GRMZM2G056039_P01/GRMZM2G428391_P01/GRMZM2G428391_P02/GRMZM2G310431_P01/GRMZM5G802801_P01/GRMZM2G366532_P01/GRMZM2G366532_P02/AC209784.3_FGP007/GRMZM2G340251_P01/GRMZM2G340251_P02/GRMZM2G340251_P03/GRMZM2G340251_P04	6.14
	20120827_WJ_B,19665	R.LIGDAAKNQVAMNPINTVFDAK.R	2330.22	-0.00418	3	1	56.49	6.5e-05	GRMZM2G056039_P01/GRMZM2G340251_P01/GRMZM2G340251_P02/GRMZM2G340251_P03	5.96
	20120827_WJ_B,17814	R.LIGDAAKNQVAMNPINTVFDAKR.L	2486.32	0.0022	4	1	47.55	0.000359	GRMZM2G056039_P01/GRMZM2G340251_P01/GRMZM2G340251_P02/GRMZM2G340251_P03	8.59
	20120827_WJ_B,17867	R.LIGDAAKNQVAMNPINTVFDAKR.L	2486.32	0.00602	3	1	33.35	0.00985	GRMZM2G056039_P01/GRMZM2G340251_P01/GRMZM2G340251_P02/GRMZM2G340251_P03	8.59
	20120827_WJ_B,2411	R.LSKEEIEK.M	975.536	-0.00027	2	1	50.94	0.000314	GRMZM2G056039_P01/GRMZM2G428391_P01/GRMZM2G428391_P02/GRMZM2G310431_P01/GRMZM5G802801_P01/AC209784.3_FGP007/GRMZM2G340251_P01/GRMZM2G340251_P02/GRMZM2G340251_P03/GRMZM2G340251_P04	4.79
	20120827_WJ_B,16848	R.LSKEEIEKMVQDAEK.Y	1776.9	0.00149	3	1	66.7	7.49e-06	GRMZM2G056039_P01/GRMZM2G340251_P01/GRMZM2G340251_P02/GRMZM2G340251_P03/GRMZM2G340251_P04	4.59
	20120827_WJ_B,8671	R.MVNHFVQEFKR.K	1434.73	0.00121	3	1	30.65	0.0364	GRMZM2G056039_P01/GRMZM2G106429_P01/GRMZM2G310431_P01/GRMZM5G802801_P01/AC209784.3_FGP007/GRMZM2G340251_P01/GRMZM2G340251_P02/GRMZM2G340251_P03/GRMZM2G340251_P04	8.52
	20120827_WJ_B,6829	R.MVNHFVQEFKRK.N ! R.MVNHFVQEFKRK.T ! R.MVNHFVQEFKRK.H	1562.83	0.00127	3	1	39.9	0.00383	GRMZM2G056039_P01/GRMZM2G310431_P01/GRMZM2G340251_P01/GRMZM2G340251_P02/GRMZM2G340251_P03/GRMZM2G340251_P04 ! GRMZM2G106429_P01 ! GRMZM5G802801_P01/AC209784.3_FGP007	9.99
	20120827_WJ_B,519	R.NTIKDEK.I	847.452	0.00062	2	1	44.16	0.00156	GRMZM2G056039_P01/GRMZM2G340251_P01/GRMZM2G340251_P02/GRMZM2G340251_P03/GRMZM2G340251_P04	6.07
	20120827_WJ_B,1433	R.NTTIPTKK.S ! R.NTTIPTKK.E	902.531	-0.00018	2	1	40.86	0.00231	GRMZM2G153815_P01/GRMZM2G365374_P01 ! GRMZM2G056039_P01/GRMZM2G428391_P01/GRMZM2G428391_P02/GRMZM2G310431_P01/GRMZM5G802801_P01/GRMZM2G366532_P01/GRMZM2G366532_P02/AC209784.3_FGP007/GRMZM2G340251_P01/GRMZM2G340251_P02/GRMZM2G340251_P03/GRMZM2G340251_P04	10
	20120827_WJ_B,19212	R.NTTIPTKKEQVFSTYSDNQPGVLIQVYEGER.T ! R.NTTIPTKKEQVFSTYSDNQPGVLIQVYEGER.A	3541.78	0.00314	4	1	31.67	0.0161	GRMZM2G056039_P01/GRMZM2G366532_P01/GRMZM2G366532_P02/GRMZM2G340251_P01/GRMZM2G340251_P02/GRMZM2G340251_P03/GRMZM2G340251_P04 ! GRMZM2G428391_P01/GRMZM2G428391_P02/GRMZM2G310431_P01/GRMZM5G802801_P01/AC209784.3_FGP007	4.87
	20120827_WJ_B,19266	R.NTTIPTKKEQVFSTYSDNQPGVLIQVYEGER.T ! R.NTTIPTKKEQVFSTYSDNQPGVLIQVYEGER.A	3541.78	-0.00374	3	1	64.39	8.42e-06	GRMZM2G056039_P01/GRMZM2G366532_P01/GRMZM2G366532_P02/GRMZM2G340251_P01/GRMZM2G340251_P02/GRMZM2G340251_P03/GRMZM2G340251_P04 ! GRMZM2G428391_P01/GRMZM2G428391_P02/GRMZM2G310431_P01/GRMZM5G802801_P01/AC209784.3_FGP007	4.87
	20120827_WJ_B,15319	R.QATKDAGVIAGLNVLR.I	1625.93	0.00297	3	1	37.85	0.00267	GRMZM2G056039_P01/GRMZM2G340251_P01/GRMZM2G340251_P02/GRMZM2G340251_P03/GRMZM2G340251_P04	8.75
	20120827_WJ_B,15348	R.QATKDAGVIAGLNVLR.I	1625.93	-0.00221	2	1	60.83	1.34e-05	GRMZM2G056039_P01/GRMZM2G340251_P01/GRMZM2G340251_P02/GRMZM2G340251_P03/GRMZM2G340251_P04	8.75
	20120827_WJ_B,11986	R.TTPSYVAFTDSER.L	1473.69	0.0017	2	1	98.39	2.38e-09	GRMZM2G056039_P01/GRMZM2G428391_P01/GRMZM2G340251_P01/GRMZM2G340251_P02/GRMZM2G340251_P03/GRMZM2G343937_P01	4.37
	20120827_WJ_B,5446	R.VEIIANDQGNR.T	1228.63	9e-05	2	1	47.06	0.000636	GRMZM2G056039_P01/GRMZM2G428391_P01/GRMZM2G106429_P01/GRMZM2G310431_P01/GRMZM5G802801_P01/GRMZM2G366532_P01/GRMZM2G366532_P02/AC209784.3_FGP007/GRMZM2G340251_P01/GRMZM2G340251_P02/GRMZM2G340251_P03/GRMZM2G343937_P01	4.37
	20120827_WJ_B,21752	R.VQQLLQDFFNGK.E ! K.VQQLLQDFFNGK.E	1436.75	0.00192	2	1	62.93	1.7e-05	GRMZM2G056039_P01/GRMZM2G428391_P01/GRMZM2G428391_P02/GRMZM2G340251_P01/GRMZM2G340251_P02/GRMZM2G340251_P03 ! GRMZM2G310431_P01/GRMZM5G802801_P01/GRMZM2G366532_P01/GRMZM2G366532_P02/AC209784.3_FGP007	5.81
	20120827_WJ_B,21478	R.VQQLLQDFFNGKELCK.N ! R.VQQLLQDFFNGKELCK.S ! K.VQQLLQDFFNGKELCK.S	1967.01	0.00276	3	1	65.21	1.01e-05	GRMZM2G056039_P01/GRMZM2G340251_P01/GRMZM2G340251_P02/GRMZM2G340251_P03 ! GRMZM2G428391_P01/GRMZM2G428391_P02 ! GRMZM2G310431_P01/GRMZM5G802801_P01/GRMZM2G366532_P01/GRMZM2G366532_P02/AC209784.3_FGP007	6.03
	20120827_WJ_B,21514	R.VQQLLQDFFNGKELCK.N ! R.VQQLLQDFFNGKELCK.S ! K.VQQLLQDFFNGKELCK.S	1967.01	0.00578	2	1	53.53	0.000154	GRMZM2G056039_P01/GRMZM2G340251_P01/GRMZM2G340251_P02/GRMZM2G340251_P03 ! GRMZM2G428391_P01/GRMZM2G428391_P02 ! GRMZM2G310431_P01/GRMZM5G802801_P01/GRMZM2G366532_P01/GRMZM2G366532_P02/AC209784.3_FGP007	6.03
$11-1	GRMZM2G310431_P01 seq=translation; coord=8:168955391..168958754:-1; parent_transcript=GRMZM2G310431_T01; parent_gene=GRMZM2G310431	47	35	0.4614	70881.6	5.08
	20120827_WJ_B,6895	K.ATAGDTHLGGEDFDNR.M ! K.ATAGDTHLGGEDFDNR.L	1675.73	0.00123	3	1	30.88	0.00596	GRMZM2G056039_P01/GRMZM2G310431_P01/GRMZM5G802801_P01/AC209784.3_FGP007/GRMZM2G340251_P01/GRMZM2G340251_P02/GRMZM2G340251_P03/GRMZM2G340251_P04 ! GRMZM2G428391_P01/GRMZM2G428391_P02/GRMZM2G366532_P01/GRMZM2G366532_P02	4.22
	20120827_WJ_B,6906	K.ATAGDTHLGGEDFDNR.M ! K.ATAGDTHLGGEDFDNR.L	1675.73	-0.00284	2	1	86.48	1.54e-08	GRMZM2G056039_P01/GRMZM2G310431_P01/GRMZM5G802801_P01/AC209784.3_FGP007/GRMZM2G340251_P01/GRMZM2G340251_P02/GRMZM2G340251_P03/GRMZM2G340251_P04 ! GRMZM2G428391_P01/GRMZM2G428391_P02/GRMZM2G366532_P01/GRMZM2G366532_P02	4.22
	20120827_WJ_B,16847	K.DAGVIAGLNVMR.I	1215.65	0.00129	2	1	67.05	6.89e-06	GRMZM2G310431_P01/AC209784.3_FGP007	5.84
	20120827_WJ_B,14386	K.ELEGICNPIIAK.M	1356.72	0.00101	2	1	38	0.00514	GRMZM2G428391_P01/GRMZM2G428391_P02/GRMZM2G310431_P01/GRMZM5G802801_P01/AC209784.3_FGP007	4.53
	20120827_WJ_B,22470	K.EQVFSTYSDNQPGVLIQVYEGER.T ! K.EQVFSTYSDNQPGVLIQVYEGER.A	2658.27	0.00605	3	1	26.98	0.0482	GRMZM2G056039_P01/GRMZM2G366532_P01/GRMZM2G366532_P02/GRMZM2G340251_P01/GRMZM2G340251_P02/GRMZM2G340251_P03/GRMZM2G340251_P04 ! GRMZM2G428391_P01/GRMZM2G428391_P02/GRMZM2G310431_P01/GRMZM5G802801_P01/AC209784.3_FGP007	4
	20120827_WJ_B,3073	K.ITITNDK.G	804.446	2e-05	2	1	42.08	0.00277	GRMZM2G056039_P01/GRMZM2G428391_P01/GRMZM2G428391_P02/GRMZM2G310431_P01/GRMZM5G802801_P01/AC211252.4_FGP001/GRMZM2G366532_P01/GRMZM2G366532_P02/AC209784.3_FGP007/GRMZM2G340251_P01/GRMZM2G340251_P02/GRMZM2G340251_P03/GRMZM2G340251_P04	5.84
	20120827_WJ_B,2378	K.ITITNDKGR.L	1017.57	0.0002	2	1	51.76	0.000291	GRMZM2G056039_P01/GRMZM2G428391_P01/GRMZM2G428391_P02/GRMZM2G310431_P01/GRMZM5G802801_P01/AC211252.4_FGP001/GRMZM2G366532_P01/GRMZM2G366532_P02/AC209784.3_FGP007/GRMZM2G340251_P01/GRMZM2G340251_P02/GRMZM2G340251_P03/GRMZM2G340251_P04	8.75
	20120827_WJ_B,29515	K.KIEDAVDGAISWLDSNQLAEVEEFEDK.M	3050.45	-0.0027	3	1	57.02	3.68e-05	GRMZM2G310431_P01	3.8
	20120827_WJ_B,8259	K.MDKSSVHDVVLVGGSTR.I	1786.91	0.00069	3	1	50.07	0.000399	GRMZM2G056039_P01/GRMZM2G428391_P01/GRMZM2G428391_P02/GRMZM2G310431_P01/AC209784.3_FGP007	6.5
	20120827_WJ_B,13849	K.MKELEGICNPIIAK.M	1615.85	0.00264	2	1	68.08	6.58e-06	GRMZM2G428391_P01/GRMZM2G428391_P02/GRMZM2G310431_P01/GRMZM5G802801_P01/AC209784.3_FGP007	5.9
	20120827_WJ_B,1356	K.MVQEAEK.Y ! R.MVQEAEK.Y	834.403	3e-05	2	1	33.51	0.0142	GRMZM2G428391_P01/GRMZM2G428391_P02/GRMZM2G310431_P01/AC209784.3_FGP007 ! GRMZM2G366532_P01/GRMZM2G366532_P02	4.53
	20120827_WJ_B,13635	K.NALENYAYNMR.N ! R.NALENYAYNMR.N	1358.62	0.00158	2	1	46.43	0.000266	GRMZM2G310431_P01 ! GRMZM2G366532_P01/GRMZM2G366532_P02	6
	20120827_WJ_B,15644	K.NAVVTVPAYFNDSQR.Q	1680.83	-0.00751	2	1	69.75	3.42e-06	GRMZM2G056039_P01/GRMZM2G428391_P01/GRMZM2G428391_P02/GRMZM2G310431_P01/GRMZM5G802801_P01/AC209784.3_FGP007/GRMZM2G340251_P01/GRMZM2G340251_P02/GRMZM2G340251_P03/GRMZM2G340251_P04	5.84
	20120827_WJ_B,1889	K.NKITITNDKGR.L	1259.71	-0.00052	2	1	48.64	0.000432	GRMZM2G056039_P01/GRMZM2G428391_P01/GRMZM2G428391_P02/GRMZM2G310431_P01/GRMZM5G802801_P01/AC211252.4_FGP001/GRMZM2G366532_P01/GRMZM2G366532_P02/AC209784.3_FGP007/GRMZM2G340251_P01/GRMZM2G340251_P02/GRMZM2G340251_P03/GRMZM2G340251_P04	9.99
	20120827_WJ_B,1906	K.NKITITNDKGR.L	1259.71	5e-05	3	1	49.07	0.000391	GRMZM2G056039_P01/GRMZM2G428391_P01/GRMZM2G428391_P02/GRMZM2G310431_P01/GRMZM5G802801_P01/AC211252.4_FGP001/GRMZM2G366532_P01/GRMZM2G366532_P02/AC209784.3_FGP007/GRMZM2G340251_P01/GRMZM2G340251_P02/GRMZM2G340251_P03/GRMZM2G340251_P04	9.99
	20120827_WJ_B,8219	K.NQVAM*NPTNTVFDAKR.L	1821.89	0.00085	3	1	46.02	0.000855	GRMZM2G310431_P01/GRMZM5G802801_P01/GRMZM2G366532_P01/GRMZM2G366532_P02/AC209784.3_FGP007	8.75	15.994915 Oxidation (M)
	20120827_WJ_B,10874	K.NQVAMNPTNTVFDAKR.L	1805.9	0.00044	3	1	68.86	4.37e-06	GRMZM2G310431_P01/GRMZM5G802801_P01/GRMZM2G366532_P01/GRMZM2G366532_P02/AC209784.3_FGP007	8.75
	20120827_WJ_B,15919	R.ARFEELNM*DLFR.K	1556.75	0.00041	3	1	47.86	0.000453	GRMZM2G056039_P01/GRMZM2G428391_P01/GRMZM2G428391_P02/GRMZM2G106429_P01/GRMZM2G310431_P01/GRMZM5G802801_P01/GRMZM2G066902_P01/GRMZM2G366532_P01/GRMZM2G366532_P02/AC209784.3_FGP007/GRMZM2G340251_P01/GRMZM2G340251_P02/GRMZM2G340251_P03/GRMZM2G340251_P04	4.68	15.994915 Oxidation (M)
	20120827_WJ_B,13266	R.ARFEELNM*DLFRK.C	1684.85	-0.00043	3	1	54.81	0.000109	GRMZM2G056039_P01/GRMZM2G428391_P01/GRMZM2G428391_P02/GRMZM2G106429_P01/GRMZM2G310431_P01/GRMZM5G802801_P01/GRMZM2G066902_P01/GRMZM2G366532_P01/GRMZM2G366532_P02/AC209784.3_FGP007/GRMZM2G340251_P01/GRMZM2G340251_P02/GRMZM2G340251_P03/GRMZM2G340251_P04	6.23	15.994915 Oxidation (M)
	20120827_WJ_B,19690	R.ARFEELNMDLFR.K	1540.76	-0.00061	3	1	51.58	0.000197	GRMZM2G056039_P01/GRMZM2G428391_P01/GRMZM2G428391_P02/GRMZM2G106429_P01/GRMZM2G310431_P01/GRMZM5G802801_P01/GRMZM2G066902_P01/GRMZM2G366532_P01/GRMZM2G366532_P02/AC209784.3_FGP007/GRMZM2G340251_P01/GRMZM2G340251_P02/GRMZM2G340251_P03/GRMZM2G340251_P04	4.68
	20120827_WJ_B,19695	R.ARFEELNMDLFR.K	1540.76	0.00392	2	1	58.17	4.6e-05	GRMZM2G056039_P01/GRMZM2G428391_P01/GRMZM2G428391_P02/GRMZM2G106429_P01/GRMZM2G310431_P01/GRMZM5G802801_P01/GRMZM2G066902_P01/GRMZM2G366532_P01/GRMZM2G366532_P02/AC209784.3_FGP007/GRMZM2G340251_P01/GRMZM2G340251_P02/GRMZM2G340251_P03/GRMZM2G340251_P04	4.68
	20120827_WJ_B,16696	R.ARFEELNMDLFRK.C	1668.85	0.00065	3	1	34.53	0.0111	GRMZM2G056039_P01/GRMZM2G428391_P01/GRMZM2G428391_P02/GRMZM2G106429_P01/GRMZM2G310431_P01/GRMZM5G802801_P01/GRMZM2G066902_P01/GRMZM2G366532_P01/GRMZM2G366532_P02/AC209784.3_FGP007/GRMZM2G340251_P01/GRMZM2G340251_P02/GRMZM2G340251_P03/GRMZM2G340251_P04	6.23
	20120827_WJ_B,16725	R.ARFEELNMDLFRK.C	1668.85	3e-05	4	1	32.55	0.0174	GRMZM2G056039_P01/GRMZM2G428391_P01/GRMZM2G428391_P02/GRMZM2G106429_P01/GRMZM2G310431_P01/GRMZM5G802801_P01/GRMZM2G066902_P01/GRMZM2G366532_P01/GRMZM2G366532_P02/AC209784.3_FGP007/GRMZM2G340251_P01/GRMZM2G340251_P02/GRMZM2G340251_P03/GRMZM2G340251_P04	6.23
	20120827_WJ_B,21919	R.FEELNMDLFR.K	1313.62	0.0029	2	1	61.97	1.37e-05	GRMZM2G056039_P01/GRMZM2G428391_P01/GRMZM2G428391_P02/GRMZM2G106429_P01/GRMZM2G310431_P01/GRMZM5G802801_P01/GRMZM2G066902_P01/GRMZM2G366532_P01/GRMZM2G366532_P02/AC209784.3_FGP007/GRMZM2G340251_P01/GRMZM2G340251_P02/GRMZM2G340251_P03/GRMZM2G340251_P04	4.14
	20120827_WJ_B,18311	R.FEELNMDLFRK.C	1441.71	0.00054	3	1	34.58	0.00934	GRMZM2G056039_P01/GRMZM2G428391_P01/GRMZM2G428391_P02/GRMZM2G106429_P01/GRMZM2G310431_P01/GRMZM5G802801_P01/GRMZM2G066902_P01/GRMZM2G366532_P01/GRMZM2G366532_P02/AC209784.3_FGP007/GRMZM2G340251_P01/GRMZM2G340251_P02/GRMZM2G340251_P03/GRMZM2G340251_P04	4.68
	20120827_WJ_B,18530	R.IINEPTAAAIAYGLDK.K	1659.9	5e-05	2	1	63.21	1.58e-05	GRMZM2G114793_P01/GRMZM2G056039_P01/GRMZM2G428391_P01/GRMZM2G428391_P02/GRMZM2G415007_P01/GRMZM2G310431_P01/GRMZM5G802801_P01/AC199439.4_FGP005/GRMZM2G366532_P01/GRMZM2G366532_P02/GRMZM2G472031_P01/GRMZM2G161035_P01/AC209784.3_FGP007/GRMZM2G340251_P01/GRMZM2G340251_P02/GRMZM2G340251_P03/GRMZM2G340251_P04/GRMZM2G072712_P01/GRMZM2G326009_P01	4.37
	20120827_WJ_B,16299	R.IINEPTAAAIAYGLDKK.G ! R.IINEPTAAAIAYGLDKK.A ! R.IINEPTAAAIAYGLDKK.S	1787.99	0.00128	3	1	56.83	4.47e-05	GRMZM2G114793_P01/GRMZM2G415007_P01/AC199439.4_FGP005/GRMZM2G472031_P01/GRMZM2G161035_P01/GRMZM2G072712_P01/GRMZM2G326009_P01 ! GRMZM2G056039_P01/GRMZM2G310431_P01/GRMZM5G802801_P01/GRMZM2G366532_P01/GRMZM2G366532_P02/AC209784.3_FGP007/GRMZM2G340251_P01/GRMZM2G340251_P02/GRMZM2G340251_P03/GRMZM2G340251_P04 ! GRMZM2G428391_P01/GRMZM2G428391_P02	6.07
	20120827_WJ_B,16399	R.IINEPTAAAIAYGLDKK.G ! R.IINEPTAAAIAYGLDKK.A ! R.IINEPTAAAIAYGLDKK.S	1787.99	-0.003	2	1	74.38	7.59e-07	GRMZM2G114793_P01/GRMZM2G415007_P01/AC199439.4_FGP005/GRMZM2G472031_P01/GRMZM2G161035_P01/GRMZM2G072712_P01/GRMZM2G326009_P01 ! GRMZM2G056039_P01/GRMZM2G310431_P01/GRMZM5G802801_P01/GRMZM2G366532_P01/GRMZM2G366532_P02/AC209784.3_FGP007/GRMZM2G340251_P01/GRMZM2G340251_P02/GRMZM2G340251_P03/GRMZM2G340251_P04 ! GRMZM2G428391_P01/GRMZM2G428391_P02	6.07
	20120827_WJ_B,26624	R.IPKVQQLLQDFFNGKELCK.S	2305.24	0.00112	4	1	36.06	0.00489	GRMZM2G310431_P01/GRMZM5G802801_P01/GRMZM2G366532_P01/GRMZM2G366532_P02/AC209784.3_FGP007	8.18
	20120827_WJ_B,26694	R.IPKVQQLLQDFFNGKELCK.S	2305.24	0.00584	3	1	43.94	0.000836	GRMZM2G310431_P01/GRMZM5G802801_P01/GRMZM2G366532_P01/GRMZM2G366532_P02/AC209784.3_FGP007	8.18
	20120827_WJ_B,1724	R.KCMEPVEK.C	1020.49	0.00192	2	1	56.31	6.44e-05	GRMZM2G056039_P01/GRMZM2G428391_P01/GRMZM2G428391_P02/GRMZM2G310431_P01/GRMZM5G802801_P01/GRMZM2G366532_P01/GRMZM2G366532_P02/AC209784.3_FGP007/GRMZM2G340251_P01/GRMZM2G340251_P02/GRMZM2G340251_P03/GRMZM2G340251_P04	6.14
	20120827_WJ_B,15099	R.LIGDAAKNQVAMNPTNTVFDAK.R	2318.18	0.00774	3	1	44.37	0.00117	GRMZM2G310431_P01/GRMZM5G802801_P01/GRMZM2G366532_P01/GRMZM2G366532_P02/AC209784.3_FGP007	5.96
	20120827_WJ_B,13659	R.LIGDAAKNQVAMNPTNTVFDAKR.L	2474.28	0.00462	4	1	37.81	0.00442	GRMZM2G310431_P01/GRMZM5G802801_P01/GRMZM2G366532_P01/GRMZM2G366532_P02/AC209784.3_FGP007	8.59
	20120827_WJ_B,13682	R.LIGDAAKNQVAMNPTNTVFDAKR.L	2474.28	-0.00155	3	1	68.9	3.23e-06	GRMZM2G310431_P01/GRMZM5G802801_P01/GRMZM2G366532_P01/GRMZM2G366532_P02/AC209784.3_FGP007	8.59
	20120827_WJ_B,2411	R.LSKEEIEK.M	975.536	-0.00027	2	1	50.94	0.000314	GRMZM2G056039_P01/GRMZM2G428391_P01/GRMZM2G428391_P02/GRMZM2G310431_P01/GRMZM5G802801_P01/AC209784.3_FGP007/GRMZM2G340251_P01/GRMZM2G340251_P02/GRMZM2G340251_P03/GRMZM2G340251_P04	4.79
	20120827_WJ_B,8671	R.MVNHFVQEFKR.K	1434.73	0.00121	3	1	30.65	0.0364	GRMZM2G056039_P01/GRMZM2G106429_P01/GRMZM2G310431_P01/GRMZM5G802801_P01/AC209784.3_FGP007/GRMZM2G340251_P01/GRMZM2G340251_P02/GRMZM2G340251_P03/GRMZM2G340251_P04	8.52
	20120827_WJ_B,6829	R.MVNHFVQEFKRK.N ! R.MVNHFVQEFKRK.T ! R.MVNHFVQEFKRK.H	1562.83	0.00127	3	1	39.9	0.00383	GRMZM2G056039_P01/GRMZM2G310431_P01/GRMZM2G340251_P01/GRMZM2G340251_P02/GRMZM2G340251_P03/GRMZM2G340251_P04 ! GRMZM2G106429_P01 ! GRMZM5G802801_P01/AC209784.3_FGP007	9.99
	20120827_WJ_B,1687	R.NTIKDDKIASK.L	1232.68	0.00011	3	1	56.31	7.12e-05	GRMZM2G310431_P01/GRMZM5G802801_P01/AC209784.3_FGP007	8.5
	20120827_WJ_B,1433	R.NTTIPTKK.S ! R.NTTIPTKK.E	902.531	-0.00018	2	1	40.86	0.00231	GRMZM2G153815_P01/GRMZM2G365374_P01 ! GRMZM2G056039_P01/GRMZM2G428391_P01/GRMZM2G428391_P02/GRMZM2G310431_P01/GRMZM5G802801_P01/GRMZM2G366532_P01/GRMZM2G366532_P02/AC209784.3_FGP007/GRMZM2G340251_P01/GRMZM2G340251_P02/GRMZM2G340251_P03/GRMZM2G340251_P04	10
	20120827_WJ_B,19212	R.NTTIPTKKEQVFSTYSDNQPGVLIQVYEGER.T ! R.NTTIPTKKEQVFSTYSDNQPGVLIQVYEGER.A	3541.78	0.00314	4	1	31.67	0.0161	GRMZM2G056039_P01/GRMZM2G366532_P01/GRMZM2G366532_P02/GRMZM2G340251_P01/GRMZM2G340251_P02/GRMZM2G340251_P03/GRMZM2G340251_P04 ! GRMZM2G428391_P01/GRMZM2G428391_P02/GRMZM2G310431_P01/GRMZM5G802801_P01/AC209784.3_FGP007	4.87
	20120827_WJ_B,19266	R.NTTIPTKKEQVFSTYSDNQPGVLIQVYEGER.T ! R.NTTIPTKKEQVFSTYSDNQPGVLIQVYEGER.A	3541.78	-0.00374	3	1	64.39	8.42e-06	GRMZM2G056039_P01/GRMZM2G366532_P01/GRMZM2G366532_P02/GRMZM2G340251_P01/GRMZM2G340251_P02/GRMZM2G340251_P03/GRMZM2G340251_P04 ! GRMZM2G428391_P01/GRMZM2G428391_P02/GRMZM2G310431_P01/GRMZM5G802801_P01/AC209784.3_FGP007	4.87
	20120827_WJ_B,13596	R.QATKDAGVIAGLNVMR.I	1643.89	0.00139	3	1	35.43	0.00769	GRMZM2G310431_P01/AC209784.3_FGP007	8.75
	20120827_WJ_B,11325	R.TTPSYVGFTDTER.L	1473.69	0.00231	2	1	74.8	5.28e-07	GRMZM2G310431_P01	4.37
	20120827_WJ_B,5446	R.VEIIANDQGNR.T	1228.63	9e-05	2	1	47.06	0.000636	GRMZM2G056039_P01/GRMZM2G428391_P01/GRMZM2G106429_P01/GRMZM2G310431_P01/GRMZM5G802801_P01/GRMZM2G366532_P01/GRMZM2G366532_P02/AC209784.3_FGP007/GRMZM2G340251_P01/GRMZM2G340251_P02/GRMZM2G340251_P03/GRMZM2G343937_P01	4.37
	20120827_WJ_B,21752	R.VQQLLQDFFNGK.E ! K.VQQLLQDFFNGK.E	1436.75	0.00192	2	1	62.93	1.7e-05	GRMZM2G056039_P01/GRMZM2G428391_P01/GRMZM2G428391_P02/GRMZM2G340251_P01/GRMZM2G340251_P02/GRMZM2G340251_P03 ! GRMZM2G310431_P01/GRMZM5G802801_P01/GRMZM2G366532_P01/GRMZM2G366532_P02/AC209784.3_FGP007	5.81
	20120827_WJ_B,21478	R.VQQLLQDFFNGKELCK.N ! R.VQQLLQDFFNGKELCK.S ! K.VQQLLQDFFNGKELCK.S	1967.01	0.00276	3	1	65.21	1.01e-05	GRMZM2G056039_P01/GRMZM2G340251_P01/GRMZM2G340251_P02/GRMZM2G340251_P03 ! GRMZM2G428391_P01/GRMZM2G428391_P02 ! GRMZM2G310431_P01/GRMZM5G802801_P01/GRMZM2G366532_P01/GRMZM2G366532_P02/AC209784.3_FGP007	6.03
	20120827_WJ_B,21514	R.VQQLLQDFFNGKELCK.N ! R.VQQLLQDFFNGKELCK.S ! K.VQQLLQDFFNGKELCK.S	1967.01	0.00578	2	1	53.53	0.000154	GRMZM2G056039_P01/GRMZM2G340251_P01/GRMZM2G340251_P02/GRMZM2G340251_P03 ! GRMZM2G428391_P01/GRMZM2G428391_P02 ! GRMZM2G310431_P01/GRMZM5G802801_P01/GRMZM2G366532_P01/GRMZM2G366532_P02/AC209784.3_FGP007	6.03
$12-1	GRMZM2G175423_P01 seq=translation; coord=1:197267922..197271011:1; parent_transcript=GRMZM2G175423_T01; parent_gene=GRMZM2G175423	69	34	0.888	39041.9	6.27
	20120827_WJ_B,10639	K.AVGICGSDVHYLR.E	1446.72	0.00109	2	1	64.01	1.29e-05	GRMZM2G175423_P01	6.78
	20120827_WJ_B,12298	K.AVGICGSDVHYLREMR.I	1862.9	0.00414	3	1	34.38	0.011	GRMZM2G175423_P01	6.79
	20120827_WJ_B,27067	K.DTWPLCIDFLR.S	1435.7	0.00133	2	1	43.6	0.00146	GRMZM2G175423_P01/GRMZM2G175423_P02	4.21
	20120827_WJ_B,6476	K.GGRYNLCEDMK.F	1342.59	-0.00091	2	1	27.25	0.0154	GRMZM2G175423_P01/GRMZM2G175423_P02	6.06
	20120827_WJ_B,19339	K.IM*PFKLPPVGPYDVR.V	1744.95	-0.00117	3	1	28.67	0.0396	GRMZM2G175423_P01	8.59	15.994915 Oxidation (M)
	20120827_WJ_B,19664	K.IM*PFKLPPVGPYDVR.V	1744.95	0.00663	3	1	44.3	0.00109	GRMZM2G175423_P01	8.59	15.994915 Oxidation (M)
	20120827_WJ_B,18757	K.IM*PFKLPPVGPYDVRVR.M	2000.12	0.00203	4	1	31.38	0.0128	GRMZM2G175423_P01	9.99	15.994915 Oxidation (M)
	20120827_WJ_B,21024	K.IMPFKLPPVGPYDVR.V	1728.95	-0.00279	3	1	40.21	0.00234	GRMZM2G175423_P01	8.59
	20120827_WJ_B,21073	K.IMPFKLPPVGPYDVR.V	1728.95	0.00244	2	1	47.13	0.000494	GRMZM2G175423_P01	8.59
	20120827_WJ_B,21301	K.IMPFKLPPVGPYDVR.V	1728.95	0.00201	3	1	59.86	2.6e-05	GRMZM2G175423_P01	8.59
	20120827_WJ_B,21654	K.IMPFKLPPVGPYDVR.V	1728.95	0.00111	3	1	31.65	0.0168	GRMZM2G175423_P01	8.59
	20120827_WJ_B,20213	K.IMPFKLPPVGPYDVRVR.M	1984.12	0.00311	4	1	30.29	0.0115	GRMZM2G175423_P01	9.99
	20120827_WJ_B,16940	K.LPDGVSLEEGAM*CEPLSVGVHACR.R	2599.19	-0.00412	3	1	82.68	8.74e-08	GRMZM2G175423_P01/GRMZM2G175423_P02	4.4	15.994915 Oxidation (M)
	20120827_WJ_B,19334	K.LPDGVSLEEGAMCEPLSVGVHACR.R	2583.2	0.00416	3	1	88.76	2.13e-08	GRMZM2G175423_P01/GRMZM2G175423_P02	4.4
	20120827_WJ_B,17640	K.LPDGVSLEEGAMCEPLSVGVHACRR.A	2739.3	0.00574	4	1	34.81	0.00682	GRMZM2G175423_P01/GRMZM2G175423_P02	4.83
	20120827_WJ_B,17685	K.LPDGVSLEEGAMCEPLSVGVHACRR.A	2739.3	0.00717	3	1	40.22	0.00196	GRMZM2G175423_P01/GRMZM2G175423_P02	4.83
	20120827_WJ_B,11844	K.LPPVGPYDVR.V	1112.61	0.00115	2	1	39.42	0.00311	GRMZM2G175423_P01	5.84
	20120827_WJ_B,21534	K.NTLKIMPFKLPPVGPYDVR.V	2185.22	1e-05	4	1	61.49	7.52e-06	GRMZM2G175423_P01	9.7
	20120827_WJ_B,3269	K.TM*STALESTRPGGK.V	1451.72	0.00134	2	1	68.01	5.02e-06	GRMZM2G175423_P01/GRMZM2G175423_P02	8.41	15.994915 Oxidation (M)
	20120827_WJ_B,3281	K.TM*STALESTRPGGK.V	1451.72	0.00032	3	1	46.11	0.000782	GRMZM2G175423_P01/GRMZM2G175423_P02	8.41	15.994915 Oxidation (M)
	20120827_WJ_B,17291	K.TM*STALESTRPGGKVCLVGMGHNEMTLPLTAAAAR.E	3644.8	-0.00463	4	1	26.61	0.0359	GRMZM2G175423_P01/GRMZM2G175423_P02	7.92	15.994915 Oxidation (M)
	20120827_WJ_B,17652	K.TM*STALESTRPGGKVCLVGMGHNEMTLPLTAAAAR.E	3644.8	0.01417	4	1	52.91	8.98e-05	GRMZM2G175423_P01/GRMZM2G175423_P02	7.92	15.994915 Oxidation (M)
	20120827_WJ_B,5726	K.TMSTALESTRPGGK.V	1435.72	0.0056	3	1	33.91	0.0151	GRMZM2G175423_P01/GRMZM2G175423_P02	8.41
	20120827_WJ_B,5734	K.TMSTALESTRPGGK.V	1435.72	0.00222	2	1	74.06	1.49e-06	GRMZM2G175423_P01/GRMZM2G175423_P02	8.41
	20120827_WJ_B,16750	K.TMSTALESTRPGGKVCLVGMGHNEM*TLPLTAAAAR.E	3644.8	-0.00383	4	1	45.73	0.00044	GRMZM2G175423_P01/GRMZM2G175423_P02	7.92	15.994915 Oxidation (M)
	20120827_WJ_B,18991	K.TMSTALESTRPGGKVCLVGMGHNEMTLPLTAAAAR.E	3628.81	0.00805	4	1	32.02	0.0126	GRMZM2G175423_P01/GRMZM2G175423_P02	7.92
	20120827_WJ_B,17111	K.VCLVGM*GHNEMTLPLTAAAAR.E	2228.1	0.00178	3	1	60.99	2.32e-05	GRMZM2G175423_P01/GRMZM2G175423_P02	6.71	15.994915 Oxidation (M)
	20120827_WJ_B,16226	K.VCLVGMGHNEM*TLPLTAAAAR.E	2228.1	-0.00152	3	1	60.22	2.89e-05	GRMZM2G175423_P01/GRMZM2G175423_P02	6.71	15.994915 Oxidation (M)
	20120827_WJ_B,19486	K.VCLVGMGHNEMTLPLTAAAAR.E	2212.1	-0.00043	3	1	35.93	0.00869	GRMZM2G175423_P01/GRMZM2G175423_P02	6.71
	20120827_WJ_B,19517	K.VCLVGMGHNEMTLPLTAAAAR.E	2212.1	-0.00181	2	1	104.41	1.21e-09	GRMZM2G175423_P01/GRMZM2G175423_P02	6.71
	20120827_WJ_B,30459	M.GKGAQGSDAAAAGGEVEENMAAWLVAK.N	2588.24	-0.00304	3	1	49.52	0.000297	GRMZM2G175423_P01	4.41
	20120827_WJ_B,22153	M.GKGAQGSDAAAAGGEVEENMAAWLVAKNTLK.I	3044.51	0.00555	4	1	35.4	0.00671	GRMZM2G175423_P01	4.87
	20120827_WJ_B,15163	R.AAM*GSDIDVSLDCAGFSK.T	1859.82	0.00468	2	1	131.15	4.64e-13	GRMZM2G175423_P01/GRMZM2G175423_P02	3.93	15.994915 Oxidation (M)
	20120827_WJ_B,17599	R.AAMGSDIDVSLDCAGFSK.T	1843.82	0.00136	2	1	72.62	5.85e-07	GRMZM2G175423_P01/GRMZM2G175423_P02	3.93
	20120827_WJ_B,17882	R.AAMGSDIDVSLDCAGFSK.T	1843.82	0.00196	2	1	111.28	7.97e-11	GRMZM2G175423_P01/GRMZM2G175423_P02	3.93
	20120827_WJ_B,18458	R.AAMGSDIDVSLDCAGFSK.T	1843.82	0.00676	2	1	62.06	6.47e-06	GRMZM2G175423_P01/GRMZM2G175423_P02	3.93
	20120827_WJ_B,12493	R.AFGAPRVVVVDVDDHR.L	1751.92	0.00343	3	1	35.99	0.00782	GRMZM2G175423_P01/GRMZM2G175423_P02	5.3
	20120827_WJ_B,12668	R.DVEEAFEVSAR.G	1251.59	0.00063	2	1	45.77	0.000584	GRMZM2G175423_P01/GRMZM2G175423_P02	4
	20120827_WJ_B,12952	R.DVEEAFEVSAR.G	1251.59	0.00083	2	1	65.46	6.27e-06	GRMZM2G175423_P01/GRMZM2G175423_P02	4
	20120827_WJ_B,13238	R.DVEEAFEVSAR.G	1251.59	0.00143	2	1	52.07	0.000127	GRMZM2G175423_P01/GRMZM2G175423_P02	4
	20120827_WJ_B,13525	R.DVEEAFEVSAR.G	1251.59	0.00323	2	1	45.42	0.000627	GRMZM2G175423_P01/GRMZM2G175423_P02	4
	20120827_WJ_B,14049	R.DVEEAFEVSAR.G	1251.59	0.00083	2	1	47.59	0.000384	GRMZM2G175423_P01/GRMZM2G175423_P02	4
	20120827_WJ_B,30474	R.DVEEAFEVSAR.G	1251.59	0.00383	2	1	55.11	6.64e-05	GRMZM2G175423_P01/GRMZM2G175423_P02	4
	20120827_WJ_B,14657	R.EVDVVGVFR.Y	1019.55	0.00072	2	1	43.06	0.00173	GRMZM2G175423_P01/GRMZM2G175423_P02	4.37
	20120827_WJ_B,21433	R.FGFSQRDVEEAFEVSAR.G	1973.94	0.00063	3	1	58.97	2.79e-05	GRMZM2G175423_P01/GRMZM2G175423_P02	4.41
	20120827_WJ_B,21448	R.FGFSQRDVEEAFEVSAR.G	1973.94	0.00065	2	1	68.44	3.15e-06	GRMZM2G175423_P01/GRMZM2G175423_P02	4.41
	20120827_WJ_B,26499	R.IAHFVVKEPMVIGHECAGVVEEVGAGVMHLSVGDR.V	3728.87	0.01459	5	1	50	0.000173	GRMZM2G175423_P01/GRMZM2G175423_P02	5.32
	20120827_WJ_B,8740	R.M*KAVGICGSDVHYLR.E	1721.85	0.00133	3	1	45.79	0.000787	GRMZM2G175423_P01	7.98	15.994915 Oxidation (M)
	20120827_WJ_B,8755	R.M*KAVGICGSDVHYLR.E	1721.85	-0.0024	4	1	40.84	0.00261	GRMZM2G175423_P01	7.98	15.994915 Oxidation (M)
	20120827_WJ_B,10367	R.MKAVGICGSDVHYLR.E	1705.85	0.00181	3	1	56.6	7.73e-05	GRMZM2G175423_P01	7.98
	20120827_WJ_B,29294	R.RAGVGPETGVLVVGAGPIGLVSLLAAR.A	2529.49	0.00428	3	1	54.32	1.13e-05	GRMZM2G175423_P01/GRMZM2G175423_P02	9.6
	20120827_WJ_B,29575	R.RAGVGPETGVLVVGAGPIGLVSLLAAR.A	2529.49	0.00368	3	1	34.9	0.000906	GRMZM2G175423_P01/GRMZM2G175423_P02	9.6
	20120827_WJ_B,29857	R.RAGVGPETGVLVVGAGPIGLVSLLAAR.A	2529.49	0.00338	3	1	27.74	0.00471	GRMZM2G175423_P01/GRMZM2G175423_P02	9.6
	20120827_WJ_B,4809	R.SGKVDVKPLITHR.F	1449.85	0.00107	3	1	40.97	0.000784	GRMZM2G175423_P01/GRMZM2G175423_P02	9.99
	20120827_WJ_B,4824	R.SGKVDVKPLITHR.F	1449.85	-0.0011	2	1	58.88	1.24e-05	GRMZM2G175423_P01/GRMZM2G175423_P02	9.99
	20120827_WJ_B,4041	R.SLGADAAVR.V	859.463	0.00027	2	1	52.65	0.000243	GRMZM2G175423_P01/GRMZM2G175423_P02	5.55
	20120827_WJ_B,13273	R.VALEPGVSCWR.C	1273.64	0.00045	2	1	60.78	2.13e-05	GRMZM2G175423_P01/GRMZM2G175423_P02	5.97
	20120827_WJ_B,9201	R.VEDLADEVER.I	1174.56	0.00248	2	1	63.59	8.9e-06	GRMZM2G175423_P01/GRMZM2G175423_P02	3.83
	20120827_WJ_B,14697	R.VEDLADEVERIR.A	1443.74	0.00012	3	1	46.46	0.000735	GRMZM2G175423_P01/GRMZM2G175423_P02	4.18
	20120827_WJ_B,12469	R.VSPRVEDLADEVER.I	1613.81	0.00108	3	1	48.76	0.000438	GRMZM2G175423_P01/GRMZM2G175423_P02	4.18
	20120827_WJ_B,12477	R.VSPRVEDLADEVER.I	1613.81	-0.0016	2	1	65.13	1.04e-05	GRMZM2G175423_P01/GRMZM2G175423_P02	4.18
	20120827_WJ_B,17094	R.VSPRVEDLADEVERIR.A	1883	0.00152	4	1	31.56	0.0176	GRMZM2G175423_P01/GRMZM2G175423_P02	4.51
	20120827_WJ_B,17112	R.VSPRVEDLADEVERIR.A	1883	-0.00106	3	1	33.18	0.0132	GRMZM2G175423_P01/GRMZM2G175423_P02	4.51
	20120827_WJ_B,6012	R.VVVVDVDDHR.L	1152.6	0.00047	2	1	82.65	1.5e-07	GRMZM2G175423_P01/GRMZM2G175423_P02	4.41
	20120827_WJ_B,11996	R.VVVVDVDDHRLAVAR.S	1662.93	0.00075	3	1	43.75	0.000841	GRMZM2G175423_P01/GRMZM2G175423_P02	5.3
	20120827_WJ_B,11998	R.VVVVDVDDHRLAVAR.S	1662.93	0.00123	4	1	48.32	0.000311	GRMZM2G175423_P01/GRMZM2G175423_P02	5.3
	20120827_WJ_B,24261	R.YKDTWPLCIDFLR.S	1726.86	-0.00351	3	1	37.8	0.00521	GRMZM2G175423_P01/GRMZM2G175423_P02	5.95
	20120827_WJ_B,24282	R.YKDTWPLCIDFLR.S	1726.86	-0.00039	2	1	61.72	2.77e-05	GRMZM2G175423_P01/GRMZM2G175423_P02	5.95
	20120827_WJ_B,8112	R.YNLCEDMK.F	1072.44	0.00064	2	1	49.37	1.5e-05	GRMZM2G175423_P01/GRMZM2G175423_P02	4.37
$13-1	GRMZM2G469380_P02 seq=translation; coord=7:173553684..173555507:-1; parent_transcript=GRMZM2G469380_T02; parent_gene=GRMZM2G469380	49	34	0.8457	37881	6.69
	20120827_WJ_B,8200	K.AGGEDYSLTVR.N	1167.56	0.00092	2	1	80.31	2.22e-07	GRMZM2G469380_P02	4.37
	20120827_WJ_B,11016	K.AHGGVHDGTEIVLWK.W	1618.83	0.00188	3	1	43.23	0.00168	GRMZM2G469380_P02	6
	20120827_WJ_B,11023	K.AHGGVHDGTEIVLWK.W	1618.83	-0.00054	4	1	30.85	0.0296	GRMZM2G469380_P02	6
	20120827_WJ_B,4807	K.ATGLAIKHSLGQSHPVK.L ! R.ATGLAIKHSLGQSHPVK.L	1743.99	0.00157	3	1	36.74	0.00348	GRMZM2G020940_P01/GRMZM2G469380_P02 ! GRMZM2G003409_P01/GRMZM2G003409_P02/GRMZM2G003409_P04	10
	20120827_WJ_B,4813	K.ATGLAIKHSLGQSHPVK.L ! R.ATGLAIKHSLGQSHPVK.L	1743.99	-0.00171	2	1	58.83	2.15e-05	GRMZM2G020940_P01/GRMZM2G469380_P02 ! GRMZM2G003409_P01/GRMZM2G003409_P02/GRMZM2G003409_P04	10
	20120827_WJ_B,18350	K.ATGLAIKHSLGQSHPVKLAPFSPDQEDASVLWTESK.D	3844.99	0.00904	4	1	55.72	3.62e-05	GRMZM2G469380_P02	6.02
	20120827_WJ_B,5459	K.DDHQHWYKDMR.F	1530.65	0.00254	2	1	37.04	0.0013	GRMZM2G469380_P01/GRMZM2G469380_P02/GRMZM2G469380_P03	5.99
	20120827_WJ_B,25093	K.DEEGYPAFALVNKVTGEAIK.H ! R.DEEGYPAFALVNKVTGEALK.H	2151.1	0.00595	3	1	67.25	6.72e-06	GRMZM2G003409_P01/GRMZM2G003409_P04 ! GRMZM2G469380_P02	4.41
	20120827_WJ_B,15235	K.GENQSWKILPWGPEANSSAAHAGGPHAVR.V	3024.48	0.00893	4	1	64.21	9.98e-06	GRMZM2G469380_P02	6.92
	20120827_WJ_B,1022	K.HSLGQSHPVK.L	1089.58	0.00025	2	1	37.32	0.008	GRMZM2G020940_P01/GRMZM2G003409_P01/GRMZM2G003409_P02/GRMZM2G003409_P04/GRMZM2G469380_P02	8.76
	20120827_WJ_B,17537	K.HSLGQSHPVKLAPFSPDQEDASVLWTESK.D	3190.58	0.00272	3	1	63.11	1.11e-05	GRMZM2G469380_P02	5.31
	20120827_WJ_B,17731	K.HSLGQSHPVKLAPFSPDQEDASVLWTESKDVGK.G	3589.79	0.01076	5	1	40.83	0.00174	GRMZM2G469380_P02	5.35
	20120827_WJ_B,17761	K.HSLGQSHPVKLAPFSPDQEDASVLWTESKDVGK.G	3589.79	0.00759	4	1	34.23	0.0078	GRMZM2G469380_P02	5.35
	20120827_WJ_B,29	K.HSTGQGHPVK.L	1047.53	0.00071	2	1	33.69	0.0143	GRMZM2G469380_P02	8.76
	20120827_WJ_B,16651	K.HSTGQGHPVKLVPYNPDYQDESVLWTESR.D	3339.6	0.00513	4	1	36.76	0.00443	GRMZM2G469380_P02	5.31
	20120827_WJ_B,16674	K.HSTGQGHPVKLVPYNPDYQDESVLWTESR.D	3339.6	0.00596	3	1	73.23	9.89e-07	GRMZM2G469380_P02	5.31
	20120827_WJ_B,10875	K.ILPWGPEANSSAAHAGGPHAVR.V	2195.11	0.00067	4	1	61.8	2.35e-05	GRMZM2G469380_P02	6.92
	20120827_WJ_B,10897	K.ILPWGPEANSSAAHAGGPHAVR.V	2195.11	0.00119	3	1	72.49	2e-06	GRMZM2G469380_P02	6.92
	20120827_WJ_B,13912	K.ILPWGPEANSSAAHAGGPHAVRVFCK.A	2729.37	0.00232	4	1	43.22	0.00124	GRMZM2G469380_P02	8.24
	20120827_WJ_B,21151	K.LAPFSPDQEDASVLWTESK.D	2120.02	0.00271	2	1	83.02	1.22e-07	GRMZM2G469380_P02	3.92
	20120827_WJ_B,20555	K.LAPFSPDQEDASVLWTESKDVGK.G	2519.23	0.00318	3	1	28.71	0.0388	GRMZM2G469380_P02	4.11
	20120827_WJ_B,21994	K.LAPFSPDQEDASVLWTESKDVGKGFR.C	2879.42	0.00645	4	1	40.43	0.00232	GRMZM2G469380_P02	4.44
	20120827_WJ_B,20355	K.LVPYNPDYQDESVLWTESR.D	2311.09	-0.00102	2	1	82.63	1.36e-07	GRMZM2G469380_P02	3.92
	20120827_WJ_B,22580	K.LVPYNPDYQDESVLWTESRDVGNGFR.C	3056.44	-0.00649	3	1	48.32	0.000359	GRMZM2G469380_P02	4.11
	20120827_WJ_B,2083	K.VTGEALKHSTGQGHPVK.L	1745.93	-0.00121	2	1	57.06	8.24e-05	GRMZM2G469380_P02	8.58
	20120827_WJ_B,16340	K.VTGEALKHSTGQGHPVKLVPYNPDYQDESVLWTESR.D	4038	-0.01138	4	1	57.43	2.91e-05	GRMZM2G469380_P02	5.39
	20120827_WJ_B,6157	K.WCEGDNQRWK.I	1378.6	0.00076	2	1	27.91	0.0102	GRMZM2G020940_P01/GRMZM2G020940_P02/GRMZM2G469380_P02/GRMZM2G410766_P01/GRMZM2G348125_P01	6.06
	20120827_WJ_B,6166	K.WCEGDNQRWK.I	1378.6	0.00034	3	1	30.71	0.00611	GRMZM2G020940_P01/GRMZM2G020940_P02/GRMZM2G469380_P02/GRMZM2G410766_P01/GRMZM2G348125_P01	6.06
	20120827_WJ_B,7987	R.ANENYCLAVR.D	1209.57	-0.00107	2	1	77.5	3.41e-07	GRMZM2G469380_P01/GRMZM2G469380_P02/GRMZM2G469380_P03	6.04
	20120827_WJ_B,9875	R.DGAVVLAPVNPK.D	1179.67	-0.00072	2	1	41.34	0.00108	GRMZM2G469380_P01/GRMZM2G469380_P02/GRMZM2G469380_P03	5.84
	20120827_WJ_B,12358	R.DGAVVLAPVNPKDDHQHWYKDMR.F	2691.31	0.00346	4	1	61.12	1.89e-05	GRMZM2G469380_P01/GRMZM2G469380_P02/GRMZM2G469380_P03	6
	20120827_WJ_B,12377	R.DGAVVLAPVNPKDDHQHWYKDMR.F	2691.31	-0.01012	3	1	54.22	9.57e-05	GRMZM2G469380_P01/GRMZM2G469380_P02/GRMZM2G469380_P03	6
	20120827_WJ_B,21560	R.LNFDAFHGDKDHGGVHDGTAVVLWEWCKGENQSWK.I	4039.86	0.01204	5	1	25.85	0.0224	GRMZM2G469380_P02	5.28
	20120827_WJ_B,18618	R.M*VNNIYLNFDAFHGDK.D ! R.M*VNNIYLNFDAFHGDK.A	1913.89	0.0033	3	1	42.19	0.00117	GRMZM2G020940_P01/GRMZM2G020940_P02 ! GRMZM2G469380_P02	5.19	15.994915 Oxidation (M)
	20120827_WJ_B,19784	R.MVNNIYLNFDAFHGDK.D ! R.MVNNIYLNFDAFHGDK.A	1897.89	0.00169	3	1	47.8	0.000394	GRMZM2G020940_P01/GRMZM2G020940_P02 ! GRMZM2G469380_P02	5.19
	20120827_WJ_B,19835	R.MVNNIYLNFDAFHGDK.D ! R.MVNNIYLNFDAFHGDK.A	1897.89	0.00661	2	1	53.35	9.76e-05	GRMZM2G020940_P01/GRMZM2G020940_P02 ! GRMZM2G469380_P02	5.19
	20120827_WJ_B,4814	R.NGTACLAPTNPR.D	1271.62	-0.00204	2	1	63.59	1.15e-05	GRMZM2G469380_P02	8.25
	20120827_WJ_B,15251	R.NGTACLAPTNPRDEYQHWVKDMR.H	2759.28	0.00069	4	1	27.37	0.0323	GRMZM2G469380_P02	6.75
	20120827_WJ_B,15285	R.NGTACLAPTNPRDEYQHWVKDMR.H	2759.28	0.00071	3	1	31.62	0.0122	GRMZM2G469380_P02	6.75
	20120827_WJ_B,10301	R.VFCKAGGEDYSLTVR.N	1701.83	0.00304	3	1	68.62	4.14e-06	GRMZM2G469380_P02	6.03
	20120827_WJ_B,10328	R.VFCKAGGEDYSLTVR.N	1701.83	-0.00443	2	1	74.97	1.06e-06	GRMZM2G469380_P02	6.03
	20120827_WJ_B,10338	R.VKDEEGM*PAFALVNK.A	1663.84	0.00104	2	1	43.85	0.00149	GRMZM2G469380_P01/GRMZM2G469380_P02/GRMZM2G469380_P03	4.68	15.994915 Oxidation (M)
	20120827_WJ_B,18767	R.VKDEEGM*PAFALVNKATGLAIK.H	2318.24	0.00687	3	1	56.27	4.77e-05	GRMZM2G469380_P01/GRMZM2G469380_P02/GRMZM2G469380_P03	6.15	15.994915 Oxidation (M)
	20120827_WJ_B,21477	R.VKDEEGMPAFALVNKATGLAIK.H	2302.25	0.00045	3	1	74.77	5.72e-07	GRMZM2G469380_P01/GRMZM2G469380_P02/GRMZM2G469380_P03	6.15
	20120827_WJ_B,14167	R.VRDEEGYPAFALVNK.V	1707.87	-0.00089	2	1	48.06	0.000623	GRMZM2G469380_P02	4.68
	20120827_WJ_B,22079	R.VRDEEGYPAFALVNKVTGEALK.H	2406.27	0.00058	3	1	50.74	0.000184	GRMZM2G469380_P02	4.87
	20120827_WJ_B,22086	R.VRDEEGYPAFALVNKVTGEALK.H	2406.27	0.00055	4	1	27.71	0.0369	GRMZM2G469380_P02	4.87
	20120827_WJ_B,22357	R.VRDEEGYPAFALVNKVTGEALK.H	2406.27	0.00478	3	1	57.88	3.7e-05	GRMZM2G469380_P02	4.87
	20120827_WJ_B,22368	R.VRDEEGYPAFALVNKVTGEALK.H	2406.27	0.00255	4	1	38.44	0.00319	GRMZM2G469380_P02	4.87
$14-1	AC209784.3_FGP007 seq=translation; coord=3:181108343..181111529:-1; parent_transcript=AC209784.3_FGT007; parent_gene=AC209784.3_FG007	46	34	0.4198	70843.5	5.1
	20120827_WJ_B,6895	K.ATAGDTHLGGEDFDNR.M ! K.ATAGDTHLGGEDFDNR.L	1675.73	0.00123	3	1	30.88	0.00596	GRMZM2G056039_P01/GRMZM2G310431_P01/GRMZM5G802801_P01/AC209784.3_FGP007/GRMZM2G340251_P01/GRMZM2G340251_P02/GRMZM2G340251_P03/GRMZM2G340251_P04 ! GRMZM2G428391_P01/GRMZM2G428391_P02/GRMZM2G366532_P01/GRMZM2G366532_P02	4.22
	20120827_WJ_B,6906	K.ATAGDTHLGGEDFDNR.M ! K.ATAGDTHLGGEDFDNR.L	1675.73	-0.00284	2	1	86.48	1.54e-08	GRMZM2G056039_P01/GRMZM2G310431_P01/GRMZM5G802801_P01/AC209784.3_FGP007/GRMZM2G340251_P01/GRMZM2G340251_P02/GRMZM2G340251_P03/GRMZM2G340251_P04 ! GRMZM2G428391_P01/GRMZM2G428391_P02/GRMZM2G366532_P01/GRMZM2G366532_P02	4.22
	20120827_WJ_B,16847	K.DAGVIAGLNVMR.I	1215.65	0.00129	2	1	67.05	6.89e-06	GRMZM2G310431_P01/AC209784.3_FGP007	5.84
	20120827_WJ_B,14386	K.ELEGICNPIIAK.M	1356.72	0.00101	2	1	38	0.00514	GRMZM2G428391_P01/GRMZM2G428391_P02/GRMZM2G310431_P01/GRMZM5G802801_P01/AC209784.3_FGP007	4.53
	20120827_WJ_B,22470	K.EQVFSTYSDNQPGVLIQVYEGER.T ! K.EQVFSTYSDNQPGVLIQVYEGER.A	2658.27	0.00605	3	1	26.98	0.0482	GRMZM2G056039_P01/GRMZM2G366532_P01/GRMZM2G366532_P02/GRMZM2G340251_P01/GRMZM2G340251_P02/GRMZM2G340251_P03/GRMZM2G340251_P04 ! GRMZM2G428391_P01/GRMZM2G428391_P02/GRMZM2G310431_P01/GRMZM5G802801_P01/AC209784.3_FGP007	4
	20120827_WJ_B,3073	K.ITITNDK.G	804.446	2e-05	2	1	42.08	0.00277	GRMZM2G056039_P01/GRMZM2G428391_P01/GRMZM2G428391_P02/GRMZM2G310431_P01/GRMZM5G802801_P01/AC211252.4_FGP001/GRMZM2G366532_P01/GRMZM2G366532_P02/AC209784.3_FGP007/GRMZM2G340251_P01/GRMZM2G340251_P02/GRMZM2G340251_P03/GRMZM2G340251_P04	5.84
	20120827_WJ_B,2378	K.ITITNDKGR.L	1017.57	0.0002	2	1	51.76	0.000291	GRMZM2G056039_P01/GRMZM2G428391_P01/GRMZM2G428391_P02/GRMZM2G310431_P01/GRMZM5G802801_P01/AC211252.4_FGP001/GRMZM2G366532_P01/GRMZM2G366532_P02/AC209784.3_FGP007/GRMZM2G340251_P01/GRMZM2G340251_P02/GRMZM2G340251_P03/GRMZM2G340251_P04	8.75
	20120827_WJ_B,8259	K.MDKSSVHDVVLVGGSTR.I	1786.91	0.00069	3	1	50.07	0.000399	GRMZM2G056039_P01/GRMZM2G428391_P01/GRMZM2G428391_P02/GRMZM2G310431_P01/AC209784.3_FGP007	6.5
	20120827_WJ_B,13849	K.MKELEGICNPIIAK.M	1615.85	0.00264	2	1	68.08	6.58e-06	GRMZM2G428391_P01/GRMZM2G428391_P02/GRMZM2G310431_P01/GRMZM5G802801_P01/AC209784.3_FGP007	5.9
	20120827_WJ_B,1356	K.MVQEAEK.Y ! R.MVQEAEK.Y	834.403	3e-05	2	1	33.51	0.0142	GRMZM2G428391_P01/GRMZM2G428391_P02/GRMZM2G310431_P01/AC209784.3_FGP007 ! GRMZM2G366532_P01/GRMZM2G366532_P02	4.53
	20120827_WJ_B,15644	K.NAVVTVPAYFNDSQR.Q	1680.83	-0.00751	2	1	69.75	3.42e-06	GRMZM2G056039_P01/GRMZM2G428391_P01/GRMZM2G428391_P02/GRMZM2G310431_P01/GRMZM5G802801_P01/AC209784.3_FGP007/GRMZM2G340251_P01/GRMZM2G340251_P02/GRMZM2G340251_P03/GRMZM2G340251_P04	5.84
	20120827_WJ_B,1889	K.NKITITNDKGR.L	1259.71	-0.00052	2	1	48.64	0.000432	GRMZM2G056039_P01/GRMZM2G428391_P01/GRMZM2G428391_P02/GRMZM2G310431_P01/GRMZM5G802801_P01/AC211252.4_FGP001/GRMZM2G366532_P01/GRMZM2G366532_P02/AC209784.3_FGP007/GRMZM2G340251_P01/GRMZM2G340251_P02/GRMZM2G340251_P03/GRMZM2G340251_P04	9.99
	20120827_WJ_B,1906	K.NKITITNDKGR.L	1259.71	5e-05	3	1	49.07	0.000391	GRMZM2G056039_P01/GRMZM2G428391_P01/GRMZM2G428391_P02/GRMZM2G310431_P01/GRMZM5G802801_P01/AC211252.4_FGP001/GRMZM2G366532_P01/GRMZM2G366532_P02/AC209784.3_FGP007/GRMZM2G340251_P01/GRMZM2G340251_P02/GRMZM2G340251_P03/GRMZM2G340251_P04	9.99
	20120827_WJ_B,8219	K.NQVAM*NPTNTVFDAKR.L	1821.89	0.00085	3	1	46.02	0.000855	GRMZM2G310431_P01/GRMZM5G802801_P01/GRMZM2G366532_P01/GRMZM2G366532_P02/AC209784.3_FGP007	8.75	15.994915 Oxidation (M)
	20120827_WJ_B,10874	K.NQVAMNPTNTVFDAKR.L	1805.9	0.00044	3	1	68.86	4.37e-06	GRMZM2G310431_P01/GRMZM5G802801_P01/GRMZM2G366532_P01/GRMZM2G366532_P02/AC209784.3_FGP007	8.75
	20120827_WJ_B,13150	K.NTLENYAYNMR.N	1388.63	0.00015	2	1	50.03	9.53e-05	GRMZM2G428391_P01/GRMZM2G428391_P02/AC209784.3_FGP007	6
	20120827_WJ_B,15919	R.ARFEELNM*DLFR.K	1556.75	0.00041	3	1	47.86	0.000453	GRMZM2G056039_P01/GRMZM2G428391_P01/GRMZM2G428391_P02/GRMZM2G106429_P01/GRMZM2G310431_P01/GRMZM5G802801_P01/GRMZM2G066902_P01/GRMZM2G366532_P01/GRMZM2G366532_P02/AC209784.3_FGP007/GRMZM2G340251_P01/GRMZM2G340251_P02/GRMZM2G340251_P03/GRMZM2G340251_P04	4.68	15.994915 Oxidation (M)
	20120827_WJ_B,13266	R.ARFEELNM*DLFRK.C	1684.85	-0.00043	3	1	54.81	0.000109	GRMZM2G056039_P01/GRMZM2G428391_P01/GRMZM2G428391_P02/GRMZM2G106429_P01/GRMZM2G310431_P01/GRMZM5G802801_P01/GRMZM2G066902_P01/GRMZM2G366532_P01/GRMZM2G366532_P02/AC209784.3_FGP007/GRMZM2G340251_P01/GRMZM2G340251_P02/GRMZM2G340251_P03/GRMZM2G340251_P04	6.23	15.994915 Oxidation (M)
	20120827_WJ_B,19690	R.ARFEELNMDLFR.K	1540.76	-0.00061	3	1	51.58	0.000197	GRMZM2G056039_P01/GRMZM2G428391_P01/GRMZM2G428391_P02/GRMZM2G106429_P01/GRMZM2G310431_P01/GRMZM5G802801_P01/GRMZM2G066902_P01/GRMZM2G366532_P01/GRMZM2G366532_P02/AC209784.3_FGP007/GRMZM2G340251_P01/GRMZM2G340251_P02/GRMZM2G340251_P03/GRMZM2G340251_P04	4.68
	20120827_WJ_B,19695	R.ARFEELNMDLFR.K	1540.76	0.00392	2	1	58.17	4.6e-05	GRMZM2G056039_P01/GRMZM2G428391_P01/GRMZM2G428391_P02/GRMZM2G106429_P01/GRMZM2G310431_P01/GRMZM5G802801_P01/GRMZM2G066902_P01/GRMZM2G366532_P01/GRMZM2G366532_P02/AC209784.3_FGP007/GRMZM2G340251_P01/GRMZM2G340251_P02/GRMZM2G340251_P03/GRMZM2G340251_P04	4.68
	20120827_WJ_B,16696	R.ARFEELNMDLFRK.C	1668.85	0.00065	3	1	34.53	0.0111	GRMZM2G056039_P01/GRMZM2G428391_P01/GRMZM2G428391_P02/GRMZM2G106429_P01/GRMZM2G310431_P01/GRMZM5G802801_P01/GRMZM2G066902_P01/GRMZM2G366532_P01/GRMZM2G366532_P02/AC209784.3_FGP007/GRMZM2G340251_P01/GRMZM2G340251_P02/GRMZM2G340251_P03/GRMZM2G340251_P04	6.23
	20120827_WJ_B,16725	R.ARFEELNMDLFRK.C	1668.85	3e-05	4	1	32.55	0.0174	GRMZM2G056039_P01/GRMZM2G428391_P01/GRMZM2G428391_P02/GRMZM2G106429_P01/GRMZM2G310431_P01/GRMZM5G802801_P01/GRMZM2G066902_P01/GRMZM2G366532_P01/GRMZM2G366532_P02/AC209784.3_FGP007/GRMZM2G340251_P01/GRMZM2G340251_P02/GRMZM2G340251_P03/GRMZM2G340251_P04	6.23
	20120827_WJ_B,21919	R.FEELNMDLFR.K	1313.62	0.0029	2	1	61.97	1.37e-05	GRMZM2G056039_P01/GRMZM2G428391_P01/GRMZM2G428391_P02/GRMZM2G106429_P01/GRMZM2G310431_P01/GRMZM5G802801_P01/GRMZM2G066902_P01/GRMZM2G366532_P01/GRMZM2G366532_P02/AC209784.3_FGP007/GRMZM2G340251_P01/GRMZM2G340251_P02/GRMZM2G340251_P03/GRMZM2G340251_P04	4.14
	20120827_WJ_B,18311	R.FEELNMDLFRK.C	1441.71	0.00054	3	1	34.58	0.00934	GRMZM2G056039_P01/GRMZM2G428391_P01/GRMZM2G428391_P02/GRMZM2G106429_P01/GRMZM2G310431_P01/GRMZM5G802801_P01/GRMZM2G066902_P01/GRMZM2G366532_P01/GRMZM2G366532_P02/AC209784.3_FGP007/GRMZM2G340251_P01/GRMZM2G340251_P02/GRMZM2G340251_P03/GRMZM2G340251_P04	4.68
	20120827_WJ_B,18530	R.IINEPTAAAIAYGLDK.K	1659.9	5e-05	2	1	63.21	1.58e-05	GRMZM2G114793_P01/GRMZM2G056039_P01/GRMZM2G428391_P01/GRMZM2G428391_P02/GRMZM2G415007_P01/GRMZM2G310431_P01/GRMZM5G802801_P01/AC199439.4_FGP005/GRMZM2G366532_P01/GRMZM2G366532_P02/GRMZM2G472031_P01/GRMZM2G161035_P01/AC209784.3_FGP007/GRMZM2G340251_P01/GRMZM2G340251_P02/GRMZM2G340251_P03/GRMZM2G340251_P04/GRMZM2G072712_P01/GRMZM2G326009_P01	4.37
	20120827_WJ_B,16299	R.IINEPTAAAIAYGLDKK.G ! R.IINEPTAAAIAYGLDKK.A ! R.IINEPTAAAIAYGLDKK.S	1787.99	0.00128	3	1	56.83	4.47e-05	GRMZM2G114793_P01/GRMZM2G415007_P01/AC199439.4_FGP005/GRMZM2G472031_P01/GRMZM2G161035_P01/GRMZM2G072712_P01/GRMZM2G326009_P01 ! GRMZM2G056039_P01/GRMZM2G310431_P01/GRMZM5G802801_P01/GRMZM2G366532_P01/GRMZM2G366532_P02/AC209784.3_FGP007/GRMZM2G340251_P01/GRMZM2G340251_P02/GRMZM2G340251_P03/GRMZM2G340251_P04 ! GRMZM2G428391_P01/GRMZM2G428391_P02	6.07
	20120827_WJ_B,16399	R.IINEPTAAAIAYGLDKK.G ! R.IINEPTAAAIAYGLDKK.A ! R.IINEPTAAAIAYGLDKK.S	1787.99	-0.003	2	1	74.38	7.59e-07	GRMZM2G114793_P01/GRMZM2G415007_P01/AC199439.4_FGP005/GRMZM2G472031_P01/GRMZM2G161035_P01/GRMZM2G072712_P01/GRMZM2G326009_P01 ! GRMZM2G056039_P01/GRMZM2G310431_P01/GRMZM5G802801_P01/GRMZM2G366532_P01/GRMZM2G366532_P02/AC209784.3_FGP007/GRMZM2G340251_P01/GRMZM2G340251_P02/GRMZM2G340251_P03/GRMZM2G340251_P04 ! GRMZM2G428391_P01/GRMZM2G428391_P02	6.07
	20120827_WJ_B,26624	R.IPKVQQLLQDFFNGKELCK.S	2305.24	0.00112	4	1	36.06	0.00489	GRMZM2G310431_P01/GRMZM5G802801_P01/GRMZM2G366532_P01/GRMZM2G366532_P02/AC209784.3_FGP007	8.18
	20120827_WJ_B,26694	R.IPKVQQLLQDFFNGKELCK.S	2305.24	0.00584	3	1	43.94	0.000836	GRMZM2G310431_P01/GRMZM5G802801_P01/GRMZM2G366532_P01/GRMZM2G366532_P02/AC209784.3_FGP007	8.18
	20120827_WJ_B,1724	R.KCMEPVEK.C	1020.49	0.00192	2	1	56.31	6.44e-05	GRMZM2G056039_P01/GRMZM2G428391_P01/GRMZM2G428391_P02/GRMZM2G310431_P01/GRMZM5G802801_P01/GRMZM2G366532_P01/GRMZM2G366532_P02/AC209784.3_FGP007/GRMZM2G340251_P01/GRMZM2G340251_P02/GRMZM2G340251_P03/GRMZM2G340251_P04	6.14
	20120827_WJ_B,15099	R.LIGDAAKNQVAMNPTNTVFDAK.R	2318.18	0.00774	3	1	44.37	0.00117	GRMZM2G310431_P01/GRMZM5G802801_P01/GRMZM2G366532_P01/GRMZM2G366532_P02/AC209784.3_FGP007	5.96
	20120827_WJ_B,13659	R.LIGDAAKNQVAMNPTNTVFDAKR.L	2474.28	0.00462	4	1	37.81	0.00442	GRMZM2G310431_P01/GRMZM5G802801_P01/GRMZM2G366532_P01/GRMZM2G366532_P02/AC209784.3_FGP007	8.59
	20120827_WJ_B,13682	R.LIGDAAKNQVAMNPTNTVFDAKR.L	2474.28	-0.00155	3	1	68.9	3.23e-06	GRMZM2G310431_P01/GRMZM5G802801_P01/GRMZM2G366532_P01/GRMZM2G366532_P02/AC209784.3_FGP007	8.59
	20120827_WJ_B,2411	R.LSKEEIEK.M	975.536	-0.00027	2	1	50.94	0.000314	GRMZM2G056039_P01/GRMZM2G428391_P01/GRMZM2G428391_P02/GRMZM2G310431_P01/GRMZM5G802801_P01/AC209784.3_FGP007/GRMZM2G340251_P01/GRMZM2G340251_P02/GRMZM2G340251_P03/GRMZM2G340251_P04	4.79
	20120827_WJ_B,8671	R.MVNHFVQEFKR.K	1434.73	0.00121	3	1	30.65	0.0364	GRMZM2G056039_P01/GRMZM2G106429_P01/GRMZM2G310431_P01/GRMZM5G802801_P01/AC209784.3_FGP007/GRMZM2G340251_P01/GRMZM2G340251_P02/GRMZM2G340251_P03/GRMZM2G340251_P04	8.52
	20120827_WJ_B,6829	R.MVNHFVQEFKRK.N ! R.MVNHFVQEFKRK.T ! R.MVNHFVQEFKRK.H	1562.83	0.00127	3	1	39.9	0.00383	GRMZM2G056039_P01/GRMZM2G310431_P01/GRMZM2G340251_P01/GRMZM2G340251_P02/GRMZM2G340251_P03/GRMZM2G340251_P04 ! GRMZM2G106429_P01 ! GRMZM5G802801_P01/AC209784.3_FGP007	9.99
	20120827_WJ_B,1687	R.NTIKDDKIASK.L	1232.68	0.00011	3	1	56.31	7.12e-05	GRMZM2G310431_P01/GRMZM5G802801_P01/AC209784.3_FGP007	8.5
	20120827_WJ_B,1433	R.NTTIPTKK.S ! R.NTTIPTKK.E	902.531	-0.00018	2	1	40.86	0.00231	GRMZM2G153815_P01/GRMZM2G365374_P01 ! GRMZM2G056039_P01/GRMZM2G428391_P01/GRMZM2G428391_P02/GRMZM2G310431_P01/GRMZM5G802801_P01/GRMZM2G366532_P01/GRMZM2G366532_P02/AC209784.3_FGP007/GRMZM2G340251_P01/GRMZM2G340251_P02/GRMZM2G340251_P03/GRMZM2G340251_P04	10
	20120827_WJ_B,19212	R.NTTIPTKKEQVFSTYSDNQPGVLIQVYEGER.T ! R.NTTIPTKKEQVFSTYSDNQPGVLIQVYEGER.A	3541.78	0.00314	4	1	31.67	0.0161	GRMZM2G056039_P01/GRMZM2G366532_P01/GRMZM2G366532_P02/GRMZM2G340251_P01/GRMZM2G340251_P02/GRMZM2G340251_P03/GRMZM2G340251_P04 ! GRMZM2G428391_P01/GRMZM2G428391_P02/GRMZM2G310431_P01/GRMZM5G802801_P01/AC209784.3_FGP007	4.87
	20120827_WJ_B,19266	R.NTTIPTKKEQVFSTYSDNQPGVLIQVYEGER.T ! R.NTTIPTKKEQVFSTYSDNQPGVLIQVYEGER.A	3541.78	-0.00374	3	1	64.39	8.42e-06	GRMZM2G056039_P01/GRMZM2G366532_P01/GRMZM2G366532_P02/GRMZM2G340251_P01/GRMZM2G340251_P02/GRMZM2G340251_P03/GRMZM2G340251_P04 ! GRMZM2G428391_P01/GRMZM2G428391_P02/GRMZM2G310431_P01/GRMZM5G802801_P01/AC209784.3_FGP007	4.87
	20120827_WJ_B,13596	R.QATKDAGVIAGLNVMR.I	1643.89	0.00139	3	1	35.43	0.00769	GRMZM2G310431_P01/AC209784.3_FGP007	8.75
	20120827_WJ_B,12397	R.TTPSYVAFTDTER.L	1487.7	-0.00245	2	1	76.32	3.86e-07	GRMZM5G802801_P01/GRMZM2G366532_P01/GRMZM2G366532_P02/AC209784.3_FGP007	4.37
	20120827_WJ_B,5446	R.VEIIANDQGNR.T	1228.63	9e-05	2	1	47.06	0.000636	GRMZM2G056039_P01/GRMZM2G428391_P01/GRMZM2G106429_P01/GRMZM2G310431_P01/GRMZM5G802801_P01/GRMZM2G366532_P01/GRMZM2G366532_P02/AC209784.3_FGP007/GRMZM2G340251_P01/GRMZM2G340251_P02/GRMZM2G340251_P03/GRMZM2G343937_P01	4.37
	20120827_WJ_B,21752	R.VQQLLQDFFNGK.E ! K.VQQLLQDFFNGK.E	1436.75	0.00192	2	1	62.93	1.7e-05	GRMZM2G056039_P01/GRMZM2G428391_P01/GRMZM2G428391_P02/GRMZM2G340251_P01/GRMZM2G340251_P02/GRMZM2G340251_P03 ! GRMZM2G310431_P01/GRMZM5G802801_P01/GRMZM2G366532_P01/GRMZM2G366532_P02/AC209784.3_FGP007	5.81
	20120827_WJ_B,21478	R.VQQLLQDFFNGKELCK.N ! R.VQQLLQDFFNGKELCK.S ! K.VQQLLQDFFNGKELCK.S	1967.01	0.00276	3	1	65.21	1.01e-05	GRMZM2G056039_P01/GRMZM2G340251_P01/GRMZM2G340251_P02/GRMZM2G340251_P03 ! GRMZM2G428391_P01/GRMZM2G428391_P02 ! GRMZM2G310431_P01/GRMZM5G802801_P01/GRMZM2G366532_P01/GRMZM2G366532_P02/AC209784.3_FGP007	6.03
	20120827_WJ_B,21514	R.VQQLLQDFFNGKELCK.N ! R.VQQLLQDFFNGKELCK.S ! K.VQQLLQDFFNGKELCK.S	1967.01	0.00578	2	1	53.53	0.000154	GRMZM2G056039_P01/GRMZM2G340251_P01/GRMZM2G340251_P02/GRMZM2G340251_P03 ! GRMZM2G428391_P01/GRMZM2G428391_P02 ! GRMZM2G310431_P01/GRMZM5G802801_P01/GRMZM2G366532_P01/GRMZM2G366532_P02/AC209784.3_FGP007	6.03
$15-1	GRMZM5G829375_P01 seq=translation; coord=Mt:454351..456359:-1; parent_transcript=GRMZM5G829375_T01; parent_gene=GRMZM5G829375	45	34	0.5315	55179.7	5.85
$15-2	GRMZM5G861390_P01 seq=translation; coord=Mt:523288..525296:-1; parent_transcript=GRMZM5G861390_T01; parent_gene=GRMZM5G861390	45	34	0.5315	55179.7	5.85
	20120827_WJ_B,18684	K.AMLGRVVDALGVPIDGKGALSDHER.R	2576.36	-0.00125	4	1	38.67	0.00274	GRMZM2G169862_P01/GRMZM5G861390_P01/GRMZM5G829375_P01	5.43
	20120827_WJ_B,12114	K.AVDSLVPIGR.G	1026.59	0.0007	2	1	49.82	0.000134	GRMZM5G845063_P01/GRMZM5G861390_P01/GRMZM5G829375_P01	5.88
	20120827_WJ_B,9344	K.AVDSLVPIGRGQR.E	1367.78	0.00065	2	1	29.79	0.0176	GRMZM5G845063_P01/GRMZM5G861390_P01/GRMZM5G829375_P01	9.64
	20120827_WJ_B,1367	K.GALSDHER.R	884.422	-0.00087	2	1	48.21	0.00029	GRMZM2G169862_P01/GRMZM5G861390_P01/GRMZM5G829375_P01	5.32
	20120827_WJ_B,22464	K.GIALNLENENVGIVVFGSDTAIKEGDLVKR.T	3170.71	0.00938	4	1	43.64	0.000461	GRMZM2G169862_P01/GRMZM5G845063_P01/GRMZM5G861390_P01/GRMZM5G829375_P01	4.51
	20120827_WJ_B,24536	K.GIALNLENENVGIVVFGSDTAIKEGDLVKR.T	3170.71	0.00858	4	1	42.49	0.000606	GRMZM2G169862_P01/GRMZM5G845063_P01/GRMZM5G861390_P01/GRMZM5G829375_P01	4.51
	20120827_WJ_B,30461	K.GIALNLENENVGIVVFGSDTAIKEGDLVKR.T	3170.71	0.00458	4	1	35.74	0.00287	GRMZM2G169862_P01/GRMZM5G845063_P01/GRMZM5G861390_P01/GRMZM5G829375_P01	4.51
	20120827_WJ_B,21083	K.NILSTINPELLK.S	1354.79	0.00188	2	1	37.85	0.00269	GRMZM5G861390_P01/GRMZM5G829375_P01	6
	20120827_WJ_B,27463	K.NILSTINPELLKSFLEKGGLTNER.K	2686.48	0.00358	4	1	53.55	4.57e-05	GRMZM5G861390_P01/GRMZM5G829375_P01	6.23
	20120827_WJ_B,27476	K.NILSTINPELLKSFLEKGGLTNER.K	2686.48	0.00621	3	1	70.32	1.04e-06	GRMZM5G861390_P01/GRMZM5G829375_P01	6.23
	20120827_WJ_B,7906	K.SFLEKGGLTNER.K	1350.7	0.00014	3	1	59.81	3.66e-05	GRMZM5G861390_P01/GRMZM5G829375_P01	5.86
	20120827_WJ_B,2921	K.SVHEPM*QTGLK.A	1242.61	-0.00023	2	1	54.03	9.96e-05	GRMZM5G845063_P01/GRMZM5G861390_P01/GRMZM5G829375_P01	6.47	15.994915 Oxidation (M)
	20120827_WJ_B,15830	K.SVHEPM*QTGLKAVDSLVPIGR.G	2250.19	0.00274	3	1	71.13	2.67e-06	GRMZM5G845063_P01/GRMZM5G861390_P01/GRMZM5G829375_P01	6.47	15.994915 Oxidation (M)
	20120827_WJ_B,4737	K.SVHEPMQTGLK.A	1226.62	5e-05	2	1	51.29	0.000226	GRMZM5G845063_P01/GRMZM5G861390_P01/GRMZM5G829375_P01	6.47
	20120827_WJ_B,4751	K.SVHEPMQTGLK.A	1226.62	0.00023	3	1	39.83	0.00317	GRMZM5G845063_P01/GRMZM5G861390_P01/GRMZM5G829375_P01	6.47
	20120827_WJ_B,19182	K.SVHEPMQTGLKAVDSLVPIGR.G	2234.2	0.00802	3	1	62.16	1.61e-05	GRMZM5G845063_P01/GRMZM5G861390_P01/GRMZM5G829375_P01	6.47
	20120827_WJ_B,17326	K.SVHEPMQTGLKAVDSLVPIGRGQR.E	2575.38	0.00914	4	1	42.3	0.00104	GRMZM5G845063_P01/GRMZM5G861390_P01/GRMZM5G829375_P01	8.49
	20120827_WJ_B,17424	K.SVHEPMQTGLKAVDSLVPIGRGQR.E	2575.38	0.00637	3	1	30.63	0.0154	GRMZM5G845063_P01/GRMZM5G861390_P01/GRMZM5G829375_P01	8.49
	20120827_WJ_B,17496	K.TAIAIDTILNQK.Q	1300.75	0.00154	2	1	57.84	5.09e-05	GRMZM5G861390_P01/GRMZM5G829375_P01	5.5
	20120827_WJ_B,16038	K.TAIAIDTILNQKQMNSR.G	1917.02	0.00206	2	1	104.81	1.03e-09	GRMZM5G861390_P01/GRMZM5G829375_P01	8.41
	20120827_WJ_B,14625	K.VDEIGRVVSVGDGIAR.V	1641.89	3e-05	3	1	41.49	0.00171	GRMZM2G169862_P01/GRMZM5G845063_P01/GRMZM5G861390_P01/GRMZM5G829375_P01	4.56
	20120827_WJ_B,16461	R.AAELTTLLESR.M	1203.66	0.00059	2	1	90.03	3.98e-08	GRMZM5G845063_P01/GRMZM5G861390_P01/GRMZM5G829375_P01	4.53
	20120827_WJ_B,17701	R.EAFPGDVFYLHSR.L	1537.74	0.00106	3	1	37.08	0.00698	GRMZM5G861390_P01/GRMZM5G829375_P01	5.32
	20120827_WJ_B,7466	R.ELIIGDR.Q	815.462	0.0008	2	1	42.52	0.00295	GRMZM5G845063_P01/GRMZM5G861390_P01/GRMZM5G829375_P01	4.37
	20120827_WJ_B,5500	R.ELIIGDRQTGK.I ! R.ELIIGDRQTGK.T	1229.68	0.00109	2	1	30.62	0.0316	GRMZM5G845063_P01 ! GRMZM5G861390_P01/GRMZM5G829375_P01	6.17
	20120827_WJ_B,29472	R.EVAAFAQFGSDLDAATQALLNRGAR.L	2592.32	0.00182	3	1	45.23	0.000843	GRMZM5G861390_P01/GRMZM5G829375_P01	4.56
	20120827_WJ_B,12669	R.GIRPAINVGLSVSR.V	1438.85	0.00061	3	1	36.35	0.0027	GRMZM5G861390_P01/GRMZM5G829375_P01	12
	20120827_WJ_B,4713	R.GQRELIIGDRQTGK.I ! R.GQRELIIGDRQTGK.T	1570.87	-0.00268	3	1	31.12	0.0193	GRMZM5G845063_P01 ! GRMZM5G861390_P01/GRMZM5G829375_P01	8.75
	20120827_WJ_B,22128	R.ISQYEKNILSTINPELLK.S	2103.17	0.00061	2	1	47.59	0.000268	GRMZM5G861390_P01/GRMZM5G829375_P01	6.14
	20120827_WJ_B,3126	R.KSVHEPMQTGLK.A	1354.71	0.00081	2	1	52.55	0.000179	GRMZM5G845063_P01/GRMZM5G861390_P01/GRMZM5G829375_P01	8.6
	20120827_WJ_B,17033	R.KSVHEPMQTGLKAVDSLVPIGR.G	2362.29	0.00135	4	1	54.19	5.81e-05	GRMZM5G845063_P01/GRMZM5G861390_P01/GRMZM5G829375_P01	8.6
	20120827_WJ_B,17037	R.KSVHEPMQTGLKAVDSLVPIGR.G	2362.29	0.00177	3	1	76.6	3.56e-07	GRMZM5G845063_P01/GRMZM5G861390_P01/GRMZM5G829375_P01	8.6
	20120827_WJ_B,18068	R.M*INFYTNLKVDEIGR.V	1828.93	0.00203	3	1	34.47	0.0126	GRMZM2G169862_P01/GRMZM5G845063_P01/GRMZM5G861390_P01/GRMZM5G829375_P01	5.82	15.994915 Oxidation (M)
	20120827_WJ_B,19586	R.MINFYTNLKVDEIGR.V	1812.93	-0.00019	3	1	51.32	0.000247	GRMZM2G169862_P01/GRMZM5G845063_P01/GRMZM5G861390_P01/GRMZM5G829375_P01	5.82
	20120827_WJ_B,19627	R.MINFYTNLKVDEIGR.V	1812.93	0.00233	2	1	106.06	8.55e-10	GRMZM2G169862_P01/GRMZM5G845063_P01/GRMZM5G861390_P01/GRMZM5G829375_P01	5.82
	20120827_WJ_B,14995	R.QTGKTAIAIDTILNQK.Q	1714.97	0.00163	2	1	61.79	1.23e-05	GRMZM5G861390_P01/GRMZM5G829375_P01	8.59
	20120827_WJ_B,7414	R.RVEVKAPGIIER.K	1366.82	-0.00087	3	1	35.51	0.00481	GRMZM2G169862_P01/GRMZM5G845063_P01/GRMZM5G861390_P01/GRMZM5G829375_P01	8.75
	20120827_WJ_B,7046	R.TGSIVDVPAGK.A	1043.57	0.00044	2	1	52.53	0.000181	GRMZM2G169862_P01/GRMZM5G845063_P01/GRMZM5G861390_P01/GRMZM5G829375_P01	5.5
	20120827_WJ_B,8926	R.VEVKAPGIIER.K	1210.72	3e-05	3	1	40.1	0.000904	GRMZM2G169862_P01/GRMZM5G845063_P01/GRMZM5G861390_P01/GRMZM5G829375_P01	6.11
	20120827_WJ_B,13173	R.VVDALGVPIDGK.G	1182.67	0.00056	2	1	46.95	0.000601	GRMZM2G169862_P01/GRMZM5G845063_P01/GRMZM5G861390_P01/GRMZM5G829375_P01	4.21
	20120827_WJ_B,13038	R.VVDALGVPIDGKGALSDHER.R	2048.08	0.00518	2	1	77.28	5.33e-07	GRMZM2G169862_P01/GRMZM5G861390_P01/GRMZM5G829375_P01	4.66
	20120827_WJ_B,11549	R.VVDALGVPIDGKGALSDHERR.R	2204.18	0.00776	3	1	38.22	0.00357	GRMZM2G169862_P01/GRMZM5G861390_P01/GRMZM5G829375_P01	5.43
	20120827_WJ_B,6591	R.VVSVGDGIAR.V	972.547	0.00036	2	1	44.84	0.00123	GRMZM2G169862_P01/GRMZM5G845063_P01/GRMZM5G861390_P01/GRMZM5G829375_P01	5.81
	20120827_WJ_B,24629	R.VYGLNEIQAGEMVEFASGVK.G	2141.06	-0.00561	2	1	72.46	1.6e-06	GRMZM2G169862_P01/GRMZM5G845063_P01/GRMZM5G861390_P01/GRMZM5G829375_P01	4.25
	20120827_WJ_B,30473	R.VYGLNEIQAGEMVEFASGVK.G	2141.06	0.00179	2	1	71.4	1.99e-06	GRMZM2G169862_P01/GRMZM5G845063_P01/GRMZM5G861390_P01/GRMZM5G829375_P01	4.25
$16-1	GRMZM2G068506_P01 seq=translation; coord=4:58954361..58960521:-1; parent_transcript=GRMZM2G068506_T01; parent_gene=GRMZM2G068506	44	33	0.6821	52197.1	5.46
	20120827_WJ_B,24142	K.AAANDSTYLNPQAHDSVLGIILGGGAGTR.L	2839.43	-0.00305	3	1	53.28	0.000102	GRMZM2G068506_P01/GRMZM2G068506_P03	5.21
	20120827_WJ_B,20660	K.AMM*VDTTILGLDDVR.A	1665.82	0.00391	2	1	113.26	1.56e-10	GRMZM2G068506_P01/GRMZM2G068506_P02/GRMZM2G068506_P03	3.93	15.994915 Oxidation (M)
	20120827_WJ_B,22550	K.AMMVDTTILGLDDVR.A	1649.82	0.00319	2	1	77.2	6.11e-07	GRMZM2G068506_P01/GRMZM2G068506_P02/GRMZM2G068506_P03	3.93
	20120827_WJ_B,19774	K.AMMVDTTILGLDDVRAK.E	1848.96	0.00153	3	1	42.21	0.0021	GRMZM2G068506_P01/GRMZM2G068506_P02/GRMZM2G068506_P03	4.43
	20120827_WJ_B,13620	K.ASPPPWNATAAEQPIPK.R	1774.91	0.00111	2	1	33.49	0.0171	GRMZM2G068506_P01/GRMZM2G068506_P03	6.05
	20120827_WJ_B,11401	K.ASPPPWNATAAEQPIPKR.D	1931.01	0.00639	3	1	31.32	0.0234	GRMZM2G068506_P01/GRMZM2G068506_P03	8.79
	20120827_WJ_B,9850	K.GGIPIGIGK.N	811.504	9e-05	2	1	29.35	0.0125	GRMZM2G068506_P01/GRMZM2G068506_P02/GRMZM2G068506_P03	8.75
	20120827_WJ_B,10731	K.GGIPIGIGKNSCIR.R	1441.79	0.00194	3	1	63.49	1.29e-05	GRMZM2G068506_P01/GRMZM2G068506_P02/GRMZM2G068506_P03	9.51
	20120827_WJ_B,21063	K.ILNADNVQEAAM*ETDGYFIK.G	2258.06	0.00799	2	1	64.77	7.14e-06	GRMZM2G068506_P01/GRMZM2G068506_P02	3.92	15.994915 Oxidation (M)
	20120827_WJ_B,22382	K.ILNADNVQEAAMETDGYFIK.G	2242.07	-0.00413	2	1	65.67	7.74e-06	GRMZM2G068506_P01/GRMZM2G068506_P02	3.92
	20120827_WJ_B,4773	K.INHSVVGLR.S	994.579	0.00031	2	1	48.78	0.000297	GRMZM2G068506_P01/GRMZM2G068506_P02/GRMZM2G068506_P03	9.76
	20120827_WJ_B,18399	K.IYVLTQFNSASLNR.H	1625.86	0.00364	2	1	84.17	1.11e-07	GRMZM2G163437_P01/GRMZM2G163437_P02/GRMZM2G068506_P01/GRMZM2G068506_P02/GRMZM2G068506_P03/GRMZM2G061795_P01/GRMZM2G106213_P01/GRMZM2G106213_P02	8.75
	20120827_WJ_B,21934	K.KPIPDFSFYDRFAPIYTQPR.H	2458.26	-0.00276	3	1	40.14	0.00275	GRMZM2G068506_P01/GRMZM2G068506_P02/GRMZM2G068506_P03	8.5
	20120827_WJ_B,12864	K.LLAEKGGIPIGIGK.N	1365.85	-0.00166	3	1	47.19	5.63e-05	GRMZM2G068506_P01/GRMZM2G068506_P02/GRMZM2G068506_P03	8.59
	20120827_WJ_B,12908	K.LLAEKGGIPIGIGK.N	1365.85	6e-05	2	1	61.23	2.18e-06	GRMZM2G068506_P01/GRMZM2G068506_P02/GRMZM2G068506_P03	8.59
	20120827_WJ_B,12712	K.LLAEKGGIPIGIGKNSCIR.R	1996.14	0.00059	4	1	32.35	0.00634	GRMZM2G068506_P01/GRMZM2G068506_P02/GRMZM2G068506_P03	9.31
	20120827_WJ_B,12723	K.LLAEKGGIPIGIGKNSCIR.R	1996.14	0.00621	3	1	52.06	8.53e-05	GRMZM2G068506_P01/GRMZM2G068506_P02/GRMZM2G068506_P03	9.31
	20120827_WJ_B,4721	K.NCKINHSVVGLR.S	1396.75	0.00092	3	1	60.3	2.49e-05	GRMZM2G068506_P01/GRMZM2G068506_P02/GRMZM2G068506_P03	9.51
	20120827_WJ_B,4735	K.NCKINHSVVGLR.S	1396.75	0.00085	2	1	52.62	0.000146	GRMZM2G068506_P01/GRMZM2G068506_P02/GRMZM2G068506_P03	9.51
	20120827_WJ_B,5472	K.RAKPAVPLGANYR.L	1412.81	0.00033	2	1	34.68	0.00616	GRMZM2G306263_P01/GRMZM2G440596_P01/GRMZM2G389841_P01/GRMZM2G163437_P01/GRMZM2G163437_P02/GRMZM2G068506_P01/GRMZM2G068506_P02/GRMZM2G068506_P03/AC187875.3_FGP006/GRMZM2G106213_P01/GRMZM2G106213_P02	11
	20120827_WJ_B,16392	K.VLDADVTDSVIGEGCVIKNCK.I	2292.12	-0.00249	2	1	76.96	5.93e-07	GRMZM2G163437_P01/GRMZM2G163437_P02/GRMZM2G163437_P03/GRMZM2G068506_P01/GRMZM2G068506_P02/GRMZM2G068506_P03	4.23
	20120827_WJ_B,6881	R.AKPAVPLGANYR.L	1256.71	0.0008	3	1	45.08	0.00102	GRMZM2G306263_P01/GRMZM2G440596_P01/GRMZM2G389841_P01/GRMZM2G163437_P01/GRMZM2G163437_P02/GRMZM2G068506_P01/GRMZM2G068506_P02/GRMZM2G068506_P03/AC187875.3_FGP006/GRMZM2G106213_P01/GRMZM2G106213_P02	9.99
	20120827_WJ_B,6892	R.AKPAVPLGANYR.L	1256.71	3e-05	2	1	42.08	0.00204	GRMZM2G306263_P01/GRMZM2G440596_P01/GRMZM2G389841_P01/GRMZM2G163437_P01/GRMZM2G163437_P02/GRMZM2G068506_P01/GRMZM2G068506_P02/GRMZM2G068506_P03/AC187875.3_FGP006/GRMZM2G106213_P01/GRMZM2G106213_P02	9.99
	20120827_WJ_B,10621	R.ATAFGLMK.I	838.449	0.0002	2	1	36.54	0.00611	GRMZM2G306263_P01/GRMZM2G440596_P01/GRMZM2G163437_P01/GRMZM2G163437_P02/GRMZM2G163437_P03/GRMZM2G068506_P01/GRMZM2G068506_P02/GRMZM2G068506_P03/GRMZM2G061795_P01/GRMZM2G106213_P01/GRMZM2G106213_P02	8.8
	20120827_WJ_B,14549	R.ATAFGLMKIDEEGR.I	1537.77	0.00033	3	1	46.89	0.000674	GRMZM2G306263_P01/GRMZM2G440596_P01/GRMZM2G163437_P01/GRMZM2G163437_P02/GRMZM2G163437_P03/GRMZM2G068506_P01/GRMZM2G068506_P02/GRMZM2G068506_P03	4.68
	20120827_WJ_B,14562	R.ATAFGLMKIDEEGR.I	1537.77	0.00276	2	1	55.68	9.17e-05	GRMZM2G306263_P01/GRMZM2G440596_P01/GRMZM2G163437_P01/GRMZM2G163437_P02/GRMZM2G163437_P03/GRMZM2G068506_P01/GRMZM2G068506_P02/GRMZM2G068506_P03	4.68
	20120827_WJ_B,23216	R.DKAAANDSTYLNPQAHDSVLGIILGGGAGTR.L	3082.56	0.01656	3	1	82.12	1.39e-07	GRMZM2G068506_P01/GRMZM2G068506_P03	5.3
	20120827_WJ_B,25423	R.DKAAANDSTYLNPQAHDSVLGIILGGGAGTRLYPLTK.K	3797.98	0.01468	4	1	30.11	0.0158	GRMZM2G068506_P01/GRMZM2G068506_P03	6.75
	20120827_WJ_B,18729	R.EQFPEANDFGSEVIPGATSIGKR.V	2449.2	0.00604	3	1	49.53	0.000294	GRMZM2G068506_P01/GRMZM2G068506_P02/GRMZM2G068506_P03	4.41
	20120827_WJ_B,15143	R.ETNADITVAALPMDEK.R	1717.83	0.00434	2	1	46.43	0.00069	GRMZM2G068506_P01/GRMZM2G068506_P02/GRMZM2G068506_P03	3.92
	20120827_WJ_B,16068	R.HLPPSKVLDADVTDSVIGEGCVIKNCK.I	2951.5	0.00195	4	1	30.31	0.0226	GRMZM2G163437_P01/GRMZM2G163437_P02/GRMZM2G163437_P03/GRMZM2G068506_P01/GRMZM2G068506_P02/GRMZM2G068506_P03	5.43
	20120827_WJ_B,16129	R.HLPPSKVLDADVTDSVIGEGCVIKNCK.I	2951.5	0.00567	3	1	37.16	0.00465	GRMZM2G163437_P01/GRMZM2G163437_P02/GRMZM2G163437_P03/GRMZM2G068506_P01/GRMZM2G068506_P02/GRMZM2G068506_P03	5.43
	20120827_WJ_B,16354	R.HLPPSKVLDADVTDSVIGEGCVIKNCK.I	2951.5	0.00115	4	1	27.74	0.0405	GRMZM2G163437_P01/GRMZM2G163437_P02/GRMZM2G163437_P03/GRMZM2G068506_P01/GRMZM2G068506_P02/GRMZM2G068506_P03	5.43
	20120827_WJ_B,22808	R.IGDNVKILNADNVQEAAMETDGYFIK.G	2868.41	-0.00138	3	1	42.43	0.00143	GRMZM2G068506_P01/GRMZM2G068506_P02	4.11
	20120827_WJ_B,7927	R.IIEFAEKPKGEQLK.A	1629.92	0.00066	2	1	59.32	2.01e-05	GRMZM2G068506_P01/GRMZM2G068506_P02/GRMZM2G068506_P03	6.23
	20120827_WJ_B,17588	R.LIDIPVNSCLNSNISK.I ! R.LIDIPVSNCLNSNISK.I	1786.94	0.00521	2	1	57.07	8.08e-05	GRMZM2G306263_P01/GRMZM2G440596_P01 ! GRMZM2G163437_P01/GRMZM2G163437_P02/GRMZM2G068506_P01/GRMZM2G068506_P02/GRMZM2G068506_P03	5.83
	20120827_WJ_B,28021	R.LIDIPVSNCLNSNISKIYVLTQFNSASLNR.H	3393.78	0.01071	3	1	76.59	3.61e-07	GRMZM2G163437_P01/GRMZM2G163437_P02/GRMZM2G068506_P01/GRMZM2G068506_P02/GRMZM2G068506_P03	8.2
	20120827_WJ_B,26671	R.LIDIPVSNCLNSNISKIYVLTQFNSASLNRHLSR.A	3887.06	0.00767	5	1	36.33	0.00206	GRMZM2G163437_P01/GRMZM2G163437_P02/GRMZM2G068506_P01/GRMZM2G068506_P02/GRMZM2G068506_P03	9.31
	20120827_WJ_B,2966	R.LYPLTKKR.A	1018.64	0.00042	2	1	35.19	0.00189	GRMZM2G306263_P01/GRMZM2G440596_P01/GRMZM2G389841_P01/GRMZM2G163437_P01/GRMZM2G163437_P02/GRMZM2G068506_P01/GRMZM2G068506_P02/GRMZM2G068506_P03/AC187875.3_FGP006/GRMZM2G106213_P01/GRMZM2G106213_P02	10.29
	20120827_WJ_B,1543	R.RAIIDKNAR.I	1056.63	0.00149	2	1	41.92	0.00139	GRMZM2G068506_P01/GRMZM2G068506_P02/GRMZM2G068506_P03	10.84
	20120827_WJ_B,26304	R.SCISEGAIIEDSLLM*GADYYETEADKK.L	3024.37	0.00403	3	1	37.79	0.00168	GRMZM2G068506_P01/GRMZM2G068506_P02/GRMZM2G068506_P03	3.95	15.994915 Oxidation (M)
	20120827_WJ_B,28131	R.SCISEGAIIEDSLLM*GADYYETEADKKLLAEK.G	3578.71	0.00418	4	1	48.95	0.000232	GRMZM2G068506_P01/GRMZM2G068506_P02/GRMZM2G068506_P03	4.12	15.994915 Oxidation (M)
	20120827_WJ_B,28140	R.SCISEGAIIEDSLLMGADYYETEADKK.L	3008.38	0.00841	3	1	46.73	0.000242	GRMZM2G068506_P01/GRMZM2G068506_P02/GRMZM2G068506_P03	3.95
	20120827_WJ_B,29217	R.SCISEGAIIEDSLLMGADYYETEADKKLLAEK.G	3562.72	0.00326	4	1	40.56	0.00164	GRMZM2G068506_P01/GRMZM2G068506_P02/GRMZM2G068506_P03	4.12
$17-1	GRMZM5G848768_P02 seq=translation; coord=5:215817786..215821620:-1; parent_transcript=GRMZM5G848768_T02; parent_gene=GRMZM5G848768	44	33	0.6182	47958.4	8.59
	20120827_WJ_B,13174	K.AQDCLLPM*GITSENVAHR.Y	2027.96	0.00246	3	1	48.91	0.000276	GRMZM5G848768_P02/GRMZM5G848768_P03/GRMZM5G848768_P04	5.32	15.994915 Oxidation (M)
	20120827_WJ_B,15658	K.AQDCLLPMGITSENVAHR.Y	2011.97	0.00144	3	1	73.46	1.11e-06	GRMZM5G848768_P02/GRMZM5G848768_P03/GRMZM5G848768_P04	5.32
	20120827_WJ_B,15674	K.AQDCLLPMGITSENVAHR.Y	2011.97	-0.00333	2	1	70.47	2.23e-06	GRMZM5G848768_P02/GRMZM5G848768_P03/GRMZM5G848768_P04	5.32
	20120827_WJ_B,17178	K.AQDCLLPMGITSENVAHRYGVTR.Q	2588.27	0.00135	3	1	43.49	0.00114	GRMZM5G848768_P02/GRMZM5G848768_P03/GRMZM5G848768_P04	6.79
	20120827_WJ_B,14361	K.EVVISVDDGIRPGTTASGLAK.L	2085.12	0.00079	3	1	30.8	0.0224	GRMZM5G848768_P02/GRMZM5G848768_P03/GRMZM5G848768_P04	4.56
	20120827_WJ_B,14378	K.EVVISVDDGIRPGTTASGLAK.L	2085.12	0.00091	2	1	93.83	1.11e-08	GRMZM5G848768_P02/GRMZM5G848768_P03/GRMZM5G848768_P04	4.56
	20120827_WJ_B,10017	K.FKDEIVPVPTK.I ! K.FKDEIVPVPTK.H	1272.72	-0.00011	2	1	50.07	0.000317	GRMZM5G848768_P02/GRMZM5G848768_P03/GRMZM5G848768_P04 ! GRMZM2G177511_P01	6.07
	20120827_WJ_B,13887	K.FKDEIVPVPTKIVDPK.T	1825.05	0.00032	3	1	32.91	0.00501	GRMZM5G848768_P02/GRMZM5G848768_P03/GRMZM5G848768_P04	6.12
	20120827_WJ_B,13895	K.FKDEIVPVPTKIVDPK.T	1825.05	-1e-05	4	1	45.88	0.000253	GRMZM5G848768_P02/GRMZM5G848768_P03/GRMZM5G848768_P04	6.12
	20120827_WJ_B,22311	K.GLPILGVFR.S ! K.GLPILGVFR.L	971.604	0.00214	2	1	47.84	0.00028	GRMZM5G848768_P02/GRMZM5G848768_P03/GRMZM5G848768_P04/GRMZM2G152442_P02 ! GRMZM2G177511_P01	9.75
	20120827_WJ_B,18872	K.ISAFQKAQDCLLPMGITSENVAHR.Y	2686.34	0.00537	4	1	50.56	0.00022	GRMZM5G848768_P02/GRMZM5G848768_P03/GRMZM5G848768_P04	6.74
	20120827_WJ_B,18878	K.ISAFQKAQDCLLPMGITSENVAHR.Y	2686.34	0.003	3	1	69.04	3.47e-06	GRMZM5G848768_P02/GRMZM5G848768_P03/GRMZM5G848768_P04	6.74
	20120827_WJ_B,12967	K.KDGTTTAGNSSQVSDGAGAVLLMK.R	2308.14	-0.00132	3	1	87.11	6.54e-08	GRMZM5G848768_P02/GRMZM5G848768_P03/GRMZM5G848768_P04	5.96
	20120827_WJ_B,11525	K.KDGTTTAGNSSQVSDGAGAVLLMKR.S	2464.25	0.00186	4	1	74.01	1.18e-06	GRMZM5G848768_P02/GRMZM5G848768_P03/GRMZM5G848768_P04	8.59
	20120827_WJ_B,22737	K.RGGFKDTYPEDLLTVVLK.A	2051.12	0.0022	4	1	27.73	0.0347	GRMZM5G848768_P01/GRMZM5G848768_P02/GRMZM5G848768_P03/GRMZM5G848768_P04	6.12
	20120827_WJ_B,13944	K.TGEEKEVVISVDDGIRPGTTASGLAK.L	2629.37	-0.00243	3	1	68.69	3.63e-06	GRMZM5G848768_P02/GRMZM5G848768_P03/GRMZM5G848768_P04	4.51
	20120827_WJ_B,12578	K.VNVNGGAIALGHPLGATGAR.C	1845.01	0.00091	3	1	47.84	0.000408	GRMZM5G848768_P02	9.73
	20120827_WJ_B,1803	R.AAAATASGKFK.D	1022.56	0.00117	2	1	32.48	0.0145	GRMZM5G848768_P02/GRMZM5G848768_P03/GRMZM5G848768_P04	10
	20120827_WJ_B,10177	R.AAAATASGKFKDEIVPVPTK.I	2001.1	0.00015	3	1	29.85	0.017	GRMZM5G848768_P02/GRMZM5G848768_P03/GRMZM5G848768_P04	8.54
	20120827_WJ_B,12853	R.CVATLLNEMKR.R ! R.CVATLLNEMKR.W	1334.69	0.00255	2	1	76.54	8.26e-07	GRMZM5G848768_P02/GRMZM2G469466_P02/GRMZM2G138729_P01/GRMZM5G871928_P01/GRMZM5G828466_P01 ! GRMZM2G456900_P01	8.22
	20120827_WJ_B,12875	R.CVATLLNEMKR.R ! R.CVATLLNEMKR.W	1334.69	3e-05	3	1	40.25	0.00345	GRMZM5G848768_P02/GRMZM2G469466_P02/GRMZM2G138729_P01/GRMZM5G871928_P01/GRMZM5G828466_P01 ! GRMZM2G456900_P01	8.22
	20120827_WJ_B,8684	R.DIQAHNFLSK.D	1172.61	0.00071	2	1	47.07	0.000605	GRMZM5G848768_P02	6.74
	20120827_WJ_B,7259	R.DIQAHNFLSKDAK.-	1486.76	0.0006	3	1	44.77	0.0012	GRMZM5G848768_P02	6.75
	20120827_WJ_B,7674	R.GDAVDGLSNVR.D	1102.55	1e-05	2	1	56.58	5.96e-05	GRMZM5G848768_P02	4.21
	20120827_WJ_B,15273	R.GDAVDGLSNVRDIQAHNFLSKDAK.-	2570.3	0.00037	4	1	33.05	0.0182	GRMZM5G848768_P02	5.36
	20120827_WJ_B,25019	R.GGFKDTYPEDLLTVVLK.A	1895.02	0.00102	3	1	51.25	0.000188	GRMZM5G848768_P01/GRMZM5G848768_P02/GRMZM5G848768_P03/GRMZM5G848768_P04	4.56
	20120827_WJ_B,27961	R.INPADIGDIVVGTVLGPGSQR.A	2078.12	0.00434	2	1	79.24	2.47e-07	GRMZM5G848768_P01/GRMZM5G848768_P02/GRMZM5G848768_P03/GRMZM5G848768_P04	4.21
	20120827_WJ_B,26226	R.INPADIGDIVVGTVLGPGSQRANECR.M	2708.38	0.0004	3	1	40.3	0.00236	GRMZM5G848768_P01/GRMZM5G848768_P02/GRMZM5G848768_P03/GRMZM5G848768_P04	4.56
	20120827_WJ_B,21510	R.M*AALFAGFPETVPVR.T	1621.84	0.00196	2	1	100.61	3.33e-09	GRMZM5G848768_P01/GRMZM5G848768_P02/GRMZM5G848768_P03/GRMZM5G848768_P04	5.75	15.994915 Oxidation (M)
	20120827_WJ_B,23237	R.MAALFAGFPETVPVR.T	1605.85	-0.00856	2	1	85.56	7.7e-08	GRMZM5G848768_P01/GRMZM5G848768_P02/GRMZM5G848768_P03/GRMZM5G848768_P04	5.75
	20120827_WJ_B,21198	R.MAALFAGFPETVPVRTVNR.Q	2076.11	-0.00025	3	1	28.01	0.0413	GRMZM5G848768_P01/GRMZM5G848768_P02/GRMZM5G848768_P03/GRMZM5G848768_P04	9.35
	20120827_WJ_B,1255	R.QEQDQAAAESHR.R	1369.61	-6e-05	2	1	86.89	2.66e-08	GRMZM5G848768_P02/GRMZM5G848768_P03/GRMZM5G848768_P04	4.65
	20120827_WJ_B,1149	R.QEQDQAAAESHRR.A	1525.71	0.00082	3	1	29.52	0.0347	GRMZM5G848768_P02/GRMZM5G848768_P03/GRMZM5G848768_P04	5.45
	20120827_WJ_B,1153	R.QEQDQAAAESHRR.A	1525.71	-0.00015	2	1	44.52	0.00113	GRMZM5G848768_P02/GRMZM5G848768_P03/GRMZM5G848768_P04	5.45
	20120827_WJ_B,5	R.RAAAATASGK.F	903.501	0.0005	2	1	35.27	0.0127	GRMZM5G848768_P02/GRMZM5G848768_P03/GRMZM5G848768_P04	11
	20120827_WJ_B,10538	R.SKVNVNGGAIALGHPLGATGAR.C	2060.14	0.00209	3	1	81.08	1.55e-07	GRMZM5G848768_P02	11
	20120827_WJ_B,17495	R.SSSFGDDVVVVAAYR.T	1571.77	0.00431	2	1	66.27	5.76e-06	GRMZM5G848768_P01/GRMZM5G848768_P02/GRMZM5G848768_P03/GRMZM5G848768_P04	4.21
	20120827_WJ_B,17784	R.SSSFGDDVVVVAAYR.T	1571.77	-0.00189	2	1	60.03	2.46e-05	GRMZM5G848768_P01/GRMZM5G848768_P02/GRMZM5G848768_P03/GRMZM5G848768_P04	4.21
	20120827_WJ_B,18329	R.SSSFGDDVVVVAAYR.T	1571.77	0.00611	2	1	42.16	0.00152	GRMZM5G848768_P01/GRMZM5G848768_P02/GRMZM5G848768_P03/GRMZM5G848768_P04	4.21
	20120827_WJ_B,18159	R.SVALKKGLPILGVFR.S ! R.SVALKKGLPILGVFR.L	1598.02	0.00345	3	1	34.3	0.00039	GRMZM5G848768_P02/GRMZM5G848768_P03/GRMZM5G848768_P04/GRMZM2G152442_P02 ! GRMZM2G177511_P01	11.17
	20120827_WJ_B,19489	R.TVNRQCSSGLQAVADVAAAIK.A	2159.12	0.00577	3	1	47.92	0.0005	GRMZM5G848768_P02/GRMZM5G848768_P03/GRMZM5G848768_P04	7.89
	20120827_WJ_B,4958	R.YGVTRQEQDQAAAESHR.R	1945.91	0.00282	3	1	56.86	4.17e-05	GRMZM5G848768_P02/GRMZM5G848768_P03/GRMZM5G848768_P04	5.45
	20120827_WJ_B,4961	R.YGVTRQEQDQAAAESHR.R	1945.91	0.0009	4	1	31.15	0.0159	GRMZM5G848768_P02/GRMZM5G848768_P03/GRMZM5G848768_P04	5.45
	20120827_WJ_B,4760	R.YGVTRQEQDQAAAESHRR.A	2102.01	-0.0012	4	1	29.72	0.0275	GRMZM5G848768_P02/GRMZM5G848768_P03/GRMZM5G848768_P04	6.76
$18-1	GRMZM2G174883_P01 seq=translation; coord=6:39891824..39893787:1; parent_transcript=GRMZM2G174883_T01; parent_gene=GRMZM2G174883	54	32	0.6128	52980	6.31
	20120827_WJ_B,17760	K.AQGEGFQYIAFETNPDTM*VSHVAGK.N	2713.26	0.01192	3	1	38.64	0.00211	GRMZM2G174883_P01	4.65	15.994915 Oxidation (M)
	20120827_WJ_B,14856	K.FLLAGGFSK.G	939.53	0.0001	2	1	63.49	9.8e-06	GRMZM2G174883_P01	8.75
	20120827_WJ_B,12067	K.GQPHFAENIFK.G	1287.65	0.00171	2	1	28.59	0.0455	GRMZM2G174883_P01	6.75
	20120827_WJ_B,15306	K.GQPHFAENIFKGIDAR.F	1799.92	0.00248	3	1	74.19	1.24e-06	GRMZM2G174883_P01	6.75
	20120827_WJ_B,15310	K.GQPHFAENIFKGIDAR.F	1799.92	0.00136	4	1	62.77	1.73e-05	GRMZM2G174883_P01	6.75
	20120827_WJ_B,15341	K.GQPHFAENIFKGIDAR.F	1799.92	-0.00419	2	1	96.32	7.54e-09	GRMZM2G174883_P01	6.75
	20120827_WJ_B,11473	K.HELAVLTPAGSGSYQQGQAGSAQQ.-	2385.14	0.00082	2	1	28.9	0.0358	GRMZM2G174883_P01	5.24
	20120827_WJ_B,5531	K.LEALEPR.H	827.462	-1e-05	2	1	49.66	0.000168	GRMZM2G174883_P01	4.53
	20120827_WJ_B,8372	K.NGRKHELAVLTPAGSGSYQQGQAGSAQQ.-	2840.4	-0.00015	3	1	28.24	0.0358	GRMZM2G174883_P01	8.6
	20120827_WJ_B,9586	K.VQSEAGSVQYFSR.F	1457.7	0.00321	2	1	93.48	1.08e-08	GRMZM2G174883_P01	5.97
	20120827_WJ_B,20836	R.AGQLLIVPQGYLVATK.A	1670.98	0.00424	2	1	44.22	0.000299	GRMZM2G174883_P01	8.63
	20120827_WJ_B,2248	R.DQRGEIVR.V	972.522	0.00038	2	1	30.26	0.0251	GRMZM2G174883_P01	6.07
	20120827_WJ_B,16912	R.DQRGEIVRVEPEHGFHQLNPSPSSSSFSFPSSQVQYQTCQR.D	4733.22	0.00621	5	1	30.88	0.00792	GRMZM2G174883_P01	6.03
	20120827_WJ_B,3457	R.DVDRHNVCAM*EVR.H	1616.73	0.00134	3	1	34.63	0.00525	GRMZM2G174883_P01	5.38	15.994915 Oxidation (M)
	20120827_WJ_B,3461	R.DVDRHNVCAM*EVR.H	1616.73	6e-05	2	1	43.3	0.000751	GRMZM2G174883_P01	5.38	15.994915 Oxidation (M)
	20120827_WJ_B,5761	R.DVDRHNVCAMEVR.H	1600.73	0.00032	3	1	40.46	0.00173	GRMZM2G174883_P01	5.38
	20120827_WJ_B,5763	R.DVDRHNVCAMEVR.H	1600.73	0.00115	2	1	52.7	9.99e-05	GRMZM2G174883_P01	5.38
	20120827_WJ_B,2412	R.ECGFDGK.L	812.324	1e-05	2	1	41.29	0.000186	GRMZM2G174883_P01	4.37
	20120827_WJ_B,14324	R.ECGFDGKLEALEPR.H	1620.77	9e-05	2	1	42.08	0.00141	GRMZM2G174883_P01	4.41
	20120827_WJ_B,14360	R.ECGFDGKLEALEPR.H	1620.77	0.00036	3	1	54.49	8.09e-05	GRMZM2G174883_P01	4.41
	20120827_WJ_B,14608	R.ECGFDGKLEALEPR.H	1620.77	0.00329	2	1	98.87	2.7e-09	GRMZM2G174883_P01	4.41
	20120827_WJ_B,14647	R.ECGFDGKLEALEPR.H	1620.77	0.00036	3	1	44.63	0.000783	GRMZM2G174883_P01	4.41
	20120827_WJ_B,18769	R.FLSEALGVSM*HVAEKLQSR.R	2118.1	0.00163	3	1	54.91	0.000111	GRMZM2G174883_P01	6.76	15.994915 Oxidation (M)
	20120827_WJ_B,18773	R.FLSEALGVSM*HVAEKLQSR.R	2118.1	0.00061	4	1	38.27	0.00489	GRMZM2G174883_P01	6.76	15.994915 Oxidation (M)
	20120827_WJ_B,19080	R.FLSEALGVSM*HVAEKLQSR.R	2118.1	0.00223	3	1	51.74	0.000225	GRMZM2G174883_P01	6.76	15.994915 Oxidation (M)
	20120827_WJ_B,16601	R.FLSEALGVSMHVAEK.L	1617.83	-0.00016	3	1	36.69	0.00741	GRMZM2G174883_P01	5.4
	20120827_WJ_B,21787	R.FLSEALGVSMHVAEKLQSR.R	2102.11	0.00361	3	1	50.55	0.000284	GRMZM2G174883_P01	6.76
	20120827_WJ_B,21819	R.FLSEALGVSMHVAEKLQSR.R	2102.11	0.00369	4	1	32.69	0.0173	GRMZM2G174883_P01	6.76
	20120827_WJ_B,22107	R.FLSEALGVSMHVAEKLQSR.R	2102.11	0.00369	4	1	40.66	0.00277	GRMZM2G174883_P01	6.76
	20120827_WJ_B,22210	R.FLSEALGVSMHVAEKLQSR.R	2102.11	-0.00989	3	1	71.79	1.84e-06	GRMZM2G174883_P01	6.76
	20120827_WJ_B,30437	R.FLSEALGVSMHVAEKLQSR.R	2102.11	9e-05	4	1	35.28	0.00922	GRMZM2G174883_P01	6.76
	20120827_WJ_B,30470	R.FLSEALGVSMHVAEKLQSR.R	2102.11	0.00331	3	1	56.57	6.99e-05	GRMZM2G174883_P01	6.76
	20120827_WJ_B,17763	R.FNEADRELTCAGIFAVR.V	1968.96	0.00356	3	1	47.02	0.000589	GRMZM2G174883_P01	4.68
	20120827_WJ_B,17034	R.GEIVRVEPEHGFHQLNPSPSSSSFSFPSSQVQYQTCQR.D	4334.03	0.00758	5	1	30.6	0.0098	GRMZM2G174883_P01	6.02
	20120827_WJ_B,17036	R.GEIVRVEPEHGFHQLNPSPSSSSFSFPSSQVQYQTCQR.D	4334.03	-0.01259	4	1	37.95	0.00201	GRMZM2G174883_P01	6.02
	20120827_WJ_B,2346	R.GGAARECGFDGK.L	1224.54	-0.00012	2	1	30.1	0.0134	GRMZM2G174883_P01	6.06
	20120827_WJ_B,12447	R.GGAARECGFDGKLEALEPR.H	2032.99	0.0023	4	1	38.87	0.00328	GRMZM2G174883_P01	4.87
	20120827_WJ_B,12471	R.GGAARECGFDGKLEALEPR.H	2032.99	0.00123	3	1	58.59	3.38e-05	GRMZM2G174883_P01	4.87
	20120827_WJ_B,6167	R.HKVQSEAGSVQYFSR.F	1722.86	0.00115	3	1	58.5	5.91e-05	GRMZM2G174883_P01	8.6
	20120827_WJ_B,6180	R.HKVQSEAGSVQYFSR.F	1722.86	0.00148	2	1	102.77	2.22e-09	GRMZM2G174883_P01	8.6
	20120827_WJ_B,1785	R.HNVCAM*EVR.H	1131.5	0.00045	2	1	42.39	0.000418	GRMZM2G174883_P01	6.74	15.994915 Oxidation (M)
	20120827_WJ_B,3677	R.HNVCAMEVR.H	1115.51	0.00073	2	1	46.56	0.000507	GRMZM2G174883_P01	6.74
	20120827_WJ_B,7785	R.HSVERLDQADVYSPGAGR.I	1956.95	0.00127	3	1	40.63	0.00217	GRMZM2G174883_P01	5.38
	20120827_WJ_B,7813	R.HSVERLDQADVYSPGAGR.I	1956.95	0.0021	2	1	59.62	2.8e-05	GRMZM2G174883_P01	5.38
	20120827_WJ_B,12072	R.KFLLAGGFSK.G	1067.62	0.00026	2	1	66.41	4.29e-06	GRMZM2G174883_P01	10
	20120827_WJ_B,10141	R.KHELAVLTPAGSGSYQQGQAGSAQQ.-	2513.24	-0.00965	3	1	34.19	0.0105	GRMZM2G174883_P01	6.75
	20120827_WJ_B,7487	R.LDQADVYSPGAGR.I	1348.65	0.00144	2	1	48.78	0.000369	GRMZM2G174883_P01	4.21
	20120827_WJ_B,9190	R.LDQADVYSPGAGRITR.L	1718.88	-0.00071	2	1	31.32	0.025	GRMZM2G174883_P01	5.96
	20120827_WJ_B,19558	R.LTSHKFPVLNLVQMSAVR.V	2040.14	0.00282	3	1	84.49	4.82e-08	GRMZM2G174883_P01	11
	20120827_WJ_B,1477	R.RDQRGEIVR.V	1128.62	0.00069	2	1	33.09	0.0155	GRMZM2G174883_P01	9.51
	20120827_WJ_B,28312	R.VDLYQDAIMSPFWNFNAHSAMYGIR.G	2946.37	0.00391	3	1	32.94	0.00572	GRMZM2G174883_P01	5.21
	20120827_WJ_B,16058	R.VEPEHGFHQLNPSPSSSSFSFPSSQVQYQTCQR.D	3779.71	0.00097	4	1	40.74	0.000742	GRMZM2G174883_P01	6
	20120827_WJ_B,16131	R.VEPEHGFHQLNPSPSSSSFSFPSSQVQYQTCQR.D	3779.71	-0.00511	3	1	71.84	6.09e-07	GRMZM2G174883_P01	6
	20120827_WJ_B,22788	R.VVVDAMGLLLPR.Y	1282.76	-0.00017	2	1	70.28	1.19e-06	GRMZM2G174883_P01	5.81
$19-1	GRMZM2G001500_P02 seq=translation; coord=10:21722658..21727770:1; parent_transcript=GRMZM2G001500_T02; parent_gene=GRMZM2G001500	38	32	0.3755	74669.6	5.08
	20120827_WJ_B,15296	K.AVVTVPAYFNDSQR.T	1566.79	0.00237	2	1	67.79	5.82e-06	GRMZM2G001500_P01/GRMZM2G001500_P02	5.88
	20120827_WJ_B,13724	K.DAGRIAGLEVLR.I	1269.73	0.00079	3	1	46.19	0.000529	GRMZM2G111475_P01/GRMZM2G001500_P01/GRMZM2G001500_P02/GRMZM2G079668_P01/GRMZM2G079668_P02	6.07
	20120827_WJ_B,15475	K.FEELCSDLIDR.L ! K.FEELCSDLLDR.L	1396.64	-3e-05	2	1	50.64	0.000137	GRMZM2G001500_P01/GRMZM2G001500_P02/GRMZM2G133044_P01 ! GRMZM2G111475_P01/GRMZM2G111475_P02/GRMZM2G079668_P01/GRMZM2G079668_P02	3.92
	20120827_WJ_B,3279	K.HIEATLSR.A	926.505	6e-05	2	1	31.97	0.0105	GRMZM2G001500_P01/GRMZM2G001500_P02/GRMZM2G133044_P01	6.75
	20120827_WJ_B,10233	K.KQDITITGASTLPKDEVER.M	2101.11	-0.00032	3	1	106.46	6.44e-10	GRMZM2G111475_P01/GRMZM2G111475_P02/GRMZM2G001500_P02/GRMZM2G079668_P01/GRMZM2G079668_P02	4.78
	20120827_WJ_B,29979	K.LSLSDLDEVILVGGSTRIPAVQELVR.K	2779.56	0.00303	3	1	40.49	0.00046	GRMZM2G001500_P01/GRMZM2G001500_P02	4.32
	20120827_WJ_B,11538	K.LVDDASKFLNEK.I	1378.72	0.0005	3	1	61.15	2.89e-05	GRMZM2G001500_P01/GRMZM2G001500_P02	4.56
	20120827_WJ_B,2852	K.MAEVDDEAK.Q	1007.43	0.00026	2	1	47.1	0.000133	GRMZM2G001500_P01/GRMZM2G001500_P02	3.92
	20120827_WJ_B,12270	K.QDITITGASTLPKDEVER.M	1973.02	-0.00878	3	1	60.13	2.96e-05	GRMZM2G111475_P01/GRMZM2G111475_P02/GRMZM2G001500_P02/GRMZM2G079668_P01/GRMZM2G079668_P02	4.32
	20120827_WJ_B,18133	K.QFAAEEISAQVLR.K	1461.77	0.00147	2	1	72.31	2.19e-06	GRMZM2G111475_P01/GRMZM2G001500_P01/GRMZM2G001500_P02/GRMZM2G079668_P01/GRMZM2G079668_P02	4.53
	20120827_WJ_B,15528	K.QFAAEEISAQVLRK.L	1589.86	0.0017	3	1	37.87	0.00482	GRMZM2G111475_P01/GRMZM2G001500_P01/GRMZM2G001500_P02/GRMZM2G079668_P01/GRMZM2G079668_P02	6.14
	20120827_WJ_B,15582	K.QFAAEEISAQVLRK.L	1589.86	0.00242	2	1	67.21	5.93e-06	GRMZM2G111475_P01/GRMZM2G001500_P01/GRMZM2G001500_P02/GRMZM2G079668_P01/GRMZM2G079668_P02	6.14
	20120827_WJ_B,12460	K.RQAVVNPENTFFSVKR.F	1892.01	0.00313	4	1	45.42	0.000762	GRMZM2G111475_P01/GRMZM2G001500_P01/GRMZM2G001500_P02/GRMZM2G079668_P01/GRMZM2G079668_P02/GRMZM2G453617_P01	10.84
	20120827_WJ_B,5095	K.TGERLVGQIAKR.Q	1327.78	0.00131	2	1	46.83	0.000405	GRMZM2G001500_P01/GRMZM2G001500_P02/GRMZM2G453617_P01	10.83
	20120827_WJ_B,3500	K.TPVNNALR.D	884.495	0.0001	2	1	41.15	0.00153	GRMZM2G001500_P01/GRMZM2G001500_P02/GRMZM2G133044_P01	9.41
	20120827_WJ_B,15277	K.VVGIDLGTTNSAVAAM*EGGKPTVVTNAEGAR.T	3001.53	-0.00074	3	1	68.51	3.16e-06	GRMZM2G001500_P01/GRMZM2G001500_P02/GRMZM2G453617_P01	4.68	15.994915 Oxidation (M)
	20120827_WJ_B,19673	K.VVGIDLGTTNSAVAAMEGGKPTVVTNAEGAR.T	2985.53	0.00604	3	1	62.39	1.28e-05	GRMZM2G001500_P01/GRMZM2G001500_P02/GRMZM2G453617_P01	4.68
	20120827_WJ_B,14976	R.AKFEELCSDLIDR.L ! R.AKFEELCSDLLDR.L	1595.77	0.00051	3	1	59.38	3.77e-05	GRMZM2G001500_P01/GRMZM2G001500_P02/GRMZM2G133044_P01 ! GRMZM2G111475_P01/GRMZM2G111475_P02/GRMZM2G079668_P01/GRMZM2G079668_P02	4.32
	20120827_WJ_B,14977	R.AKFEELCSDLIDR.L ! R.AKFEELCSDLLDR.L	1595.77	0.00084	2	1	68.43	4.56e-06	GRMZM2G001500_P01/GRMZM2G001500_P02/GRMZM2G133044_P01 ! GRMZM2G111475_P01/GRMZM2G111475_P02/GRMZM2G079668_P01/GRMZM2G079668_P02	4.32
	20120827_WJ_B,19552	R.AKFEELCSDLIDRLK.T	1836.95	0.00383	3	1	53.2	0.000168	GRMZM2G001500_P01/GRMZM2G001500_P02/GRMZM2G133044_P01	4.78
	20120827_WJ_B,19585	R.AKFEELCSDLIDRLK.T	1836.95	0.0014	4	1	42.87	0.00179	GRMZM2G001500_P01/GRMZM2G001500_P02/GRMZM2G133044_P01	4.78
	20120827_WJ_B,1587	R.EFVRDNK.S	907.463	0.00027	2	1	35.28	0.0129	GRMZM2G111475_P01/GRMZM2G111475_P02/GRMZM2G001500_P02/GRMZM2G079668_P01/GRMZM2G079668_P02	6.17
	20120827_WJ_B,13020	R.IAGLEVLR.I	870.541	0.00058	2	1	52.5	7.87e-05	GRMZM2G111475_P01/GRMZM2G001500_P01/GRMZM2G001500_P02/GRMZM2G079668_P01/GRMZM2G079668_P02	6
	20120827_WJ_B,9139	R.IDLLKDKQALQR.L	1440.85	0.00071	3	1	55.36	3.23e-05	GRMZM2G001500_P01/GRMZM2G001500_P02	8.59
	20120827_WJ_B,18581	R.IINEPTAASLAYGFEK.K	1723.89	0.00776	2	1	75.49	9.35e-07	GRMZM2G111475_P01/GRMZM2G001500_P01/GRMZM2G001500_P02/GRMZM2G079668_P01/GRMZM2G079668_P02	4.53
	20120827_WJ_B,16476	R.IINEPTAASLAYGFEKK.N	1851.99	0.0035	3	1	55.1	8.65e-05	GRMZM2G111475_P01/GRMZM2G001500_P01/GRMZM2G001500_P02/GRMZM2G079668_P01/GRMZM2G079668_P02	6.14
	20120827_WJ_B,12963	R.IPAVQELVR.K	1024.61	0.00062	2	1	52.94	5.44e-05	GRMZM2G001500_P01/GRMZM2G001500_P02/GRMZM2G133044_P01	6
	20120827_WJ_B,15784	R.IVDWLASNFKK.D	1320.73	0.00051	2	1	37.68	0.00414	GRMZM2G001500_P01/GRMZM2G001500_P02	8.59
	20120827_WJ_B,1389	R.KLVDDASK.F	875.483	-0.00027	2	1	46.19	0.00107	GRMZM2G111475_P01/GRMZM2G001500_P01/GRMZM2G001500_P02/GRMZM2G079668_P01/GRMZM2G079668_P02	5.96
	20120827_WJ_B,12292	R.KLVDDASKFLNEK.I	1506.82	0.00026	3	1	59.32	3.5e-05	GRMZM2G001500_P01/GRMZM2G001500_P02	6.12
	20120827_WJ_B,12311	R.KLVDDASKFLNEK.I	1506.82	-0.00352	2	1	62.94	1.39e-05	GRMZM2G001500_P01/GRMZM2G001500_P02	6.12
	20120827_WJ_B,5578	R.LKTPVNNALR.D	1125.67	-0.00028	2	1	35.3	0.00319	GRMZM2G001500_P01/GRMZM2G001500_P02/GRMZM2G133044_P01	11
	20120827_WJ_B,5413	R.LKTPVNNALRDAK.L	1439.83	-0.00029	3	1	38.69	0.00258	GRMZM2G001500_P01/GRMZM2G001500_P02/GRMZM2G133044_P01	9.99
	20120827_WJ_B,1138	R.LTEAAEKAK.M	960.536	0.00027	2	1	47.27	0.00083	GRMZM2G111475_P01/GRMZM2G001500_P01/GRMZM2G001500_P02/GRMZM2G079668_P01/GRMZM2G079668_P02	6.14
	20120827_WJ_B,17696	R.QAVVNPENTFFSVK.R	1579.81	-0.00183	2	1	61.47	2.36e-05	GRMZM2G111475_P01/GRMZM2G001500_P01/GRMZM2G001500_P02/GRMZM2G079668_P01/GRMZM2G079668_P02/GRMZM2G453617_P01	6
	20120827_WJ_B,14834	R.QAVVNPENTFFSVKR.F	1735.91	0.00075	3	1	57.93	4.74e-05	GRMZM2G111475_P01/GRMZM2G001500_P01/GRMZM2G001500_P02/GRMZM2G079668_P01/GRMZM2G079668_P02/GRMZM2G453617_P01	8.75
	20120827_WJ_B,14850	R.QAVVNPENTFFSVKR.F	1735.91	0.00107	2	1	73.25	1.41e-06	GRMZM2G111475_P01/GRMZM2G001500_P01/GRMZM2G001500_P02/GRMZM2G079668_P01/GRMZM2G079668_P02/GRMZM2G453617_P01	8.75
	20120827_WJ_B,6855	R.TTPSVVAYTKTGER.L	1509.79	0.00203	2	1	74.71	1.02e-06	GRMZM2G001500_P01/GRMZM2G001500_P02/GRMZM2G453617_P01	8.26
$20-1	GRMZM2G113408_P01 seq=translation; coord=6:162937179..162940714:-1; parent_transcript=GRMZM2G113408_T01; parent_gene=GRMZM2G113408	50	31	0.6854	59102.7	6.01
	20120827_WJ_B,13257	K.AHGGFSVFAGVGER.T	1390.69	-0.0009	3	1	39.88	0.00419	GRMZM2G021331_P01/GRMZM2G041275_P01/GRMZM2G113408_P01/GRMZM2G113408_P02	6.79
	20120827_WJ_B,8484	K.CALVYGQM*NEPPGAR.A	1678.77	0.00085	2	1	46.88	0.000331	GRMZM2G021331_P01/GRMZM2G041275_P01/GRMZM2G113408_P01/GRMZM2G113408_P02	5.99	15.994915 Oxidation (M)
	20120827_WJ_B,8824	K.CALVYGQM*NEPPGAR.A	1678.77	0.00185	2	1	59.48	1.94e-05	GRMZM2G021331_P01/GRMZM2G041275_P01/GRMZM2G113408_P01/GRMZM2G113408_P02	5.99	15.994915 Oxidation (M)
	20120827_WJ_B,11285	K.CALVYGQMNEPPGAR.A	1662.77	0.00613	2	1	76.63	3.69e-07	GRMZM2G021331_P01/GRMZM2G041275_P01/GRMZM2G113408_P01/GRMZM2G113408_P02	5.99
	20120827_WJ_B,11567	K.CALVYGQMNEPPGAR.A	1662.77	0.00293	2	1	104.6	5.96e-10	GRMZM2G021331_P01/GRMZM2G041275_P01/GRMZM2G113408_P01/GRMZM2G113408_P02	5.99
	20120827_WJ_B,11857	K.CALVYGQMNEPPGAR.A	1662.77	0.00093	2	1	59.89	1.95e-05	GRMZM2G021331_P01/GRMZM2G041275_P01/GRMZM2G113408_P01/GRMZM2G113408_P02	5.99
	20120827_WJ_B,26064	K.GSITSVQAIYVPADDLTDPAPATTFAHLDATTVLSR.Q	3714.89	0.01019	3	1	26.57	0.0388	GRMZM2G041275_P01/GRMZM2G113408_P01	4.13
	20120827_WJ_B,22600	K.KGSITSVQAIYVPADDLTDPAPATTFAHLDATTVLSR.Q	3842.98	0.00652	4	1	28.12	0.021	GRMZM2G041275_P01/GRMZM2G113408_P01	4.56
	20120827_WJ_B,24414	K.KGSITSVQAIYVPADDLTDPAPATTFAHLDATTVLSR.Q	3842.98	0.00092	4	1	58.96	1.68e-05	GRMZM2G041275_P01/GRMZM2G113408_P01	4.56
	20120827_WJ_B,24782	K.KGSITSVQAIYVPADDLTDPAPATTFAHLDATTVLSR.Q	3842.98	-0.00348	4	1	36.11	0.00317	GRMZM2G041275_P01/GRMZM2G113408_P01	4.56
	20120827_WJ_B,901	K.LDDKQSESK.C	1049.51	-0.0002	2	1	57.84	4.63e-05	GRMZM2G041275_P01/GRMZM2G113408_P01/GRMZM2G113408_P02	4.56
	20120827_WJ_B,28943	K.NLQDIIAILGM*DELSEDDKLTVAR.A	2688.38	0.00346	3	1	62.91	1.32e-05	GRMZM2G021331_P01/GRMZM2G041275_P01/GRMZM2G113408_P01	3.96	15.994915 Oxidation (M)
	20120827_WJ_B,26738	K.SFQGVLDGKYDDLPEQSFYM*VGGIEEVIAK.A	3350.61	-0.00344	3	1	30.34	0.0217	GRMZM2G021331_P01/GRMZM2G041275_P01/GRMZM2G113408_P01	4.02	15.994915 Oxidation (M)
	20120827_WJ_B,27661	K.SFQGVLDGKYDDLPEQSFYM*VGGIEEVIAKAEK.I	3678.79	0.01059	4	1	44.93	0.000569	GRMZM2G021331_P01/GRMZM2G041275_P01/GRMZM2G113408_P01	4.2	15.994915 Oxidation (M)
	20120827_WJ_B,23994	K.TVLIM*ELINNVAK.A	1473.83	0.00258	2	1	55.5	7.98e-05	GRMZM2G021331_P01/GRMZM2G041275_P01/GRMZM2G113408_P01/GRMZM2G113408_P02	5.66	15.994915 Oxidation (M)
	20120827_WJ_B,27805	K.TVLIMELINNVAK.A	1457.84	0.00266	2	1	56.19	4.32e-05	GRMZM2G021331_P01/GRMZM2G041275_P01/GRMZM2G113408_P01/GRMZM2G113408_P02	5.66
	20120827_WJ_B,28164	K.VLQNYKNLQDIIAILGM*DELSEDDKLTVAR.A	3433.79	0.01969	4	1	51.9	0.000112	GRMZM2G021331_P01/GRMZM2G041275_P01/GRMZM2G113408_P01	4.23	15.994915 Oxidation (M)
	20120827_WJ_B,28208	K.VLQNYKNLQDIIAILGM*DELSEDDKLTVAR.A	3433.79	0.00662	3	1	87.18	2.9e-08	GRMZM2G021331_P01/GRMZM2G041275_P01/GRMZM2G113408_P01	4.23	15.994915 Oxidation (M)
	20120827_WJ_B,29510	K.VLQNYKNLQDIIAILGMDELSEDDKLTVAR.A	3417.79	-0.0061	3	1	75.7	2.92e-07	GRMZM2G021331_P01/GRMZM2G041275_P01/GRMZM2G113408_P01	4.23
	20120827_WJ_B,15416	K.VVDLLAPYQR.G	1173.66	0.0003	2	1	46.23	0.000858	GRMZM2G021331_P01/GRMZM2G041275_P01/AC195225.3_FGP007/AC207880.3_FGP002/GRMZM2G113408_P01/GRMZM2G113408_P02	5.81
	20120827_WJ_B,13973	R.ARVGLTGLTVAEHFR.D	1626.91	-0.003	3	1	53.13	0.000115	GRMZM2G021331_P01/GRMZM2G041275_P01/GRMZM2G113408_P01/GRMZM2G113408_P02	9.65
	20120827_WJ_B,21813	R.EAPAFVEQATEQQILVTGIK.V	2172.15	0.00054	2	1	66.22	6.47e-06	GRMZM2G021331_P01/GRMZM2G041275_P01/GRMZM2G113408_P01/GRMZM2G113408_P02/GRMZM2G113408_P03	4.25
	20120827_WJ_B,19676	R.EGNDLYREMIESGVIK.L	1852.91	0.00138	2	1	52.23	0.000188	GRMZM2G021331_P01/GRMZM2G041275_P01/GRMZM2G113408_P01/GRMZM2G113408_P02	4.41
	20120827_WJ_B,10444	R.EMIESGVIKLDDKQSESK.C	2036.02	0.00203	3	1	37.15	0.00569	GRMZM2G041275_P01/GRMZM2G113408_P01/GRMZM2G113408_P02	4.51
	20120827_WJ_B,16810	R.FTQANSEVSALLGR.I	1492.78	0.0021	2	1	98.19	5.83e-09	GRMZM2G021331_P01/GRMZM2G041275_P01/GRMZM2G113408_P01	6
	20120827_WJ_B,10001	R.GGKIGLFGGAGVGK.T	1217.7	0.00165	3	1	32.5	0.0121	GRMZM5G808402_P01/GRMZM2G448142_P02/GRMZM2G448142_P03/GRMZM2G448389_P01/GRMZM2G021331_P01/GRMZM2G385622_P01/GRMZM2G041275_P01/GRMZM2G113408_P01/GRMZM2G113408_P02/GRMZM2G062854_P01	10
	20120827_WJ_B,5958	R.GVQKVLQNYK.N	1176.67	0.0002	2	1	37.05	0.00446	GRMZM2G021331_P01/GRMZM2G041275_P01/GRMZM2G113408_P01	9.7
	20120827_WJ_B,14285	R.IINVIGEPIDEK.G	1339.75	1e-05	2	1	47.92	0.000325	GRMZM2G021331_P01/GRMZM2G041275_P01/GRMZM2G113408_P01/GRMZM2G113408_P02/GRMZM2G113408_P03	4.14
	20120827_WJ_B,14349	R.IINVIGEPIDEKGDIK.T	1752.97	0.00162	3	1	32.78	0.00978	GRMZM2G113408_P01/GRMZM2G113408_P02/GRMZM2G113408_P03	4.32
	20120827_WJ_B,14373	R.IINVIGEPIDEKGDIK.T	1752.97	0.00504	2	1	66.22	4.44e-06	GRMZM2G113408_P01/GRMZM2G113408_P02/GRMZM2G113408_P03	4.32
	20120827_WJ_B,16969	R.IINVIGEPIDEKGDIKTNHFLPIHR.E	2868.57	0.00239	6	1	32.95	0.00464	GRMZM2G113408_P01/GRMZM2G113408_P02/GRMZM2G113408_P03	6.02
	20120827_WJ_B,16978	R.IINVIGEPIDEKGDIKTNHFLPIHR.E	2868.57	0.00444	4	1	49	0.000115	GRMZM2G113408_P01/GRMZM2G113408_P02/GRMZM2G113408_P03	6.02
	20120827_WJ_B,17001	R.IINVIGEPIDEKGDIKTNHFLPIHR.E	2868.57	0.00276	3	1	66.03	2.28e-06	GRMZM2G113408_P01/GRMZM2G113408_P02/GRMZM2G113408_P03	6.02
	20120827_WJ_B,20192	R.IPSAVGYQPTLATDLGGLQER.I	2186.15	0.00165	2	1	95.44	7.19e-09	GRMZM2G021331_P01/GRMZM2G041275_P01/GRMZM2G113408_P01	4.37
	20120827_WJ_B,23182	R.ITTTKKGSITSVQAIYVPADDLTDPAPATTFAHLDATTVLSR.Q	4387.3	-0.01141	4	1	32.52	0.00341	GRMZM2G041275_P01/GRMZM2G113408_P01	5.36
	20120827_WJ_B,18716	R.LVLEVAQHLGENMVR.T	1707.92	0.00219	3	1	43.36	0.00128	GRMZM2G021331_P01/GRMZM2G041275_P01/GRMZM2G113408_P01/GRMZM2G113408_P02/GRMZM2G113408_P03	5.4
	20120827_WJ_B,18730	R.LVLEVAQHLGENMVR.T	1707.92	0.00311	2	1	75.66	7.52e-07	GRMZM2G021331_P01/GRMZM2G041275_P01/GRMZM2G113408_P01/GRMZM2G113408_P02/GRMZM2G113408_P03	5.4
	20120827_WJ_B,7775	R.M*LSPHVLGEDHYNTAR.G	1855.88	0.0009	3	1	42.51	0.00118	GRMZM2G021331_P01/GRMZM2G041275_P01/GRMZM2G113408_P01	5.95	15.994915 Oxidation (M)
	20120827_WJ_B,7794	R.M*LSPHVLGEDHYNTAR.G	1855.88	0.00098	4	1	34.87	0.00688	GRMZM2G021331_P01/GRMZM2G041275_P01/GRMZM2G113408_P01	5.95	15.994915 Oxidation (M)
	20120827_WJ_B,9366	R.MLSPHVLGEDHYNTAR.G	1839.88	0.00126	4	1	28.19	0.0406	GRMZM2G021331_P01/GRMZM2G041275_P01/GRMZM2G113408_P01	5.95
	20120827_WJ_B,9395	R.MLSPHVLGEDHYNTAR.G	1839.88	-0.0001	2	1	78.27	3.98e-07	GRMZM2G021331_P01/GRMZM2G041275_P01/GRMZM2G113408_P01	5.95
	20120827_WJ_B,21279	R.QISELGIYPAVDPLDSTSR.M	2061.05	0.00154	2	1	62.08	2.68e-05	GRMZM2G021331_P01/GRMZM2G041275_P01/GRMZM2G113408_P01	4.03
	20120827_WJ_B,21291	R.QISELGIYPAVDPLDSTSR.M	2061.05	0.00041	3	1	32.19	0.0262	GRMZM2G021331_P01/GRMZM2G041275_P01/GRMZM2G113408_P01	4.03
	20120827_WJ_B,8310	R.TIAM*DGTEGLVR.G	1278.64	0.00331	2	1	51.17	0.000285	GRMZM2G021331_P01/GRMZM2G041275_P01/GRMZM2G113408_P01/GRMZM2G113408_P02/GRMZM2G113408_P03	4.37	15.994915 Oxidation (M)
	20120827_WJ_B,11841	R.TIAMDGTEGLVR.G	1262.64	0.00139	2	1	45.41	0.0011	GRMZM2G021331_P01/GRMZM2G041275_P01/GRMZM2G113408_P01/GRMZM2G113408_P02/GRMZM2G113408_P03	4.37
	20120827_WJ_B,10081	R.TIAMDGTEGLVRGQR.V	1603.82	0.00052	3	1	29.99	0.0487	GRMZM2G021331_P01/GRMZM2G041275_P01/GRMZM2G113408_P01/GRMZM2G113408_P02/GRMZM2G113408_P03	5.74
	20120827_WJ_B,16014	R.VGLTGLTVAEHFR.D	1399.77	0.00169	3	1	67.79	5.02e-06	GRMZM2G021331_P01/GRMZM2G041275_P01/GRMZM2G113408_P01/GRMZM2G113408_P02	6.72
	20120827_WJ_B,16069	R.VGLTGLTVAEHFR.D	1399.77	0.00131	2	1	99.52	3.31e-09	GRMZM2G021331_P01/GRMZM2G041275_P01/GRMZM2G113408_P01/GRMZM2G113408_P02	6.72
	20120827_WJ_B,13294	R.VLNTGSPITVPVGR.A	1409.81	0.00098	2	1	88.06	2.34e-08	GRMZM2G021331_P01/GRMZM2G041275_P01/GRMZM2G113408_P01/GRMZM2G113408_P02/GRMZM2G113408_P03	9.72
	20120827_WJ_B,14725	R.VLNTGSPITVPVGRATLGR.I	1908.1	0.00449	3	1	34.1	0.00309	GRMZM2G021331_P01/GRMZM2G041275_P01/GRMZM2G113408_P01/GRMZM2G113408_P02/GRMZM2G113408_P03	12
$21-1	GRMZM2G041275_P01 seq=translation; coord=3:207616747..207621242:-1; parent_transcript=GRMZM2G041275_T01; parent_gene=GRMZM2G041275	48	31	0.6841	59318.9	5.95
	20120827_WJ_B,13257	K.AHGGFSVFAGVGER.T	1390.69	-0.0009	3	1	39.88	0.00419	GRMZM2G021331_P01/GRMZM2G041275_P01/GRMZM2G113408_P01/GRMZM2G113408_P02	6.79
	20120827_WJ_B,8484	K.CALVYGQM*NEPPGAR.A	1678.77	0.00085	2	1	46.88	0.000331	GRMZM2G021331_P01/GRMZM2G041275_P01/GRMZM2G113408_P01/GRMZM2G113408_P02	5.99	15.994915 Oxidation (M)
	20120827_WJ_B,8824	K.CALVYGQM*NEPPGAR.A	1678.77	0.00185	2	1	59.48	1.94e-05	GRMZM2G021331_P01/GRMZM2G041275_P01/GRMZM2G113408_P01/GRMZM2G113408_P02	5.99	15.994915 Oxidation (M)
	20120827_WJ_B,11285	K.CALVYGQMNEPPGAR.A	1662.77	0.00613	2	1	76.63	3.69e-07	GRMZM2G021331_P01/GRMZM2G041275_P01/GRMZM2G113408_P01/GRMZM2G113408_P02	5.99
	20120827_WJ_B,11567	K.CALVYGQMNEPPGAR.A	1662.77	0.00293	2	1	104.6	5.96e-10	GRMZM2G021331_P01/GRMZM2G041275_P01/GRMZM2G113408_P01/GRMZM2G113408_P02	5.99
	20120827_WJ_B,11857	K.CALVYGQMNEPPGAR.A	1662.77	0.00093	2	1	59.89	1.95e-05	GRMZM2G021331_P01/GRMZM2G041275_P01/GRMZM2G113408_P01/GRMZM2G113408_P02	5.99
	20120827_WJ_B,11344	K.GDITTNHFLPIHR.E	1520.8	0.00089	3	1	47.3	0.000617	GRMZM2G021331_P01/GRMZM2G041275_P01	6.92
	20120827_WJ_B,26064	K.GSITSVQAIYVPADDLTDPAPATTFAHLDATTVLSR.Q	3714.89	0.01019	3	1	26.57	0.0388	GRMZM2G041275_P01/GRMZM2G113408_P01	4.13
	20120827_WJ_B,22600	K.KGSITSVQAIYVPADDLTDPAPATTFAHLDATTVLSR.Q	3842.98	0.00652	4	1	28.12	0.021	GRMZM2G041275_P01/GRMZM2G113408_P01	4.56
	20120827_WJ_B,24414	K.KGSITSVQAIYVPADDLTDPAPATTFAHLDATTVLSR.Q	3842.98	0.00092	4	1	58.96	1.68e-05	GRMZM2G041275_P01/GRMZM2G113408_P01	4.56
	20120827_WJ_B,24782	K.KGSITSVQAIYVPADDLTDPAPATTFAHLDATTVLSR.Q	3842.98	-0.00348	4	1	36.11	0.00317	GRMZM2G041275_P01/GRMZM2G113408_P01	4.56
	20120827_WJ_B,901	K.LDDKQSESK.C	1049.51	-0.0002	2	1	57.84	4.63e-05	GRMZM2G041275_P01/GRMZM2G113408_P01/GRMZM2G113408_P02	4.56
	20120827_WJ_B,28943	K.NLQDIIAILGM*DELSEDDKLTVAR.A	2688.38	0.00346	3	1	62.91	1.32e-05	GRMZM2G021331_P01/GRMZM2G041275_P01/GRMZM2G113408_P01	3.96	15.994915 Oxidation (M)
	20120827_WJ_B,26738	K.SFQGVLDGKYDDLPEQSFYM*VGGIEEVIAK.A	3350.61	-0.00344	3	1	30.34	0.0217	GRMZM2G021331_P01/GRMZM2G041275_P01/GRMZM2G113408_P01	4.02	15.994915 Oxidation (M)
	20120827_WJ_B,27661	K.SFQGVLDGKYDDLPEQSFYM*VGGIEEVIAKAEK.I	3678.79	0.01059	4	1	44.93	0.000569	GRMZM2G021331_P01/GRMZM2G041275_P01/GRMZM2G113408_P01	4.2	15.994915 Oxidation (M)
	20120827_WJ_B,23994	K.TVLIM*ELINNVAK.A	1473.83	0.00258	2	1	55.5	7.98e-05	GRMZM2G021331_P01/GRMZM2G041275_P01/GRMZM2G113408_P01/GRMZM2G113408_P02	5.66	15.994915 Oxidation (M)
	20120827_WJ_B,27805	K.TVLIMELINNVAK.A	1457.84	0.00266	2	1	56.19	4.32e-05	GRMZM2G021331_P01/GRMZM2G041275_P01/GRMZM2G113408_P01/GRMZM2G113408_P02	5.66
	20120827_WJ_B,28164	K.VLQNYKNLQDIIAILGM*DELSEDDKLTVAR.A	3433.79	0.01969	4	1	51.9	0.000112	GRMZM2G021331_P01/GRMZM2G041275_P01/GRMZM2G113408_P01	4.23	15.994915 Oxidation (M)
	20120827_WJ_B,28208	K.VLQNYKNLQDIIAILGM*DELSEDDKLTVAR.A	3433.79	0.00662	3	1	87.18	2.9e-08	GRMZM2G021331_P01/GRMZM2G041275_P01/GRMZM2G113408_P01	4.23	15.994915 Oxidation (M)
	20120827_WJ_B,29510	K.VLQNYKNLQDIIAILGMDELSEDDKLTVAR.A	3417.79	-0.0061	3	1	75.7	2.92e-07	GRMZM2G021331_P01/GRMZM2G041275_P01/GRMZM2G113408_P01	4.23
	20120827_WJ_B,15416	K.VVDLLAPYQR.G	1173.66	0.0003	2	1	46.23	0.000858	GRMZM2G021331_P01/GRMZM2G041275_P01/AC195225.3_FGP007/AC207880.3_FGP002/GRMZM2G113408_P01/GRMZM2G113408_P02	5.81
	20120827_WJ_B,13973	R.ARVGLTGLTVAEHFR.D	1626.91	-0.003	3	1	53.13	0.000115	GRMZM2G021331_P01/GRMZM2G041275_P01/GRMZM2G113408_P01/GRMZM2G113408_P02	9.65
	20120827_WJ_B,21813	R.EAPAFVEQATEQQILVTGIK.V	2172.15	0.00054	2	1	66.22	6.47e-06	GRMZM2G021331_P01/GRMZM2G041275_P01/GRMZM2G113408_P01/GRMZM2G113408_P02/GRMZM2G113408_P03	4.25
	20120827_WJ_B,19676	R.EGNDLYREMIESGVIK.L	1852.91	0.00138	2	1	52.23	0.000188	GRMZM2G021331_P01/GRMZM2G041275_P01/GRMZM2G113408_P01/GRMZM2G113408_P02	4.41
	20120827_WJ_B,10444	R.EMIESGVIKLDDKQSESK.C	2036.02	0.00203	3	1	37.15	0.00569	GRMZM2G041275_P01/GRMZM2G113408_P01/GRMZM2G113408_P02	4.51
	20120827_WJ_B,16810	R.FTQANSEVSALLGR.I	1492.78	0.0021	2	1	98.19	5.83e-09	GRMZM2G021331_P01/GRMZM2G041275_P01/GRMZM2G113408_P01	6
	20120827_WJ_B,10001	R.GGKIGLFGGAGVGK.T	1217.7	0.00165	3	1	32.5	0.0121	GRMZM5G808402_P01/GRMZM2G448142_P02/GRMZM2G448142_P03/GRMZM2G448389_P01/GRMZM2G021331_P01/GRMZM2G385622_P01/GRMZM2G041275_P01/GRMZM2G113408_P01/GRMZM2G113408_P02/GRMZM2G062854_P01	10
	20120827_WJ_B,5958	R.GVQKVLQNYK.N	1176.67	0.0002	2	1	37.05	0.00446	GRMZM2G021331_P01/GRMZM2G041275_P01/GRMZM2G113408_P01	9.7
	20120827_WJ_B,14285	R.IINVIGEPIDEK.G	1339.75	1e-05	2	1	47.92	0.000325	GRMZM2G021331_P01/GRMZM2G041275_P01/GRMZM2G113408_P01/GRMZM2G113408_P02/GRMZM2G113408_P03	4.14
	20120827_WJ_B,19356	R.IINVIGEPIDEKGDITTNHFLPIHR.E	2841.53	0.00157	4	1	42.18	0.000984	GRMZM2G021331_P01/GRMZM2G041275_P01	5.31
	20120827_WJ_B,19370	R.IINVIGEPIDEKGDITTNHFLPIHR.E	2841.53	-0.00611	3	1	66.53	3.09e-06	GRMZM2G021331_P01/GRMZM2G041275_P01	5.31
	20120827_WJ_B,20192	R.IPSAVGYQPTLATDLGGLQER.I	2186.15	0.00165	2	1	95.44	7.19e-09	GRMZM2G021331_P01/GRMZM2G041275_P01/GRMZM2G113408_P01	4.37
	20120827_WJ_B,23182	R.ITTTKKGSITSVQAIYVPADDLTDPAPATTFAHLDATTVLSR.Q	4387.3	-0.01141	4	1	32.52	0.00341	GRMZM2G041275_P01/GRMZM2G113408_P01	5.36
	20120827_WJ_B,18716	R.LVLEVAQHLGENMVR.T	1707.92	0.00219	3	1	43.36	0.00128	GRMZM2G021331_P01/GRMZM2G041275_P01/GRMZM2G113408_P01/GRMZM2G113408_P02/GRMZM2G113408_P03	5.4
	20120827_WJ_B,18730	R.LVLEVAQHLGENMVR.T	1707.92	0.00311	2	1	75.66	7.52e-07	GRMZM2G021331_P01/GRMZM2G041275_P01/GRMZM2G113408_P01/GRMZM2G113408_P02/GRMZM2G113408_P03	5.4
	20120827_WJ_B,7775	R.M*LSPHVLGEDHYNTAR.G	1855.88	0.0009	3	1	42.51	0.00118	GRMZM2G021331_P01/GRMZM2G041275_P01/GRMZM2G113408_P01	5.95	15.994915 Oxidation (M)
	20120827_WJ_B,7794	R.M*LSPHVLGEDHYNTAR.G	1855.88	0.00098	4	1	34.87	0.00688	GRMZM2G021331_P01/GRMZM2G041275_P01/GRMZM2G113408_P01	5.95	15.994915 Oxidation (M)
	20120827_WJ_B,9366	R.MLSPHVLGEDHYNTAR.G	1839.88	0.00126	4	1	28.19	0.0406	GRMZM2G021331_P01/GRMZM2G041275_P01/GRMZM2G113408_P01	5.95
	20120827_WJ_B,9395	R.MLSPHVLGEDHYNTAR.G	1839.88	-0.0001	2	1	78.27	3.98e-07	GRMZM2G021331_P01/GRMZM2G041275_P01/GRMZM2G113408_P01	5.95
	20120827_WJ_B,21279	R.QISELGIYPAVDPLDSTSR.M	2061.05	0.00154	2	1	62.08	2.68e-05	GRMZM2G021331_P01/GRMZM2G041275_P01/GRMZM2G113408_P01	4.03
	20120827_WJ_B,21291	R.QISELGIYPAVDPLDSTSR.M	2061.05	0.00041	3	1	32.19	0.0262	GRMZM2G021331_P01/GRMZM2G041275_P01/GRMZM2G113408_P01	4.03
	20120827_WJ_B,8310	R.TIAM*DGTEGLVR.G	1278.64	0.00331	2	1	51.17	0.000285	GRMZM2G021331_P01/GRMZM2G041275_P01/GRMZM2G113408_P01/GRMZM2G113408_P02/GRMZM2G113408_P03	4.37	15.994915 Oxidation (M)
	20120827_WJ_B,11841	R.TIAMDGTEGLVR.G	1262.64	0.00139	2	1	45.41	0.0011	GRMZM2G021331_P01/GRMZM2G041275_P01/GRMZM2G113408_P01/GRMZM2G113408_P02/GRMZM2G113408_P03	4.37
	20120827_WJ_B,10081	R.TIAMDGTEGLVRGQR.V	1603.82	0.00052	3	1	29.99	0.0487	GRMZM2G021331_P01/GRMZM2G041275_P01/GRMZM2G113408_P01/GRMZM2G113408_P02/GRMZM2G113408_P03	5.74
	20120827_WJ_B,16014	R.VGLTGLTVAEHFR.D	1399.77	0.00169	3	1	67.79	5.02e-06	GRMZM2G021331_P01/GRMZM2G041275_P01/GRMZM2G113408_P01/GRMZM2G113408_P02	6.72
	20120827_WJ_B,16069	R.VGLTGLTVAEHFR.D	1399.77	0.00131	2	1	99.52	3.31e-09	GRMZM2G021331_P01/GRMZM2G041275_P01/GRMZM2G113408_P01/GRMZM2G113408_P02	6.72
	20120827_WJ_B,13294	R.VLNTGSPITVPVGR.A	1409.81	0.00098	2	1	88.06	2.34e-08	GRMZM2G021331_P01/GRMZM2G041275_P01/GRMZM2G113408_P01/GRMZM2G113408_P02/GRMZM2G113408_P03	9.72
	20120827_WJ_B,14725	R.VLNTGSPITVPVGRATLGR.I	1908.1	0.00449	3	1	34.1	0.00309	GRMZM2G021331_P01/GRMZM2G041275_P01/GRMZM2G113408_P01/GRMZM2G113408_P02/GRMZM2G113408_P03	12
$22-1	GRMZM2G067919_P02 seq=translation; coord=1:258363419..258365809:1; parent_transcript=GRMZM2G067919_T02; parent_gene=GRMZM2G067919	44	31	0.4755	64894.1	6.39
	20120827_WJ_B,8002	K.AEEVDEVLGSRR.E	1359.69	0.00111	3	1	34.33	0.0119	GRMZM2G067919_P02	4.41
	20120827_WJ_B,18867	K.ALSFASKAEEVDEVLGSR.R	1907.97	0.00834	2	1	104.62	1.11e-09	GRMZM2G067919_P02	4.41
	20120827_WJ_B,17211	K.ALSFASKAEEVDEVLGSRR.E	2064.07	-0.00058	3	1	65.93	8.22e-06	GRMZM2G067919_P02	4.87
	20120827_WJ_B,17220	K.ALSFASKAEEVDEVLGSRR.E	2064.07	0.0034	4	1	37.32	0.00562	GRMZM2G067919_P02	4.87
	20120827_WJ_B,1522	K.ESGGHEEREQEEEEER.E	1958.8	-0.00286	3	1	36.43	0.000478	GRMZM2G067919_P02	4.19
	20120827_WJ_B,1524	K.ESGGHEEREQEEEEER.E	1958.8	0.00347	2	1	30.63	0.00156	GRMZM2G067919_P02	4.19
	20120827_WJ_B,6765	K.GRRSEEEEEESSEEQEEAGQGYHTIR.A	3051.32	0.00159	4	1	54.86	1.49e-05	GRMZM2G067919_P02	4.3
	20120827_WJ_B,7379	K.GYAEIVCPHR.Q	1201.58	-0.0018	3	1	42.21	0.00115	GRMZM2G067919_P02/AC191050.3_FGP003	6.74
	20120827_WJ_B,7432	K.GYAEIVCPHR.Q	1201.58	0.00432	2	1	46.93	0.000371	GRMZM2G067919_P02/AC191050.3_FGP003	6.74
	20120827_WJ_B,12824	K.IAYVPNGKGYAEIVCPHR.Q	2044.04	0.0023	4	1	53.86	0.000149	GRMZM2G067919_P02/AC191050.3_FGP003	8.18
	20120827_WJ_B,12839	K.IAYVPNGKGYAEIVCPHR.Q	2044.04	0.00532	3	1	60.38	3.31e-05	GRMZM2G067919_P02/AC191050.3_FGP003	8.18
	20120827_WJ_B,14532	K.VFLAGADNVLQK.L	1274.71	0.00158	2	1	34.61	0.01	GRMZM2G067919_P02/AC191050.3_FGP003	5.81
	20120827_WJ_B,19729	K.VFLAGADNVLQKLDR.V	1658.92	0.00227	3	1	79.24	2.58e-07	GRMZM2G067919_P02/AC191050.3_FGP003	5.93
	20120827_WJ_B,19746	K.VFLAGADNVLQKLDR.V	1658.92	0.0033	2	1	99.09	2.64e-09	GRMZM2G067919_P02/AC191050.3_FGP003	5.93
	20120827_WJ_B,20567	K.VFLAGADNVLQKLDRVAK.A	1957.12	0.00153	4	1	27.67	0.0128	GRMZM2G067919_P02/AC191050.3_FGP003	8.56
	20120827_WJ_B,20586	K.VFLAGADNVLQKLDRVAK.A	1957.12	0.00336	3	1	33.87	0.00336	GRMZM2G067919_P02/AC191050.3_FGP003	8.56
	20120827_WJ_B,2492	R.AAYKTSSDRLER.L	1396.72	0.00095	2	1	29.89	0.0312	GRMZM2G067919_P02	8.63
	20120827_WJ_B,16951	R.ARLSPGTAFVVPAGHPFVAVASR.D	2307.27	-0.00179	3	1	55.07	3.63e-05	GRMZM2G067919_P02	12
	20120827_WJ_B,16957	R.ARLSPGTAFVVPAGHPFVAVASR.D	2307.27	0.00149	4	1	47.37	0.000233	GRMZM2G067919_P02	12
	20120827_WJ_B,14156	R.DSNLQIVCFEVHADRNEK.V	2174.03	-0.00657	3	1	51.64	0.000199	GRMZM2G067919_P02	4.75
	20120827_WJ_B,9462	R.EEVAETLMR.M	1077.52	-0.00107	2	1	51.03	0.000317	GRMZM2G067919_P02	4.25
	20120827_WJ_B,883	R.EKEEEEREGR.H	1290.59	0.00044	3	1	33.18	0.00668	GRMZM2G067919_P02/AC191050.3_FGP003	4.48
	20120827_WJ_B,884	R.EKEEEEREGR.H	1290.59	0.00067	2	1	41.4	0.00101	GRMZM2G067919_P02/AC191050.3_FGP003	4.48
	20120827_WJ_B,5741	R.EKGFLPGPK.E	972.551	0.00016	2	1	39.59	0.00459	GRMZM2G067919_P02	8.69
	20120827_WJ_B,1458	R.EQEEEEEREER.H	1491.62	0	2	1	38.4	0.000513	GRMZM2G067919_P02	4.04
	20120827_WJ_B,15531	R.GPYSLLDQRPSIANQHGQLYEADAR.S	2799.38	-0.00161	3	1	57.98	4.93e-05	GRMZM2G067919_P02/AC191050.3_FGP003	5.38
	20120827_WJ_B,6628	R.GRREEVAETLMR.M	1446.75	0.00119	3	1	42.03	0.00263	GRMZM2G067919_P02	6.23
	20120827_WJ_B,6645	R.GRREEVAETLMR.M	1446.75	0.00021	2	1	32.65	0.0252	GRMZM2G067919_P02	6.23
	20120827_WJ_B,2235	R.HGQDKGIIVR.A	1122.64	0.00029	2	1	43.24	0.000967	GRMZM2G067919_P02	8.75
	20120827_WJ_B,6387	R.LFGRHGQDKGIIVR.A	1595.91	0.00232	3	1	31.59	0.00867	GRMZM2G067919_P02	10.84
	20120827_WJ_B,18738	R.LSPGTAFVVPAGHPFVAVASR.D	2080.13	0.0029	3	1	56.02	4.84e-05	GRMZM2G067919_P02	9.76
	20120827_WJ_B,18758	R.LSPGTAFVVPAGHPFVAVASR.D	2080.13	0.00032	2	1	42.29	0.0011	GRMZM2G067919_P02	9.76
	20120827_WJ_B,872	R.QSQGGESERER.D	1262.57	0.00043	2	1	41.82	0.000996	GRMZM2G067919_P02/AC191050.3_FGP003	4.79
	20120827_WJ_B,875	R.QSQGGESERER.D	1262.57	0.00011	3	1	28.18	0.0229	GRMZM2G067919_P02/AC191050.3_FGP003	4.79
	20120827_WJ_B,7526	R.RSEEEEEESSEEQEEAGQGYHTIR.A	2838.19	0.00094	3	1	81.4	1.96e-08	GRMZM2G067919_P02	4.12
	20120827_WJ_B,7530	R.RSEEEEEESSEEQEEAGQGYHTIR.A	2838.19	0.00822	4	1	62.62	1.07e-06	GRMZM2G067919_P02	4.12
	20120827_WJ_B,7641	R.RSEEEEEESSEEQEEAGQGYHTIRAR.L	3065.33	0.01043	4	1	31.25	0.00319	GRMZM2G067919_P02	4.3
	20120827_WJ_B,8376	R.SEEEEEESSEEQEEAGQGYHTIR.A	2682.09	0.00364	3	1	85.26	3.72e-09	GRMZM2G067919_P02	3.92
	20120827_WJ_B,10341	R.SFKIAYVPNGK.G	1223.68	0.00114	2	1	26.1	0.0457	GRMZM2G067919_P02/AC191050.3_FGP003	9.7
	20120827_WJ_B,15112	R.SFKIAYVPNGKGYAEIVCPHR.Q	2406.24	0.0021	4	1	34.45	0.00922	GRMZM2G067919_P02/AC191050.3_FGP003	9.1
	20120827_WJ_B,15148	R.SFKIAYVPNGKGYAEIVCPHR.Q	2406.24	-0.00172	5	1	47.73	0.000428	GRMZM2G067919_P02/AC191050.3_FGP003	9.1
	20120827_WJ_B,963	R.SGEGSSEDEREQEKEK.Q	1823.79	0.00108	3	1	25.34	0.0222	GRMZM2G067919_P01/GRMZM2G067919_P02	4.31
	20120827_WJ_B,5848	R.VAVLEANPR.S	968.552	-0.00019	2	1	65.36	3.59e-06	GRMZM2G067919_P01/GRMZM2G067919_P02/AC191050.3_FGP003	5.97
	20120827_WJ_B,9213	R.VLRPFDEVSR.L	1217.66	0.00017	2	1	30.99	0.0324	GRMZM2G067919_P01/GRMZM2G067919_P02/AC191050.3_FGP003	6.04
$23-1	GRMZM5G802801_P01 seq=translation; coord=8:116617793..116620719:-1; parent_transcript=GRMZM5G802801_T01; parent_gene=GRMZM5G802801	44	31	0.379	70955.6	5.2
	20120827_WJ_B,6895	K.ATAGDTHLGGEDFDNR.M ! K.ATAGDTHLGGEDFDNR.L	1675.73	0.00123	3	1	30.88	0.00596	GRMZM2G056039_P01/GRMZM2G310431_P01/GRMZM5G802801_P01/AC209784.3_FGP007/GRMZM2G340251_P01/GRMZM2G340251_P02/GRMZM2G340251_P03/GRMZM2G340251_P04 ! GRMZM2G428391_P01/GRMZM2G428391_P02/GRMZM2G366532_P01/GRMZM2G366532_P02	4.22
	20120827_WJ_B,6906	K.ATAGDTHLGGEDFDNR.M ! K.ATAGDTHLGGEDFDNR.L	1675.73	-0.00284	2	1	86.48	1.54e-08	GRMZM2G056039_P01/GRMZM2G310431_P01/GRMZM5G802801_P01/AC209784.3_FGP007/GRMZM2G340251_P01/GRMZM2G340251_P02/GRMZM2G340251_P03/GRMZM2G340251_P04 ! GRMZM2G428391_P01/GRMZM2G428391_P02/GRMZM2G366532_P01/GRMZM2G366532_P02	4.22
	20120827_WJ_B,14386	K.ELEGICNPIIAK.M	1356.72	0.00101	2	1	38	0.00514	GRMZM2G428391_P01/GRMZM2G428391_P02/GRMZM2G310431_P01/GRMZM5G802801_P01/AC209784.3_FGP007	4.53
	20120827_WJ_B,22470	K.EQVFSTYSDNQPGVLIQVYEGER.T ! K.EQVFSTYSDNQPGVLIQVYEGER.A	2658.27	0.00605	3	1	26.98	0.0482	GRMZM2G056039_P01/GRMZM2G366532_P01/GRMZM2G366532_P02/GRMZM2G340251_P01/GRMZM2G340251_P02/GRMZM2G340251_P03/GRMZM2G340251_P04 ! GRMZM2G428391_P01/GRMZM2G428391_P02/GRMZM2G310431_P01/GRMZM5G802801_P01/AC209784.3_FGP007	4
	20120827_WJ_B,3073	K.ITITNDK.G	804.446	2e-05	2	1	42.08	0.00277	GRMZM2G056039_P01/GRMZM2G428391_P01/GRMZM2G428391_P02/GRMZM2G310431_P01/GRMZM5G802801_P01/AC211252.4_FGP001/GRMZM2G366532_P01/GRMZM2G366532_P02/AC209784.3_FGP007/GRMZM2G340251_P01/GRMZM2G340251_P02/GRMZM2G340251_P03/GRMZM2G340251_P04	5.84
	20120827_WJ_B,2378	K.ITITNDKGR.L	1017.57	0.0002	2	1	51.76	0.000291	GRMZM2G056039_P01/GRMZM2G428391_P01/GRMZM2G428391_P02/GRMZM2G310431_P01/GRMZM5G802801_P01/AC211252.4_FGP001/GRMZM2G366532_P01/GRMZM2G366532_P02/AC209784.3_FGP007/GRMZM2G340251_P01/GRMZM2G340251_P02/GRMZM2G340251_P03/GRMZM2G340251_P04	8.75
	20120827_WJ_B,13849	K.MKELEGICNPIIAK.M	1615.85	0.00264	2	1	68.08	6.58e-06	GRMZM2G428391_P01/GRMZM2G428391_P02/GRMZM2G310431_P01/GRMZM5G802801_P01/AC209784.3_FGP007	5.9
	20120827_WJ_B,15644	K.NAVVTVPAYFNDSQR.Q	1680.83	-0.00751	2	1	69.75	3.42e-06	GRMZM2G056039_P01/GRMZM2G428391_P01/GRMZM2G428391_P02/GRMZM2G310431_P01/GRMZM5G802801_P01/AC209784.3_FGP007/GRMZM2G340251_P01/GRMZM2G340251_P02/GRMZM2G340251_P03/GRMZM2G340251_P04	5.84
	20120827_WJ_B,1889	K.NKITITNDKGR.L	1259.71	-0.00052	2	1	48.64	0.000432	GRMZM2G056039_P01/GRMZM2G428391_P01/GRMZM2G428391_P02/GRMZM2G310431_P01/GRMZM5G802801_P01/AC211252.4_FGP001/GRMZM2G366532_P01/GRMZM2G366532_P02/AC209784.3_FGP007/GRMZM2G340251_P01/GRMZM2G340251_P02/GRMZM2G340251_P03/GRMZM2G340251_P04	9.99
	20120827_WJ_B,1906	K.NKITITNDKGR.L	1259.71	5e-05	3	1	49.07	0.000391	GRMZM2G056039_P01/GRMZM2G428391_P01/GRMZM2G428391_P02/GRMZM2G310431_P01/GRMZM5G802801_P01/AC211252.4_FGP001/GRMZM2G366532_P01/GRMZM2G366532_P02/AC209784.3_FGP007/GRMZM2G340251_P01/GRMZM2G340251_P02/GRMZM2G340251_P03/GRMZM2G340251_P04	9.99
	20120827_WJ_B,8219	K.NQVAM*NPTNTVFDAKR.L	1821.89	0.00085	3	1	46.02	0.000855	GRMZM2G310431_P01/GRMZM5G802801_P01/GRMZM2G366532_P01/GRMZM2G366532_P02/AC209784.3_FGP007	8.75	15.994915 Oxidation (M)
	20120827_WJ_B,10874	K.NQVAMNPTNTVFDAKR.L	1805.9	0.00044	3	1	68.86	4.37e-06	GRMZM2G310431_P01/GRMZM5G802801_P01/GRMZM2G366532_P01/GRMZM2G366532_P02/AC209784.3_FGP007	8.75
	20120827_WJ_B,9243	K.NSLENYAYNM*R.N	1390.61	2e-05	2	1	33.69	0.00368	GRMZM2G356282_P01/GRMZM2G056039_P01/GRMZM5G802801_P01	6	15.994915 Oxidation (M)
	20120827_WJ_B,12854	K.NSLENYAYNMR.N	1374.61	0.0009	2	1	65.59	2.58e-06	GRMZM2G356282_P01/GRMZM2G056039_P01/GRMZM5G802801_P01	6
	20120827_WJ_B,7714	K.STVHDVVLVGGSTR.I	1426.76	0.00358	2	1	47.92	0.000441	GRMZM5G802801_P01/GRMZM2G340251_P01/GRMZM2G340251_P02/GRMZM2G340251_P03	6.46
	20120827_WJ_B,15919	R.ARFEELNM*DLFR.K	1556.75	0.00041	3	1	47.86	0.000453	GRMZM2G056039_P01/GRMZM2G428391_P01/GRMZM2G428391_P02/GRMZM2G106429_P01/GRMZM2G310431_P01/GRMZM5G802801_P01/GRMZM2G066902_P01/GRMZM2G366532_P01/GRMZM2G366532_P02/AC209784.3_FGP007/GRMZM2G340251_P01/GRMZM2G340251_P02/GRMZM2G340251_P03/GRMZM2G340251_P04	4.68	15.994915 Oxidation (M)
	20120827_WJ_B,13266	R.ARFEELNM*DLFRK.C	1684.85	-0.00043	3	1	54.81	0.000109	GRMZM2G056039_P01/GRMZM2G428391_P01/GRMZM2G428391_P02/GRMZM2G106429_P01/GRMZM2G310431_P01/GRMZM5G802801_P01/GRMZM2G066902_P01/GRMZM2G366532_P01/GRMZM2G366532_P02/AC209784.3_FGP007/GRMZM2G340251_P01/GRMZM2G340251_P02/GRMZM2G340251_P03/GRMZM2G340251_P04	6.23	15.994915 Oxidation (M)
	20120827_WJ_B,19690	R.ARFEELNMDLFR.K	1540.76	-0.00061	3	1	51.58	0.000197	GRMZM2G056039_P01/GRMZM2G428391_P01/GRMZM2G428391_P02/GRMZM2G106429_P01/GRMZM2G310431_P01/GRMZM5G802801_P01/GRMZM2G066902_P01/GRMZM2G366532_P01/GRMZM2G366532_P02/AC209784.3_FGP007/GRMZM2G340251_P01/GRMZM2G340251_P02/GRMZM2G340251_P03/GRMZM2G340251_P04	4.68
	20120827_WJ_B,19695	R.ARFEELNMDLFR.K	1540.76	0.00392	2	1	58.17	4.6e-05	GRMZM2G056039_P01/GRMZM2G428391_P01/GRMZM2G428391_P02/GRMZM2G106429_P01/GRMZM2G310431_P01/GRMZM5G802801_P01/GRMZM2G066902_P01/GRMZM2G366532_P01/GRMZM2G366532_P02/AC209784.3_FGP007/GRMZM2G340251_P01/GRMZM2G340251_P02/GRMZM2G340251_P03/GRMZM2G340251_P04	4.68
	20120827_WJ_B,16696	R.ARFEELNMDLFRK.C	1668.85	0.00065	3	1	34.53	0.0111	GRMZM2G056039_P01/GRMZM2G428391_P01/GRMZM2G428391_P02/GRMZM2G106429_P01/GRMZM2G310431_P01/GRMZM5G802801_P01/GRMZM2G066902_P01/GRMZM2G366532_P01/GRMZM2G366532_P02/AC209784.3_FGP007/GRMZM2G340251_P01/GRMZM2G340251_P02/GRMZM2G340251_P03/GRMZM2G340251_P04	6.23
	20120827_WJ_B,16725	R.ARFEELNMDLFRK.C	1668.85	3e-05	4	1	32.55	0.0174	GRMZM2G056039_P01/GRMZM2G428391_P01/GRMZM2G428391_P02/GRMZM2G106429_P01/GRMZM2G310431_P01/GRMZM5G802801_P01/GRMZM2G066902_P01/GRMZM2G366532_P01/GRMZM2G366532_P02/AC209784.3_FGP007/GRMZM2G340251_P01/GRMZM2G340251_P02/GRMZM2G340251_P03/GRMZM2G340251_P04	6.23
	20120827_WJ_B,21919	R.FEELNMDLFR.K	1313.62	0.0029	2	1	61.97	1.37e-05	GRMZM2G056039_P01/GRMZM2G428391_P01/GRMZM2G428391_P02/GRMZM2G106429_P01/GRMZM2G310431_P01/GRMZM5G802801_P01/GRMZM2G066902_P01/GRMZM2G366532_P01/GRMZM2G366532_P02/AC209784.3_FGP007/GRMZM2G340251_P01/GRMZM2G340251_P02/GRMZM2G340251_P03/GRMZM2G340251_P04	4.14
	20120827_WJ_B,18311	R.FEELNMDLFRK.C	1441.71	0.00054	3	1	34.58	0.00934	GRMZM2G056039_P01/GRMZM2G428391_P01/GRMZM2G428391_P02/GRMZM2G106429_P01/GRMZM2G310431_P01/GRMZM5G802801_P01/GRMZM2G066902_P01/GRMZM2G366532_P01/GRMZM2G366532_P02/AC209784.3_FGP007/GRMZM2G340251_P01/GRMZM2G340251_P02/GRMZM2G340251_P03/GRMZM2G340251_P04	4.68
	20120827_WJ_B,18530	R.IINEPTAAAIAYGLDK.K	1659.9	5e-05	2	1	63.21	1.58e-05	GRMZM2G114793_P01/GRMZM2G056039_P01/GRMZM2G428391_P01/GRMZM2G428391_P02/GRMZM2G415007_P01/GRMZM2G310431_P01/GRMZM5G802801_P01/AC199439.4_FGP005/GRMZM2G366532_P01/GRMZM2G366532_P02/GRMZM2G472031_P01/GRMZM2G161035_P01/AC209784.3_FGP007/GRMZM2G340251_P01/GRMZM2G340251_P02/GRMZM2G340251_P03/GRMZM2G340251_P04/GRMZM2G072712_P01/GRMZM2G326009_P01	4.37
	20120827_WJ_B,16299	R.IINEPTAAAIAYGLDKK.G ! R.IINEPTAAAIAYGLDKK.A ! R.IINEPTAAAIAYGLDKK.S	1787.99	0.00128	3	1	56.83	4.47e-05	GRMZM2G114793_P01/GRMZM2G415007_P01/AC199439.4_FGP005/GRMZM2G472031_P01/GRMZM2G161035_P01/GRMZM2G072712_P01/GRMZM2G326009_P01 ! GRMZM2G056039_P01/GRMZM2G310431_P01/GRMZM5G802801_P01/GRMZM2G366532_P01/GRMZM2G366532_P02/AC209784.3_FGP007/GRMZM2G340251_P01/GRMZM2G340251_P02/GRMZM2G340251_P03/GRMZM2G340251_P04 ! GRMZM2G428391_P01/GRMZM2G428391_P02	6.07
	20120827_WJ_B,16399	R.IINEPTAAAIAYGLDKK.G ! R.IINEPTAAAIAYGLDKK.A ! R.IINEPTAAAIAYGLDKK.S	1787.99	-0.003	2	1	74.38	7.59e-07	GRMZM2G114793_P01/GRMZM2G415007_P01/AC199439.4_FGP005/GRMZM2G472031_P01/GRMZM2G161035_P01/GRMZM2G072712_P01/GRMZM2G326009_P01 ! GRMZM2G056039_P01/GRMZM2G310431_P01/GRMZM5G802801_P01/GRMZM2G366532_P01/GRMZM2G366532_P02/AC209784.3_FGP007/GRMZM2G340251_P01/GRMZM2G340251_P02/GRMZM2G340251_P03/GRMZM2G340251_P04 ! GRMZM2G428391_P01/GRMZM2G428391_P02	6.07
	20120827_WJ_B,26624	R.IPKVQQLLQDFFNGKELCK.S	2305.24	0.00112	4	1	36.06	0.00489	GRMZM2G310431_P01/GRMZM5G802801_P01/GRMZM2G366532_P01/GRMZM2G366532_P02/AC209784.3_FGP007	8.18
	20120827_WJ_B,26694	R.IPKVQQLLQDFFNGKELCK.S	2305.24	0.00584	3	1	43.94	0.000836	GRMZM2G310431_P01/GRMZM5G802801_P01/GRMZM2G366532_P01/GRMZM2G366532_P02/AC209784.3_FGP007	8.18
	20120827_WJ_B,1724	R.KCMEPVEK.C	1020.49	0.00192	2	1	56.31	6.44e-05	GRMZM2G056039_P01/GRMZM2G428391_P01/GRMZM2G428391_P02/GRMZM2G310431_P01/GRMZM5G802801_P01/GRMZM2G366532_P01/GRMZM2G366532_P02/AC209784.3_FGP007/GRMZM2G340251_P01/GRMZM2G340251_P02/GRMZM2G340251_P03/GRMZM2G340251_P04	6.14
	20120827_WJ_B,15099	R.LIGDAAKNQVAMNPTNTVFDAK.R	2318.18	0.00774	3	1	44.37	0.00117	GRMZM2G310431_P01/GRMZM5G802801_P01/GRMZM2G366532_P01/GRMZM2G366532_P02/AC209784.3_FGP007	5.96
	20120827_WJ_B,13659	R.LIGDAAKNQVAMNPTNTVFDAKR.L	2474.28	0.00462	4	1	37.81	0.00442	GRMZM2G310431_P01/GRMZM5G802801_P01/GRMZM2G366532_P01/GRMZM2G366532_P02/AC209784.3_FGP007	8.59
	20120827_WJ_B,13682	R.LIGDAAKNQVAMNPTNTVFDAKR.L	2474.28	-0.00155	3	1	68.9	3.23e-06	GRMZM2G310431_P01/GRMZM5G802801_P01/GRMZM2G366532_P01/GRMZM2G366532_P02/AC209784.3_FGP007	8.59
	20120827_WJ_B,2411	R.LSKEEIEK.M	975.536	-0.00027	2	1	50.94	0.000314	GRMZM2G056039_P01/GRMZM2G428391_P01/GRMZM2G428391_P02/GRMZM2G310431_P01/GRMZM5G802801_P01/AC209784.3_FGP007/GRMZM2G340251_P01/GRMZM2G340251_P02/GRMZM2G340251_P03/GRMZM2G340251_P04	4.79
	20120827_WJ_B,8671	R.MVNHFVQEFKR.K	1434.73	0.00121	3	1	30.65	0.0364	GRMZM2G056039_P01/GRMZM2G106429_P01/GRMZM2G310431_P01/GRMZM5G802801_P01/AC209784.3_FGP007/GRMZM2G340251_P01/GRMZM2G340251_P02/GRMZM2G340251_P03/GRMZM2G340251_P04	8.52
	20120827_WJ_B,6829	R.MVNHFVQEFKRK.N ! R.MVNHFVQEFKRK.T ! R.MVNHFVQEFKRK.H	1562.83	0.00127	3	1	39.9	0.00383	GRMZM2G056039_P01/GRMZM2G310431_P01/GRMZM2G340251_P01/GRMZM2G340251_P02/GRMZM2G340251_P03/GRMZM2G340251_P04 ! GRMZM2G106429_P01 ! GRMZM5G802801_P01/AC209784.3_FGP007	9.99
	20120827_WJ_B,1687	R.NTIKDDKIASK.L	1232.68	0.00011	3	1	56.31	7.12e-05	GRMZM2G310431_P01/GRMZM5G802801_P01/AC209784.3_FGP007	8.5
	20120827_WJ_B,1433	R.NTTIPTKK.S ! R.NTTIPTKK.E	902.531	-0.00018	2	1	40.86	0.00231	GRMZM2G153815_P01/GRMZM2G365374_P01 ! GRMZM2G056039_P01/GRMZM2G428391_P01/GRMZM2G428391_P02/GRMZM2G310431_P01/GRMZM5G802801_P01/GRMZM2G366532_P01/GRMZM2G366532_P02/AC209784.3_FGP007/GRMZM2G340251_P01/GRMZM2G340251_P02/GRMZM2G340251_P03/GRMZM2G340251_P04	10
	20120827_WJ_B,19212	R.NTTIPTKKEQVFSTYSDNQPGVLIQVYEGER.T ! R.NTTIPTKKEQVFSTYSDNQPGVLIQVYEGER.A	3541.78	0.00314	4	1	31.67	0.0161	GRMZM2G056039_P01/GRMZM2G366532_P01/GRMZM2G366532_P02/GRMZM2G340251_P01/GRMZM2G340251_P02/GRMZM2G340251_P03/GRMZM2G340251_P04 ! GRMZM2G428391_P01/GRMZM2G428391_P02/GRMZM2G310431_P01/GRMZM5G802801_P01/AC209784.3_FGP007	4.87
	20120827_WJ_B,19266	R.NTTIPTKKEQVFSTYSDNQPGVLIQVYEGER.T ! R.NTTIPTKKEQVFSTYSDNQPGVLIQVYEGER.A	3541.78	-0.00374	3	1	64.39	8.42e-06	GRMZM2G056039_P01/GRMZM2G366532_P01/GRMZM2G366532_P02/GRMZM2G340251_P01/GRMZM2G340251_P02/GRMZM2G340251_P03/GRMZM2G340251_P04 ! GRMZM2G428391_P01/GRMZM2G428391_P02/GRMZM2G310431_P01/GRMZM5G802801_P01/AC209784.3_FGP007	4.87
	20120827_WJ_B,12397	R.TTPSYVAFTDTER.L	1487.7	-0.00245	2	1	76.32	3.86e-07	GRMZM5G802801_P01/GRMZM2G366532_P01/GRMZM2G366532_P02/AC209784.3_FGP007	4.37
	20120827_WJ_B,5446	R.VEIIANDQGNR.T	1228.63	9e-05	2	1	47.06	0.000636	GRMZM2G056039_P01/GRMZM2G428391_P01/GRMZM2G106429_P01/GRMZM2G310431_P01/GRMZM5G802801_P01/GRMZM2G366532_P01/GRMZM2G366532_P02/AC209784.3_FGP007/GRMZM2G340251_P01/GRMZM2G340251_P02/GRMZM2G340251_P03/GRMZM2G343937_P01	4.37
	20120827_WJ_B,21752	R.VQQLLQDFFNGK.E ! K.VQQLLQDFFNGK.E	1436.75	0.00192	2	1	62.93	1.7e-05	GRMZM2G056039_P01/GRMZM2G428391_P01/GRMZM2G428391_P02/GRMZM2G340251_P01/GRMZM2G340251_P02/GRMZM2G340251_P03 ! GRMZM2G310431_P01/GRMZM5G802801_P01/GRMZM2G366532_P01/GRMZM2G366532_P02/AC209784.3_FGP007	5.81
	20120827_WJ_B,21478	R.VQQLLQDFFNGKELCK.N ! R.VQQLLQDFFNGKELCK.S ! K.VQQLLQDFFNGKELCK.S	1967.01	0.00276	3	1	65.21	1.01e-05	GRMZM2G056039_P01/GRMZM2G340251_P01/GRMZM2G340251_P02/GRMZM2G340251_P03 ! GRMZM2G428391_P01/GRMZM2G428391_P02 ! GRMZM2G310431_P01/GRMZM5G802801_P01/GRMZM2G366532_P01/GRMZM2G366532_P02/AC209784.3_FGP007	6.03
	20120827_WJ_B,21514	R.VQQLLQDFFNGKELCK.N ! R.VQQLLQDFFNGKELCK.S ! K.VQQLLQDFFNGKELCK.S	1967.01	0.00578	2	1	53.53	0.000154	GRMZM2G056039_P01/GRMZM2G340251_P01/GRMZM2G340251_P02/GRMZM2G340251_P03 ! GRMZM2G428391_P01/GRMZM2G428391_P02 ! GRMZM2G310431_P01/GRMZM5G802801_P01/GRMZM2G366532_P01/GRMZM2G366532_P02/AC209784.3_FGP007	6.03
$24-1	GRMZM2G416120_P01 seq=translation; coord=1:234775005..234780894:-1; parent_transcript=GRMZM2G416120_T01; parent_gene=GRMZM2G416120	44	30	0.5469	60934.4	5.67
	20120827_WJ_B,20898	K.AAVEEGIVPGGGVALLYASK.E	1901.04	0.00172	2	1	41.91	0.0016	GRMZM2G111477_P01/GRMZM2G416120_P01	4.53
	20120827_WJ_B,20917	K.AAVEEGIVPGGGVALLYASK.E	1901.04	0.00059	3	1	38.85	0.00311	GRMZM2G111477_P01/GRMZM2G416120_P01	4.53
	20120827_WJ_B,26825	K.AAVEEGIVPGGGVALLYASKELDKLQTANFDQK.I	3431.81	0.00787	4	1	41.65	0.00108	GRMZM2G111477_P01/GRMZM2G416120_P01	4.51
	20120827_WJ_B,11245	K.AGIIDPLK.V	826.503	0.00054	2	1	59.53	9.58e-06	GRMZM2G416120_P01	5.88
	20120827_WJ_B,5586	K.AIFTEGCK.S	925.445	5e-05	2	1	43.35	0.000818	GRMZM2G458208_P01/GRMZM2G416120_P01	6.04
	20120827_WJ_B,18634	K.AIFTEGCKSVAAGMNAMDLR.R	2142.01	0.00147	3	1	44.41	0.000788	GRMZM2G458208_P01/GRMZM2G416120_P01	6.11
	20120827_WJ_B,16714	K.AIFTEGCKSVAAGMNAMDLRR.G	2298.12	-0.00785	4	1	40.73	0.00244	GRMZM2G458208_P01/GRMZM2G416120_P01	8.27
	20120827_WJ_B,16720	K.AIFTEGCKSVAAGMNAMDLRR.G	2298.12	-0.00932	3	1	62.79	1.53e-05	GRMZM2G458208_P01/GRMZM2G416120_P01	8.27
	20120827_WJ_B,7645	K.DRVTDALNATK.A	1203.63	0.00166	2	1	54.68	0.000125	GRMZM2G111477_P01/GRMZM2G111477_P02/GRMZM2G416120_P01	5.96
	20120827_WJ_B,9003	K.ELDKLQTANFDQK.I	1549.79	0.00132	2	1	61.1	2.95e-05	GRMZM2G111477_P01/GRMZM2G416120_P01	4.56
	20120827_WJ_B,3914	K.IGGASEAEVGEK.K	1146.56	0.00156	2	1	60.69	2.26e-05	GRMZM2G111477_P01/GRMZM2G111477_P02/GRMZM2G416120_P01/GRMZM2G074790_P01/GRMZM2G074790_P02/GRMZM2G074790_P03	4.25
	20120827_WJ_B,2819	K.IGGASEAEVGEKK.D	1274.66	0.00032	2	1	78.64	5.33e-07	GRMZM2G111477_P01/GRMZM2G111477_P02/GRMZM2G416120_P01/GRMZM2G074790_P01/GRMZM2G074790_P02/GRMZM2G074790_P03	4.79
	20120827_WJ_B,2821	K.IGGASEAEVGEKK.D	1274.66	-0.00111	3	1	51.38	0.000289	GRMZM2G111477_P01/GRMZM2G111477_P02/GRMZM2G416120_P01/GRMZM2G074790_P01/GRMZM2G074790_P02/GRMZM2G074790_P03	4.79
	20120827_WJ_B,2479	K.IGGASEAEVGEKKDR.V	1545.79	-0.00045	3	1	68.1	5.77e-06	GRMZM2G111477_P01/GRMZM2G111477_P02/GRMZM2G416120_P01/GRMZM2G074790_P01/GRMZM2G074790_P02/GRMZM2G074790_P03	4.87
	20120827_WJ_B,2488	K.IGGASEAEVGEKKDR.V	1545.79	0.00057	2	1	132.28	2.11e-12	GRMZM2G111477_P01/GRMZM2G111477_P02/GRMZM2G416120_P01/GRMZM2G074790_P01/GRMZM2G074790_P02/GRMZM2G074790_P03	4.87
	20120827_WJ_B,17473	K.IGVQIIQNALK.T	1196.74	0.00139	2	1	38.67	0.000978	GRMZM2G111477_P01/GRMZM2G416120_P01	8.75
	20120827_WJ_B,18436	K.LLEQGNTDLGYDAAKDEYVDMVK.A	2587.22	0.00496	3	1	71.29	1.49e-06	GRMZM2G416120_P01	3.96
	20120827_WJ_B,7333	K.LSGGVAVLK.I	843.53	-0.0005	2	1	54.23	4.81e-05	GRMZM2G111477_P01/GRMZM2G111477_P02/GRMZM2G416120_P01/GRMZM2G074790_P01/GRMZM2G074790_P02/GRMZM2G074790_P03	8.75
	20120827_WJ_B,8642	K.QVANATNDTAGDGTTCATVLTK.A	2209.04	0.00282	2	1	71.29	1.56e-06	GRMZM2G458208_P01/GRMZM2G416120_P01	4.21
	20120827_WJ_B,11548	K.TPVHTIASNAGVEGAVVVGK.L	1906.04	0.00013	3	1	52.33	0.00012	GRMZM2G111477_P01/GRMZM2G416120_P01	6.41
	20120827_WJ_B,8424	K.VTVSKDDTVILDGAGDKK.S	1860.99	0.00077	3	1	41.71	0.00199	GRMZM2G416120_P01	4.58
	20120827_WJ_B,8438	K.VTVSKDDTVILDGAGDKK.S	1860.99	0.00074	4	1	41.72	0.00199	GRMZM2G416120_P01	4.58
	20120827_WJ_B,23988	R.GISM*AVDAVVTNLKGMAR.M	1848.97	0.00196	3	1	54.5	0.000119	GRMZM2G458208_P01/GRMZM2G416120_P01	8.75	15.994915 Oxidation (M)
	20120827_WJ_B,20386	R.GISMAVDAVVTNLKGM*AR.M	1848.97	0.00196	3	1	32.95	0.0171	GRMZM2G458208_P01/GRMZM2G416120_P01	8.75	15.994915 Oxidation (M)
	20120827_WJ_B,24382	R.GISMAVDAVVTNLKGMAR.M	1832.97	0.00394	3	1	35.06	0.0123	GRMZM2G458208_P01/GRMZM2G416120_P01	8.75
	20120827_WJ_B,11293	R.GVEELADAVK.V	1030.54	0.00078	2	1	57.62	7.68e-05	GRMZM2G458208_P01/GRMZM2G416120_P01	4.14
	20120827_WJ_B,18430	R.GVEELADAVKVTMGPK.G	1643.87	-0.00105	2	1	89.3	3.78e-08	GRMZM2G458208_P01/GRMZM2G416120_P01	4.68
	20120827_WJ_B,18441	R.GVEELADAVKVTMGPK.G	1643.87	0.00083	3	1	53.39	0.000148	GRMZM2G458208_P01/GRMZM2G416120_P01	4.68
	20120827_WJ_B,16377	R.GVEELADAVKVTMGPKGR.N	1856.99	0.0022	3	1	61.48	2.02e-05	GRMZM2G458208_P01/GRMZM2G416120_P01	6.18
	20120827_WJ_B,16419	R.GVEELADAVKVTMGPKGR.N	1856.99	0.00208	4	1	41.08	0.00221	GRMZM2G458208_P01/GRMZM2G416120_P01	6.18
	20120827_WJ_B,16407	R.GYISPYFITNSK.T ! R.GYISPYFITNSK.A	1389.7	0.00175	2	1	35.79	0.0111	GRMZM2G458208_P01 ! GRMZM2G416120_P01	8.5
	20120827_WJ_B,26687	R.M*ISTSEEIAQVGTISANGEREIGELIAK.A	2962.5	-0.00314	3	1	29.7	0.0231	GRMZM2G458208_P01/GRMZM2G416120_P01	4.32	15.994915 Oxidation (M)
	20120827_WJ_B,11270	R.NVVIEQSFGAPK.V	1288.69	-0.00015	2	1	58.49	5.1e-05	GRMZM2G458208_P01/GRMZM2G416120_P01	6
	20120827_WJ_B,11284	R.NVVIEQSFGAPKVTK.D	1616.9	0.00418	3	1	32.61	0.0123	GRMZM2G458208_P01/GRMZM2G416120_P01	8.59
	20120827_WJ_B,11307	R.NVVIEQSFGAPKVTK.D	1616.9	0.00431	2	1	67.04	4.47e-06	GRMZM2G458208_P01/GRMZM2G416120_P01	8.59
	20120827_WJ_B,13433	R.NVVIEQSFGAPKVTKDGVTVAK.S	2287.27	-0.00173	4	1	44.25	0.000487	GRMZM2G458208_P01/GRMZM2G416120_P01	8.5
	20120827_WJ_B,13438	R.NVVIEQSFGAPKVTKDGVTVAK.S	2287.27	-1e-05	3	1	44.58	0.000488	GRMZM2G458208_P01/GRMZM2G416120_P01	8.5
	20120827_WJ_B,3106	R.SAVENSTSDYDKEK.L	1572.7	0.00224	2	1	62.13	6.89e-06	GRMZM2G416120_P01	4.32
	20120827_WJ_B,3125	R.SAVENSTSDYDKEK.L	1572.7	0.00131	3	1	45.94	0.00028	GRMZM2G416120_P01	4.32
	20120827_WJ_B,5608	R.SAVENSTSDYDKEKLQER.L	2098.99	0.00274	3	1	96.98	4.63e-09	GRMZM2G416120_P01	4.51
	20120827_WJ_B,5611	R.SAVENSTSDYDKEKLQER.L	2098.99	0.00212	4	1	48.78	0.000312	GRMZM2G416120_P01	4.51
	20120827_WJ_B,5649	R.SAVENSTSDYDKEKLQER.L	2098.99	0.00337	2	1	38.58	0.00326	GRMZM2G416120_P01	4.51
	20120827_WJ_B,4117	R.VKNVGASLVK.Q	1014.63	0.00067	2	1	58.69	1.51e-05	GRMZM2G458208_P01/GRMZM2G416120_P01	10
	20120827_WJ_B,3313	R.VTDALNATK.A	932.505	0	2	1	50.1	0.000361	GRMZM2G111477_P01/GRMZM2G111477_P02/GRMZM2G416120_P01	5.81
$25-1	GRMZM2G157462_P01 seq=translation; coord=6:115289930..115298874:1; parent_transcript=GRMZM2G157462_T01; parent_gene=GRMZM2G157462	32	30	0.3713	99649.4	9.19
	20120827_WJ_B,4542	K.GGSFKGPSTEGSSMR.Q	1484.68	0.0027	2	1	42.57	0.000706	GRMZM2G157462_P01	8.75
	20120827_WJ_B,6819	K.IEELLQEDHNAK.R	1438.72	6e-05	3	1	30.65	0.0247	GRMZM5G870253_P01/GRMZM2G029859_P01/GRMZM5G811223_P01/GRMZM2G157462_P01	4.4
	20120827_WJ_B,5635	K.IEELLQEDHNAKR.R	1594.82	0.00216	3	1	58.95	4.71e-05	GRMZM5G870253_P01/GRMZM2G029859_P01/GRMZM5G811223_P01/GRMZM2G157462_P01	4.83
	20120827_WJ_B,15978	K.LIDLPGIDQR.V ! K.LIDLPGIDQR.A	1139.64	0.00016	2	1	64.32	6.4e-06	GRMZM2G163325_P01 ! GRMZM2G157462_P01	4.21
	20120827_WJ_B,3321	K.RASSPQTDAEQGGGSLK.S	1688.82	0.00388	2	1	104.42	1.37e-09	GRMZM2G157462_P01	6.07
	20120827_WJ_B,18026	K.SAVLNSLIGHPVLPTGENGATR.A	2203.18	0.004	3	1	45.72	0.000675	GRMZM2G163325_P01/GRMZM2G157462_P01	6.47
	20120827_WJ_B,21841	K.SAVLNSLIGHPVLPTGENGATRAPIVVDLQREPGLSSK.S	3893.12	-0.00746	4	1	29.18	0.00513	GRMZM2G157462_P01	6.48
	20120827_WJ_B,15286	K.SIVLQIDSKSQQVSASALR.H	2030.12	-0.00023	3	1	53.81	8.15e-05	GRMZM2G163325_P01/GRMZM2G157462_P01	8.46
	20120827_WJ_B,7266	K.SQMVQDELAR.L	1176.57	0.00161	2	1	46.85	0.000523	GRMZM2G334912_P01/GRMZM2G462390_P01/GRMZM2G025088_P01/GRMZM2G157462_P01	4.37
	20120827_WJ_B,4447	K.SQQVSASALR.H	1046.56	0.00076	2	1	45.19	0.00129	GRMZM2G163325_P01/GRMZM2G157462_P01	9.47
	20120827_WJ_B,11636	R.AFVPPQHFIR.L	1211.67	-0.00185	3	1	37.09	0.00739	GRMZM5G838129_P01/GRMZM2G485898_P01/GRMZM2G485898_P02/GRMZM2G485898_P03/GRMZM2G029859_P01/GRMZM2G029859_P02/GRMZM2G172924_P01/GRMZM2G157462_P01	9.8
	20120827_WJ_B,13342	R.APIVVDLQREPGLSSK.S	1708.96	0.00175	3	1	47.16	0.000338	GRMZM2G157462_P01	6.11
	20120827_WJ_B,4463	R.ASSPQTDAEQGGGSLK.S	1532.72	0.00278	2	1	64.96	7.1e-06	GRMZM2G157462_P01	4.37
	20120827_WJ_B,6475	R.ASVSSYSNDTTEAESPR.T	1800.79	-0.0029	2	1	97.9	2.19e-09	GRMZM2G157462_P01	4.14
	20120827_WJ_B,6818	R.ASVSSYSNDTTEAESPRTPTR.S	2256.04	0.00631	3	1	64.6	5.39e-06	GRMZM2G157462_P01	4.68
	20120827_WJ_B,3199	R.EKYQKQSSLLSK.L	1438.79	-0.00055	2	1	42.9	0.00111	GRMZM5G870253_P01/GRMZM5G811223_P01/GRMZM2G157462_P01	9.53
	20120827_WJ_B,20286	R.EVVAIASNALETFKNDAK.K	1920.01	-0.0005	3	1	76.43	6.6e-07	GRMZM2G157462_P01	4.68
	20120827_WJ_B,17431	R.GVITLEECNLEEVEEEEPSKSSK.D	2635.23	0.0018	3	1	35.28	0.00695	GRMZM5G811223_P01/GRMZM2G157462_P01	4.04
	20120827_WJ_B,17739	R.IALVDTIAKQIR.K	1340.83	0.00124	3	1	49.72	8.96e-05	GRMZM2G163325_P01/GRMZM2G163325_P02/GRMZM2G157462_P01	8.75
	20120827_WJ_B,2906	R.LAKDIDADGTR.T	1174.61	0.0005	2	1	59.81	4.1e-05	GRMZM2G157462_P01	4.43
	20120827_WJ_B,10876	R.QAASLLADDDPSDDAAPR.R	1827.84	0.00078	2	1	138.89	2.27e-13	GRMZM2G157462_P01	3.66
	20120827_WJ_B,1203	R.QRREDELR.N	1101.58	0.00019	2	1	38.16	0.00562	GRMZM5G811223_P01/GRMZM2G157462_P01	6.18
	20120827_WJ_B,6156	R.QSNSDGALDTMAR.R	1365.61	0.00118	2	1	88.8	1.5e-08	GRMZM2G157462_P01	4.21
	20120827_WJ_B,4790	R.RPADPEEELR.W	1211.6	0.00413	2	1	44.16	0.00117	GRMZM5G870253_P01/GRMZM2G029859_P01/GRMZM5G811223_P01/GRMZM2G157462_P01	4.41
	20120827_WJ_B,4801	R.RPADPEEELR.W	1211.6	-0.0013	3	1	28.26	0.0488	GRMZM5G870253_P01/GRMZM2G029859_P01/GRMZM5G811223_P01/GRMZM2G157462_P01	4.41
	20120827_WJ_B,18574	R.RPADPEEELRWMSQEVR.G	2128.02	0.00552	3	1	42.39	0.00174	GRMZM5G870253_P01/GRMZM2G029859_P01/GRMZM5G811223_P01/GRMZM2G157462_P01	4.59
	20120827_WJ_B,16813	R.RPTTFLNAVALGNVGAGK.S	1786	0.00224	3	1	35.72	0.00593	GRMZM2G157462_P01	11
	20120827_WJ_B,16865	R.RPTTFLNAVALGNVGAGK.S	1786	0.00207	2	1	52.34	0.000129	GRMZM2G157462_P01	11
	20120827_WJ_B,2035	R.RYENGDVSSGANSGSR.R	1655.74	-0.00473	2	1	91.26	1.19e-08	GRMZM5G811223_P01/GRMZM2G157462_P01	6.07
	20120827_WJ_B,6482	R.SAFDSASNGPVAGSTNSQSR.S	1939.87	-0.00649	2	1	117.22	3.24e-11	GRMZM2G157462_P01	5.55
	20120827_WJ_B,5937	R.WMSQEVR.G	935.44	0.00083	2	1	36.02	0.00544	GRMZM5G870253_P01/GRMZM2G029859_P01/GRMZM5G811223_P01/GRMZM2G157462_P01	6
	20120827_WJ_B,2449	R.YENGDVSSGANSGSR.R	1499.64	0.00017	2	1	101.08	4.02e-10	GRMZM5G811223_P01/GRMZM2G157462_P01	4.37
$26-1	GRMZM2G428391_P01 seq=translation; coord=1:41101054..41103817:1; parent_transcript=GRMZM2G428391_T01; parent_gene=GRMZM2G428391	38	28	0.359	71137.5	5.06
	20120827_WJ_B,6895	K.ATAGDTHLGGEDFDNR.M ! K.ATAGDTHLGGEDFDNR.L	1675.73	0.00123	3	1	30.88	0.00596	GRMZM2G056039_P01/GRMZM2G310431_P01/GRMZM5G802801_P01/AC209784.3_FGP007/GRMZM2G340251_P01/GRMZM2G340251_P02/GRMZM2G340251_P03/GRMZM2G340251_P04 ! GRMZM2G428391_P01/GRMZM2G428391_P02/GRMZM2G366532_P01/GRMZM2G366532_P02	4.22
	20120827_WJ_B,6906	K.ATAGDTHLGGEDFDNR.M ! K.ATAGDTHLGGEDFDNR.L	1675.73	-0.00284	2	1	86.48	1.54e-08	GRMZM2G056039_P01/GRMZM2G310431_P01/GRMZM5G802801_P01/AC209784.3_FGP007/GRMZM2G340251_P01/GRMZM2G340251_P02/GRMZM2G340251_P03/GRMZM2G340251_P04 ! GRMZM2G428391_P01/GRMZM2G428391_P02/GRMZM2G366532_P01/GRMZM2G366532_P02	4.22
	20120827_WJ_B,14386	K.ELEGICNPIIAK.M	1356.72	0.00101	2	1	38	0.00514	GRMZM2G428391_P01/GRMZM2G428391_P02/GRMZM2G310431_P01/GRMZM5G802801_P01/AC209784.3_FGP007	4.53
	20120827_WJ_B,22470	K.EQVFSTYSDNQPGVLIQVYEGER.T ! K.EQVFSTYSDNQPGVLIQVYEGER.A	2658.27	0.00605	3	1	26.98	0.0482	GRMZM2G056039_P01/GRMZM2G366532_P01/GRMZM2G366532_P02/GRMZM2G340251_P01/GRMZM2G340251_P02/GRMZM2G340251_P03/GRMZM2G340251_P04 ! GRMZM2G428391_P01/GRMZM2G428391_P02/GRMZM2G310431_P01/GRMZM5G802801_P01/AC209784.3_FGP007	4
	20120827_WJ_B,3073	K.ITITNDK.G	804.446	2e-05	2	1	42.08	0.00277	GRMZM2G056039_P01/GRMZM2G428391_P01/GRMZM2G428391_P02/GRMZM2G310431_P01/GRMZM5G802801_P01/AC211252.4_FGP001/GRMZM2G366532_P01/GRMZM2G366532_P02/AC209784.3_FGP007/GRMZM2G340251_P01/GRMZM2G340251_P02/GRMZM2G340251_P03/GRMZM2G340251_P04	5.84
	20120827_WJ_B,2378	K.ITITNDKGR.L	1017.57	0.0002	2	1	51.76	0.000291	GRMZM2G056039_P01/GRMZM2G428391_P01/GRMZM2G428391_P02/GRMZM2G310431_P01/GRMZM5G802801_P01/AC211252.4_FGP001/GRMZM2G366532_P01/GRMZM2G366532_P02/AC209784.3_FGP007/GRMZM2G340251_P01/GRMZM2G340251_P02/GRMZM2G340251_P03/GRMZM2G340251_P04	8.75
	20120827_WJ_B,8259	K.MDKSSVHDVVLVGGSTR.I	1786.91	0.00069	3	1	50.07	0.000399	GRMZM2G056039_P01/GRMZM2G428391_P01/GRMZM2G428391_P02/GRMZM2G310431_P01/AC209784.3_FGP007	6.5
	20120827_WJ_B,13849	K.MKELEGICNPIIAK.M	1615.85	0.00264	2	1	68.08	6.58e-06	GRMZM2G428391_P01/GRMZM2G428391_P02/GRMZM2G310431_P01/GRMZM5G802801_P01/AC209784.3_FGP007	5.9
	20120827_WJ_B,1356	K.MVQEAEK.Y ! R.MVQEAEK.Y	834.403	3e-05	2	1	33.51	0.0142	GRMZM2G428391_P01/GRMZM2G428391_P02/GRMZM2G310431_P01/AC209784.3_FGP007 ! GRMZM2G366532_P01/GRMZM2G366532_P02	4.53
	20120827_WJ_B,15644	K.NAVVTVPAYFNDSQR.Q	1680.83	-0.00751	2	1	69.75	3.42e-06	GRMZM2G056039_P01/GRMZM2G428391_P01/GRMZM2G428391_P02/GRMZM2G310431_P01/GRMZM5G802801_P01/AC209784.3_FGP007/GRMZM2G340251_P01/GRMZM2G340251_P02/GRMZM2G340251_P03/GRMZM2G340251_P04	5.84
	20120827_WJ_B,1889	K.NKITITNDKGR.L	1259.71	-0.00052	2	1	48.64	0.000432	GRMZM2G056039_P01/GRMZM2G428391_P01/GRMZM2G428391_P02/GRMZM2G310431_P01/GRMZM5G802801_P01/AC211252.4_FGP001/GRMZM2G366532_P01/GRMZM2G366532_P02/AC209784.3_FGP007/GRMZM2G340251_P01/GRMZM2G340251_P02/GRMZM2G340251_P03/GRMZM2G340251_P04	9.99
	20120827_WJ_B,1906	K.NKITITNDKGR.L	1259.71	5e-05	3	1	49.07	0.000391	GRMZM2G056039_P01/GRMZM2G428391_P01/GRMZM2G428391_P02/GRMZM2G310431_P01/GRMZM5G802801_P01/AC211252.4_FGP001/GRMZM2G366532_P01/GRMZM2G366532_P02/AC209784.3_FGP007/GRMZM2G340251_P01/GRMZM2G340251_P02/GRMZM2G340251_P03/GRMZM2G340251_P04	9.99
	20120827_WJ_B,961	K.NKKDITGNPR.A	1142.63	0.0009	2	1	47.21	0.000814	GRMZM2G056039_P01/GRMZM2G428391_P01/GRMZM2G428391_P02/GRMZM2G340251_P01/GRMZM2G340251_P02/GRMZM2G340251_P03/GRMZM2G340251_P04	9.99
	20120827_WJ_B,13747	K.NQVAM*NPINTVFDAKR.L	1833.93	3e-05	3	1	51.82	0.000254	GRMZM2G056039_P01/GRMZM2G428391_P01/GRMZM2G340251_P01/GRMZM2G340251_P02/GRMZM2G340251_P03	8.75	15.994915 Oxidation (M)
	20120827_WJ_B,18639	K.NQVAMNPINTVFDAK.R	1661.83	0.00063	2	1	51.56	0.000267	GRMZM2G056039_P01/GRMZM2G428391_P01/GRMZM2G340251_P01/GRMZM2G340251_P02/GRMZM2G340251_P03	5.84
	20120827_WJ_B,16098	K.NQVAMNPINTVFDAKR.L	1817.93	0.00231	3	1	40	0.00327	GRMZM2G056039_P01/GRMZM2G428391_P01/GRMZM2G340251_P01/GRMZM2G340251_P02/GRMZM2G340251_P03	8.75
	20120827_WJ_B,13150	K.NTLENYAYNMR.N	1388.63	0.00015	2	1	50.03	9.53e-05	GRMZM2G428391_P01/GRMZM2G428391_P02/AC209784.3_FGP007	6
	20120827_WJ_B,15919	R.ARFEELNM*DLFR.K	1556.75	0.00041	3	1	47.86	0.000453	GRMZM2G056039_P01/GRMZM2G428391_P01/GRMZM2G428391_P02/GRMZM2G106429_P01/GRMZM2G310431_P01/GRMZM5G802801_P01/GRMZM2G066902_P01/GRMZM2G366532_P01/GRMZM2G366532_P02/AC209784.3_FGP007/GRMZM2G340251_P01/GRMZM2G340251_P02/GRMZM2G340251_P03/GRMZM2G340251_P04	4.68	15.994915 Oxidation (M)
	20120827_WJ_B,13266	R.ARFEELNM*DLFRK.C	1684.85	-0.00043	3	1	54.81	0.000109	GRMZM2G056039_P01/GRMZM2G428391_P01/GRMZM2G428391_P02/GRMZM2G106429_P01/GRMZM2G310431_P01/GRMZM5G802801_P01/GRMZM2G066902_P01/GRMZM2G366532_P01/GRMZM2G366532_P02/AC209784.3_FGP007/GRMZM2G340251_P01/GRMZM2G340251_P02/GRMZM2G340251_P03/GRMZM2G340251_P04	6.23	15.994915 Oxidation (M)
	20120827_WJ_B,19690	R.ARFEELNMDLFR.K	1540.76	-0.00061	3	1	51.58	0.000197	GRMZM2G056039_P01/GRMZM2G428391_P01/GRMZM2G428391_P02/GRMZM2G106429_P01/GRMZM2G310431_P01/GRMZM5G802801_P01/GRMZM2G066902_P01/GRMZM2G366532_P01/GRMZM2G366532_P02/AC209784.3_FGP007/GRMZM2G340251_P01/GRMZM2G340251_P02/GRMZM2G340251_P03/GRMZM2G340251_P04	4.68
	20120827_WJ_B,19695	R.ARFEELNMDLFR.K	1540.76	0.00392	2	1	58.17	4.6e-05	GRMZM2G056039_P01/GRMZM2G428391_P01/GRMZM2G428391_P02/GRMZM2G106429_P01/GRMZM2G310431_P01/GRMZM5G802801_P01/GRMZM2G066902_P01/GRMZM2G366532_P01/GRMZM2G366532_P02/AC209784.3_FGP007/GRMZM2G340251_P01/GRMZM2G340251_P02/GRMZM2G340251_P03/GRMZM2G340251_P04	4.68
	20120827_WJ_B,16696	R.ARFEELNMDLFRK.C	1668.85	0.00065	3	1	34.53	0.0111	GRMZM2G056039_P01/GRMZM2G428391_P01/GRMZM2G428391_P02/GRMZM2G106429_P01/GRMZM2G310431_P01/GRMZM5G802801_P01/GRMZM2G066902_P01/GRMZM2G366532_P01/GRMZM2G366532_P02/AC209784.3_FGP007/GRMZM2G340251_P01/GRMZM2G340251_P02/GRMZM2G340251_P03/GRMZM2G340251_P04	6.23
	20120827_WJ_B,16725	R.ARFEELNMDLFRK.C	1668.85	3e-05	4	1	32.55	0.0174	GRMZM2G056039_P01/GRMZM2G428391_P01/GRMZM2G428391_P02/GRMZM2G106429_P01/GRMZM2G310431_P01/GRMZM5G802801_P01/GRMZM2G066902_P01/GRMZM2G366532_P01/GRMZM2G366532_P02/AC209784.3_FGP007/GRMZM2G340251_P01/GRMZM2G340251_P02/GRMZM2G340251_P03/GRMZM2G340251_P04	6.23
	20120827_WJ_B,21919	R.FEELNMDLFR.K	1313.62	0.0029	2	1	61.97	1.37e-05	GRMZM2G056039_P01/GRMZM2G428391_P01/GRMZM2G428391_P02/GRMZM2G106429_P01/GRMZM2G310431_P01/GRMZM5G802801_P01/GRMZM2G066902_P01/GRMZM2G366532_P01/GRMZM2G366532_P02/AC209784.3_FGP007/GRMZM2G340251_P01/GRMZM2G340251_P02/GRMZM2G340251_P03/GRMZM2G340251_P04	4.14
	20120827_WJ_B,18311	R.FEELNMDLFRK.C	1441.71	0.00054	3	1	34.58	0.00934	GRMZM2G056039_P01/GRMZM2G428391_P01/GRMZM2G428391_P02/GRMZM2G106429_P01/GRMZM2G310431_P01/GRMZM5G802801_P01/GRMZM2G066902_P01/GRMZM2G366532_P01/GRMZM2G366532_P02/AC209784.3_FGP007/GRMZM2G340251_P01/GRMZM2G340251_P02/GRMZM2G340251_P03/GRMZM2G340251_P04	4.68
	20120827_WJ_B,18530	R.IINEPTAAAIAYGLDK.K	1659.9	5e-05	2	1	63.21	1.58e-05	GRMZM2G114793_P01/GRMZM2G056039_P01/GRMZM2G428391_P01/GRMZM2G428391_P02/GRMZM2G415007_P01/GRMZM2G310431_P01/GRMZM5G802801_P01/AC199439.4_FGP005/GRMZM2G366532_P01/GRMZM2G366532_P02/GRMZM2G472031_P01/GRMZM2G161035_P01/AC209784.3_FGP007/GRMZM2G340251_P01/GRMZM2G340251_P02/GRMZM2G340251_P03/GRMZM2G340251_P04/GRMZM2G072712_P01/GRMZM2G326009_P01	4.37
	20120827_WJ_B,16299	R.IINEPTAAAIAYGLDKK.G ! R.IINEPTAAAIAYGLDKK.A ! R.IINEPTAAAIAYGLDKK.S	1787.99	0.00128	3	1	56.83	4.47e-05	GRMZM2G114793_P01/GRMZM2G415007_P01/AC199439.4_FGP005/GRMZM2G472031_P01/GRMZM2G161035_P01/GRMZM2G072712_P01/GRMZM2G326009_P01 ! GRMZM2G056039_P01/GRMZM2G310431_P01/GRMZM5G802801_P01/GRMZM2G366532_P01/GRMZM2G366532_P02/AC209784.3_FGP007/GRMZM2G340251_P01/GRMZM2G340251_P02/GRMZM2G340251_P03/GRMZM2G340251_P04 ! GRMZM2G428391_P01/GRMZM2G428391_P02	6.07
	20120827_WJ_B,16399	R.IINEPTAAAIAYGLDKK.G ! R.IINEPTAAAIAYGLDKK.A ! R.IINEPTAAAIAYGLDKK.S	1787.99	-0.003	2	1	74.38	7.59e-07	GRMZM2G114793_P01/GRMZM2G415007_P01/AC199439.4_FGP005/GRMZM2G472031_P01/GRMZM2G161035_P01/GRMZM2G072712_P01/GRMZM2G326009_P01 ! GRMZM2G056039_P01/GRMZM2G310431_P01/GRMZM5G802801_P01/GRMZM2G366532_P01/GRMZM2G366532_P02/AC209784.3_FGP007/GRMZM2G340251_P01/GRMZM2G340251_P02/GRMZM2G340251_P03/GRMZM2G340251_P04 ! GRMZM2G428391_P01/GRMZM2G428391_P02	6.07
	20120827_WJ_B,1724	R.KCMEPVEK.C	1020.49	0.00192	2	1	56.31	6.44e-05	GRMZM2G056039_P01/GRMZM2G428391_P01/GRMZM2G428391_P02/GRMZM2G310431_P01/GRMZM5G802801_P01/GRMZM2G366532_P01/GRMZM2G366532_P02/AC209784.3_FGP007/GRMZM2G340251_P01/GRMZM2G340251_P02/GRMZM2G340251_P03/GRMZM2G340251_P04	6.14
	20120827_WJ_B,2411	R.LSKEEIEK.M	975.536	-0.00027	2	1	50.94	0.000314	GRMZM2G056039_P01/GRMZM2G428391_P01/GRMZM2G428391_P02/GRMZM2G310431_P01/GRMZM5G802801_P01/AC209784.3_FGP007/GRMZM2G340251_P01/GRMZM2G340251_P02/GRMZM2G340251_P03/GRMZM2G340251_P04	4.79
	20120827_WJ_B,1433	R.NTTIPTKK.S ! R.NTTIPTKK.E	902.531	-0.00018	2	1	40.86	0.00231	GRMZM2G153815_P01/GRMZM2G365374_P01 ! GRMZM2G056039_P01/GRMZM2G428391_P01/GRMZM2G428391_P02/GRMZM2G310431_P01/GRMZM5G802801_P01/GRMZM2G366532_P01/GRMZM2G366532_P02/AC209784.3_FGP007/GRMZM2G340251_P01/GRMZM2G340251_P02/GRMZM2G340251_P03/GRMZM2G340251_P04	10
	20120827_WJ_B,19212	R.NTTIPTKKEQVFSTYSDNQPGVLIQVYEGER.T ! R.NTTIPTKKEQVFSTYSDNQPGVLIQVYEGER.A	3541.78	0.00314	4	1	31.67	0.0161	GRMZM2G056039_P01/GRMZM2G366532_P01/GRMZM2G366532_P02/GRMZM2G340251_P01/GRMZM2G340251_P02/GRMZM2G340251_P03/GRMZM2G340251_P04 ! GRMZM2G428391_P01/GRMZM2G428391_P02/GRMZM2G310431_P01/GRMZM5G802801_P01/AC209784.3_FGP007	4.87
	20120827_WJ_B,19266	R.NTTIPTKKEQVFSTYSDNQPGVLIQVYEGER.T ! R.NTTIPTKKEQVFSTYSDNQPGVLIQVYEGER.A	3541.78	-0.00374	3	1	64.39	8.42e-06	GRMZM2G056039_P01/GRMZM2G366532_P01/GRMZM2G366532_P02/GRMZM2G340251_P01/GRMZM2G340251_P02/GRMZM2G340251_P03/GRMZM2G340251_P04 ! GRMZM2G428391_P01/GRMZM2G428391_P02/GRMZM2G310431_P01/GRMZM5G802801_P01/AC209784.3_FGP007	4.87
	20120827_WJ_B,11986	R.TTPSYVAFTDSER.L	1473.69	0.0017	2	1	98.39	2.38e-09	GRMZM2G056039_P01/GRMZM2G428391_P01/GRMZM2G340251_P01/GRMZM2G340251_P02/GRMZM2G340251_P03/GRMZM2G343937_P01	4.37
	20120827_WJ_B,5446	R.VEIIANDQGNR.T	1228.63	9e-05	2	1	47.06	0.000636	GRMZM2G056039_P01/GRMZM2G428391_P01/GRMZM2G106429_P01/GRMZM2G310431_P01/GRMZM5G802801_P01/GRMZM2G366532_P01/GRMZM2G366532_P02/AC209784.3_FGP007/GRMZM2G340251_P01/GRMZM2G340251_P02/GRMZM2G340251_P03/GRMZM2G343937_P01	4.37
	20120827_WJ_B,21752	R.VQQLLQDFFNGK.E ! K.VQQLLQDFFNGK.E	1436.75	0.00192	2	1	62.93	1.7e-05	GRMZM2G056039_P01/GRMZM2G428391_P01/GRMZM2G428391_P02/GRMZM2G340251_P01/GRMZM2G340251_P02/GRMZM2G340251_P03 ! GRMZM2G310431_P01/GRMZM5G802801_P01/GRMZM2G366532_P01/GRMZM2G366532_P02/AC209784.3_FGP007	5.81
	20120827_WJ_B,21478	R.VQQLLQDFFNGKELCK.N ! R.VQQLLQDFFNGKELCK.S ! K.VQQLLQDFFNGKELCK.S	1967.01	0.00276	3	1	65.21	1.01e-05	GRMZM2G056039_P01/GRMZM2G340251_P01/GRMZM2G340251_P02/GRMZM2G340251_P03 ! GRMZM2G428391_P01/GRMZM2G428391_P02 ! GRMZM2G310431_P01/GRMZM5G802801_P01/GRMZM2G366532_P01/GRMZM2G366532_P02/AC209784.3_FGP007	6.03
	20120827_WJ_B,21514	R.VQQLLQDFFNGKELCK.N ! R.VQQLLQDFFNGKELCK.S ! K.VQQLLQDFFNGKELCK.S	1967.01	0.00578	2	1	53.53	0.000154	GRMZM2G056039_P01/GRMZM2G340251_P01/GRMZM2G340251_P02/GRMZM2G340251_P03 ! GRMZM2G428391_P01/GRMZM2G428391_P02 ! GRMZM2G310431_P01/GRMZM5G802801_P01/GRMZM2G366532_P01/GRMZM2G366532_P02/AC209784.3_FGP007	6.03
$27-1	GRMZM2G141931_P01 seq=translation; coord=6:83777893..83783487:1; parent_transcript=GRMZM2G141931_T01; parent_gene=GRMZM2G141931	33	28	0.3408	92571.1	4.95
	20120827_WJ_B,19432	K.ADGSFAISEDTWNEPLGR.G	1964.9	-0.00227	2	1	74.1	6.59e-07	GRMZM2G399073_P02/GRMZM2G399073_P03/GRMZM2G141931_P01/GRMZM2G141931_P03/GRMZM2G141931_P04	3.92
	20120827_WJ_B,10202	K.FGAVPHGLSTDSEVAQR.E	1770.88	0.0007	3	1	68.85	4.49e-06	GRMZM2G141931_P01/GRMZM2G141931_P03	5.32
	20120827_WJ_B,10210	K.FGAVPHGLSTDSEVAQR.E	1770.88	0.00223	2	1	51.33	0.000256	GRMZM2G141931_P01/GRMZM2G141931_P03	5.32
	20120827_WJ_B,12410	K.FWNEFGK.S	927.436	-0.0006	2	1	31.12	0.0162	GRMZM2G399073_P02/GRMZM2G399073_P03/GRMZM2G141931_P01/GRMZM2G141931_P02/GRMZM2G141931_P03/GRMZM2G141931_P04	6
	20120827_WJ_B,5597	K.IMQAQTLSDSSK.Q	1308.65	0.00225	2	1	79.99	2.55e-07	GRMZM2G399073_P02/GRMZM2G399073_P03/GRMZM2G141931_P01/GRMZM2G141931_P02/GRMZM2G141931_P04	5.84
	20120827_WJ_B,9859	K.IMQAQTLSDSSKQAYMR.G	1957.95	0.00302	3	1	79.68	2.86e-07	GRMZM2G399073_P02/GRMZM2G399073_P03/GRMZM2G141931_P01/GRMZM2G141931_P02/GRMZM2G141931_P04	8.59
	20120827_WJ_B,4039	K.KALESENVDSVK.I	1318.68	0.00393	2	1	54.27	0.000146	GRMZM2G141931_P01/GRMZM2G141931_P02/GRMZM2G141931_P04	4.68
	20120827_WJ_B,26533	K.KYSEFINFPIYLWSTK.E	2036.05	0.0056	3	1	31.62	0.0201	GRMZM2G399073_P02/GRMZM2G399073_P03/GRMZM2G141931_P01/GRMZM2G141931_P03/GRMZM2G141931_P04	8.43
	20120827_WJ_B,14427	K.LASLDEYISR.M	1166.61	0.00202	2	1	53.64	0.000113	GRMZM2G399073_P02/GRMZM2G399073_P03/GRMZM2G141931_P01/GRMZM2G141931_P02/GRMZM2G141931_P03/GRMZM2G141931_P04	4.37
	20120827_WJ_B,9829	K.LGIIEDATNR.N	1101.59	0.00072	2	1	66.45	8.67e-06	GRMZM2G399073_P02/GRMZM2G399073_P03/GRMZM2G141931_P01/GRMZM2G141931_P02/GRMZM2G141931_P03/GRMZM2G141931_P04	4.37
	20120827_WJ_B,5165	K.RVLEINPR.H	996.595	-0.00026	2	1	34.38	0.00387	GRMZM2G399073_P02/GRMZM2G399073_P03/GRMZM2G141931_P01/GRMZM2G141931_P02/GRMZM2G141931_P04	9.6
	20120827_WJ_B,14274	K.SDGKLASLDEYISR.M	1553.78	0.0008	3	1	46.68	0.000582	GRMZM2G399073_P02/GRMZM2G399073_P03/GRMZM2G141931_P01/GRMZM2G141931_P02/GRMZM2G141931_P03/GRMZM2G141931_P04	4.56
	20120827_WJ_B,3731	K.SGTSAFVEK.M	925.463	-0.00099	2	1	69.41	2.37e-06	GRMZM2G399073_P02/GRMZM2G399073_P03/GRMZM2G141931_P01/GRMZM2G141931_P03/GRMZM2G141931_P04	5.72
	20120827_WJ_B,13612	K.SIKLGIIEDATNR.N	1429.8	0.00124	3	1	42.66	0.00164	GRMZM2G399073_P02/GRMZM2G399073_P03/GRMZM2G141931_P01/GRMZM2G141931_P02/GRMZM2G141931_P03/GRMZM2G141931_P04	5.79
	20120827_WJ_B,17623	K.TIKETTSEWELLNDVK.A	1905.98	0.00385	2	1	73.21	1.69e-06	GRMZM2G141931_P01/GRMZM2G141931_P03/GRMZM2G141931_P04	4.41
	20120827_WJ_B,15696	K.TKTIKETTSEWELLNDVK.A	2135.12	-0.00093	3	1	28.54	0.0356	GRMZM2G141931_P01/GRMZM2G141931_P03/GRMZM2G141931_P04	4.87
	20120827_WJ_B,3112	K.VAQDNESEELKHTAR.L	1726.84	8e-05	3	1	65.08	1.11e-05	GRMZM2G141931_P01/GRMZM2G141931_P02/GRMZM2G141931_P04	4.83
	20120827_WJ_B,3116	K.VAQDNESEELKHTAR.L	1726.84	0.00086	4	1	47.16	0.000705	GRMZM2G141931_P01/GRMZM2G141931_P02/GRMZM2G141931_P04	4.83
	20120827_WJ_B,3121	K.VAQDNESEELKHTAR.L	1726.84	0.00431	2	1	87.91	5.97e-08	GRMZM2G141931_P01/GRMZM2G141931_P02/GRMZM2G141931_P04	4.83
	20120827_WJ_B,3270	R.DKVAQDNESEELK.Q ! R.DKVAQDNESEELK.H	1504.71	0.0028	2	1	58.72	2.99e-05	GRMZM2G399073_P02/GRMZM2G399073_P03 ! GRMZM2G141931_P01/GRMZM2G141931_P02/GRMZM2G141931_P04	4.18
	20120827_WJ_B,3276	R.DKVAQDNESEELKHTAR.L	1969.96	-0.00039	2	1	93.61	1.26e-08	GRMZM2G141931_P01/GRMZM2G141931_P02/GRMZM2G141931_P04	4.9
	20120827_WJ_B,3280	R.DKVAQDNESEELKHTAR.L	1969.96	0.00139	3	1	60.88	2.24e-05	GRMZM2G141931_P01/GRMZM2G141931_P02/GRMZM2G141931_P04	4.9
	20120827_WJ_B,15127	R.ELISNASDALDKIR.F	1544.83	-0.00143	3	1	70.96	2.82e-06	GRMZM2G399073_P02/GRMZM2G399073_P03/GRMZM5G833699_P01/GRMZM2G110574_P01/GRMZM2G110574_P02/GRMZM2G304364_P01/GRMZM2G063988_P01/GRMZM2G063988_P02/GRMZM2G141931_P01/GRMZM2G141931_P03	4.56
	20120827_WJ_B,17906	R.GIGMTKEDLIKNLGTIAK.S	1902.07	0.00358	3	1	34.15	0.00525	GRMZM2G110574_P01/GRMZM2G110574_P02/GRMZM2G022909_P01/GRMZM2G063988_P01/GRMZM2G063988_P02/GRMZM2G141931_P01/GRMZM2G141931_P03/GRMZM2G141931_P04	8.5
	20120827_WJ_B,3815	R.HPIIKELR.D	1005.62	2e-05	2	1	35.25	0.00097	GRMZM2G399073_P02/GRMZM2G399073_P03/GRMZM2G141931_P01/GRMZM2G141931_P02/GRMZM2G141931_P04	8.76
	20120827_WJ_B,5228	R.KALDMIR.K	846.487	0.00083	2	1	35.74	0.00868	GRMZM2G399073_P02/GRMZM2G399073_P03/GRMZM2G141931_P01/GRMZM2G141931_P02/GRMZM2G141931_P03/GRMZM2G141931_P04	8.75
	20120827_WJ_B,5928	R.LHDTPCVVVTSK.Y	1355.7	-0.00026	3	1	36.23	0.0081	GRMZM2G399073_P02/GRMZM2G399073_P03/GRMZM2G141931_P01/GRMZM2G141931_P02/GRMZM2G141931_P04	6.73
	20120827_WJ_B,5947	R.LHDTPCVVVTSK.Y	1355.7	-0.00014	2	1	38.3	0.00504	GRMZM2G399073_P02/GRMZM2G399073_P03/GRMZM2G141931_P01/GRMZM2G141931_P02/GRMZM2G141931_P04	6.73
	20120827_WJ_B,27553	R.LVYQTALMESGFNLPDPKEFASSIYKSVQK.G	3390.73	0.0004	4	1	31.38	0.0126	GRMZM2G141931_P01/GRMZM2G141931_P02/GRMZM2G141931_P04	6.18
	20120827_WJ_B,3178	R.SPKEVTDEEYSK.F	1411.66	0.00338	2	1	50.29	0.00016	GRMZM2G399073_P02/GRMZM2G399073_P03/GRMZM2G141931_P01/GRMZM2G141931_P03/GRMZM2G141931_P04	4.41
	20120827_WJ_B,13504	R.SPKEVTDEEYSKFYHSLAK.D	2258.1	0.00294	4	1	48.43	0.000539	GRMZM2G399073_P02/GRMZM2G399073_P03/GRMZM2G141931_P01/GRMZM2G141931_P03/GRMZM2G141931_P04	5.51
	20120827_WJ_B,6529	R.VLEINPR.H	840.494	-0.00017	2	1	50.67	0.000154	GRMZM2G399073_P02/GRMZM2G399073_P03/GRMZM2G141931_P01/GRMZM2G141931_P02/GRMZM2G141931_P04	5.97
	20120827_WJ_B,11482	R.VLEINPRHPIIKELR.D	1827.1	-0.00071	4	1	27.23	0.00577	GRMZM2G399073_P02/GRMZM2G399073_P03/GRMZM2G141931_P01/GRMZM2G141931_P02/GRMZM2G141931_P04	8.72
$28-1	GRMZM2G382914_P02 seq=translation; coord=5:84822183..84825763:1; parent_transcript=GRMZM2G382914_T02; parent_gene=GRMZM2G382914	32	28	0.607	42438.7	5.65
$28-2	GRMZM2G382914_P03 seq=translation; coord=5:84822215..84825763:1; parent_transcript=GRMZM2G382914_T03; parent_gene=GRMZM2G382914	32	28	0.607	42438.7	5.65
$28-3	GRMZM2G382914_P04 seq=translation; coord=5:84821810..84825422:1; parent_transcript=GRMZM2G382914_T04; parent_gene=GRMZM2G382914	32	28	0.4266	60834.7	9.41
$28-4	GRMZM2G382914_P01 seq=translation; coord=5:84822215..84825942:1; parent_transcript=GRMZM2G382914_T01; parent_gene=GRMZM2G382914	32	28	0.607	42438.7	5.65
	20120827_WJ_B,18177	K.AGLADKMSHISTGGGASLELLEGK.T	2342.2	0.00336	3	1	34.38	0.0126	GRMZM2G382914_P01/GRMZM2G382914_P02/GRMZM2G382914_P03/GRMZM2G382914_P04	5.45
	20120827_WJ_B,19973	K.AKGVSLLLPTDIVVADK.F	1739.03	0.00486	3	1	31.42	0.004	GRMZM2G382914_P01/GRMZM2G382914_P02/GRMZM2G382914_P03/GRMZM2G382914_P04	6
	20120827_WJ_B,5969	K.FAAGTEAIAK.K	978.525	0.00013	2	1	60.86	2.42e-05	GRMZM2G382914_P01/GRMZM2G382914_P02/GRMZM2G382914_P03/GRMZM2G382914_P04	6
	20120827_WJ_B,4337	K.FAAGTEAIAKK.L	1106.62	0.00068	2	1	63.83	9.71e-06	GRMZM2G382914_P01/GRMZM2G382914_P02/GRMZM2G382914_P03/GRMZM2G382914_P04	8.59
	20120827_WJ_B,20114	K.FAAGTEAIAKKLAELTTTK.G	1964.11	0.00448	3	1	64.8	4.17e-06	GRMZM2G382914_P01/GRMZM2G382914_P02/GRMZM2G382914_P03/GRMZM2G382914_P04	8.5
	20120827_WJ_B,13667	K.GVTTIIGGGDSVAAVEK.A ! K.GVTTIIGGGDSVAAVEK.V	1573.84	0.00067	2	1	68.73	3.83e-06	GRMZM2G382914_P01/GRMZM2G382914_P02/GRMZM2G382914_P03/GRMZM2G382914_P04 ! GRMZM2G083016_P01/GRMZM2G089136_P01/GRMZM2G089136_P02	4.37
	20120827_WJ_B,24450	K.IVPATAIPDDWMGLDVGPDATK.T	2282.14	-0.0134	2	1	31.2	0.0245	GRMZM2G382914_P01/GRMZM2G382914_P02/GRMZM2G382914_P03/GRMZM2G382914_P04	3.77
	20120827_WJ_B,27889	K.IVPATAIPDDWMGLDVGPDATKTFDEALDTTK.T	3403.66	-0.00624	3	1	31.91	0.0151	GRMZM2G382914_P01/GRMZM2G382914_P02/GRMZM2G382914_P03/GRMZM2G382914_P04	3.8
	20120827_WJ_B,3455	K.KLAELTTTK.G	1004.6	0.00049	2	1	70.34	2.03e-06	GRMZM2G382914_P01/GRMZM2G382914_P02/GRMZM2G382914_P03/GRMZM2G382914_P04	8.59
	20120827_WJ_B,17101	K.KLASVADLYVNDAFGTAHR.A	2048.06	0.00178	4	1	33.23	0.0143	GRMZM2G382914_P01/GRMZM2G382914_P02/GRMZM2G382914_P03/GRMZM2G382914_P04/GRMZM2G382914_P05	6.75
	20120827_WJ_B,17110	K.KLASVADLYVNDAFGTAHR.A	2048.06	0.0013	3	1	34.96	0.00954	GRMZM2G382914_P01/GRMZM2G382914_P02/GRMZM2G382914_P03/GRMZM2G382914_P04/GRMZM2G382914_P05	6.75
	20120827_WJ_B,24396	K.LAAALPEGGVLLLENVR.F	1735.01	0.00116	3	1	68.61	1.24e-06	GRMZM2G382914_P01/GRMZM2G382914_P02/GRMZM2G382914_P03/GRMZM2G382914_P04/GRMZM2G382914_P05	4.53
	20120827_WJ_B,4342	K.LAELTTTK.G	876.504	-6e-05	2	1	54.42	0.000101	GRMZM2G382914_P01/GRMZM2G382914_P02/GRMZM2G382914_P03/GRMZM2G382914_P04	6
	20120827_WJ_B,17529	K.LAELTTTKGVTTIIGGGDSVAAVEK.A	2431.33	0.00308	3	1	28.72	0.0199	GRMZM2G382914_P01/GRMZM2G382914_P02/GRMZM2G382914_P03/GRMZM2G382914_P04	4.68
	20120827_WJ_B,18871	K.LASVADLYVNDAFGTAHR.A	1919.96	0.00245	3	1	58.25	5.47e-05	GRMZM2G382914_P01/GRMZM2G382914_P02/GRMZM2G382914_P03/GRMZM2G382914_P04/GRMZM2G382914_P05/GRMZM2G083016_P01	5.21
	20120827_WJ_B,21096	K.SLVEEDKLELATSLIEKAK.A	2116.17	0.00503	3	1	34.65	0.00603	GRMZM2G382914_P01/GRMZM2G382914_P02/GRMZM2G382914_P03/GRMZM2G382914_P04	4.58
	20120827_WJ_B,7993	K.TFDEALDTTK.T	1140.54	0.00079	2	1	55.47	4.98e-05	GRMZM2G382914_P01/GRMZM2G382914_P02/GRMZM2G382914_P03/GRMZM2G382914_P04	4.03
	20120827_WJ_B,27485	K.TFDEALDTTKTVIWNGPMGVFEFQK.F	2874.4	0.01254	3	1	39.17	0.00274	GRMZM2G382914_P01/GRMZM2G382914_P02/GRMZM2G382914_P03/GRMZM2G382914_P04	4.32
	20120827_WJ_B,24977	K.TVIWNGPMGVFEFQK.F	1752.88	0.00528	2	1	51.76	0.000253	GRMZM2G382914_P01/GRMZM2G382914_P02/GRMZM2G382914_P03/GRMZM2G382914_P04	5.66
	20120827_WJ_B,5306	K.VILASHLGRPK.G	1190.74	0.00126	2	1	34.35	0.00263	GRMZM2G382914_P01/GRMZM2G382914_P02/GRMZM2G382914_P03/GRMZM2G382914_P04/GRMZM2G382914_P05	11
	20120827_WJ_B,6361	K.VILASHLGRPKGVTPK.Y	1673.02	-9e-05	4	1	26.26	0.00461	GRMZM2G382914_P01/GRMZM2G382914_P02/GRMZM2G382914_P03/GRMZM2G382914_P04/GRMZM2G382914_P05	11.17
	20120827_WJ_B,10412	R.ADLNVPLDDAQK.I	1298.66	0.00133	2	1	35.63	0.00711	GRMZM2G382914_P01/GRMZM2G382914_P02/GRMZM2G382914_P03/GRMZM2G382914_P04/GRMZM2G382914_P05	3.93
	20120827_WJ_B,15796	R.ADLNVPLDDAQKITDDTR.I	1999.99	0.00276	2	1	98.74	4e-09	GRMZM2G382914_P01/GRMZM2G382914_P02/GRMZM2G382914_P03/GRMZM2G382914_P04/GRMZM2G382914_P05	3.97
	20120827_WJ_B,17066	R.ADLNVPLDDAQKITDDTRIR.A	2269.18	0.00328	4	1	44.22	0.00115	GRMZM2G382914_P01/GRMZM2G382914_P02/GRMZM2G382914_P03/GRMZM2G382914_P04/GRMZM2G382914_P05	4.28
	20120827_WJ_B,17070	R.ADLNVPLDDAQKITDDTRIR.A	2269.18	0.0035	3	1	28.61	0.041	GRMZM2G382914_P01/GRMZM2G382914_P02/GRMZM2G382914_P03/GRMZM2G382914_P04/GRMZM2G382914_P05	4.28
	20120827_WJ_B,18257	R.ASVPTIKFLLEK.G	1345.81	0.00029	3	1	55.6	2.22e-05	GRMZM2G382914_P01/GRMZM2G382914_P02/GRMZM2G382914_P03/GRMZM2G382914_P04/GRMZM2G382914_P05	8.64
	20120827_WJ_B,15974	R.ASVPTIKFLLEKGAK.V	1601.96	0.00063	3	1	46.4	0.000115	GRMZM2G382914_P01/GRMZM2G382914_P02/GRMZM2G382914_P03/GRMZM2G382914_P04/GRMZM2G382914_P05	9.7
	20120827_WJ_B,8432	R.SVGTLGEADLK.G	1089.58	0.0009	2	1	60.27	3.64e-05	GRMZM2G382914_P01/GRMZM2G382914_P02/GRMZM2G382914_P03/GRMZM2G382914_P04/GRMZM2G382914_P05	4.37
	20120827_WJ_B,6596	R.SVGTLGEADLKGK.K	1274.7	0.00133	2	1	65.92	1.03e-05	GRMZM2G382914_P01/GRMZM2G382914_P02/GRMZM2G382914_P03/GRMZM2G382914_P04/GRMZM2G382914_P05	5.79
	20120827_WJ_B,6599	R.SVGTLGEADLKGK.K	1274.7	0.0011	3	1	56.8	7.76e-05	GRMZM2G382914_P01/GRMZM2G382914_P02/GRMZM2G382914_P03/GRMZM2G382914_P04/GRMZM2G382914_P05	5.79
	20120827_WJ_B,4938	R.SVGTLGEADLKGKK.V	1402.79	0.00026	3	1	42.61	0.00132	GRMZM2G382914_P01/GRMZM2G382914_P02/GRMZM2G382914_P03/GRMZM2G382914_P04/GRMZM2G382914_P05	8.22
	20120827_WJ_B,4943	R.SVGTLGEADLKGKK.V	1402.79	0.00148	2	1	73.95	9.26e-07	GRMZM2G382914_P01/GRMZM2G382914_P02/GRMZM2G382914_P03/GRMZM2G382914_P04/GRMZM2G382914_P05	8.22
$29-1	GRMZM2G021331_P01 seq=translation; coord=8:65969534..65973268:1; parent_transcript=GRMZM2G021331_T01; parent_gene=GRMZM2G021331	42	27	0.6094	59064.6	5.79
	20120827_WJ_B,13257	K.AHGGFSVFAGVGER.T	1390.69	-0.0009	3	1	39.88	0.00419	GRMZM2G021331_P01/GRMZM2G041275_P01/GRMZM2G113408_P01/GRMZM2G113408_P02	6.79
	20120827_WJ_B,8484	K.CALVYGQM*NEPPGAR.A	1678.77	0.00085	2	1	46.88	0.000331	GRMZM2G021331_P01/GRMZM2G041275_P01/GRMZM2G113408_P01/GRMZM2G113408_P02	5.99	15.994915 Oxidation (M)
	20120827_WJ_B,8824	K.CALVYGQM*NEPPGAR.A	1678.77	0.00185	2	1	59.48	1.94e-05	GRMZM2G021331_P01/GRMZM2G041275_P01/GRMZM2G113408_P01/GRMZM2G113408_P02	5.99	15.994915 Oxidation (M)
	20120827_WJ_B,11285	K.CALVYGQMNEPPGAR.A	1662.77	0.00613	2	1	76.63	3.69e-07	GRMZM2G021331_P01/GRMZM2G041275_P01/GRMZM2G113408_P01/GRMZM2G113408_P02	5.99
	20120827_WJ_B,11567	K.CALVYGQMNEPPGAR.A	1662.77	0.00293	2	1	104.6	5.96e-10	GRMZM2G021331_P01/GRMZM2G041275_P01/GRMZM2G113408_P01/GRMZM2G113408_P02	5.99
	20120827_WJ_B,11857	K.CALVYGQMNEPPGAR.A	1662.77	0.00093	2	1	59.89	1.95e-05	GRMZM2G021331_P01/GRMZM2G041275_P01/GRMZM2G113408_P01/GRMZM2G113408_P02	5.99
	20120827_WJ_B,11344	K.GDITTNHFLPIHR.E	1520.8	0.00089	3	1	47.3	0.000617	GRMZM2G021331_P01/GRMZM2G041275_P01	6.92
	20120827_WJ_B,28943	K.NLQDIIAILGM*DELSEDDKLTVAR.A	2688.38	0.00346	3	1	62.91	1.32e-05	GRMZM2G021331_P01/GRMZM2G041275_P01/GRMZM2G113408_P01	3.96	15.994915 Oxidation (M)
	20120827_WJ_B,26738	K.SFQGVLDGKYDDLPEQSFYM*VGGIEEVIAK.A	3350.61	-0.00344	3	1	30.34	0.0217	GRMZM2G021331_P01/GRMZM2G041275_P01/GRMZM2G113408_P01	4.02	15.994915 Oxidation (M)
	20120827_WJ_B,27661	K.SFQGVLDGKYDDLPEQSFYM*VGGIEEVIAKAEK.I	3678.79	0.01059	4	1	44.93	0.000569	GRMZM2G021331_P01/GRMZM2G041275_P01/GRMZM2G113408_P01	4.2	15.994915 Oxidation (M)
	20120827_WJ_B,23994	K.TVLIM*ELINNVAK.A	1473.83	0.00258	2	1	55.5	7.98e-05	GRMZM2G021331_P01/GRMZM2G041275_P01/GRMZM2G113408_P01/GRMZM2G113408_P02	5.66	15.994915 Oxidation (M)
	20120827_WJ_B,27805	K.TVLIMELINNVAK.A	1457.84	0.00266	2	1	56.19	4.32e-05	GRMZM2G021331_P01/GRMZM2G041275_P01/GRMZM2G113408_P01/GRMZM2G113408_P02	5.66
	20120827_WJ_B,28164	K.VLQNYKNLQDIIAILGM*DELSEDDKLTVAR.A	3433.79	0.01969	4	1	51.9	0.000112	GRMZM2G021331_P01/GRMZM2G041275_P01/GRMZM2G113408_P01	4.23	15.994915 Oxidation (M)
	20120827_WJ_B,28208	K.VLQNYKNLQDIIAILGM*DELSEDDKLTVAR.A	3433.79	0.00662	3	1	87.18	2.9e-08	GRMZM2G021331_P01/GRMZM2G041275_P01/GRMZM2G113408_P01	4.23	15.994915 Oxidation (M)
	20120827_WJ_B,29510	K.VLQNYKNLQDIIAILGMDELSEDDKLTVAR.A	3417.79	-0.0061	3	1	75.7	2.92e-07	GRMZM2G021331_P01/GRMZM2G041275_P01/GRMZM2G113408_P01	4.23
	20120827_WJ_B,15416	K.VVDLLAPYQR.G	1173.66	0.0003	2	1	46.23	0.000858	GRMZM2G021331_P01/GRMZM2G041275_P01/AC195225.3_FGP007/AC207880.3_FGP002/GRMZM2G113408_P01/GRMZM2G113408_P02	5.81
	20120827_WJ_B,13973	R.ARVGLTGLTVAEHFR.D	1626.91	-0.003	3	1	53.13	0.000115	GRMZM2G021331_P01/GRMZM2G041275_P01/GRMZM2G113408_P01/GRMZM2G113408_P02	9.65
	20120827_WJ_B,21813	R.EAPAFVEQATEQQILVTGIK.V	2172.15	0.00054	2	1	66.22	6.47e-06	GRMZM2G021331_P01/GRMZM2G041275_P01/GRMZM2G113408_P01/GRMZM2G113408_P02/GRMZM2G113408_P03	4.25
	20120827_WJ_B,19676	R.EGNDLYREMIESGVIK.L	1852.91	0.00138	2	1	52.23	0.000188	GRMZM2G021331_P01/GRMZM2G041275_P01/GRMZM2G113408_P01/GRMZM2G113408_P02	4.41
	20120827_WJ_B,10295	R.EMIESGVIKLGDKQSESK.C	1978.02	0.00215	3	1	54.62	0.000145	GRMZM2G021331_P01	4.87
	20120827_WJ_B,16810	R.FTQANSEVSALLGR.I	1492.78	0.0021	2	1	98.19	5.83e-09	GRMZM2G021331_P01/GRMZM2G041275_P01/GRMZM2G113408_P01	6
	20120827_WJ_B,10001	R.GGKIGLFGGAGVGK.T	1217.7	0.00165	3	1	32.5	0.0121	GRMZM5G808402_P01/GRMZM2G448142_P02/GRMZM2G448142_P03/GRMZM2G448389_P01/GRMZM2G021331_P01/GRMZM2G385622_P01/GRMZM2G041275_P01/GRMZM2G113408_P01/GRMZM2G113408_P02/GRMZM2G062854_P01	10
	20120827_WJ_B,5958	R.GVQKVLQNYK.N	1176.67	0.0002	2	1	37.05	0.00446	GRMZM2G021331_P01/GRMZM2G041275_P01/GRMZM2G113408_P01	9.7
	20120827_WJ_B,14285	R.IINVIGEPIDEK.G	1339.75	1e-05	2	1	47.92	0.000325	GRMZM2G021331_P01/GRMZM2G041275_P01/GRMZM2G113408_P01/GRMZM2G113408_P02/GRMZM2G113408_P03	4.14
	20120827_WJ_B,19356	R.IINVIGEPIDEKGDITTNHFLPIHR.E	2841.53	0.00157	4	1	42.18	0.000984	GRMZM2G021331_P01/GRMZM2G041275_P01	5.31
	20120827_WJ_B,19370	R.IINVIGEPIDEKGDITTNHFLPIHR.E	2841.53	-0.00611	3	1	66.53	3.09e-06	GRMZM2G021331_P01/GRMZM2G041275_P01	5.31
	20120827_WJ_B,20192	R.IPSAVGYQPTLATDLGGLQER.I	2186.15	0.00165	2	1	95.44	7.19e-09	GRMZM2G021331_P01/GRMZM2G041275_P01/GRMZM2G113408_P01	4.37
	20120827_WJ_B,18716	R.LVLEVAQHLGENMVR.T	1707.92	0.00219	3	1	43.36	0.00128	GRMZM2G021331_P01/GRMZM2G041275_P01/GRMZM2G113408_P01/GRMZM2G113408_P02/GRMZM2G113408_P03	5.4
	20120827_WJ_B,18730	R.LVLEVAQHLGENMVR.T	1707.92	0.00311	2	1	75.66	7.52e-07	GRMZM2G021331_P01/GRMZM2G041275_P01/GRMZM2G113408_P01/GRMZM2G113408_P02/GRMZM2G113408_P03	5.4
	20120827_WJ_B,7775	R.M*LSPHVLGEDHYNTAR.G	1855.88	0.0009	3	1	42.51	0.00118	GRMZM2G021331_P01/GRMZM2G041275_P01/GRMZM2G113408_P01	5.95	15.994915 Oxidation (M)
	20120827_WJ_B,7794	R.M*LSPHVLGEDHYNTAR.G	1855.88	0.00098	4	1	34.87	0.00688	GRMZM2G021331_P01/GRMZM2G041275_P01/GRMZM2G113408_P01	5.95	15.994915 Oxidation (M)
	20120827_WJ_B,9366	R.MLSPHVLGEDHYNTAR.G	1839.88	0.00126	4	1	28.19	0.0406	GRMZM2G021331_P01/GRMZM2G041275_P01/GRMZM2G113408_P01	5.95
	20120827_WJ_B,9395	R.MLSPHVLGEDHYNTAR.G	1839.88	-0.0001	2	1	78.27	3.98e-07	GRMZM2G021331_P01/GRMZM2G041275_P01/GRMZM2G113408_P01	5.95
	20120827_WJ_B,21279	R.QISELGIYPAVDPLDSTSR.M	2061.05	0.00154	2	1	62.08	2.68e-05	GRMZM2G021331_P01/GRMZM2G041275_P01/GRMZM2G113408_P01	4.03
	20120827_WJ_B,21291	R.QISELGIYPAVDPLDSTSR.M	2061.05	0.00041	3	1	32.19	0.0262	GRMZM2G021331_P01/GRMZM2G041275_P01/GRMZM2G113408_P01	4.03
	20120827_WJ_B,8310	R.TIAM*DGTEGLVR.G	1278.64	0.00331	2	1	51.17	0.000285	GRMZM2G021331_P01/GRMZM2G041275_P01/GRMZM2G113408_P01/GRMZM2G113408_P02/GRMZM2G113408_P03	4.37	15.994915 Oxidation (M)
	20120827_WJ_B,11841	R.TIAMDGTEGLVR.G	1262.64	0.00139	2	1	45.41	0.0011	GRMZM2G021331_P01/GRMZM2G041275_P01/GRMZM2G113408_P01/GRMZM2G113408_P02/GRMZM2G113408_P03	4.37
	20120827_WJ_B,10081	R.TIAMDGTEGLVRGQR.V	1603.82	0.00052	3	1	29.99	0.0487	GRMZM2G021331_P01/GRMZM2G041275_P01/GRMZM2G113408_P01/GRMZM2G113408_P02/GRMZM2G113408_P03	5.74
	20120827_WJ_B,16014	R.VGLTGLTVAEHFR.D	1399.77	0.00169	3	1	67.79	5.02e-06	GRMZM2G021331_P01/GRMZM2G041275_P01/GRMZM2G113408_P01/GRMZM2G113408_P02	6.72
	20120827_WJ_B,16069	R.VGLTGLTVAEHFR.D	1399.77	0.00131	2	1	99.52	3.31e-09	GRMZM2G021331_P01/GRMZM2G041275_P01/GRMZM2G113408_P01/GRMZM2G113408_P02	6.72
	20120827_WJ_B,13294	R.VLNTGSPITVPVGR.A	1409.81	0.00098	2	1	88.06	2.34e-08	GRMZM2G021331_P01/GRMZM2G041275_P01/GRMZM2G113408_P01/GRMZM2G113408_P02/GRMZM2G113408_P03	9.72
	20120827_WJ_B,14725	R.VLNTGSPITVPVGRATLGR.I	1908.1	0.00449	3	1	34.1	0.00309	GRMZM2G021331_P01/GRMZM2G041275_P01/GRMZM2G113408_P01/GRMZM2G113408_P02/GRMZM2G113408_P03	12
$30-1	GRMZM2G399073_P02 seq=translation; coord=5:61527567..61535041:-1; parent_transcript=GRMZM2G399073_T02; parent_gene=GRMZM2G399073	31	27	0.2547	113161	4.99
$30-2	GRMZM2G399073_P03 seq=translation; coord=5:61527567..61532764:-1; parent_transcript=GRMZM2G399073_T03; parent_gene=GRMZM2G399073	31	27	0.3156	92873.4	4.9
	20120827_WJ_B,19432	K.ADGSFAISEDTWNEPLGR.G	1964.9	-0.00227	2	1	74.1	6.59e-07	GRMZM2G399073_P02/GRMZM2G399073_P03/GRMZM2G141931_P01/GRMZM2G141931_P03/GRMZM2G141931_P04	3.92
	20120827_WJ_B,7205	K.ALESESVDSVKVSSR.L	1592.81	0.00254	3	1	49.12	0.000457	GRMZM2G399073_P02/GRMZM2G399073_P03	4.68
	20120827_WJ_B,7227	K.ALESESVDSVKVSSR.L	1592.81	0.00487	2	1	90.77	2.92e-08	GRMZM2G399073_P02/GRMZM2G399073_P03	4.68
	20120827_WJ_B,12410	K.FWNEFGK.S	927.436	-0.0006	2	1	31.12	0.0162	GRMZM2G399073_P02/GRMZM2G399073_P03/GRMZM2G141931_P01/GRMZM2G141931_P02/GRMZM2G141931_P03/GRMZM2G141931_P04	6
	20120827_WJ_B,5597	K.IMQAQTLSDSSK.Q	1308.65	0.00225	2	1	79.99	2.55e-07	GRMZM2G399073_P02/GRMZM2G399073_P03/GRMZM2G141931_P01/GRMZM2G141931_P02/GRMZM2G141931_P04	5.84
	20120827_WJ_B,9859	K.IMQAQTLSDSSKQAYMR.G	1957.95	0.00302	3	1	79.68	2.86e-07	GRMZM2G399073_P02/GRMZM2G399073_P03/GRMZM2G141931_P01/GRMZM2G141931_P02/GRMZM2G141931_P04	8.59
	20120827_WJ_B,26533	K.KYSEFINFPIYLWSTK.E	2036.05	0.0056	3	1	31.62	0.0201	GRMZM2G399073_P02/GRMZM2G399073_P03/GRMZM2G141931_P01/GRMZM2G141931_P03/GRMZM2G141931_P04	8.43
	20120827_WJ_B,14427	K.LASLDEYISR.M	1166.61	0.00202	2	1	53.64	0.000113	GRMZM2G399073_P02/GRMZM2G399073_P03/GRMZM2G141931_P01/GRMZM2G141931_P02/GRMZM2G141931_P03/GRMZM2G141931_P04	4.37
	20120827_WJ_B,9093	K.LGAVPHGLSTDSEVAQR.E	1736.89	0.00094	3	1	76.89	6.98e-07	GRMZM2G399073_P02/GRMZM2G399073_P03/GRMZM2G022909_P02/GRMZM2G452300_P01/GRMZM5G831887_P01	5.32
	20120827_WJ_B,9114	K.LGAVPHGLSTDSEVAQR.E	1736.89	0.00487	2	1	53.47	0.00015	GRMZM2G399073_P02/GRMZM2G399073_P03/GRMZM2G022909_P02/GRMZM2G452300_P01/GRMZM5G831887_P01	5.32
	20120827_WJ_B,13968	K.LGAVPHGLSTDSEVAQREAESISRK.T	2637.36	0.00266	5	1	31.8	0.0196	GRMZM2G399073_P02/GRMZM2G399073_P03/GRMZM2G022909_P02/GRMZM2G452300_P01/GRMZM5G831887_P01	5.53
	20120827_WJ_B,9829	K.LGIIEDATNR.N	1101.59	0.00072	2	1	66.45	8.67e-06	GRMZM2G399073_P02/GRMZM2G399073_P03/GRMZM2G141931_P01/GRMZM2G141931_P02/GRMZM2G141931_P03/GRMZM2G141931_P04	4.37
	20120827_WJ_B,5165	K.RVLEINPR.H	996.595	-0.00026	2	1	34.38	0.00387	GRMZM2G399073_P02/GRMZM2G399073_P03/GRMZM2G141931_P01/GRMZM2G141931_P02/GRMZM2G141931_P04	9.6
	20120827_WJ_B,14274	K.SDGKLASLDEYISR.M	1553.78	0.0008	3	1	46.68	0.000582	GRMZM2G399073_P02/GRMZM2G399073_P03/GRMZM2G141931_P01/GRMZM2G141931_P02/GRMZM2G141931_P03/GRMZM2G141931_P04	4.56
	20120827_WJ_B,3731	K.SGTSAFVEK.M	925.463	-0.00099	2	1	69.41	2.37e-06	GRMZM2G399073_P02/GRMZM2G399073_P03/GRMZM2G141931_P01/GRMZM2G141931_P03/GRMZM2G141931_P04	5.72
	20120827_WJ_B,13612	K.SIKLGIIEDATNR.N	1429.8	0.00124	3	1	42.66	0.00164	GRMZM2G399073_P02/GRMZM2G399073_P03/GRMZM2G141931_P01/GRMZM2G141931_P02/GRMZM2G141931_P03/GRMZM2G141931_P04	5.79
	20120827_WJ_B,16347	K.TKTIKETTSEWELLNDMK.A	2167.1	0.00223	3	1	46.28	0.000738	GRMZM2G399073_P02/GRMZM2G399073_P03	4.87
	20120827_WJ_B,4387	K.VAQDNESEELKQTAR.L	1717.84	0.00197	2	1	117.03	7.9e-11	GRMZM2G399073_P02/GRMZM2G399073_P03	4.41
	20120827_WJ_B,3270	R.DKVAQDNESEELK.Q ! R.DKVAQDNESEELK.H	1504.71	0.0028	2	1	58.72	2.99e-05	GRMZM2G399073_P02/GRMZM2G399073_P03 ! GRMZM2G141931_P01/GRMZM2G141931_P02/GRMZM2G141931_P04	4.18
	20120827_WJ_B,4414	R.DKVAQDNESEELKQTAR.L	1960.96	0.00135	3	1	56.92	6.25e-05	GRMZM2G399073_P02/GRMZM2G399073_P03	4.51
	20120827_WJ_B,4430	R.DKVAQDNESEELKQTAR.L	1960.96	0.00487	2	1	124.12	1.19e-11	GRMZM2G399073_P02/GRMZM2G399073_P03	4.51
	20120827_WJ_B,15127	R.ELISNASDALDKIR.F	1544.83	-0.00143	3	1	70.96	2.82e-06	GRMZM2G399073_P02/GRMZM2G399073_P03/GRMZM5G833699_P01/GRMZM2G110574_P01/GRMZM2G110574_P02/GRMZM2G304364_P01/GRMZM2G063988_P01/GRMZM2G063988_P02/GRMZM2G141931_P01/GRMZM2G141931_P03	4.56
	20120827_WJ_B,19008	R.GIGMTKEDLINNLGTIAK.S	1888.02	0.00427	2	1	57.82	4.64e-05	GRMZM2G399073_P02/GRMZM2G399073_P03	6.07
	20120827_WJ_B,3815	R.HPIIKELR.D	1005.62	2e-05	2	1	35.25	0.00097	GRMZM2G399073_P02/GRMZM2G399073_P03/GRMZM2G141931_P01/GRMZM2G141931_P02/GRMZM2G141931_P04	8.76
	20120827_WJ_B,5228	R.KALDMIR.K	846.487	0.00083	2	1	35.74	0.00868	GRMZM2G399073_P02/GRMZM2G399073_P03/GRMZM2G141931_P01/GRMZM2G141931_P02/GRMZM2G141931_P03/GRMZM2G141931_P04	8.75
	20120827_WJ_B,5928	R.LHDTPCVVVTSK.Y	1355.7	-0.00026	3	1	36.23	0.0081	GRMZM2G399073_P02/GRMZM2G399073_P03/GRMZM2G141931_P01/GRMZM2G141931_P02/GRMZM2G141931_P04	6.73
	20120827_WJ_B,5947	R.LHDTPCVVVTSK.Y	1355.7	-0.00014	2	1	38.3	0.00504	GRMZM2G399073_P02/GRMZM2G399073_P03/GRMZM2G141931_P01/GRMZM2G141931_P02/GRMZM2G141931_P04	6.73
	20120827_WJ_B,3178	R.SPKEVTDEEYSK.F	1411.66	0.00338	2	1	50.29	0.00016	GRMZM2G399073_P02/GRMZM2G399073_P03/GRMZM2G141931_P01/GRMZM2G141931_P03/GRMZM2G141931_P04	4.41
	20120827_WJ_B,13504	R.SPKEVTDEEYSKFYHSLAK.D	2258.1	0.00294	4	1	48.43	0.000539	GRMZM2G399073_P02/GRMZM2G399073_P03/GRMZM2G141931_P01/GRMZM2G141931_P03/GRMZM2G141931_P04	5.51
	20120827_WJ_B,6529	R.VLEINPR.H	840.494	-0.00017	2	1	50.67	0.000154	GRMZM2G399073_P02/GRMZM2G399073_P03/GRMZM2G141931_P01/GRMZM2G141931_P02/GRMZM2G141931_P04	5.97
	20120827_WJ_B,11482	R.VLEINPRHPIIKELR.D	1827.1	-0.00071	4	1	27.23	0.00577	GRMZM2G399073_P02/GRMZM2G399073_P03/GRMZM2G141931_P01/GRMZM2G141931_P02/GRMZM2G141931_P04	8.72
$31-1	GRMZM2G104017_P02 seq=translation; coord=6:41187787..41190730:-1; parent_transcript=GRMZM2G104017_T02; parent_gene=GRMZM2G104017	39	26	0.6923	41725.2	5.24
$31-2	GRMZM2G104017_P01 seq=translation; coord=6:41187750..41190730:-1; parent_transcript=GRMZM2G104017_T01; parent_gene=GRMZM2G104017	39	26	0.7016	40893.5	5.28
$31-3	GRMZM2G067985_P12 seq=translation; coord=8:134529314..134532338:1; parent_transcript=GRMZM2G067985_T12; parent_gene=GRMZM2G067985	39	26	0.6923	41725.2	5.24
$31-4	GRMZM2G067985_P13 seq=translation; coord=8:134529314..134532337:1; parent_transcript=GRMZM2G067985_T13; parent_gene=GRMZM2G067985	39	26	0.6905	41685.4	5.3
$31-5	GRMZM2G067985_P15 seq=translation; coord=8:134529353..134532428:1; parent_transcript=GRMZM2G067985_T15; parent_gene=GRMZM2G067985	39	26	0.6923	41725.2	5.24
$31-6	GRMZM2G104017_P03 seq=translation; coord=6:41187649..41190517:-1; parent_transcript=GRMZM2G104017_T03; parent_gene=GRMZM2G104017	39	26	0.6923	41725.2	5.24
$31-7	GRMZM2G110378_P03 seq=translation; coord=6:41236442..41239320:-1; parent_transcript=GRMZM2G110378_T03; parent_gene=GRMZM2G110378	39	26	0.7092	40590.1	5.21
$31-8	GRMZM2G110378_P04 seq=translation; coord=6:41236494..41239316:-1; parent_transcript=GRMZM2G110378_T04; parent_gene=GRMZM2G110378	39	26	0.6923	41725.2	5.24
$31-9	GRMZM2G110378_P05 seq=translation; coord=6:41236752..41239103:-1; parent_transcript=GRMZM2G110378_T05; parent_gene=GRMZM2G110378	39	26	0.6923	41725.2	5.24
$31-10	GRMZM2G104017_P04 seq=translation; coord=6:41187649..41190516:-1; parent_transcript=GRMZM2G104017_T04; parent_gene=GRMZM2G104017	39	26	0.6923	41725.2	5.24
$31-11	GRMZM2G110378_P01 seq=translation; coord=6:41236360..41239234:-1; parent_transcript=GRMZM2G110378_T01; parent_gene=GRMZM2G110378	39	26	0.6923	41725.2	5.24
$31-12	GRMZM2G110378_P02 seq=translation; coord=6:41236434..41239320:-1; parent_transcript=GRMZM2G110378_T02; parent_gene=GRMZM2G110378	39	26	0.6923	41725.2	5.24
$31-13	GRMZM2G067985_P06 seq=translation; coord=8:134521637..134531903:1; parent_transcript=GRMZM2G067985_T06; parent_gene=GRMZM2G067985	39	26	0.607	47472.7	5.36
$31-14	GRMZM2G067985_P04 seq=translation; coord=8:134521573..134531903:1; parent_transcript=GRMZM2G067985_T04; parent_gene=GRMZM2G067985	39	26	0.607	47472.7	5.36
$31-15	GRMZM2G067985_P05 seq=translation; coord=8:134521573..134523825:1; parent_transcript=GRMZM2G067985_T05; parent_gene=GRMZM2G067985	39	26	0.607	47472.7	5.36
$31-16	GRMZM2G067985_P09 seq=translation; coord=8:134526764..134531903:1; parent_transcript=GRMZM2G067985_T09; parent_gene=GRMZM2G067985	39	26	0.6923	41725.2	5.24
$31-17	GRMZM2G067985_P10 seq=translation; coord=8:134529140..134532339:1; parent_transcript=GRMZM2G067985_T10; parent_gene=GRMZM2G067985	39	26	0.6923	41725.2	5.24
$31-18	GRMZM2G067985_P11 seq=translation; coord=8:134529314..134532428:1; parent_transcript=GRMZM2G067985_T11; parent_gene=GRMZM2G067985	39	26	0.6905	41685.4	5.3
	20120827_WJ_B,4417	K.AGFAGDDAPR.A ! K.AGFAGDDAPR.V	976.448	0.00336	2	1	70.21	1.61e-06	GRMZM2G152328_P01/GRMZM2G152328_P02/GRMZM2G084769_P01/GRMZM5G837595_P01/GRMZM2G017847_P01/GRMZM2G030169_P01/GRMZM2G030169_P02/GRMZM2G030169_P03/GRMZM2G053299_P01/GRMZM2G478779_P02/GRMZM2G478779_P04/GRMZM2G082484_P01/GRMZM2G047055_P01/GRMZM2G047055_P02/GRMZM2G047055_P03/GRMZM2G126190_P01/GRMZM2G126190_P02/GRMZM2G126190_P03/GRMZM5G878615_P01/GRMZM5G878615_P06/GRMZM2G126010_P01/GRMZM2G126010_P02/GRM…	4.21
	20120827_WJ_B,24012	K.CDVDIRKDLYGNIVLSGGSTMFPGIADR.M	3069.51	0.00838	3	1	70.16	2.64e-06	GRMZM2G030169_P01/GRMZM2G030169_P02/GRMZM2G030169_P03/GRMZM2G082484_P01/GRMZM2G458609_P01/GRMZM2G067985_P04/GRMZM2G067985_P05/GRMZM2G067985_P06/GRMZM2G067985_P08/GRMZM2G067985_P09/GRMZM2G067985_P10/GRMZM2G067985_P11/GRMZM2G067985_P12/GRMZM2G067985_P13/GRMZM2G067985_P15/GRMZM2G104017_P01/GRMZM2G104017_P02/GRMZM2G104017_P03/GRMZM2G104017_P04/GRMZM2G110378_P01/GRMZM2G110378_P02/GRMZM2G110378_P03/GRM…	4.58
	20120827_WJ_B,2839	K.DAYVGDEAQSKR.G	1338.63	-3e-05	3	1	53.54	9.18e-05	GRMZM2G152328_P01/GRMZM2G152328_P02/GRMZM2G084769_P01/GRMZM2G030169_P01/GRMZM2G030169_P02/GRMZM2G030169_P03/GRMZM2G053299_P01/GRMZM2G478779_P01/GRMZM2G478779_P02/GRMZM2G478779_P04/GRMZM2G082484_P01/GRMZM2G047055_P01/GRMZM2G047055_P02/GRMZM2G047055_P03/GRMZM2G126190_P01/GRMZM2G126190_P02/GRMZM2G126190_P03/GRMZM2G320797_P03/GRMZM2G067985_P01/GRMZM2G067985_P02/GRMZM2G067985_P03/GRMZM2G067985_P04/GRM…	4.56
	20120827_WJ_B,25866	K.DLYGNIVLSGGSTMFPGIADR.M	2183.08	-0.00919	2	1	69.64	3.8e-06	GRMZM2G030169_P01/GRMZM2G030169_P02/GRMZM2G030169_P03/GRMZM2G082484_P01/GRMZM2G458609_P01/GRMZM2G067985_P04/GRMZM2G067985_P05/GRMZM2G067985_P06/GRMZM2G067985_P08/GRMZM2G067985_P09/GRMZM2G067985_P10/GRMZM2G067985_P11/GRMZM2G067985_P12/GRMZM2G067985_P13/GRMZM2G067985_P15/GRMZM2G104017_P01/GRMZM2G104017_P02/GRMZM2G104017_P03/GRMZM2G104017_P04/GRMZM2G110378_P01/GRMZM2G110378_P02/GRMZM2G110378_P03/GRM…	4.21
	20120827_WJ_B,9532	K.EITSLAPSSMK.V ! K.EITSLAPSSMK.I	1163.6	0.0007	2	1	52.55	0.000243	GRMZM2G126010_P01/GRMZM2G126010_P02/GRMZM2G126010_P03 ! GRMZM2G458609_P01/GRMZM2G067985_P04/GRMZM2G067985_P05/GRMZM2G067985_P06/GRMZM2G067985_P08/GRMZM2G067985_P09/GRMZM2G067985_P10/GRMZM2G067985_P11/GRMZM2G067985_P12/GRMZM2G067985_P13/GRMZM2G067985_P15/GRMZM2G104017_P01/GRMZM2G104017_P02/GRMZM2G104017_P03/GRMZM2G104017_P04/GRMZM2G110378_P01/GRMZM2G110378_P02/GRMZM2G110378_P03/GRMZM2G110378_P04/G…	6.1
	20120827_WJ_B,3396	K.IKVVAPPERK.Y	1136.71	0.00025	2	1	33.19	0.00173	GRMZM2G152328_P01/GRMZM2G152328_P02/GRMZM2G030169_P01/GRMZM2G030169_P02/GRMZM2G030169_P03/GRMZM2G053299_P01/GRMZM2G082484_P01/GRMZM2G047055_P01/GRMZM2G047055_P02/GRMZM2G047055_P03/GRMZM2G047055_P04/GRMZM2G126190_P01/GRMZM2G126190_P02/GRMZM2G126190_P03/GRMZM2G458609_P01/GRMZM2G067985_P04/GRMZM2G067985_P05/GRMZM2G067985_P06/GRMZM2G067985_P08/GRMZM2G067985_P09/GRMZM2G067985_P10/GRMZM2G067985_P11/GRM…	9.99
	20120827_WJ_B,10191	K.IWHHTFYNELR.V	1515.75	0.0013	3	1	34.23	0.0109	GRMZM2G152328_P01/GRMZM2G152328_P02/GRMZM2G084769_P01/GRMZM5G837595_P01/GRMZM2G030169_P01/GRMZM2G030169_P02/GRMZM2G030169_P03/GRMZM2G053299_P01/GRMZM2G478779_P01/GRMZM2G478779_P02/GRMZM2G478779_P04/GRMZM2G082484_P01/GRMZM2G047055_P01/GRMZM2G047055_P02/GRMZM2G047055_P03/GRMZM2G126190_P01/GRMZM2G126190_P02/GRMZM2G126190_P03/GRMZM2G320797_P03/GRMZM2G126010_P01/GRMZM2G126010_P02/GRMZM2G126010_P03/GRM…	6.92
	20120827_WJ_B,21607	K.LAYIALDYEQELETAK.N	1869.95	-0.00134	2	1	56.91	7.05e-05	GRMZM2G067985_P04/GRMZM2G067985_P05/GRMZM2G067985_P06/GRMZM2G067985_P08/GRMZM2G067985_P09/GRMZM2G067985_P10/GRMZM2G067985_P11/GRMZM2G067985_P12/GRMZM2G067985_P13/GRMZM2G067985_P15/GRMZM2G104017_P01/GRMZM2G104017_P02/GRMZM2G104017_P03/GRMZM2G104017_P04/GRMZM2G110378_P01/GRMZM2G110378_P02/GRMZM2G110378_P03/GRMZM2G110378_P04/GRMZM2G110378_P05	4
	20120827_WJ_B,19530	K.SYELPDGQVITIGAER.F	1747.89	-0.00083	2	1	102.74	2.05e-09	GRMZM2G152328_P01/GRMZM2G152328_P02/GRMZM2G030169_P01/GRMZM2G030169_P02/GRMZM2G030169_P03/GRMZM2G053299_P01/GRMZM2G082484_P01/GRMZM2G047055_P01/GRMZM2G047055_P02/GRMZM2G047055_P03/GRMZM2G047055_P04/GRMZM2G126190_P01/GRMZM2G126190_P02/GRMZM2G126190_P03/GRMZM2G320797_P01/GRMZM2G320797_P02/GRMZM2G320797_P03/GRMZM2G458609_P01/GRMZM2G067985_P04/GRMZM2G067985_P05/GRMZM2G067985_P06/GRMZM2G067985_P08/GRM…	4.14
	20120827_WJ_B,20176	K.SYELPDGQVITIGAERFR.C	2051.06	7e-05	3	1	29.07	0.0461	GRMZM2G152328_P01/GRMZM2G152328_P02/GRMZM2G030169_P01/GRMZM2G030169_P02/GRMZM2G030169_P03/GRMZM2G053299_P01/GRMZM2G082484_P01/GRMZM2G047055_P01/GRMZM2G047055_P02/GRMZM2G047055_P03/GRMZM2G047055_P04/GRMZM2G126190_P01/GRMZM2G126190_P02/GRMZM2G126190_P03/GRMZM2G320797_P01/GRMZM2G320797_P02/GRMZM2G320797_P03/GRMZM2G458609_P01/GRMZM2G067985_P04/GRMZM2G067985_P05/GRMZM2G067985_P06/GRMZM2G067985_P08/GRM…	4.68
	20120827_WJ_B,1730	K.VVAPPERK.Y	895.536	0.00044	2	1	32.17	0.00604	GRMZM2G130520_P01/GRMZM2G152328_P01/GRMZM2G152328_P02/GRMZM2G030169_P01/GRMZM2G030169_P02/GRMZM2G030169_P03/GRMZM2G053299_P01/GRMZM2G082484_P01/GRMZM2G047055_P01/GRMZM2G047055_P02/GRMZM2G047055_P03/GRMZM2G047055_P04/GRMZM2G126190_P01/GRMZM2G126190_P02/GRMZM2G126190_P03/GRMZM2G320797_P01/GRMZM2G320797_P02/GRMZM2G320797_P03/GRMZM2G407517_P01/GRMZM2G458609_P01/GRMZM2G067985_P04/GRMZM2G067985_P05/GRM…	8.72
	20120827_WJ_B,16441	K.YPIEHGIVSNWDDMEK.I	1932.88	0.00577	3	1	43.86	0.000643	GRMZM2G152328_P01/GRMZM2G152328_P02/GRMZM2G084769_P01/GRMZM2G030169_P01/GRMZM2G030169_P02/GRMZM2G030169_P03/GRMZM2G478779_P01/GRMZM2G478779_P02/GRMZM2G478779_P04/GRMZM2G082484_P01/GRMZM2G047055_P01/GRMZM2G047055_P02/GRMZM2G047055_P03/GRMZM2G126190_P01/GRMZM2G126190_P02/GRMZM2G126190_P03/GRMZM2G067985_P01/GRMZM2G067985_P02/GRMZM2G067985_P03/GRMZM2G067985_P04/GRMZM2G067985_P05/GRMZM2G067985_P06/GRM…	4.31
	20120827_WJ_B,11267	R.AVFPSIVGRPR.H	1198.71	5e-05	3	1	31.42	0.0171	GRMZM2G152328_P01/GRMZM2G152328_P02/GRMZM2G084769_P01/GRMZM5G837595_P01/GRMZM2G017847_P01/GRMZM2G030169_P01/GRMZM2G030169_P02/GRMZM2G030169_P03/GRMZM2G053299_P01/GRMZM2G478779_P01/GRMZM2G478779_P02/GRMZM2G478779_P04/GRMZM2G082484_P01/GRMZM2G047055_P01/GRMZM2G047055_P02/GRMZM2G047055_P03/GRMZM2G126190_P01/GRMZM2G126190_P02/GRMZM2G126190_P03/GRMZM5G878615_P01/GRMZM5G878615_P06/GRMZM2G126010_P01/GRM…	12
	20120827_WJ_B,25256	R.CPEVLFQPSMIGMEAAGIHETTYNSIMK.C	3154.47	-0.01126	3	1	49.21	0.000249	GRMZM2G458609_P01/GRMZM2G067985_P04/GRMZM2G067985_P05/GRMZM2G067985_P06/GRMZM2G067985_P08/GRMZM2G067985_P09/GRMZM2G067985_P10/GRMZM2G067985_P11/GRMZM2G067985_P12/GRMZM2G067985_P13/GRMZM2G067985_P15/GRMZM2G104017_P01/GRMZM2G104017_P02/GRMZM2G104017_P03/GRMZM2G104017_P04/GRMZM2G110378_P01/GRMZM2G110378_P02/GRMZM2G110378_P03/GRMZM2G110378_P04/GRMZM2G110378_P05	4.75
	20120827_WJ_B,2676	R.EIVRDIKEK.L	1129.66	-0.00161	2	1	41.92	0.00189	GRMZM2G030169_P01/GRMZM2G030169_P02/GRMZM2G030169_P03/GRMZM2G053299_P01/GRMZM2G082484_P01/GRMZM2G126190_P01/GRMZM2G126190_P02/GRMZM2G126190_P03/GRMZM2G320797_P01/GRMZM2G320797_P02/GRMZM2G320797_P03/GRMZM2G126010_P01/GRMZM2G126010_P02/GRMZM2G126010_P03/GRMZM2G407517_P01/GRMZM2G067985_P04/GRMZM2G067985_P05/GRMZM2G067985_P06/GRMZM2G067985_P08/GRMZM2G067985_P09/GRMZM2G067985_P10/GRMZM2G067985_P11/GRM…	6.28
	20120827_WJ_B,23513	R.FRCPEVLFQPSMIGM*EAAGIHETTYNSIMK.C	3473.64	0.00626	4	1	30.9	0.0135	GRMZM2G458609_P01/GRMZM2G067985_P04/GRMZM2G067985_P05/GRMZM2G067985_P06/GRMZM2G067985_P08/GRMZM2G067985_P09/GRMZM2G067985_P10/GRMZM2G067985_P11/GRMZM2G067985_P12/GRMZM2G067985_P13/GRMZM2G067985_P15/GRMZM2G104017_P01/GRMZM2G104017_P02/GRMZM2G104017_P03/GRMZM2G104017_P04/GRMZM2G110378_P01/GRMZM2G110378_P02/GRMZM2G110378_P03/GRMZM2G110378_P04/GRMZM2G110378_P05	5.5	15.994915 Oxidation (M)
	20120827_WJ_B,22098	R.GILTLKYPIEHGIVSNWDDMEK.I	2558.3	0.00096	3	1	44.97	0.000906	GRMZM2G152328_P01/GRMZM2G152328_P02/GRMZM2G084769_P01/GRMZM2G030169_P01/GRMZM2G030169_P02/GRMZM2G030169_P03/GRMZM2G478779_P01/GRMZM2G478779_P02/GRMZM2G478779_P04/GRMZM2G082484_P01/GRMZM2G047055_P01/GRMZM2G047055_P02/GRMZM2G047055_P03/GRMZM2G126190_P01/GRMZM2G126190_P02/GRMZM2G126190_P03/GRMZM2G067985_P01/GRMZM2G067985_P02/GRMZM2G067985_P03/GRMZM2G067985_P04/GRMZM2G067985_P05/GRMZM2G067985_P06/GRM…	4.75
	20120827_WJ_B,7422	R.GYSFTTSAER.E	1118.51	0.00095	2	1	40.84	0.00111	GRMZM2G067985_P04/GRMZM2G067985_P05/GRMZM2G067985_P06/GRMZM2G067985_P08/GRMZM2G067985_P09/GRMZM2G067985_P10/GRMZM2G067985_P11/GRMZM2G067985_P12/GRMZM2G067985_P13/GRMZM2G067985_P15/GRMZM2G006765_P02/GRMZM2G104017_P01/GRMZM2G104017_P02/GRMZM2G104017_P03/GRMZM2G104017_P04/GRMZM2G110378_P01/GRMZM2G110378_P02/GRMZM2G110378_P03/GRMZM2G110378_P04/GRMZM2G110378_P05	6
	20120827_WJ_B,1501	R.HTGVM*VGM*GQK.D	1176.55	0.00069	2	1	34.94	0.00643	GRMZM2G152328_P01/GRMZM2G152328_P02/GRMZM2G084769_P01/GRMZM2G030169_P01/GRMZM2G030169_P02/GRMZM2G030169_P03/GRMZM2G053299_P01/GRMZM2G478779_P01/GRMZM2G478779_P02/GRMZM2G478779_P04/GRMZM2G082484_P01/GRMZM2G047055_P01/GRMZM2G047055_P02/GRMZM2G047055_P03/GRMZM2G126190_P01/GRMZM2G126190_P02/GRMZM2G126190_P03/GRMZM2G126010_P01/GRMZM2G126010_P02/GRMZM2G126010_P03/GRMZM2G067985_P01/GRMZM2G067985_P02/GRM…	8.76	15.994915 Oxidation (M)
	20120827_WJ_B,4879	R.HTGVM*VGM*GQKDAYVGDEAQSKR.G	2496.16	0.00765	3	1	41.02	0.00163	GRMZM2G152328_P01/GRMZM2G152328_P02/GRMZM2G084769_P01/GRMZM2G030169_P01/GRMZM2G030169_P02/GRMZM2G030169_P03/GRMZM2G053299_P01/GRMZM2G478779_P01/GRMZM2G478779_P02/GRMZM2G478779_P04/GRMZM2G082484_P01/GRMZM2G047055_P01/GRMZM2G047055_P02/GRMZM2G047055_P03/GRMZM2G126190_P01/GRMZM2G126190_P02/GRMZM2G126190_P03/GRMZM2G067985_P01/GRMZM2G067985_P02/GRMZM2G067985_P03/GRMZM2G067985_P04/GRMZM2G067985_P05/GRM…	6.75	15.994915 Oxidation (M)
	20120827_WJ_B,3049	R.HTGVM*VGMGQK.D	1160.56	0.00097	2	1	60.71	1.95e-05	GRMZM2G152328_P01/GRMZM2G152328_P02/GRMZM2G084769_P01/GRMZM2G030169_P01/GRMZM2G030169_P02/GRMZM2G030169_P03/GRMZM2G053299_P01/GRMZM2G478779_P01/GRMZM2G478779_P02/GRMZM2G478779_P04/GRMZM2G082484_P01/GRMZM2G047055_P01/GRMZM2G047055_P02/GRMZM2G047055_P03/GRMZM2G126190_P01/GRMZM2G126190_P02/GRMZM2G126190_P03/GRMZM2G126010_P01/GRMZM2G126010_P02/GRMZM2G126010_P03/GRMZM2G067985_P01/GRMZM2G067985_P02/GRM…	8.76	15.994915 Oxidation (M)
	20120827_WJ_B,7293	R.HTGVM*VGMGQKDAYVGDEAQSK.R	2324.06	0.01112	3	1	79.82	1.77e-07	GRMZM2G152328_P01/GRMZM2G152328_P02/GRMZM2G084769_P01/GRMZM2G030169_P01/GRMZM2G030169_P02/GRMZM2G030169_P03/GRMZM2G053299_P01/GRMZM2G478779_P01/GRMZM2G478779_P02/GRMZM2G478779_P04/GRMZM2G082484_P01/GRMZM2G047055_P01/GRMZM2G047055_P02/GRMZM2G047055_P03/GRMZM2G126190_P01/GRMZM2G126190_P02/GRMZM2G126190_P03/GRMZM2G067985_P01/GRMZM2G067985_P02/GRMZM2G067985_P03/GRMZM2G067985_P04/GRMZM2G067985_P05/GRM…	5.38	15.994915 Oxidation (M)
	20120827_WJ_B,6573	R.HTGVM*VGMGQKDAYVGDEAQSKR.G	2480.17	0.0043	4	1	69.74	2.29e-06	GRMZM2G152328_P01/GRMZM2G152328_P02/GRMZM2G084769_P01/GRMZM2G030169_P01/GRMZM2G030169_P02/GRMZM2G030169_P03/GRMZM2G053299_P01/GRMZM2G478779_P01/GRMZM2G478779_P02/GRMZM2G478779_P04/GRMZM2G082484_P01/GRMZM2G047055_P01/GRMZM2G047055_P02/GRMZM2G047055_P03/GRMZM2G126190_P01/GRMZM2G126190_P02/GRMZM2G126190_P03/GRMZM2G067985_P01/GRMZM2G067985_P02/GRMZM2G067985_P03/GRMZM2G067985_P04/GRMZM2G067985_P05/GRM…	6.75	15.994915 Oxidation (M)
	20120827_WJ_B,2125	R.HTGVMVGM*GQK.D	1160.56	0.00037	2	1	53.28	0.000107	GRMZM2G152328_P01/GRMZM2G152328_P02/GRMZM2G084769_P01/GRMZM2G030169_P01/GRMZM2G030169_P02/GRMZM2G030169_P03/GRMZM2G053299_P01/GRMZM2G478779_P01/GRMZM2G478779_P02/GRMZM2G478779_P04/GRMZM2G082484_P01/GRMZM2G047055_P01/GRMZM2G047055_P02/GRMZM2G047055_P03/GRMZM2G126190_P01/GRMZM2G126190_P02/GRMZM2G126190_P03/GRMZM2G126010_P01/GRMZM2G126010_P02/GRMZM2G126010_P03/GRMZM2G067985_P01/GRMZM2G067985_P02/GRM…	8.76	15.994915 Oxidation (M)
	20120827_WJ_B,6349	R.HTGVMVGM*GQKDAYVGDEAQSK.R	2324.06	-0.00238	3	1	80.15	1.74e-07	GRMZM2G152328_P01/GRMZM2G152328_P02/GRMZM2G084769_P01/GRMZM2G030169_P01/GRMZM2G030169_P02/GRMZM2G030169_P03/GRMZM2G053299_P01/GRMZM2G478779_P01/GRMZM2G478779_P02/GRMZM2G478779_P04/GRMZM2G082484_P01/GRMZM2G047055_P01/GRMZM2G047055_P02/GRMZM2G047055_P03/GRMZM2G126190_P01/GRMZM2G126190_P02/GRMZM2G126190_P03/GRMZM2G067985_P01/GRMZM2G067985_P02/GRMZM2G067985_P03/GRMZM2G067985_P04/GRMZM2G067985_P05/GRM…	5.38	15.994915 Oxidation (M)
	20120827_WJ_B,6549	R.HTGVMVGM*GQKDAYVGDEAQSKR.G ! R.HTGVM*VGMGQKDAYVGDEAQSKR.G	2480.17	-0.01287	3	1	54.15	9.54e-05	GRMZM2G152328_P01/GRMZM2G152328_P02/GRMZM2G084769_P01/GRMZM2G030169_P01/GRMZM2G030169_P02/GRMZM2G030169_P03/GRMZM2G053299_P01/GRMZM2G478779_P01/GRMZM2G478779_P02/GRMZM2G478779_P04/GRMZM2G082484_P01/GRMZM2G047055_P01/GRMZM2G047055_P02/GRMZM2G047055_P03/GRMZM2G126190_P01/GRMZM2G126190_P02/GRMZM2G126190_P03/GRMZM2G067985_P01/GRMZM2G067985_P02/GRMZM2G067985_P03/GRMZM2G067985_P04/GRMZM2G067985_P05/GRM…	6.75	15.994915 Oxidation (M)
	20120827_WJ_B,4341	R.HTGVMVGMGQK.D	1144.56	0.00105	2	1	62.43	1.41e-05	GRMZM2G152328_P01/GRMZM2G152328_P02/GRMZM2G084769_P01/GRMZM2G030169_P01/GRMZM2G030169_P02/GRMZM2G030169_P03/GRMZM2G053299_P01/GRMZM2G478779_P01/GRMZM2G478779_P02/GRMZM2G478779_P04/GRMZM2G082484_P01/GRMZM2G047055_P01/GRMZM2G047055_P02/GRMZM2G047055_P03/GRMZM2G126190_P01/GRMZM2G126190_P02/GRMZM2G126190_P03/GRMZM2G126010_P01/GRMZM2G126010_P02/GRMZM2G126010_P03/GRMZM2G067985_P01/GRMZM2G067985_P02/GRM…	8.76
	20120827_WJ_B,8629	R.HTGVMVGMGQKDAYVGDEAQSK.R	2308.07	0.00171	3	1	59.84	2.24e-05	GRMZM2G152328_P01/GRMZM2G152328_P02/GRMZM2G084769_P01/GRMZM2G030169_P01/GRMZM2G030169_P02/GRMZM2G030169_P03/GRMZM2G053299_P01/GRMZM2G478779_P01/GRMZM2G478779_P02/GRMZM2G478779_P04/GRMZM2G082484_P01/GRMZM2G047055_P01/GRMZM2G047055_P02/GRMZM2G047055_P03/GRMZM2G126190_P01/GRMZM2G126190_P02/GRMZM2G126190_P03/GRMZM2G067985_P01/GRMZM2G067985_P02/GRMZM2G067985_P03/GRMZM2G067985_P04/GRMZM2G067985_P05/GRM…	5.38
	20120827_WJ_B,7677	R.HTGVMVGMGQKDAYVGDEAQSKR.G	2464.17	-0.00541	4	1	72.12	1.71e-06	GRMZM2G152328_P01/GRMZM2G152328_P02/GRMZM2G084769_P01/GRMZM2G030169_P01/GRMZM2G030169_P02/GRMZM2G030169_P03/GRMZM2G053299_P01/GRMZM2G478779_P01/GRMZM2G478779_P02/GRMZM2G478779_P04/GRMZM2G082484_P01/GRMZM2G047055_P01/GRMZM2G047055_P02/GRMZM2G047055_P03/GRMZM2G126190_P01/GRMZM2G126190_P02/GRMZM2G126190_P03/GRMZM2G067985_P01/GRMZM2G067985_P02/GRMZM2G067985_P03/GRMZM2G067985_P04/GRMZM2G067985_P05/GRM…	6.75
	20120827_WJ_B,7695	R.HTGVMVGMGQKDAYVGDEAQSKR.G	2464.17	0.00231	3	1	64.99	7.99e-06	GRMZM2G152328_P01/GRMZM2G152328_P02/GRMZM2G084769_P01/GRMZM2G030169_P01/GRMZM2G030169_P02/GRMZM2G030169_P03/GRMZM2G053299_P01/GRMZM2G478779_P01/GRMZM2G478779_P02/GRMZM2G478779_P04/GRMZM2G082484_P01/GRMZM2G047055_P01/GRMZM2G047055_P02/GRMZM2G047055_P03/GRMZM2G126190_P01/GRMZM2G126190_P02/GRMZM2G126190_P03/GRMZM2G067985_P01/GRMZM2G067985_P02/GRMZM2G067985_P03/GRMZM2G067985_P04/GRMZM2G067985_P05/GRM…	6.75
	20120827_WJ_B,10052	R.MSKEITSLAPSSMK.V ! R.MSKEITSLAPSSMK.I	1509.77	0.00176	2	1	69.92	3.62e-06	GRMZM2G126010_P01/GRMZM2G126010_P02/GRMZM2G126010_P03 ! GRMZM2G458609_P01/GRMZM2G067985_P04/GRMZM2G067985_P05/GRMZM2G067985_P06/GRMZM2G067985_P08/GRMZM2G067985_P09/GRMZM2G067985_P10/GRMZM2G067985_P11/GRMZM2G067985_P12/GRMZM2G067985_P13/GRMZM2G067985_P15/GRMZM2G104017_P01/GRMZM2G104017_P02/GRMZM2G104017_P03/GRMZM2G104017_P04/GRMZM2G110378_P01/GRMZM2G110378_P02/GRMZM2G110378_P03/GRMZM2G110378_P04/G…	8.35
	20120827_WJ_B,10059	R.MSKEITSLAPSSMK.V ! R.MSKEITSLAPSSMK.I	1509.77	0.00014	3	1	47.09	0.000704	GRMZM2G126010_P01/GRMZM2G126010_P02/GRMZM2G126010_P03 ! GRMZM2G458609_P01/GRMZM2G067985_P04/GRMZM2G067985_P05/GRMZM2G067985_P06/GRMZM2G067985_P08/GRMZM2G067985_P09/GRMZM2G067985_P10/GRMZM2G067985_P11/GRMZM2G067985_P12/GRMZM2G067985_P13/GRMZM2G067985_P15/GRMZM2G104017_P01/GRMZM2G104017_P02/GRMZM2G104017_P03/GRMZM2G104017_P04/GRMZM2G110378_P01/GRMZM2G110378_P02/GRMZM2G110378_P03/GRMZM2G110378_P04/G…	8.35
	20120827_WJ_B,11575	R.MSKEITSLAPSSMKIK.V	1750.94	0.00406	3	1	28.39	0.0419	GRMZM2G458609_P01/GRMZM2G067985_P04/GRMZM2G067985_P05/GRMZM2G067985_P06/GRMZM2G067985_P08/GRMZM2G067985_P09/GRMZM2G067985_P10/GRMZM2G067985_P11/GRMZM2G067985_P12/GRMZM2G067985_P13/GRMZM2G067985_P15/GRMZM2G104017_P01/GRMZM2G104017_P02/GRMZM2G104017_P03/GRMZM2G104017_P04/GRMZM2G110378_P01/GRMZM2G110378_P02/GRMZM2G110378_P03/GRMZM2G110378_P04/GRMZM2G110378_P05	9.7
	20120827_WJ_B,22390	R.TTGIVLDSGDGVSHTVPIYEGYALPHAILR.L	3151.64	0.00568	4	1	30.11	0.0166	GRMZM2G152328_P01/GRMZM2G152328_P02/GRMZM2G030169_P01/GRMZM2G030169_P02/GRMZM2G030169_P03/GRMZM2G082484_P01/GRMZM2G047055_P01/GRMZM2G047055_P02/GRMZM2G047055_P03/GRMZM2G126190_P01/GRMZM2G126190_P02/GRMZM2G126190_P03/GRMZM2G067985_P04/GRMZM2G067985_P05/GRMZM2G067985_P06/GRMZM2G067985_P09/GRMZM2G067985_P10/GRMZM2G067985_P11/GRMZM2G067985_P12/GRMZM2G067985_P13/GRMZM2G067985_P15/GRMZM2G006765_P02/GRM…	5.2
	20120827_WJ_B,22394	R.TTGIVLDSGDGVSHTVPIYEGYALPHAILR.L	3151.64	-0.01519	3	1	26.64	0.0315	GRMZM2G152328_P01/GRMZM2G152328_P02/GRMZM2G030169_P01/GRMZM2G030169_P02/GRMZM2G030169_P03/GRMZM2G082484_P01/GRMZM2G047055_P01/GRMZM2G047055_P02/GRMZM2G047055_P03/GRMZM2G126190_P01/GRMZM2G126190_P02/GRMZM2G126190_P03/GRMZM2G067985_P04/GRMZM2G067985_P05/GRMZM2G067985_P06/GRMZM2G067985_P09/GRMZM2G067985_P10/GRMZM2G067985_P11/GRMZM2G067985_P12/GRMZM2G067985_P13/GRMZM2G067985_P15/GRMZM2G006765_P02/GRM…	5.2
	20120827_WJ_B,14052	R.VAPEEHPVLLTEAPLNPK.A	1954.06	0.00123	3	1	32.37	0.0122	GRMZM2G152328_P01/GRMZM2G152328_P02/GRMZM2G030169_P01/GRMZM2G030169_P02/GRMZM2G030169_P03/GRMZM2G053299_P01/GRMZM2G478779_P01/GRMZM2G478779_P02/GRMZM2G478779_P04/GRMZM2G082484_P01/GRMZM2G047055_P01/GRMZM2G047055_P02/GRMZM2G047055_P03/GRMZM2G126190_P01/GRMZM2G126190_P02/GRMZM2G126190_P03/GRMZM2G067985_P01/GRMZM2G067985_P02/GRMZM2G067985_P03/GRMZM2G067985_P04/GRMZM2G067985_P05/GRMZM2G067985_P06/GRM…	4.75
	20120827_WJ_B,14079	R.VAPEEHPVLLTEAPLNPK.A	1954.06	0.00185	2	1	56.36	4.95e-05	GRMZM2G152328_P01/GRMZM2G152328_P02/GRMZM2G030169_P01/GRMZM2G030169_P02/GRMZM2G030169_P03/GRMZM2G053299_P01/GRMZM2G478779_P01/GRMZM2G478779_P02/GRMZM2G478779_P04/GRMZM2G082484_P01/GRMZM2G047055_P01/GRMZM2G047055_P02/GRMZM2G047055_P03/GRMZM2G126190_P01/GRMZM2G126190_P02/GRMZM2G126190_P03/GRMZM2G067985_P01/GRMZM2G067985_P02/GRMZM2G067985_P03/GRMZM2G067985_P04/GRMZM2G067985_P05/GRMZM2G067985_P06/GRM…	4.75
	20120827_WJ_B,12451	R.VAPEEHPVLLTEAPLNPKANR.E	2295.25	0.00374	4	1	29.1	0.0227	GRMZM2G152328_P01/GRMZM2G152328_P02/GRMZM2G030169_P01/GRMZM2G030169_P02/GRMZM2G030169_P03/GRMZM2G053299_P01/GRMZM2G478779_P01/GRMZM2G478779_P02/GRMZM2G478779_P04/GRMZM2G082484_P01/GRMZM2G047055_P01/GRMZM2G047055_P02/GRMZM2G047055_P03/GRMZM2G126190_P01/GRMZM2G126190_P02/GRMZM2G126190_P03/GRMZM2G067985_P01/GRMZM2G067985_P02/GRMZM2G067985_P03/GRMZM2G067985_P04/GRMZM2G067985_P05/GRMZM2G067985_P06/GRM…	5.5
	20120827_WJ_B,12473	R.VAPEEHPVLLTEAPLNPKANR.E	2295.25	-0.00194	3	1	44.48	0.000585	GRMZM2G152328_P01/GRMZM2G152328_P02/GRMZM2G030169_P01/GRMZM2G030169_P02/GRMZM2G030169_P03/GRMZM2G053299_P01/GRMZM2G478779_P01/GRMZM2G478779_P02/GRMZM2G478779_P04/GRMZM2G082484_P01/GRMZM2G047055_P01/GRMZM2G047055_P02/GRMZM2G047055_P03/GRMZM2G126190_P01/GRMZM2G126190_P02/GRMZM2G126190_P03/GRMZM2G067985_P01/GRMZM2G067985_P02/GRMZM2G067985_P03/GRMZM2G067985_P04/GRMZM2G067985_P05/GRMZM2G067985_P06/GRM…	5.5
$32-1	GRMZM2G144081_P02 seq=translation; coord=5:112928095..112930204:-1; parent_transcript=GRMZM2G144081_T02; parent_gene=GRMZM2G144081	34	26	0.4533	46145.8	9.39
$32-2	GRMZM2G144081_P01 seq=translation; coord=5:112928080..112930204:-1; parent_transcript=GRMZM2G144081_T01; parent_gene=GRMZM2G144081	34	26	0.4439	47023.9	9.39
	20120827_WJ_B,7072	K.AIEHFTYDTAK.K	1295.63	0.00131	2	1	38.19	0.00415	GRMZM2G144081_P01/GRMZM2G144081_P02	5.32
	20120827_WJ_B,3732	K.EGAGGLYR.G	822.41	0.0001	2	1	59.64	3.56e-05	GRMZM2G144081_P01/GRMZM2G144081_P02	6.1
	20120827_WJ_B,6486	K.GGGSKKQQQLGDLSLR.K	1671.91	0.0026	3	1	49.17	0.000365	GRMZM2G144081_P01/GRMZM2G144081_P02	9.99
	20120827_WJ_B,6526	K.GGGSKKQQQLGDLSLR.K	1671.91	0.00232	2	1	66.25	7.15e-06	GRMZM2G144081_P01/GRMZM2G144081_P02	9.99
	20120827_WJ_B,2680	K.IANPHLR.R	820.479	-0.00095	2	1	30.8	0.0133	GRMZM2G144081_P01/GRMZM2G144081_P02	9.76
	20120827_WJ_B,8929	K.ILRDEGPSELYR.G	1447.75	-0.00041	3	1	50.49	0.000318	GRMZM2G144081_P01/GRMZM2G144081_P02	4.68
	20120827_WJ_B,8994	K.ILRDEGPSELYR.G	1447.75	0.00241	2	1	56.15	9.43e-05	GRMZM2G144081_P01/GRMZM2G144081_P02	4.68
	20120827_WJ_B,5892	K.ILVDKEDEEEEDEAGGGEDDKK.K	2449.07	0.00383	4	1	31.36	0.00494	GRMZM2G144081_P01/GRMZM2G144081_P02	3.85
	20120827_WJ_B,5895	K.ILVDKEDEEEEDEAGGGEDDKK.K	2449.07	0.00296	3	1	44.93	0.000219	GRMZM2G144081_P01/GRMZM2G144081_P02	3.85
	20120827_WJ_B,8378	K.KQQQLGDLSLR.K	1285.72	0.00133	2	1	66.35	7.07e-06	GRMZM2G144081_P01/GRMZM2G144081_P02	8.75
	20120827_WJ_B,5903	K.KQQQLGDLSLRK.V	1413.82	-0.00053	3	1	40.17	0.00181	GRMZM2G144081_P01/GRMZM2G144081_P02	9.99
	20120827_WJ_B,5930	K.KQQQLGDLSLRK.V	1413.82	-0.00091	2	1	65.05	6e-06	GRMZM2G144081_P01/GRMZM2G144081_P02	9.99
	20120827_WJ_B,22151	K.LMPAAGIAFMCYEACK.K	1832.82	0.00466	2	1	48.56	0.000134	GRMZM2G144081_P01/GRMZM2G144081_P02	5.99
	20120827_WJ_B,19704	K.LMPAAGIAFMCYEACKK.I	1960.92	-0.00438	2	1	81.36	1.66e-07	GRMZM2G144081_P01/GRMZM2G144081_P02	8.03
	20120827_WJ_B,11029	K.QQQLGDLSLR.K	1157.63	0.00038	2	1	50.71	0.000296	GRMZM2G144081_P01/GRMZM2G144081_P02	5.84
	20120827_WJ_B,7778	K.QQQLGDLSLRK.V	1285.72	-7e-05	2	1	48.83	0.000374	GRMZM2G144081_P01/GRMZM2G144081_P02	8.75
	20120827_WJ_B,17389	K.TRVTIEKDVYDNVAHAFVK.I	2205.17	0.00247	4	1	45.12	0.00076	GRMZM2G144081_P01/GRMZM2G144081_P02	6.42
	20120827_WJ_B,3308	K.VVRAADNCDIAR.Q	1359.68	-0.00018	2	1	46.13	0.000666	GRMZM2G144081_P01/GRMZM2G144081_P02	5.93
	20120827_WJ_B,2181	R.AADNCDIAR.Q	1005.44	8e-05	2	1	70.16	9.2e-07	GRMZM2G144081_P01/GRMZM2G144081_P02	4.21
	20120827_WJ_B,27012	R.GLTPSLIGVVPYAACNFYAYETLKR.L	2803.45	-0.00082	3	1	48.74	0.000307	GRMZM2G144081_P01/GRMZM2G144081_P02	8.15
	20120827_WJ_B,8945	R.LVSGAIAGAVSR.T	1100.64	0.0001	2	1	58.19	3.79e-05	GRMZM2G144081_P01/GRMZM2G144081_P02/GRMZM2G174738_P01/GRMZM2G174738_P02	9.75
	20120827_WJ_B,16202	R.QLGAAVPGQQAAWEAEEEAAK.R	2154.05	0.00162	2	1	63.77	1.23e-05	GRMZM2G144081_P01/GRMZM2G144081_P02	4.09
	20120827_WJ_B,15317	R.QLGAAVPGQQAAWEAEEEAAKR.R	2310.15	0.0006	3	1	52.04	0.000187	GRMZM2G144081_P01/GRMZM2G144081_P02	4.49
	20120827_WJ_B,15379	R.QLGAAVPGQQAAWEAEEEAAKR.R	2310.15	-0.00908	2	1	47.16	0.000538	GRMZM2G144081_P01/GRMZM2G144081_P02	4.49
	20120827_WJ_B,14305	R.QLGAAVPGQQAAWEAEEEAAKRR.K	2466.25	0.00418	4	1	40.16	0.00275	GRMZM2G144081_P01/GRMZM2G144081_P02	4.95
	20120827_WJ_B,14320	R.QLGAAVPGQQAAWEAEEEAAKRR.K	2466.25	0.0027	3	1	39.17	0.00347	GRMZM2G144081_P01/GRMZM2G144081_P02	4.95
	20120827_WJ_B,7850	R.RLVSGAIAGAVSR.T	1256.74	0.00101	2	1	55.25	5.97e-05	GRMZM2G144081_P01/GRMZM2G144081_P02/GRMZM2G174738_P01/GRMZM2G174738_P02	12
	20120827_WJ_B,7859	R.RLVSGAIAGAVSR.T	1256.74	0.00078	3	1	30.75	0.0168	GRMZM2G144081_P01/GRMZM2G144081_P02/GRMZM2G174738_P01/GRMZM2G174738_P02	12
	20120827_WJ_B,9664	R.VAPSKAIEHFTYDTAK.K	1777.91	0.00126	3	1	52.08	0.000205	GRMZM2G144081_P01/GRMZM2G144081_P02	6.72
	20120827_WJ_B,8256	R.VAPSKAIEHFTYDTAKK.F	1906.01	0.00149	4	1	31.56	0.019	GRMZM2G144081_P01/GRMZM2G144081_P02	8.41
	20120827_WJ_B,3847	R.VKIANPHLR.R	1047.64	0.00022	2	1	44.58	0.000195	GRMZM2G144081_P01/GRMZM2G144081_P02	11
	20120827_WJ_B,2914	R.VKIANPHLRR.L	1203.74	-0.0004	3	1	25.46	0.0137	GRMZM2G144081_P01/GRMZM2G144081_P02	12.01
	20120827_WJ_B,2935	R.VKIANPHLRR.L	1203.74	0.00133	2	1	33.54	0.00254	GRMZM2G144081_P01/GRMZM2G144081_P02	12.01
	20120827_WJ_B,18656	R.VTIEKDVYDNVAHAFVK.I	1948.02	0.00413	2	1	49.51	0.000392	GRMZM2G144081_P01/GRMZM2G144081_P02	5.38
$33-1	GRMZM2G102183_P02 seq=translation; coord=2:36317292..36319766:1; parent_transcript=GRMZM2G102183_T02; parent_gene=GRMZM2G102183	33	26	0.4633	61843.4	6.25
	20120827_WJ_B,1130	K.GRYAEAGR.I	879.443	0.00019	2	1	40.32	0.00274	GRMZM2G102183_P01/GRMZM2G102183_P02/GRMZM2G102183_P03	8.75
	20120827_WJ_B,8993	K.MVINALNSGAK.V	1117.6	-0.00015	2	1	50.9	0.000377	GRMZM2G102183_P02/GRMZM2G102183_P03	8.5
	20120827_WJ_B,29374	K.VFMADFEDALSPTWENLMHGQVNLR.D	2920.38	0.01161	3	1	47.71	0.000313	GRMZM2G102183_P02/GRMZM2G102183_P03	4.31
	20120827_WJ_B,4397	R.AAVRYAMEQR.R	1194.6	0.00284	2	1	37.45	0.00608	GRMZM2G102183_P02/GRMZM2G102183_P03	8.79
	20120827_WJ_B,13932	R.AGHDGTWAAHPGLIPAIR.E	1839.96	0.0023	4	1	38.87	0.00407	GRMZM2G102183_P01/GRMZM2G102183_P02/GRMZM2G102183_P03	6.96
	20120827_WJ_B,13966	R.AGHDGTWAAHPGLIPAIR.E	1839.96	0.00342	3	1	46.31	0.000743	GRMZM2G102183_P01/GRMZM2G102183_P02/GRMZM2G102183_P03	6.96
	20120827_WJ_B,7291	R.ATPELLAR.V	870.504	-1e-05	2	1	50.63	0.000135	GRMZM2G102183_P01/GRMZM2G102183_P02/GRMZM2G102183_P03	6.05
	20120827_WJ_B,20179	R.DALDFVAGLQR.E	1204.63	0.00114	2	1	66.7	7.63e-06	GRMZM2G102183_P02/GRMZM2G102183_P03	4.21
	20120827_WJ_B,26027	R.DALDFVAGLQREFR.A	1636.84	0.00065	2	1	31.07	0.0258	GRMZM2G102183_P02/GRMZM2G102183_P03	4.56
	20120827_WJ_B,11997	R.EFAGILTR.D	906.504	0.00081	2	1	43.19	0.00138	GRMZM2G102183_P02/GRMZM2G102183_P03	6.1
	20120827_WJ_B,14547	R.EGDWTCAPVPPAVADR.T	1740.8	0.00048	2	1	34.78	0.00615	GRMZM2G102183_P02/GRMZM2G102183_P03	4.03
	20120827_WJ_B,18859	R.EGDWTCAPVPPAVADRTVEITGPAEPR.K	2891.4	0.008	3	1	34.47	0.00711	GRMZM2G102183_P02/GRMZM2G102183_P03	4.18
	20120827_WJ_B,15474	R.EVFEGHLGGRPNQIGDAAGHEGASVNEEDLIQPPR.G	3695.78	0.0015	4	1	47.55	0.000357	GRMZM2G102183_P01/GRMZM2G102183_P02/GRMZM2G102183_P03	4.48
	20120827_WJ_B,11819	R.FDPATTLVR.E	1019.55	0.00031	2	1	48.19	0.000461	GRMZM2G102183_P02/GRMZM2G102183_P03	5.84
	20120827_WJ_B,3324	R.GRTYELNDR.T	1123.55	0.00071	2	1	47.44	0.000585	GRMZM2G102183_P01/GRMZM2G102183_P02/GRMZM2G102183_P03	6.07
	20120827_WJ_B,13007	R.GRYDREFAGILTR.D	1553.82	0.00043	3	1	34.88	0.0111	GRMZM2G102183_P02/GRMZM2G102183_P03	8.74
	20120827_WJ_B,6804	R.HGAALDAGGVEVR.A	1251.64	-0.0089	2	1	50.8	0.000349	GRMZM2G102183_P01/GRMZM2G102183_P02/GRMZM2G102183_P03	5.32
	20120827_WJ_B,6826	R.HGAALDAGGVEVR.A	1251.64	-2e-05	3	1	74.5	1.38e-06	GRMZM2G102183_P01/GRMZM2G102183_P02/GRMZM2G102183_P03	5.32
	20120827_WJ_B,4318	R.KM*VINALNSGAK.V	1261.69	0.00093	2	1	75.27	1.05e-06	GRMZM2G102183_P02/GRMZM2G102183_P03	10	15.994915 Oxidation (M)
	20120827_WJ_B,6754	R.KMVINALNSGAK.V	1245.7	-0.00062	3	1	32.42	0.019	GRMZM2G102183_P02/GRMZM2G102183_P03	10
	20120827_WJ_B,6793	R.KMVINALNSGAK.V	1245.7	0.00041	2	1	86.38	7.63e-08	GRMZM2G102183_P02/GRMZM2G102183_P03	10
	20120827_WJ_B,27716	R.QCTAPELDDFLTLDAYNLIVAHHPGASPCKL.-	3466.68	0.01201	4	1	40.59	0.00168	GRMZM2G102183_P01/GRMZM2G102183_P02	4.64
	20120827_WJ_B,7288	R.TVEITGPAEPR.K	1169.62	0.00075	2	1	42.74	0.00123	GRMZM2G102183_P02/GRMZM2G102183_P03	4.53
	20120827_WJ_B,5271	R.TVEITGPAEPRK.M	1297.71	0.00258	3	1	38.89	0.00349	GRMZM2G102183_P02/GRMZM2G102183_P03	5.81
	20120827_WJ_B,4308	R.TYELNDR.T	910.426	0.00014	2	1	33.11	0.0102	GRMZM2G102183_P01/GRMZM2G102183_P02/GRMZM2G102183_P03	4.37
	20120827_WJ_B,6882	R.VEAEVGPDRFR.K	1274.65	0.00102	3	1	35.05	0.012	GRMZM2G102183_P01/GRMZM2G102183_P02/GRMZM2G102183_P03	4.68
	20120827_WJ_B,6884	R.VEAEVGPDRFR.K	1274.65	0.00025	2	1	48.02	0.000569	GRMZM2G102183_P01/GRMZM2G102183_P02/GRMZM2G102183_P03	4.68
	20120827_WJ_B,1739	R.VVEEEM*AR.V	978.456	0.00253	2	1	42.63	0.000879	GRMZM2G102183_P01/GRMZM2G102183_P02/GRMZM2G102183_P03	4.25	15.994915 Oxidation (M)
	20120827_WJ_B,3634	R.VVEEEMAR.V	962.461	0.00121	2	1	46.94	0.000486	GRMZM2G102183_P01/GRMZM2G102183_P02/GRMZM2G102183_P03	4.25
	20120827_WJ_B,6815	R.YDAGELPR.F	920.447	8e-05	2	1	43.8	0.00161	GRMZM2G102183_P02/GRMZM2G102183_P03	4.37
	20120827_WJ_B,18927	R.YDAGELPRFDPATTLVR.E	1920.98	0.00707	2	1	28.45	0.0487	GRMZM2G102183_P02/GRMZM2G102183_P03	4.56
	20120827_WJ_B,13022	R.YDREFAGILTR.D	1340.7	0.00278	2	1	28.65	0.0385	GRMZM2G102183_P02/GRMZM2G102183_P03	6.07
	20120827_WJ_B,13030	R.YDREFAGILTR.D	1340.7	0.00056	3	1	35.53	0.00791	GRMZM2G102183_P02/GRMZM2G102183_P03	6.07
$34-1	GRMZM2G110201_P01 seq=translation; coord=5:31131578..31135872:-1; parent_transcript=GRMZM2G110201_T01; parent_gene=GRMZM2G110201	33	26	0.5705	48145.1	8.69
	20120827_WJ_B,9644	K.AAAAAAAGKFKEEIVPVHTK.I	2009.12	0.00082	4	1	32.93	0.00553	GRMZM2G110201_P01/GRMZM2G110201_P02/GRMZM2G110201_P03	8.55
	20120827_WJ_B,9654	K.AAAAAAAGKFKEEIVPVHTK.I	2009.12	0.00105	3	1	43.16	0.00056	GRMZM2G110201_P01/GRMZM2G110201_P02/GRMZM2G110201_P03	8.55
	20120827_WJ_B,23664	K.ALVDKTKLDPSEVGDIVVGTVLAPGSQR.A	2864.57	-0.00417	3	1	50.88	5.68e-05	GRMZM2G110201_P01	4.68
	20120827_WJ_B,17264	K.DGSTTAGNASQVSDGAGAVLLMR.R	2178.05	-0.00158	2	1	112.65	1.46e-10	GRMZM2G110201_P01/GRMZM2G110201_P02/GRMZM2G110201_P03/GRMZM2G110201_P04	4.21
	20120827_WJ_B,15036	K.DGSTTAGNASQVSDGAGAVLLMRR.D	2334.15	0.003	3	1	58.15	5.48e-05	GRMZM2G110201_P01/GRMZM2G110201_P02/GRMZM2G110201_P03/GRMZM2G110201_P04	5.96
	20120827_WJ_B,6584	K.FKEEIVPVHTK.I	1326.74	0.00128	2	1	47.56	0.000431	GRMZM2G110201_P01/GRMZM2G110201_P02/GRMZM2G110201_P03	6.76
	20120827_WJ_B,20076	K.GLPVLGVFR.T	957.588	-0.0011	2	1	58.32	2.97e-05	GRMZM2G110201_P01/GRMZM2G110201_P02/GRMZM2G110201_P03/GRMZM2G110201_P04	9.75
	20120827_WJ_B,9874	K.IVISADDGIR.V	1058.58	0.00132	2	1	51.9	0.00022	GRMZM2G110201_P01/GRMZM2G110201_P02/GRMZM2G110201_P03/GRMZM2G110201_P04	4.21
	20120827_WJ_B,16272	K.KGLPVLGVFR.T	1085.68	0.00146	2	1	52.23	4.31e-05	GRMZM2G110201_P01/GRMZM2G110201_P02/GRMZM2G110201_P03/GRMZM2G110201_P04	11
	20120827_WJ_B,7884	K.KIVISADDGIR.V	1186.68	0.00027	2	1	62.54	1.87e-05	GRMZM2G110201_P01/GRMZM2G110201_P02/GRMZM2G110201_P03/GRMZM2G110201_P04	5.96
	20120827_WJ_B,15056	K.LKLDPAKVNVNGGAMALGHPLGATGAR.C	2628.44	0.00246	4	1	80.01	1.21e-07	GRMZM2G110201_P01/GRMZM2G110201_P02/GRMZM2G110201_P03/GRMZM2G110201_P04	9.99
	20120827_WJ_B,15703	K.LKPAFSKDGSTTAGNASQVSDGAGAVLLMR.R	2949.51	0.00567	4	1	32.52	0.0123	GRMZM2G110201_P01/GRMZM2G110201_P02/GRMZM2G110201_P03/GRMZM2G110201_P04	8.59
	20120827_WJ_B,15728	K.LKPAFSKDGSTTAGNASQVSDGAGAVLLMR.R	2949.51	-0.01001	3	1	52.99	0.000104	GRMZM2G110201_P01/GRMZM2G110201_P02/GRMZM2G110201_P03/GRMZM2G110201_P04	8.59
	20120827_WJ_B,23124	K.RGGFKDTFAEDLLVPVFK.A	2039.1	-0.0024	3	1	38.63	0.00267	GRMZM2G110201_P01	6.12
	20120827_WJ_B,7764	K.TGEEKKIVISADDGIR.V	1730.93	0.00183	3	1	64.89	1.1e-05	GRMZM2G110201_P01/GRMZM2G110201_P02/GRMZM2G110201_P03/GRMZM2G110201_P04	4.78
	20120827_WJ_B,8784	K.VELFSQAR.D	949.51	0.00062	2	1	48.35	0.000506	GRMZM2G110201_P01/GRMZM2G110201_P02/GRMZM2G110201_P03	5.97
	20120827_WJ_B,14471	K.VSLDGQANPKVELFSQAR.D	1959.03	0.00095	3	1	64.44	1.13e-05	GRMZM2G110201_P01/GRMZM2G110201_P02/GRMZM2G110201_P03	6.04
	20120827_WJ_B,14065	R.CVSTLLNEMK.R	1194.59	0.00077	2	1	49.89	0.000271	GRMZM2G110201_P01/GRMZM2G110201_P02/GRMZM2G110201_P03/GRMZM2G110201_P04	5.99
	20120827_WJ_B,11976	R.CVSTLLNEMKR.R	1350.69	-0.00045	3	1	53.43	0.000159	GRMZM2G110201_P01/GRMZM2G110201_P02/GRMZM2G110201_P03/GRMZM2G110201_P04	8.22
	20120827_WJ_B,19719	R.DCLLPM*GLTSENVAHRFGITR.L	2403.19	0.00459	4	1	28.45	0.0368	GRMZM2G110201_P01/GRMZM2G110201_P02/GRMZM2G110201_P03	6.74	15.994915 Oxidation (M)
	20120827_WJ_B,16535	R.DCLLPMGLTSENVAHR.F	1812.87	0.00038	2	1	93.98	1.19e-08	GRMZM2G110201_P01/GRMZM2G110201_P02/GRMZM2G110201_P03	5.32
	20120827_WJ_B,16538	R.DCLLPMGLTSENVAHR.F	1812.87	0.00256	3	1	64.8	1.03e-05	GRMZM2G110201_P01/GRMZM2G110201_P02/GRMZM2G110201_P03	5.32
	20120827_WJ_B,21882	R.DCLLPMGLTSENVAHRFGITR.L	2387.2	-0.00073	4	1	45.86	0.000725	GRMZM2G110201_P01/GRMZM2G110201_P02/GRMZM2G110201_P03	6.74
	20120827_WJ_B,21884	R.DCLLPMGLTSENVAHRFGITR.L	2387.2	0.0044	3	1	30.18	0.0276	GRMZM2G110201_P01/GRMZM2G110201_P02/GRMZM2G110201_P03	6.74
	20120827_WJ_B,11533	R.FGITRLEQDQAAVESHR.K	1956.99	0.00225	3	1	49.34	0.000418	GRMZM2G110201_P01/GRMZM2G110201_P02/GRMZM2G110201_P03	5.45
	20120827_WJ_B,7156	R.GDGVDELTNAR.G	1146.54	0.00083	2	1	51.52	0.000112	GRMZM2G110201_P01/GRMZM2G110201_P02/GRMZM2G110201_P03/GRMZM2G110201_P04	4.03
	20120827_WJ_B,8533	R.GISTHNWLSK.D	1142.6	0.00075	2	1	35.73	0.00524	GRMZM2G110201_P01/GRMZM2G110201_P02/GRMZM2G110201_P03/GRMZM2G110201_P04	8.76
	20120827_WJ_B,3030	R.LEQDQAAVESHR.K	1382.67	-0.00126	2	1	86.38	6.03e-08	GRMZM2G110201_P01/GRMZM2G110201_P02/GRMZM2G110201_P03	4.65
	20120827_WJ_B,3048	R.LEQDQAAVESHR.K	1382.67	-0.00019	3	1	56.75	5.38e-05	GRMZM2G110201_P01/GRMZM2G110201_P02/GRMZM2G110201_P03	4.65
	20120827_WJ_B,2097	R.LEQDQAAVESHRK.A	1510.76	0.00107	3	1	49.01	0.000467	GRMZM2G110201_P01/GRMZM2G110201_P02/GRMZM2G110201_P03	5.45
	20120827_WJ_B,2099	R.LEQDQAAVESHRK.A	1510.76	0.00089	2	1	74.57	1.3e-06	GRMZM2G110201_P01/GRMZM2G110201_P02/GRMZM2G110201_P03	5.45
	20120827_WJ_B,19498	R.MAALYAGFPDTVPLKTVNR.Q ! -.MAALYAGFPDTVPLKTVNR.Q	2064.09	-0.0028	3	1	56.25	6.72e-05	GRMZM2G110201_P01 ! GRMZM2G110201_P03	8.34
	20120827_WJ_B,10918	R.VDTSLAVLSK.L	1032.59	-0.00018	2	1	63.87	1.32e-05	GRMZM2G110201_P01/GRMZM2G110201_P02/GRMZM2G110201_P03/GRMZM2G110201_P04	5.81
$35-1	GRMZM2G366532_P02 seq=translation; coord=9:139510670..139514018:1; parent_transcript=GRMZM2G366532_T02; parent_gene=GRMZM2G366532	37	25	0.243	86167.9	6.63
$35-2	GRMZM2G366532_P01 seq=translation; coord=9:139511132..139514364:1; parent_transcript=GRMZM2G366532_T01; parent_gene=GRMZM2G366532	37	25	0.2914	71501.2	5.22
	20120827_WJ_B,6895	K.ATAGDTHLGGEDFDNR.M ! K.ATAGDTHLGGEDFDNR.L	1675.73	0.00123	3	1	30.88	0.00596	GRMZM2G056039_P01/GRMZM2G310431_P01/GRMZM5G802801_P01/AC209784.3_FGP007/GRMZM2G340251_P01/GRMZM2G340251_P02/GRMZM2G340251_P03/GRMZM2G340251_P04 ! GRMZM2G428391_P01/GRMZM2G428391_P02/GRMZM2G366532_P01/GRMZM2G366532_P02	4.22
	20120827_WJ_B,6906	K.ATAGDTHLGGEDFDNR.M ! K.ATAGDTHLGGEDFDNR.L	1675.73	-0.00284	2	1	86.48	1.54e-08	GRMZM2G056039_P01/GRMZM2G310431_P01/GRMZM5G802801_P01/AC209784.3_FGP007/GRMZM2G340251_P01/GRMZM2G340251_P02/GRMZM2G340251_P03/GRMZM2G340251_P04 ! GRMZM2G428391_P01/GRMZM2G428391_P02/GRMZM2G366532_P01/GRMZM2G366532_P02	4.22
	20120827_WJ_B,22470	K.EQVFSTYSDNQPGVLIQVYEGER.T ! K.EQVFSTYSDNQPGVLIQVYEGER.A	2658.27	0.00605	3	1	26.98	0.0482	GRMZM2G056039_P01/GRMZM2G366532_P01/GRMZM2G366532_P02/GRMZM2G340251_P01/GRMZM2G340251_P02/GRMZM2G340251_P03/GRMZM2G340251_P04 ! GRMZM2G428391_P01/GRMZM2G428391_P02/GRMZM2G310431_P01/GRMZM5G802801_P01/AC209784.3_FGP007	4
	20120827_WJ_B,1963	K.IASKLPADDKK.K	1185.68	-0.00079	2	1	60.06	2.96e-05	GRMZM2G366532_P01/GRMZM2G366532_P02/GRMZM2G340251_P01/GRMZM2G340251_P02/GRMZM2G340251_P03/GRMZM2G340251_P04	8.5
	20120827_WJ_B,3073	K.ITITNDK.G	804.446	2e-05	2	1	42.08	0.00277	GRMZM2G056039_P01/GRMZM2G428391_P01/GRMZM2G428391_P02/GRMZM2G310431_P01/GRMZM5G802801_P01/AC211252.4_FGP001/GRMZM2G366532_P01/GRMZM2G366532_P02/AC209784.3_FGP007/GRMZM2G340251_P01/GRMZM2G340251_P02/GRMZM2G340251_P03/GRMZM2G340251_P04	5.84
	20120827_WJ_B,2378	K.ITITNDKGR.L	1017.57	0.0002	2	1	51.76	0.000291	GRMZM2G056039_P01/GRMZM2G428391_P01/GRMZM2G428391_P02/GRMZM2G310431_P01/GRMZM5G802801_P01/AC211252.4_FGP001/GRMZM2G366532_P01/GRMZM2G366532_P02/AC209784.3_FGP007/GRMZM2G340251_P01/GRMZM2G340251_P02/GRMZM2G340251_P03/GRMZM2G340251_P04	8.75
	20120827_WJ_B,1356	K.MVQEAEK.Y ! R.MVQEAEK.Y	834.403	3e-05	2	1	33.51	0.0142	GRMZM2G428391_P01/GRMZM2G428391_P02/GRMZM2G310431_P01/AC209784.3_FGP007 ! GRMZM2G366532_P01/GRMZM2G366532_P02	4.53
	20120827_WJ_B,13635	K.NALENYAYNMR.N ! R.NALENYAYNMR.N	1358.62	0.00158	2	1	46.43	0.000266	GRMZM2G310431_P01 ! GRMZM2G366532_P01/GRMZM2G366532_P02	6
	20120827_WJ_B,1889	K.NKITITNDKGR.L	1259.71	-0.00052	2	1	48.64	0.000432	GRMZM2G056039_P01/GRMZM2G428391_P01/GRMZM2G428391_P02/GRMZM2G310431_P01/GRMZM5G802801_P01/AC211252.4_FGP001/GRMZM2G366532_P01/GRMZM2G366532_P02/AC209784.3_FGP007/GRMZM2G340251_P01/GRMZM2G340251_P02/GRMZM2G340251_P03/GRMZM2G340251_P04	9.99
	20120827_WJ_B,1906	K.NKITITNDKGR.L	1259.71	5e-05	3	1	49.07	0.000391	GRMZM2G056039_P01/GRMZM2G428391_P01/GRMZM2G428391_P02/GRMZM2G310431_P01/GRMZM5G802801_P01/AC211252.4_FGP001/GRMZM2G366532_P01/GRMZM2G366532_P02/AC209784.3_FGP007/GRMZM2G340251_P01/GRMZM2G340251_P02/GRMZM2G340251_P03/GRMZM2G340251_P04	9.99
	20120827_WJ_B,8219	K.NQVAM*NPTNTVFDAKR.L	1821.89	0.00085	3	1	46.02	0.000855	GRMZM2G310431_P01/GRMZM5G802801_P01/GRMZM2G366532_P01/GRMZM2G366532_P02/AC209784.3_FGP007	8.75	15.994915 Oxidation (M)
	20120827_WJ_B,10874	K.NQVAMNPTNTVFDAKR.L	1805.9	0.00044	3	1	68.86	4.37e-06	GRMZM2G310431_P01/GRMZM5G802801_P01/GRMZM2G366532_P01/GRMZM2G366532_P02/AC209784.3_FGP007	8.75
	20120827_WJ_B,15919	R.ARFEELNM*DLFR.K	1556.75	0.00041	3	1	47.86	0.000453	GRMZM2G056039_P01/GRMZM2G428391_P01/GRMZM2G428391_P02/GRMZM2G106429_P01/GRMZM2G310431_P01/GRMZM5G802801_P01/GRMZM2G066902_P01/GRMZM2G366532_P01/GRMZM2G366532_P02/AC209784.3_FGP007/GRMZM2G340251_P01/GRMZM2G340251_P02/GRMZM2G340251_P03/GRMZM2G340251_P04	4.68	15.994915 Oxidation (M)
	20120827_WJ_B,13266	R.ARFEELNM*DLFRK.C	1684.85	-0.00043	3	1	54.81	0.000109	GRMZM2G056039_P01/GRMZM2G428391_P01/GRMZM2G428391_P02/GRMZM2G106429_P01/GRMZM2G310431_P01/GRMZM5G802801_P01/GRMZM2G066902_P01/GRMZM2G366532_P01/GRMZM2G366532_P02/AC209784.3_FGP007/GRMZM2G340251_P01/GRMZM2G340251_P02/GRMZM2G340251_P03/GRMZM2G340251_P04	6.23	15.994915 Oxidation (M)
	20120827_WJ_B,19690	R.ARFEELNMDLFR.K	1540.76	-0.00061	3	1	51.58	0.000197	GRMZM2G056039_P01/GRMZM2G428391_P01/GRMZM2G428391_P02/GRMZM2G106429_P01/GRMZM2G310431_P01/GRMZM5G802801_P01/GRMZM2G066902_P01/GRMZM2G366532_P01/GRMZM2G366532_P02/AC209784.3_FGP007/GRMZM2G340251_P01/GRMZM2G340251_P02/GRMZM2G340251_P03/GRMZM2G340251_P04	4.68
	20120827_WJ_B,19695	R.ARFEELNMDLFR.K	1540.76	0.00392	2	1	58.17	4.6e-05	GRMZM2G056039_P01/GRMZM2G428391_P01/GRMZM2G428391_P02/GRMZM2G106429_P01/GRMZM2G310431_P01/GRMZM5G802801_P01/GRMZM2G066902_P01/GRMZM2G366532_P01/GRMZM2G366532_P02/AC209784.3_FGP007/GRMZM2G340251_P01/GRMZM2G340251_P02/GRMZM2G340251_P03/GRMZM2G340251_P04	4.68
	20120827_WJ_B,16696	R.ARFEELNMDLFRK.C	1668.85	0.00065	3	1	34.53	0.0111	GRMZM2G056039_P01/GRMZM2G428391_P01/GRMZM2G428391_P02/GRMZM2G106429_P01/GRMZM2G310431_P01/GRMZM5G802801_P01/GRMZM2G066902_P01/GRMZM2G366532_P01/GRMZM2G366532_P02/AC209784.3_FGP007/GRMZM2G340251_P01/GRMZM2G340251_P02/GRMZM2G340251_P03/GRMZM2G340251_P04	6.23
	20120827_WJ_B,16725	R.ARFEELNMDLFRK.C	1668.85	3e-05	4	1	32.55	0.0174	GRMZM2G056039_P01/GRMZM2G428391_P01/GRMZM2G428391_P02/GRMZM2G106429_P01/GRMZM2G310431_P01/GRMZM5G802801_P01/GRMZM2G066902_P01/GRMZM2G366532_P01/GRMZM2G366532_P02/AC209784.3_FGP007/GRMZM2G340251_P01/GRMZM2G340251_P02/GRMZM2G340251_P03/GRMZM2G340251_P04	6.23
	20120827_WJ_B,21919	R.FEELNMDLFR.K	1313.62	0.0029	2	1	61.97	1.37e-05	GRMZM2G056039_P01/GRMZM2G428391_P01/GRMZM2G428391_P02/GRMZM2G106429_P01/GRMZM2G310431_P01/GRMZM5G802801_P01/GRMZM2G066902_P01/GRMZM2G366532_P01/GRMZM2G366532_P02/AC209784.3_FGP007/GRMZM2G340251_P01/GRMZM2G340251_P02/GRMZM2G340251_P03/GRMZM2G340251_P04	4.14
	20120827_WJ_B,18311	R.FEELNMDLFRK.C	1441.71	0.00054	3	1	34.58	0.00934	GRMZM2G056039_P01/GRMZM2G428391_P01/GRMZM2G428391_P02/GRMZM2G106429_P01/GRMZM2G310431_P01/GRMZM5G802801_P01/GRMZM2G066902_P01/GRMZM2G366532_P01/GRMZM2G366532_P02/AC209784.3_FGP007/GRMZM2G340251_P01/GRMZM2G340251_P02/GRMZM2G340251_P03/GRMZM2G340251_P04	4.68
	20120827_WJ_B,18530	R.IINEPTAAAIAYGLDK.K	1659.9	5e-05	2	1	63.21	1.58e-05	GRMZM2G114793_P01/GRMZM2G056039_P01/GRMZM2G428391_P01/GRMZM2G428391_P02/GRMZM2G415007_P01/GRMZM2G310431_P01/GRMZM5G802801_P01/AC199439.4_FGP005/GRMZM2G366532_P01/GRMZM2G366532_P02/GRMZM2G472031_P01/GRMZM2G161035_P01/AC209784.3_FGP007/GRMZM2G340251_P01/GRMZM2G340251_P02/GRMZM2G340251_P03/GRMZM2G340251_P04/GRMZM2G072712_P01/GRMZM2G326009_P01	4.37
	20120827_WJ_B,16299	R.IINEPTAAAIAYGLDKK.G ! R.IINEPTAAAIAYGLDKK.A ! R.IINEPTAAAIAYGLDKK.S	1787.99	0.00128	3	1	56.83	4.47e-05	GRMZM2G114793_P01/GRMZM2G415007_P01/AC199439.4_FGP005/GRMZM2G472031_P01/GRMZM2G161035_P01/GRMZM2G072712_P01/GRMZM2G326009_P01 ! GRMZM2G056039_P01/GRMZM2G310431_P01/GRMZM5G802801_P01/GRMZM2G366532_P01/GRMZM2G366532_P02/AC209784.3_FGP007/GRMZM2G340251_P01/GRMZM2G340251_P02/GRMZM2G340251_P03/GRMZM2G340251_P04 ! GRMZM2G428391_P01/GRMZM2G428391_P02	6.07
	20120827_WJ_B,16399	R.IINEPTAAAIAYGLDKK.G ! R.IINEPTAAAIAYGLDKK.A ! R.IINEPTAAAIAYGLDKK.S	1787.99	-0.003	2	1	74.38	7.59e-07	GRMZM2G114793_P01/GRMZM2G415007_P01/AC199439.4_FGP005/GRMZM2G472031_P01/GRMZM2G161035_P01/GRMZM2G072712_P01/GRMZM2G326009_P01 ! GRMZM2G056039_P01/GRMZM2G310431_P01/GRMZM5G802801_P01/GRMZM2G366532_P01/GRMZM2G366532_P02/AC209784.3_FGP007/GRMZM2G340251_P01/GRMZM2G340251_P02/GRMZM2G340251_P03/GRMZM2G340251_P04 ! GRMZM2G428391_P01/GRMZM2G428391_P02	6.07
	20120827_WJ_B,26624	R.IPKVQQLLQDFFNGKELCK.S	2305.24	0.00112	4	1	36.06	0.00489	GRMZM2G310431_P01/GRMZM5G802801_P01/GRMZM2G366532_P01/GRMZM2G366532_P02/AC209784.3_FGP007	8.18
	20120827_WJ_B,26694	R.IPKVQQLLQDFFNGKELCK.S	2305.24	0.00584	3	1	43.94	0.000836	GRMZM2G310431_P01/GRMZM5G802801_P01/GRMZM2G366532_P01/GRMZM2G366532_P02/AC209784.3_FGP007	8.18
	20120827_WJ_B,1724	R.KCMEPVEK.C	1020.49	0.00192	2	1	56.31	6.44e-05	GRMZM2G056039_P01/GRMZM2G428391_P01/GRMZM2G428391_P02/GRMZM2G310431_P01/GRMZM5G802801_P01/GRMZM2G366532_P01/GRMZM2G366532_P02/AC209784.3_FGP007/GRMZM2G340251_P01/GRMZM2G340251_P02/GRMZM2G340251_P03/GRMZM2G340251_P04	6.14
	20120827_WJ_B,15099	R.LIGDAAKNQVAMNPTNTVFDAK.R	2318.18	0.00774	3	1	44.37	0.00117	GRMZM2G310431_P01/GRMZM5G802801_P01/GRMZM2G366532_P01/GRMZM2G366532_P02/AC209784.3_FGP007	5.96
	20120827_WJ_B,13659	R.LIGDAAKNQVAMNPTNTVFDAKR.L	2474.28	0.00462	4	1	37.81	0.00442	GRMZM2G310431_P01/GRMZM5G802801_P01/GRMZM2G366532_P01/GRMZM2G366532_P02/AC209784.3_FGP007	8.59
	20120827_WJ_B,13682	R.LIGDAAKNQVAMNPTNTVFDAKR.L	2474.28	-0.00155	3	1	68.9	3.23e-06	GRMZM2G310431_P01/GRMZM5G802801_P01/GRMZM2G366532_P01/GRMZM2G366532_P02/AC209784.3_FGP007	8.59
	20120827_WJ_B,1433	R.NTTIPTKK.S ! R.NTTIPTKK.E	902.531	-0.00018	2	1	40.86	0.00231	GRMZM2G153815_P01/GRMZM2G365374_P01 ! GRMZM2G056039_P01/GRMZM2G428391_P01/GRMZM2G428391_P02/GRMZM2G310431_P01/GRMZM5G802801_P01/GRMZM2G366532_P01/GRMZM2G366532_P02/AC209784.3_FGP007/GRMZM2G340251_P01/GRMZM2G340251_P02/GRMZM2G340251_P03/GRMZM2G340251_P04	10
	20120827_WJ_B,19212	R.NTTIPTKKEQVFSTYSDNQPGVLIQVYEGER.T ! R.NTTIPTKKEQVFSTYSDNQPGVLIQVYEGER.A	3541.78	0.00314	4	1	31.67	0.0161	GRMZM2G056039_P01/GRMZM2G366532_P01/GRMZM2G366532_P02/GRMZM2G340251_P01/GRMZM2G340251_P02/GRMZM2G340251_P03/GRMZM2G340251_P04 ! GRMZM2G428391_P01/GRMZM2G428391_P02/GRMZM2G310431_P01/GRMZM5G802801_P01/AC209784.3_FGP007	4.87
	20120827_WJ_B,19266	R.NTTIPTKKEQVFSTYSDNQPGVLIQVYEGER.T ! R.NTTIPTKKEQVFSTYSDNQPGVLIQVYEGER.A	3541.78	-0.00374	3	1	64.39	8.42e-06	GRMZM2G056039_P01/GRMZM2G366532_P01/GRMZM2G366532_P02/GRMZM2G340251_P01/GRMZM2G340251_P02/GRMZM2G340251_P03/GRMZM2G340251_P04 ! GRMZM2G428391_P01/GRMZM2G428391_P02/GRMZM2G310431_P01/GRMZM5G802801_P01/AC209784.3_FGP007	4.87
	20120827_WJ_B,12397	R.TTPSYVAFTDTER.L	1487.7	-0.00245	2	1	76.32	3.86e-07	GRMZM5G802801_P01/GRMZM2G366532_P01/GRMZM2G366532_P02/AC209784.3_FGP007	4.37
	20120827_WJ_B,5446	R.VEIIANDQGNR.T	1228.63	9e-05	2	1	47.06	0.000636	GRMZM2G056039_P01/GRMZM2G428391_P01/GRMZM2G106429_P01/GRMZM2G310431_P01/GRMZM5G802801_P01/GRMZM2G366532_P01/GRMZM2G366532_P02/AC209784.3_FGP007/GRMZM2G340251_P01/GRMZM2G340251_P02/GRMZM2G340251_P03/GRMZM2G343937_P01	4.37
	20120827_WJ_B,21752	R.VQQLLQDFFNGK.E ! K.VQQLLQDFFNGK.E	1436.75	0.00192	2	1	62.93	1.7e-05	GRMZM2G056039_P01/GRMZM2G428391_P01/GRMZM2G428391_P02/GRMZM2G340251_P01/GRMZM2G340251_P02/GRMZM2G340251_P03 ! GRMZM2G310431_P01/GRMZM5G802801_P01/GRMZM2G366532_P01/GRMZM2G366532_P02/AC209784.3_FGP007	5.81
	20120827_WJ_B,21478	R.VQQLLQDFFNGKELCK.N ! R.VQQLLQDFFNGKELCK.S ! K.VQQLLQDFFNGKELCK.S	1967.01	0.00276	3	1	65.21	1.01e-05	GRMZM2G056039_P01/GRMZM2G340251_P01/GRMZM2G340251_P02/GRMZM2G340251_P03 ! GRMZM2G428391_P01/GRMZM2G428391_P02 ! GRMZM2G310431_P01/GRMZM5G802801_P01/GRMZM2G366532_P01/GRMZM2G366532_P02/AC209784.3_FGP007	6.03
	20120827_WJ_B,21514	R.VQQLLQDFFNGKELCK.N ! R.VQQLLQDFFNGKELCK.S ! K.VQQLLQDFFNGKELCK.S	1967.01	0.00578	2	1	53.53	0.000154	GRMZM2G056039_P01/GRMZM2G340251_P01/GRMZM2G340251_P02/GRMZM2G340251_P03 ! GRMZM2G428391_P01/GRMZM2G428391_P02 ! GRMZM2G310431_P01/GRMZM5G802801_P01/GRMZM2G366532_P01/GRMZM2G366532_P02/AC209784.3_FGP007	6.03
$36-1	GRMZM2G325118_P01 seq=translation; coord=4:201936215..201938145:1; parent_transcript=GRMZM2G325118_T01; parent_gene=GRMZM2G325118	33	25	0.5394	45995.9	6.68
	20120827_WJ_B,6683	K.QACEWQYGK.D	1169.5	0.00028	2	1	28.47	0.0127	GRMZM2G325118_P01	5.99
	20120827_WJ_B,7127	K.QACEWQYGKDTPR.K	1638.73	0.00756	3	1	48.12	0.00019	GRMZM2G325118_P01	6.06
	20120827_WJ_B,7147	K.QACEWQYGKDTPR.K	1638.73	0.00158	2	1	67.43	2.48e-06	GRMZM2G325118_P01	6.06
	20120827_WJ_B,1878	K.QQEEDAAADDDNSGR.C	1620.64	-0.00052	2	1	82.07	7.45e-09	GRMZM2G325118_P01	3.66
	20120827_WJ_B,814	K.SREREEEGGSGGR.R	1405.64	-9e-05	2	1	42.58	0.000707	GRMZM2G325118_P01	4.94
	20120827_WJ_B,818	K.SREREEEGGSGGR.R	1405.64	0.00078	3	1	52.37	7.21e-05	GRMZM2G325118_P01	4.94
	20120827_WJ_B,3006	R.CQQHSDWMKR.L	1375.6	0.00027	2	1	58.26	9.48e-06	GRMZM2G325118_P01	8.23
	20120827_WJ_B,1016	R.DRKEDLR.W	931.496	2e-05	2	1	31.08	0.0313	GRMZM2G325118_P01	6.12
	20120827_WJ_B,1427	R.DSNVDEDDSDRR.C	1422.57	4e-05	2	1	51.89	8.74e-06	GRMZM2G325118_P01	3.9
	20120827_WJ_B,2117	R.DYDKQQQCVR.D	1339.61	-0.0004	2	1	38.73	0.00145	GRMZM2G325118_P01	5.95
	20120827_WJ_B,294	R.EREEEGGSGGR.R	1162.51	0.00117	2	1	52.43	3.4e-05	GRMZM2G325118_P01	4.49
	20120827_WJ_B,6498	R.ERHQQADAGEDGDSGVDAYVSR.S	2362.03	0.00166	4	1	37.64	0.00127	GRMZM2G325118_P01	4.23
	20120827_WJ_B,1969	R.GEEEEDSGDRCPCEK.Q	1796.67	0.00204	2	1	60.82	3.31e-07	GRMZM2G325118_P01	4
	20120827_WJ_B,1230	R.GGSRDSNVDEDDSDRR.C	1779.75	0.00491	2	1	56.95	8.38e-06	GRMZM2G325118_P01	4.17
	20120827_WJ_B,1237	R.GGSRDSNVDEDDSDRR.C	1779.75	0.00099	3	1	46.27	0.0001	GRMZM2G325118_P01	4.17
	20120827_WJ_B,12359	R.GLAVDMEQEYGR.G	1367.63	0.00085	2	1	64.68	6.01e-06	GRMZM2G325118_P01	4.14
	20120827_WJ_B,7545	R.HEGQPWETQECMR.R	1687.7	0.00342	2	1	56.46	5.87e-06	GRMZM2G325118_P01	4.75
	20120827_WJ_B,5754	R.HHRGDWWER.Q	1278.59	0.00046	3	1	34.5	0.00632	GRMZM2G325118_P01	6.92
	20120827_WJ_B,7290	R.HQQADAGEDGDSGVDAYVSR.S	2076.89	0.00189	3	1	44.66	0.0002	GRMZM2G325118_P01	4.03
	20120827_WJ_B,7303	R.HQQADAGEDGDSGVDAYVSR.S	2076.89	-0.00598	2	1	115.44	1.84e-11	GRMZM2G325118_P01	4.03
	20120827_WJ_B,1339	R.KQQEDAAADDDENSDR.C	1806.74	0.00012	2	1	111.74	1.78e-11	GRMZM2G325118_P01	3.85
	20120827_WJ_B,1314	R.KQQEEDAAADDDNSGR.C	1748.73	0.00024	2	1	103.92	1.42e-10	GRMZM2G325118_P01	3.96
	20120827_WJ_B,1316	R.KQQEEDAAADDDNSGR.C	1748.73	0.00091	3	1	54.5	1.24e-05	GRMZM2G325118_P01	3.96
	20120827_WJ_B,1447	R.QEEGGARDDADDDASHGDR.C	2015.79	0.00251	3	1	50.18	5.76e-06	GRMZM2G325118_P01	3.98
	20120827_WJ_B,1841	R.QQCVQACER.R	1178.5	0.00238	2	1	47.22	0.000143	GRMZM2G325118_P01	5.99
	20120827_WJ_B,5147	R.QWCVQR.C	876.414	-0.00024	2	1	38.62	0.0023	GRMZM2G325118_P01	8.25
	20120827_WJ_B,1614	R.RGEEEEDSGDRCPCEK.Q	1952.77	-0.00018	3	1	29.39	0.000863	GRMZM2G325118_P01	4.25
	20120827_WJ_B,1636	R.RGEEEEDSGDRCPCEK.Q	1952.77	0.00235	2	1	43.03	2.99e-05	GRMZM2G325118_P01	4.25
	20120827_WJ_B,10281	R.RGLAVDMEQEYGR.G	1523.73	0.00283	3	1	36.44	0.00553	GRMZM2G325118_P01	4.68
	20120827_WJ_B,6185	R.RHEGQPWETQECMR.R	1843.8	0.0047	3	1	43.04	0.000278	GRMZM2G325118_P01	5.5
	20120827_WJ_B,6218	R.RHEGQPWETQECMR.R	1843.8	0.00032	2	1	62.98	3.2e-06	GRMZM2G325118_P01	5.5
	20120827_WJ_B,6234	R.RHEGQPWETQECMR.R	1843.8	0.00048	4	1	25.22	0.0191	GRMZM2G325118_P01	5.5
	20120827_WJ_B,8905	R.WCKQACEWQYGKDTPR.K	2112.94	0.00206	4	1	33.48	0.00422	GRMZM2G325118_P01	8.03
$37-1	AC203173.3_FGP004 seq=translation; coord=8:175215853..175219214:-1; parent_transcript=AC203173.3_FGT004; parent_gene=AC203173.3_FG004	30	25	0.3416	93905.5	6
	20120827_WJ_B,27402	K.AFLPVIESFGFSSQLR.A	1797.95	0.00467	2	1	75.89	8.22e-07	GRMZM2G040369_P01/GRMZM2G040369_P02/GRMZM2G095851_P01/GRMZM2G095851_P02/AC203173.3_FGP004	6.05
	20120827_WJ_B,5302	K.EGALAEENMR.G	1119.51	0.00033	2	1	70.15	1.29e-06	GRMZM2G113250_P01/GRMZM2G040369_P01/GRMZM2G040369_P02/GRMZM2G095851_P01/GRMZM2G095851_P02/AC203173.3_FGP004	4.25
	20120827_WJ_B,22655	K.EQMTPLSEFEDKL.-	1566.74	0.00085	2	1	54.69	6.79e-05	GRMZM2G040369_P01/GRMZM2G040369_P02/GRMZM2G095851_P01/GRMZM2G095851_P02/AC203173.3_FGP004	4
	20120827_WJ_B,9685	K.FSVSPVVR.V	890.509	0.00012	2	1	53.03	0.000134	GRMZM2G113250_P01/GRMZM2G040369_P01/GRMZM2G040369_P02/GRMZM2G095851_P01/GRMZM2G095851_P02/AC203173.3_FGP004	9.75
	20120827_WJ_B,23021	K.IWCFGPETTGPNMVVDMCK.G	2241.98	-0.00133	2	1	70.23	8.2e-07	GRMZM2G113250_P01/GRMZM2G040369_P01/GRMZM2G040369_P02/GRMZM2G095851_P01/GRMZM2G095851_P02/AC203173.3_FGP004/AC234166.1_FGP001	4.37
	20120827_WJ_B,22119	K.KQESVEDVPCGNTVAMVGLDQFITK.N	2765.35	0.01361	3	1	39.27	0.00325	GRMZM2G113250_P01/GRMZM2G040369_P01/GRMZM2G040369_P02/GRMZM2G095851_P01/GRMZM2G095851_P02/AC203173.3_FGP004	4.32
	20120827_WJ_B,1682	K.MIPASDKGR.F	974.509	0.00103	2	1	37.98	0.007	GRMZM2G113250_P01/GRMZM2G040369_P01/GRMZM2G040369_P02/GRMZM2G095851_P01/GRMZM2G095851_P02/AC203173.3_FGP004	8.5
	20120827_WJ_B,7882	K.NATLTNEKEVDACPIR.A	1830.9	0.00026	3	1	68.33	4.75e-06	AC203173.3_FGP004	4.68
	20120827_WJ_B,7899	K.NATLTNEKEVDACPIR.A	1830.9	-0.00151	2	1	99.89	3.46e-09	AC203173.3_FGP004	4.68
	20120827_WJ_B,549	K.NTGSPTCKR.G	1020.49	-0.00022	2	1	38.71	0.00322	GRMZM2G113250_P01/GRMZM2G040369_P01/GRMZM2G040369_P02/GRMZM2G095851_P01/GRMZM2G095851_P02/AC203173.3_FGP004	9.51
	20120827_WJ_B,18819	K.STGISLYYEMTDESLKNYKGER.D	2584.22	0.00694	4	1	42.39	0.00103	GRMZM2G113250_P01/GRMZM2G040369_P01/GRMZM2G040369_P02/GRMZM2G095851_P01/GRMZM2G095851_P02/GRMZM2G011216_P01/AC203173.3_FGP004	4.87
	20120827_WJ_B,22442	K.YRVENLYEGPLDDVYATAIR.N	2357.18	-0.01008	3	1	42.36	0.00166	GRMZM2G113250_P01/GRMZM2G040369_P01/GRMZM2G040369_P02/GRMZM2G095851_P01/GRMZM2G095851_P02/AC203173.3_FGP004	4.32
	20120827_WJ_B,7826	M.VKFTAEELR.A	1092.6	0.00104	2	1	49.84	0.000307	GRMZM2G113250_P01/GRMZM2G040369_P01/GRMZM2G040369_P02/GRMZM2G095851_P01/GRMZM2G095851_P02/AC203173.3_FGP004	6.11
	20120827_WJ_B,2302	R.AIMDKKNNIR.N	1202.67	0.00011	3	1	39.31	0.00406	GRMZM2G113250_P01/GRMZM2G040369_P01/GRMZM2G040369_P02/GRMZM2G095851_P01/GRMZM2G095851_P02/AC203173.3_FGP004	9.99
	20120827_WJ_B,2306	R.AIMDKKNNIR.N	1202.67	0.00023	2	1	49.72	0.000368	GRMZM2G113250_P01/GRMZM2G040369_P01/GRMZM2G040369_P02/GRMZM2G095851_P01/GRMZM2G095851_P02/AC203173.3_FGP004	9.99
	20120827_WJ_B,11052	R.AMKFSVSPVVR.V	1220.68	-0.00056	3	1	64.78	8.85e-06	GRMZM2G113250_P01/GRMZM2G040369_P01/GRMZM2G040369_P02/GRMZM2G095851_P01/GRMZM2G095851_P02/AC203173.3_FGP004	11
	20120827_WJ_B,30265	R.LLEPVYLVEIQAPENALGGIYGVLNQKR.G	3096.71	0.00178	4	1	28.63	0.0106	GRMZM2G113250_P01/GRMZM2G040369_P01/GRMZM2G040369_P02/GRMZM2G095851_P01/GRMZM2G095851_P02/AC203173.3_FGP004/AC234166.1_FGP001	4.79
	20120827_WJ_B,21681	R.LWGENFFDPATK.K	1424.68	-0.00023	2	1	30.75	0.0244	GRMZM2G113250_P01/GRMZM2G040369_P01/GRMZM2G040369_P02/GRMZM2G095851_P01/GRMZM2G095851_P02/AC203173.3_FGP004	4.37
	20120827_WJ_B,18609	R.LWGENFFDPATKK.W	1552.78	-0.0007	3	1	30.63	0.0305	GRMZM2G113250_P01/GRMZM2G040369_P01/GRMZM2G040369_P02/GRMZM2G095851_P01/GRMZM2G095851_P02/AC203173.3_FGP004	6.07
	20120827_WJ_B,19455	R.LWGENFFDPATKKWTTK.N	2069.05	0.01211	4	1	42.52	0.0021	GRMZM2G113250_P01/GRMZM2G040369_P01/GRMZM2G040369_P02/GRMZM2G095851_P01/GRMZM2G095851_P02/AC203173.3_FGP004	8.5
	20120827_WJ_B,20242	R.LYM*EARPLEEGLAEAIDDGR.I	2264.09	0.01184	3	1	43.04	0.00127	GRMZM2G113250_P01/GRMZM2G040369_P01/GRMZM2G040369_P02/GRMZM2G095851_P01/GRMZM2G095851_P02/AC203173.3_FGP004	4.08	15.994915 Oxidation (M)
	20120827_WJ_B,22546	R.LYMEARPLEEGLAEAIDDGR.I	2248.09	0.00182	3	1	42.36	0.00151	GRMZM2G113250_P01/GRMZM2G040369_P01/GRMZM2G040369_P02/GRMZM2G095851_P01/GRMZM2G095851_P02/AC203173.3_FGP004	4.08
	20120827_WJ_B,22596	R.LYMEARPLEEGLAEAIDDGR.I	2248.09	0.00444	2	1	85.18	7.52e-08	GRMZM2G113250_P01/GRMZM2G040369_P01/GRMZM2G040369_P02/GRMZM2G095851_P01/GRMZM2G095851_P02/AC203173.3_FGP004	4.08
	20120827_WJ_B,23249	R.LYMEARPLEEGLAEAIDDGRIGPR.D	2671.35	-0.00098	3	1	48.42	0.000386	GRMZM2G113250_P01/GRMZM2G040369_P01/GRMZM2G040369_P02/GRMZM2G095851_P01/GRMZM2G095851_P02/AC203173.3_FGP004	4.36
	20120827_WJ_B,16114	R.PLEEGLAEAIDDGR.I	1484.72	0.00038	2	1	128.35	3.82e-12	GRMZM2G113250_P01/GRMZM2G040369_P01/GRMZM2G040369_P02/GRMZM2G095851_P01/GRMZM2G095851_P02/AC203173.3_FGP004	3.83
	20120827_WJ_B,6111	R.RVIYASQLTAKPR.L	1502.88	0.00079	3	1	47.04	0.000255	GRMZM2G113250_P01/GRMZM2G040369_P01/GRMZM2G040369_P02/GRMZM2G095851_P01/GRMZM2G095851_P02/AC203173.3_FGP004/AC234166.1_FGP001	11
	20120827_WJ_B,17928	R.SQILSQEFGWDKDLAK.K	1864.94	0.00501	2	1	67.7	5.68e-06	GRMZM2G113250_P01/GRMZM2G040369_P01/GRMZM2G040369_P02/GRMZM2G095851_P01/GRMZM2G095851_P02/AC203173.3_FGP004/AC234166.1_FGP001	4.56
	20120827_WJ_B,15538	R.SQILSQEFGWDKDLAKK.I	1993.04	-0.00026	3	1	50.44	0.000317	GRMZM2G113250_P01/GRMZM2G040369_P01/GRMZM2G040369_P02/GRMZM2G095851_P01/GRMZM2G095851_P02/AC203173.3_FGP004/AC234166.1_FGP001	5.84
	20120827_WJ_B,15541	R.SQILSQEFGWDKDLAKK.I	1993.04	-0.00248	4	1	44.92	0.00108	GRMZM2G113250_P01/GRMZM2G040369_P01/GRMZM2G040369_P02/GRMZM2G095851_P01/GRMZM2G095851_P02/AC203173.3_FGP004/AC234166.1_FGP001	5.84
	20120827_WJ_B,7698	R.VIYASQLTAKPR.L	1346.78	-0.00011	3	1	65.63	4.43e-06	GRMZM2G113250_P01/GRMZM2G040369_P01/GRMZM2G040369_P02/GRMZM2G095851_P01/GRMZM2G095851_P02/AC203173.3_FGP004/AC234166.1_FGP001	9.99
$38-1	GRMZM2G018197_P01 seq=translation; coord=2:233433323..233435947:-1; parent_transcript=GRMZM2G018197_T01; parent_gene=GRMZM2G018197	30	25	0.6213	44411.1	10.51
	20120827_WJ_B,3191	-.MANADLGR.I ! K.MANADLGR.I	847.409	-0.00028	2	1	62.02	1.63e-05	GRMZM5G822976_P01 ! GRMZM2G018197_P01	5.59
	20120827_WJ_B,3158	K.AAGKAWYK.T	894.483	0.00086	2	1	31.6	0.0151	GRMZM2G007695_P01/GRMZM5G822976_P01/GRMZM2G068952_P01/GRMZM2G437425_P01/GRMZM2G018197_P01/GRMZM2G367877_P01/GRMZM2G438439_P01/GRMZM2G100403_P02	9.7
	20120827_WJ_B,1769	K.AKDSVGIRPGK.G	1127.65	0.001	2	1	48.21	0.000333	GRMZM2G007695_P01/GRMZM2G018197_P01/GRMZM2G100403_P02	9.99
	20120827_WJ_B,24429	K.ALEGDM*VTDAPGIALPPVFGAPIRPDVVR.F	2989.58	0.00422	3	1	39.13	0.00213	GRMZM2G018197_P01/GRMZM2G100403_P01/GRMZM2G100403_P02	4.23	15.994915 Oxidation (M)
	20120827_WJ_B,1624	K.DSVGIRPGKGK.M	1113.64	0.00135	2	1	43.41	0.00118	GRMZM2G007695_P01/GRMZM2G018197_P01/GRMZM2G100403_P02	9.99
	20120827_WJ_B,8462	K.GPLVVYGTEGSK.V	1206.64	0.00256	2	1	49.77	0.000543	GRMZM2G007695_P01/GRMZM2G018197_P01	6
	20120827_WJ_B,1370	K.LLSCNKR.Q	890.488	0.0003	2	1	38.27	0.00674	GRMZM2G018197_P01/GRMZM2G100403_P01/GRMZM2G100403_P02	9.51
	20120827_WJ_B,4831	K.LLSCNKRQPYAVSR.R	1691.9	0.00158	4	1	40.43	0.00265	GRMZM2G018197_P01/GRMZM2G100403_P01/GRMZM2G100403_P02	10.05
	20120827_WJ_B,4832	K.LLSCNKRQPYAVSR.R	1691.9	0.0024	3	1	31.96	0.02	GRMZM2G018197_P01/GRMZM2G100403_P01/GRMZM2G100403_P02	10.05
	20120827_WJ_B,1980	K.LTSEETAKVK.A	1105.61	0.00058	2	1	36.44	0.0081	GRMZM5G822976_P01/GRMZM2G018197_P01	6.14
	20120827_WJ_B,5642	K.MATLAEAAR.V	933.482	0.00027	2	1	74.12	1.62e-06	GRMZM5G822976_P01/GRMZM2G018197_P01/GRMZM2G100403_P02	5.75
	20120827_WJ_B,18915	K.NMAAVLKLNPYLGTAR.K	1731.96	-0.00255	3	1	54.75	7.05e-05	GRMZM2G007695_P01/GRMZM5G822976_P01/GRMZM2G068952_P01/GRMZM2G018197_P01/GRMZM2G100403_P02	9.99
	20120827_WJ_B,18379	K.TM*ISDSDYTEFENFTK.W	1943.82	0.00899	2	1	58	5.86e-06	GRMZM5G822976_P01/GRMZM2G068952_P01/GRMZM2G018197_P01	3.92	15.994915 Oxidation (M)
	20120827_WJ_B,3713	R.AGHQTSAESWGTGR.A	1444.66	0.00066	2	1	58.01	2.09e-05	GRMZM2G007695_P01/GRMZM2G068952_P01/GRMZM2G018197_P01/GRMZM2G100403_P01/GRMZM2G100403_P02	6.79
	20120827_WJ_B,3722	R.AGHQTSAESWGTGR.A	1444.66	0.00104	3	1	58.61	1.83e-05	GRMZM2G007695_P01/GRMZM2G068952_P01/GRMZM2G018197_P01/GRMZM2G100403_P01/GRMZM2G100403_P02	6.79
	20120827_WJ_B,6211	R.AGQGAFGNMCR.G	1168.5	0.0025	2	1	60.75	5.43e-06	GRMZM2G007695_P01/GRMZM2G068952_P01/GRMZM2G018197_P01/GRMZM2G100403_P01/GRMZM2G100403_P02	8.29
	20120827_WJ_B,2612	R.FTHKLLSCNKR.Q	1403.76	0.00095	3	1	32.02	0.0257	GRMZM2G018197_P01/GRMZM2G100403_P01/GRMZM2G100403_P02	10.06
	20120827_WJ_B,20439	R.FVIWTESAFK.K	1227.64	-0.00209	2	1	41.14	0.00194	GRMZM2G018197_P01	6
	20120827_WJ_B,18633	R.GHRIETVPEMPLVISDSAESIEK.T	2537.29	0.0023	3	1	52.83	0.000145	GRMZM2G018197_P01	4.57
	20120827_WJ_B,22589	R.GHRIETVPEMPLVISDSAESIEKTSQALK.I	3165.65	0.00659	4	1	45.44	0.000572	GRMZM2G018197_P01	4.96
	20120827_WJ_B,22969	R.IETVPEMPLVISDSAESIEK.T	2187.11	0.00693	2	1	36.21	0.00718	GRMZM2G018197_P01	3.91
	20120827_WJ_B,13568	R.IINSDEVQSVVKPLNKEVK.R ! R.LINSDEVQSVVKPINKEVK.R	2139.2	0.00136	4	1	31.36	0.00877	GRMZM5G822976_P01/GRMZM2G018197_P01/GRMZM2G100403_P02 ! GRMZM2G068952_P01	6.18
	20120827_WJ_B,13570	R.IINSDEVQSVVKPLNKEVK.R ! R.LINSDEVQSVVKPINKEVK.R	2139.2	-0.00172	3	1	39.94	0.00113	GRMZM5G822976_P01/GRMZM2G018197_P01/GRMZM2G100403_P02 ! GRMZM2G068952_P01	6.18
	20120827_WJ_B,19878	R.LNLLDLAPGGHLGR.F	1445.82	-4e-05	3	1	63.97	8.52e-06	GRMZM2G007695_P01/GRMZM2G068952_P01/GRMZM2G018197_P01/GRMZM2G100403_P02	6.74
	20120827_WJ_B,24946	R.NLPGVDVANVERLNLLDLAPGGHLGR.F	2709.48	0.00129	4	1	26.15	0.0308	GRMZM2G007695_P01/GRMZM2G068952_P01/GRMZM2G018197_P01/GRMZM2G100403_P02	5.38
	20120827_WJ_B,24949	R.NLPGVDVANVERLNLLDLAPGGHLGR.F	2709.48	0.00071	3	1	36.24	0.00296	GRMZM2G007695_P01/GRMZM2G068952_P01/GRMZM2G018197_P01/GRMZM2G100403_P02	5.38
	20120827_WJ_B,2960	R.QPYAVSR.R	820.431	-0.00016	2	1	45.72	0.00156	GRMZM2G007695_P01/GRMZM2G068952_P01/GRMZM2G018197_P01/GRMZM2G100403_P01/GRMZM2G100403_P02	8.75
	20120827_WJ_B,2789	R.RAGHQTSAESWGTGR.A	1600.76	-0.00183	2	1	89.31	2.8e-08	GRMZM2G007695_P01/GRMZM2G068952_P01/GRMZM2G018197_P01/GRMZM2G100403_P01/GRMZM2G100403_P02	9.61
	20120827_WJ_B,2795	R.RAGHQTSAESWGTGR.A	1600.76	0.00104	3	1	52.85	0.00012	GRMZM2G007695_P01/GRMZM2G068952_P01/GRMZM2G018197_P01/GRMZM2G100403_P01/GRMZM2G100403_P02	9.61
	20120827_WJ_B,1559	R.TKLTSEETAK.V	1107.59	0.00125	2	1	45.9	0.000857	GRMZM5G822976_P01/GRMZM2G018197_P01	5.81
$39-1	GRMZM2G040369_P02 seq=translation; coord=1:296477860..296482080:1; parent_transcript=GRMZM2G040369_T02; parent_gene=GRMZM2G040369	30	25	0.3416	93921.5	6
$39-2	GRMZM2G095851_P01 seq=translation; coord=1:296344357..296348667:1; parent_transcript=GRMZM2G095851_T01; parent_gene=GRMZM2G095851	30	25	0.3416	93921.5	6
$39-3	GRMZM2G040369_P01 seq=translation; coord=1:296477860..296482170:1; parent_transcript=GRMZM2G040369_T01; parent_gene=GRMZM2G040369	30	25	0.3416	93921.5	6
$39-4	GRMZM2G095851_P02 seq=translation; coord=1:296344357..296348577:1; parent_transcript=GRMZM2G095851_T02; parent_gene=GRMZM2G095851	30	25	0.3416	93921.5	6
	20120827_WJ_B,27402	K.AFLPVIESFGFSSQLR.A	1797.95	0.00467	2	1	75.89	8.22e-07	GRMZM2G040369_P01/GRMZM2G040369_P02/GRMZM2G095851_P01/GRMZM2G095851_P02/AC203173.3_FGP004	6.05
	20120827_WJ_B,5302	K.EGALAEENMR.G	1119.51	0.00033	2	1	70.15	1.29e-06	GRMZM2G113250_P01/GRMZM2G040369_P01/GRMZM2G040369_P02/GRMZM2G095851_P01/GRMZM2G095851_P02/AC203173.3_FGP004	4.25
	20120827_WJ_B,22655	K.EQMTPLSEFEDKL.-	1566.74	0.00085	2	1	54.69	6.79e-05	GRMZM2G040369_P01/GRMZM2G040369_P02/GRMZM2G095851_P01/GRMZM2G095851_P02/AC203173.3_FGP004	4
	20120827_WJ_B,9685	K.FSVSPVVR.V	890.509	0.00012	2	1	53.03	0.000134	GRMZM2G113250_P01/GRMZM2G040369_P01/GRMZM2G040369_P02/GRMZM2G095851_P01/GRMZM2G095851_P02/AC203173.3_FGP004	9.75
	20120827_WJ_B,23021	K.IWCFGPETTGPNMVVDMCK.G	2241.98	-0.00133	2	1	70.23	8.2e-07	GRMZM2G113250_P01/GRMZM2G040369_P01/GRMZM2G040369_P02/GRMZM2G095851_P01/GRMZM2G095851_P02/AC203173.3_FGP004/AC234166.1_FGP001	4.37
	20120827_WJ_B,22119	K.KQESVEDVPCGNTVAMVGLDQFITK.N	2765.35	0.01361	3	1	39.27	0.00325	GRMZM2G113250_P01/GRMZM2G040369_P01/GRMZM2G040369_P02/GRMZM2G095851_P01/GRMZM2G095851_P02/AC203173.3_FGP004	4.32
	20120827_WJ_B,1682	K.MIPASDKGR.F	974.509	0.00103	2	1	37.98	0.007	GRMZM2G113250_P01/GRMZM2G040369_P01/GRMZM2G040369_P02/GRMZM2G095851_P01/GRMZM2G095851_P02/AC203173.3_FGP004	8.5
	20120827_WJ_B,6320	K.NATLTNEKETDACPIR.A	1832.88	0.00073	3	1	67.71	5.65e-06	GRMZM2G113250_P01/GRMZM2G040369_P01/GRMZM2G040369_P02/GRMZM2G095851_P01/GRMZM2G095851_P02	4.68
	20120827_WJ_B,6324	K.NATLTNEKETDACPIR.A	1832.88	0.00275	2	1	116.57	7.2e-11	GRMZM2G113250_P01/GRMZM2G040369_P01/GRMZM2G040369_P02/GRMZM2G095851_P01/GRMZM2G095851_P02	4.68
	20120827_WJ_B,549	K.NTGSPTCKR.G	1020.49	-0.00022	2	1	38.71	0.00322	GRMZM2G113250_P01/GRMZM2G040369_P01/GRMZM2G040369_P02/GRMZM2G095851_P01/GRMZM2G095851_P02/AC203173.3_FGP004	9.51
	20120827_WJ_B,18819	K.STGISLYYEMTDESLKNYKGER.D	2584.22	0.00694	4	1	42.39	0.00103	GRMZM2G113250_P01/GRMZM2G040369_P01/GRMZM2G040369_P02/GRMZM2G095851_P01/GRMZM2G095851_P02/GRMZM2G011216_P01/AC203173.3_FGP004	4.87
	20120827_WJ_B,22442	K.YRVENLYEGPLDDVYATAIR.N	2357.18	-0.01008	3	1	42.36	0.00166	GRMZM2G113250_P01/GRMZM2G040369_P01/GRMZM2G040369_P02/GRMZM2G095851_P01/GRMZM2G095851_P02/AC203173.3_FGP004	4.32
	20120827_WJ_B,7826	M.VKFTAEELR.A	1092.6	0.00104	2	1	49.84	0.000307	GRMZM2G113250_P01/GRMZM2G040369_P01/GRMZM2G040369_P02/GRMZM2G095851_P01/GRMZM2G095851_P02/AC203173.3_FGP004	6.11
	20120827_WJ_B,2302	R.AIMDKKNNIR.N	1202.67	0.00011	3	1	39.31	0.00406	GRMZM2G113250_P01/GRMZM2G040369_P01/GRMZM2G040369_P02/GRMZM2G095851_P01/GRMZM2G095851_P02/AC203173.3_FGP004	9.99
	20120827_WJ_B,2306	R.AIMDKKNNIR.N	1202.67	0.00023	2	1	49.72	0.000368	GRMZM2G113250_P01/GRMZM2G040369_P01/GRMZM2G040369_P02/GRMZM2G095851_P01/GRMZM2G095851_P02/AC203173.3_FGP004	9.99
	20120827_WJ_B,11052	R.AMKFSVSPVVR.V	1220.68	-0.00056	3	1	64.78	8.85e-06	GRMZM2G113250_P01/GRMZM2G040369_P01/GRMZM2G040369_P02/GRMZM2G095851_P01/GRMZM2G095851_P02/AC203173.3_FGP004	11
	20120827_WJ_B,30265	R.LLEPVYLVEIQAPENALGGIYGVLNQKR.G	3096.71	0.00178	4	1	28.63	0.0106	GRMZM2G113250_P01/GRMZM2G040369_P01/GRMZM2G040369_P02/GRMZM2G095851_P01/GRMZM2G095851_P02/AC203173.3_FGP004/AC234166.1_FGP001	4.79
	20120827_WJ_B,21681	R.LWGENFFDPATK.K	1424.68	-0.00023	2	1	30.75	0.0244	GRMZM2G113250_P01/GRMZM2G040369_P01/GRMZM2G040369_P02/GRMZM2G095851_P01/GRMZM2G095851_P02/AC203173.3_FGP004	4.37
	20120827_WJ_B,18609	R.LWGENFFDPATKK.W	1552.78	-0.0007	3	1	30.63	0.0305	GRMZM2G113250_P01/GRMZM2G040369_P01/GRMZM2G040369_P02/GRMZM2G095851_P01/GRMZM2G095851_P02/AC203173.3_FGP004	6.07
	20120827_WJ_B,19455	R.LWGENFFDPATKKWTTK.N	2069.05	0.01211	4	1	42.52	0.0021	GRMZM2G113250_P01/GRMZM2G040369_P01/GRMZM2G040369_P02/GRMZM2G095851_P01/GRMZM2G095851_P02/AC203173.3_FGP004	8.5
	20120827_WJ_B,20242	R.LYM*EARPLEEGLAEAIDDGR.I	2264.09	0.01184	3	1	43.04	0.00127	GRMZM2G113250_P01/GRMZM2G040369_P01/GRMZM2G040369_P02/GRMZM2G095851_P01/GRMZM2G095851_P02/AC203173.3_FGP004	4.08	15.994915 Oxidation (M)
	20120827_WJ_B,22546	R.LYMEARPLEEGLAEAIDDGR.I	2248.09	0.00182	3	1	42.36	0.00151	GRMZM2G113250_P01/GRMZM2G040369_P01/GRMZM2G040369_P02/GRMZM2G095851_P01/GRMZM2G095851_P02/AC203173.3_FGP004	4.08
	20120827_WJ_B,22596	R.LYMEARPLEEGLAEAIDDGR.I	2248.09	0.00444	2	1	85.18	7.52e-08	GRMZM2G113250_P01/GRMZM2G040369_P01/GRMZM2G040369_P02/GRMZM2G095851_P01/GRMZM2G095851_P02/AC203173.3_FGP004	4.08
	20120827_WJ_B,23249	R.LYMEARPLEEGLAEAIDDGRIGPR.D	2671.35	-0.00098	3	1	48.42	0.000386	GRMZM2G113250_P01/GRMZM2G040369_P01/GRMZM2G040369_P02/GRMZM2G095851_P01/GRMZM2G095851_P02/AC203173.3_FGP004	4.36
	20120827_WJ_B,16114	R.PLEEGLAEAIDDGR.I	1484.72	0.00038	2	1	128.35	3.82e-12	GRMZM2G113250_P01/GRMZM2G040369_P01/GRMZM2G040369_P02/GRMZM2G095851_P01/GRMZM2G095851_P02/AC203173.3_FGP004	3.83
	20120827_WJ_B,6111	R.RVIYASQLTAKPR.L	1502.88	0.00079	3	1	47.04	0.000255	GRMZM2G113250_P01/GRMZM2G040369_P01/GRMZM2G040369_P02/GRMZM2G095851_P01/GRMZM2G095851_P02/AC203173.3_FGP004/AC234166.1_FGP001	11
	20120827_WJ_B,17928	R.SQILSQEFGWDKDLAK.K	1864.94	0.00501	2	1	67.7	5.68e-06	GRMZM2G113250_P01/GRMZM2G040369_P01/GRMZM2G040369_P02/GRMZM2G095851_P01/GRMZM2G095851_P02/AC203173.3_FGP004/AC234166.1_FGP001	4.56
	20120827_WJ_B,15538	R.SQILSQEFGWDKDLAKK.I	1993.04	-0.00026	3	1	50.44	0.000317	GRMZM2G113250_P01/GRMZM2G040369_P01/GRMZM2G040369_P02/GRMZM2G095851_P01/GRMZM2G095851_P02/AC203173.3_FGP004/AC234166.1_FGP001	5.84
	20120827_WJ_B,15541	R.SQILSQEFGWDKDLAKK.I	1993.04	-0.00248	4	1	44.92	0.00108	GRMZM2G113250_P01/GRMZM2G040369_P01/GRMZM2G040369_P02/GRMZM2G095851_P01/GRMZM2G095851_P02/AC203173.3_FGP004/AC234166.1_FGP001	5.84
	20120827_WJ_B,7698	R.VIYASQLTAKPR.L	1346.78	-0.00011	3	1	65.63	4.43e-06	GRMZM2G113250_P01/GRMZM2G040369_P01/GRMZM2G040369_P02/GRMZM2G095851_P01/GRMZM2G095851_P02/AC203173.3_FGP004/AC234166.1_FGP001	9.99
$40-1	GRMZM2G131943_P02 seq=translation; coord=4:27749082..27753317:1; parent_transcript=GRMZM2G131943_T02; parent_gene=GRMZM2G131943	32	24	0.3165	69338.6	5
$40-2	GRMZM2G131943_P03 seq=translation; coord=4:27749082..27753303:1; parent_transcript=GRMZM2G131943_T03; parent_gene=GRMZM2G131943	32	24	0.3141	69889.2	5
	20120827_WJ_B,2611	K.AAAKPLGAVAK.N	996.62	0.00048	2	1	33.3	0.00355	GRMZM2G131943_P01/GRMZM2G131943_P02/GRMZM2G131943_P03/GRMZM2G131943_P04	10
	20120827_WJ_B,6169	K.AAAVAAAPAAVPK.G	1107.65	0.00111	2	1	33.81	0.00472	GRMZM2G131943_P01/GRMZM2G131943_P02/GRMZM2G131943_P03/GRMZM2G131943_P04/AC184169.3_FGP001	8.8
	20120827_WJ_B,6393	K.AARGNSSSIFIR.G	1278.69	-4e-05	2	1	44.4	0.00115	GRMZM2G131943_P01/GRMZM2G131943_P02/GRMZM2G131943_P03/GRMZM2G131943_P04/GRMZM2G131943_P05	12
	20120827_WJ_B,316	K.AAVHASEK.K	812.426	-0.00105	2	1	34.63	0.00747	GRMZM2G131943_P01/GRMZM2G131943_P02/GRMZM2G131943_P03/GRMZM2G131943_P04	6.79
	20120827_WJ_B,20058	K.ALELSGSDIGGGYELYVDEAKPR.G	2439.2	0.00373	3	1	61.6	2.7e-05	GRMZM2G131943_P01/GRMZM2G131943_P02/GRMZM2G131943_P03/GRMZM2G131943_P04/GRMZM2G131943_P05	4.18
	20120827_WJ_B,20360	K.ALELSGSDIGGGYELYVDEAKPR.G	2439.2	-0.00377	3	1	43.07	0.00193	GRMZM2G131943_P01/GRMZM2G131943_P02/GRMZM2G131943_P03/GRMZM2G131943_P04/GRMZM2G131943_P05	4.18
	20120827_WJ_B,12189	K.GMAYIDFKDQDSVSK.A	1703.79	0.00038	2	1	66.7	3.6e-06	GRMZM2G131943_P01/GRMZM2G131943_P02/GRMZM2G131943_P03/GRMZM2G131943_P04/GRMZM2G131943_P05	4.43
	20120827_WJ_B,706	K.GRSTQTPR.S	902.48	0.00093	2	1	39.53	0.00513	GRMZM2G435438_P01/GRMZM2G435438_P02/GRMZM2G131943_P01/GRMZM2G131943_P02/GRMZM2G131943_P03/GRMZM2G131943_P04/GRMZM2G131943_P05	12
	20120827_WJ_B,65	K.HSAGTPSAGKK.T	1040.55	-0.0004	2	1	41.55	0.00178	GRMZM2G131943_P02/GRMZM2G131943_P03/GRMZM2G131943_P05	10
	20120827_WJ_B,1733	K.KAAAKPLGAVAK.N	1124.71	0.00024	2	1	48.39	5.22e-05	GRMZM2G131943_P01/GRMZM2G131943_P02/GRMZM2G131943_P03/GRMZM2G131943_P04	10.3
	20120827_WJ_B,4635	K.KAAAVAAAPAAVPK.G	1235.75	-0.00126	3	1	39	0.000843	GRMZM2G131943_P01/GRMZM2G131943_P02/GRMZM2G131943_P03/GRMZM2G131943_P04/AC184169.3_FGP001	10
	20120827_WJ_B,4645	K.KAAAVAAAPAAVPK.G	1235.75	0.00087	2	1	64.83	2.55e-06	GRMZM2G131943_P01/GRMZM2G131943_P02/GRMZM2G131943_P03/GRMZM2G131943_P04/AC184169.3_FGP001	10
	20120827_WJ_B,3423	K.KAAAVAAAPAAVPKGK.K	1420.86	-0.00043	3	1	62.25	3.1e-06	GRMZM2G131943_P01/GRMZM2G131943_P02/GRMZM2G131943_P03/GRMZM2G131943_P04/AC184169.3_FGP001	10.3
	20120827_WJ_B,2362	K.KPAAKPLAAVAK.N	1164.75	0.00073	2	1	44.17	5.74e-05	GRMZM2G455762_P01/GRMZM2G131943_P01/GRMZM2G131943_P02/GRMZM2G131943_P03/GRMZM2G131943_P04/GRMZM2G305996_P02	10.3
	20120827_WJ_B,1481	K.KREAEEEIEK.A	1260.64	0.00043	2	1	36.43	0.00879	GRMZM2G131943_P01/GRMZM2G131943_P02/GRMZM2G131943_P03/GRMZM2G131943_P04	4.65
	20120827_WJ_B,1489	K.KREAEEEIEK.A	1260.64	-0.00019	3	1	32.37	0.0228	GRMZM2G131943_P01/GRMZM2G131943_P02/GRMZM2G131943_P03/GRMZM2G131943_P04	4.65
	20120827_WJ_B,5488	K.NLSEDEIR.S	975.474	0.00061	2	1	61.97	1.45e-05	GRMZM2G131943_P01/GRMZM2G131943_P02/GRMZM2G131943_P03/GRMZM2G131943_P04/GRMZM2G131943_P05	4.14
	20120827_WJ_B,1235	K.QKEALSAAK.K	945.536	0.00041	2	1	75.47	1.13e-06	GRMZM2G131943_P01/GRMZM2G131943_P02/GRMZM2G131943_P03/GRMZM2G131943_P04/GRMZM2G124592_P01/GRMZM2G461399_P01/GRMZM2G461399_P02/AC195580.2_FGP007	8.59
	20120827_WJ_B,320	K.QSKELHGR.E	954.512	0.00021	2	1	55.24	6.94e-05	GRMZM2G131943_P01/GRMZM2G131943_P02/GRMZM2G131943_P03/GRMZM2G131943_P04/GRMZM2G131943_P05/GRMZM2G435248_P01	8.76
	20120827_WJ_B,1710	K.TSVAVAQK.K	803.462	2e-05	2	1	32.29	0.0218	GRMZM2G077336_P01/GRMZM2G131943_P01/GRMZM2G131943_P02/GRMZM2G131943_P03/GRMZM2G131943_P04/GRMZM2G434335_P01/GRMZM2G336536_P01	8.41
	20120827_WJ_B,9556	R.EAEEEIEKAVSAK.K	1432.72	0.00327	3	1	34.02	0.0161	GRMZM2G131943_P01/GRMZM2G131943_P02/GRMZM2G131943_P03/GRMZM2G131943_P04	4.33
	20120827_WJ_B,9562	R.EAEEEIEKAVSAK.K	1432.72	0.003	2	1	63.61	1.83e-05	GRMZM2G131943_P01/GRMZM2G131943_P02/GRMZM2G131943_P03/GRMZM2G131943_P04	4.33
	20120827_WJ_B,8079	R.EAEEEIEKAVSAKK.Q	1560.81	0.00123	3	1	54.33	0.000136	GRMZM2G131943_P01/GRMZM2G131943_P02/GRMZM2G131943_P03/GRMZM2G131943_P04	4.65
	20120827_WJ_B,8927	R.GFDKNLSEDEIR.S	1422.69	0.00048	3	1	50.62	0.000322	GRMZM2G131943_P01/GRMZM2G131943_P02/GRMZM2G131943_P03/GRMZM2G131943_P04/GRMZM2G131943_P05	4.32
	20120827_WJ_B,8938	R.GFDKNLSEDEIR.S	1422.69	0.0026	2	1	67.74	6.02e-06	GRMZM2G131943_P01/GRMZM2G131943_P02/GRMZM2G131943_P03/GRMZM2G131943_P04/GRMZM2G131943_P05	4.32
	20120827_WJ_B,8431	R.GNSSSIFIR.G	980.516	0.00023	2	1	68.54	3.02e-06	GRMZM2G131943_P01/GRMZM2G131943_P02/GRMZM2G131943_P03/GRMZM2G131943_P04/GRMZM2G131943_P05	9.75
	20120827_WJ_B,1517	R.SGNDGSFQK.A	939.417	-0.00047	2	1	51.95	7.4e-05	GRMZM2G131943_P01/GRMZM2G131943_P02/GRMZM2G131943_P03/GRMZM2G131943_P04/GRMZM2G131943_P05	5.55
	20120827_WJ_B,7284	R.SSLEQHFSDCGEM*TR.V	1799.73	-0.001	2	1	33.44	0.00104	GRMZM2G131943_P01/GRMZM2G131943_P02/GRMZM2G131943_P03/GRMZM2G131943_P04/GRMZM2G131943_P05	4.65	15.994915 Oxidation (M)
	20120827_WJ_B,9477	R.SSLEQHFSDCGEMTR.V	1783.74	0.00106	3	1	52.99	1.83e-05	GRMZM2G131943_P01/GRMZM2G131943_P02/GRMZM2G131943_P03/GRMZM2G131943_P04/GRMZM2G131943_P05	4.65
	20120827_WJ_B,9482	R.SSLEQHFSDCGEMTR.V	1783.74	0.00168	2	1	64.45	1.31e-06	GRMZM2G131943_P01/GRMZM2G131943_P02/GRMZM2G131943_P03/GRMZM2G131943_P04/GRMZM2G131943_P05	4.65
	20120827_WJ_B,6784	R.VSIPTDHESGAIK.G	1353.7	0.00162	3	1	34.47	0.0111	GRMZM2G131943_P01/GRMZM2G131943_P02/GRMZM2G131943_P03/GRMZM2G131943_P04/GRMZM2G131943_P05/GRMZM2G435248_P01	5.32
	20120827_WJ_B,6791	R.VSIPTDHESGAIK.G	1353.7	0.00394	2	1	73.16	1.46e-06	GRMZM2G131943_P01/GRMZM2G131943_P02/GRMZM2G131943_P03/GRMZM2G131943_P04/GRMZM2G131943_P05/GRMZM2G435248_P01	5.32
$41-1	GRMZM2G030169_P03 seq=translation; coord=5:23017613..23019859:1; parent_transcript=GRMZM2G030169_T03; parent_gene=GRMZM2G030169	35	23	0.618	41679.3	5.31
$41-2	GRMZM2G030169_P02 seq=translation; coord=5:23016216..23019859:1; parent_transcript=GRMZM2G030169_T02; parent_gene=GRMZM2G030169	35	23	0.618	41679.3	5.31
$41-3	GRMZM2G030169_P01 seq=translation; coord=5:23016144..23019861:1; parent_transcript=GRMZM2G030169_T01; parent_gene=GRMZM2G030169	35	23	0.618	41679.3	5.31
$41-4	GRMZM2G082484_P01 seq=translation; coord=1:224444114..224447387:-1; parent_transcript=GRMZM2G082484_T01; parent_gene=GRMZM2G082484	35	23	0.618	41711.2	5.31
	20120827_WJ_B,4417	K.AGFAGDDAPR.A ! K.AGFAGDDAPR.V	976.448	0.00336	2	1	70.21	1.61e-06	GRMZM2G152328_P01/GRMZM2G152328_P02/GRMZM2G084769_P01/GRMZM5G837595_P01/GRMZM2G017847_P01/GRMZM2G030169_P01/GRMZM2G030169_P02/GRMZM2G030169_P03/GRMZM2G053299_P01/GRMZM2G478779_P02/GRMZM2G478779_P04/GRMZM2G082484_P01/GRMZM2G047055_P01/GRMZM2G047055_P02/GRMZM2G047055_P03/GRMZM2G126190_P01/GRMZM2G126190_P02/GRMZM2G126190_P03/GRMZM5G878615_P01/GRMZM5G878615_P06/GRMZM2G126010_P01/GRMZM2G126010_P02/GRM…	4.21
	20120827_WJ_B,24012	K.CDVDIRKDLYGNIVLSGGSTMFPGIADR.M	3069.51	0.00838	3	1	70.16	2.64e-06	GRMZM2G030169_P01/GRMZM2G030169_P02/GRMZM2G030169_P03/GRMZM2G082484_P01/GRMZM2G458609_P01/GRMZM2G067985_P04/GRMZM2G067985_P05/GRMZM2G067985_P06/GRMZM2G067985_P08/GRMZM2G067985_P09/GRMZM2G067985_P10/GRMZM2G067985_P11/GRMZM2G067985_P12/GRMZM2G067985_P13/GRMZM2G067985_P15/GRMZM2G104017_P01/GRMZM2G104017_P02/GRMZM2G104017_P03/GRMZM2G104017_P04/GRMZM2G110378_P01/GRMZM2G110378_P02/GRMZM2G110378_P03/GRM…	4.58
	20120827_WJ_B,2839	K.DAYVGDEAQSKR.G	1338.63	-3e-05	3	1	53.54	9.18e-05	GRMZM2G152328_P01/GRMZM2G152328_P02/GRMZM2G084769_P01/GRMZM2G030169_P01/GRMZM2G030169_P02/GRMZM2G030169_P03/GRMZM2G053299_P01/GRMZM2G478779_P01/GRMZM2G478779_P02/GRMZM2G478779_P04/GRMZM2G082484_P01/GRMZM2G047055_P01/GRMZM2G047055_P02/GRMZM2G047055_P03/GRMZM2G126190_P01/GRMZM2G126190_P02/GRMZM2G126190_P03/GRMZM2G320797_P03/GRMZM2G067985_P01/GRMZM2G067985_P02/GRMZM2G067985_P03/GRMZM2G067985_P04/GRM…	4.56
	20120827_WJ_B,25866	K.DLYGNIVLSGGSTMFPGIADR.M	2183.08	-0.00919	2	1	69.64	3.8e-06	GRMZM2G030169_P01/GRMZM2G030169_P02/GRMZM2G030169_P03/GRMZM2G082484_P01/GRMZM2G458609_P01/GRMZM2G067985_P04/GRMZM2G067985_P05/GRMZM2G067985_P06/GRMZM2G067985_P08/GRMZM2G067985_P09/GRMZM2G067985_P10/GRMZM2G067985_P11/GRMZM2G067985_P12/GRMZM2G067985_P13/GRMZM2G067985_P15/GRMZM2G104017_P01/GRMZM2G104017_P02/GRMZM2G104017_P03/GRMZM2G104017_P04/GRMZM2G110378_P01/GRMZM2G110378_P02/GRMZM2G110378_P03/GRM…	4.21
	20120827_WJ_B,9851	K.EITALAPSSMK.V ! K.EITALAPSSMK.I ! K.EITALAPSSMK.M	1147.6	-0.00102	2	1	35.05	0.0138	GRMZM2G130520_P01/GRMZM2G320797_P01/GRMZM2G320797_P02/GRMZM2G320797_P03/GRMZM2G053284_P01 ! GRMZM2G152328_P01/GRMZM2G152328_P02/GRMZM2G030169_P01/GRMZM2G030169_P02/GRMZM2G030169_P03/GRMZM2G053299_P01/GRMZM2G082484_P01/GRMZM2G047055_P01/GRMZM2G047055_P02/GRMZM2G047055_P03/GRMZM2G047055_P04/GRMZM2G126190_P01/GRMZM2G126190_P02/GRMZM2G126190_P03/GRMZM2G006765_P02 ! GRMZM2G321750_P01/GRMZM2G179124_P01…	6.1
	20120827_WJ_B,3396	K.IKVVAPPERK.Y	1136.71	0.00025	2	1	33.19	0.00173	GRMZM2G152328_P01/GRMZM2G152328_P02/GRMZM2G030169_P01/GRMZM2G030169_P02/GRMZM2G030169_P03/GRMZM2G053299_P01/GRMZM2G082484_P01/GRMZM2G047055_P01/GRMZM2G047055_P02/GRMZM2G047055_P03/GRMZM2G047055_P04/GRMZM2G126190_P01/GRMZM2G126190_P02/GRMZM2G126190_P03/GRMZM2G458609_P01/GRMZM2G067985_P04/GRMZM2G067985_P05/GRMZM2G067985_P06/GRMZM2G067985_P08/GRMZM2G067985_P09/GRMZM2G067985_P10/GRMZM2G067985_P11/GRM…	9.99
	20120827_WJ_B,10191	K.IWHHTFYNELR.V	1515.75	0.0013	3	1	34.23	0.0109	GRMZM2G152328_P01/GRMZM2G152328_P02/GRMZM2G084769_P01/GRMZM5G837595_P01/GRMZM2G030169_P01/GRMZM2G030169_P02/GRMZM2G030169_P03/GRMZM2G053299_P01/GRMZM2G478779_P01/GRMZM2G478779_P02/GRMZM2G478779_P04/GRMZM2G082484_P01/GRMZM2G047055_P01/GRMZM2G047055_P02/GRMZM2G047055_P03/GRMZM2G126190_P01/GRMZM2G126190_P02/GRMZM2G126190_P03/GRMZM2G320797_P03/GRMZM2G126010_P01/GRMZM2G126010_P02/GRMZM2G126010_P03/GRM…	6.92
	20120827_WJ_B,20228	K.LAYVALDYEQELETAK.S	1855.93	0.00502	2	1	30.4	0.0309	GRMZM2G030169_P01/GRMZM2G030169_P02/GRMZM2G030169_P03/GRMZM2G082484_P01	4
	20120827_WJ_B,19530	K.SYELPDGQVITIGAER.F	1747.89	-0.00083	2	1	102.74	2.05e-09	GRMZM2G152328_P01/GRMZM2G152328_P02/GRMZM2G030169_P01/GRMZM2G030169_P02/GRMZM2G030169_P03/GRMZM2G053299_P01/GRMZM2G082484_P01/GRMZM2G047055_P01/GRMZM2G047055_P02/GRMZM2G047055_P03/GRMZM2G047055_P04/GRMZM2G126190_P01/GRMZM2G126190_P02/GRMZM2G126190_P03/GRMZM2G320797_P01/GRMZM2G320797_P02/GRMZM2G320797_P03/GRMZM2G458609_P01/GRMZM2G067985_P04/GRMZM2G067985_P05/GRMZM2G067985_P06/GRMZM2G067985_P08/GRM…	4.14
	20120827_WJ_B,20176	K.SYELPDGQVITIGAERFR.C	2051.06	7e-05	3	1	29.07	0.0461	GRMZM2G152328_P01/GRMZM2G152328_P02/GRMZM2G030169_P01/GRMZM2G030169_P02/GRMZM2G030169_P03/GRMZM2G053299_P01/GRMZM2G082484_P01/GRMZM2G047055_P01/GRMZM2G047055_P02/GRMZM2G047055_P03/GRMZM2G047055_P04/GRMZM2G126190_P01/GRMZM2G126190_P02/GRMZM2G126190_P03/GRMZM2G320797_P01/GRMZM2G320797_P02/GRMZM2G320797_P03/GRMZM2G458609_P01/GRMZM2G067985_P04/GRMZM2G067985_P05/GRMZM2G067985_P06/GRMZM2G067985_P08/GRM…	4.68
	20120827_WJ_B,1730	K.VVAPPERK.Y	895.536	0.00044	2	1	32.17	0.00604	GRMZM2G130520_P01/GRMZM2G152328_P01/GRMZM2G152328_P02/GRMZM2G030169_P01/GRMZM2G030169_P02/GRMZM2G030169_P03/GRMZM2G053299_P01/GRMZM2G082484_P01/GRMZM2G047055_P01/GRMZM2G047055_P02/GRMZM2G047055_P03/GRMZM2G047055_P04/GRMZM2G126190_P01/GRMZM2G126190_P02/GRMZM2G126190_P03/GRMZM2G320797_P01/GRMZM2G320797_P02/GRMZM2G320797_P03/GRMZM2G407517_P01/GRMZM2G458609_P01/GRMZM2G067985_P04/GRMZM2G067985_P05/GRM…	8.72
	20120827_WJ_B,16441	K.YPIEHGIVSNWDDMEK.I	1932.88	0.00577	3	1	43.86	0.000643	GRMZM2G152328_P01/GRMZM2G152328_P02/GRMZM2G084769_P01/GRMZM2G030169_P01/GRMZM2G030169_P02/GRMZM2G030169_P03/GRMZM2G478779_P01/GRMZM2G478779_P02/GRMZM2G478779_P04/GRMZM2G082484_P01/GRMZM2G047055_P01/GRMZM2G047055_P02/GRMZM2G047055_P03/GRMZM2G126190_P01/GRMZM2G126190_P02/GRMZM2G126190_P03/GRMZM2G067985_P01/GRMZM2G067985_P02/GRMZM2G067985_P03/GRMZM2G067985_P04/GRMZM2G067985_P05/GRMZM2G067985_P06/GRM…	4.31
	20120827_WJ_B,11267	R.AVFPSIVGRPR.H	1198.71	5e-05	3	1	31.42	0.0171	GRMZM2G152328_P01/GRMZM2G152328_P02/GRMZM2G084769_P01/GRMZM5G837595_P01/GRMZM2G017847_P01/GRMZM2G030169_P01/GRMZM2G030169_P02/GRMZM2G030169_P03/GRMZM2G053299_P01/GRMZM2G478779_P01/GRMZM2G478779_P02/GRMZM2G478779_P04/GRMZM2G082484_P01/GRMZM2G047055_P01/GRMZM2G047055_P02/GRMZM2G047055_P03/GRMZM2G126190_P01/GRMZM2G126190_P02/GRMZM2G126190_P03/GRMZM5G878615_P01/GRMZM5G878615_P06/GRMZM2G126010_P01/GRM…	12
	20120827_WJ_B,2676	R.EIVRDIKEK.L	1129.66	-0.00161	2	1	41.92	0.00189	GRMZM2G030169_P01/GRMZM2G030169_P02/GRMZM2G030169_P03/GRMZM2G053299_P01/GRMZM2G082484_P01/GRMZM2G126190_P01/GRMZM2G126190_P02/GRMZM2G126190_P03/GRMZM2G320797_P01/GRMZM2G320797_P02/GRMZM2G320797_P03/GRMZM2G126010_P01/GRMZM2G126010_P02/GRMZM2G126010_P03/GRMZM2G407517_P01/GRMZM2G067985_P04/GRMZM2G067985_P05/GRMZM2G067985_P06/GRMZM2G067985_P08/GRMZM2G067985_P09/GRMZM2G067985_P10/GRMZM2G067985_P11/GRM…	6.28
	20120827_WJ_B,22098	R.GILTLKYPIEHGIVSNWDDMEK.I	2558.3	0.00096	3	1	44.97	0.000906	GRMZM2G152328_P01/GRMZM2G152328_P02/GRMZM2G084769_P01/GRMZM2G030169_P01/GRMZM2G030169_P02/GRMZM2G030169_P03/GRMZM2G478779_P01/GRMZM2G478779_P02/GRMZM2G478779_P04/GRMZM2G082484_P01/GRMZM2G047055_P01/GRMZM2G047055_P02/GRMZM2G047055_P03/GRMZM2G126190_P01/GRMZM2G126190_P02/GRMZM2G126190_P03/GRMZM2G067985_P01/GRMZM2G067985_P02/GRMZM2G067985_P03/GRMZM2G067985_P04/GRMZM2G067985_P05/GRMZM2G067985_P06/GRM…	4.75
	20120827_WJ_B,7795	R.GYSFTTTAER.E	1132.53	0.00101	2	1	37.27	0.00345	GRMZM2G152328_P01/GRMZM2G152328_P02/GRMZM2G030169_P01/GRMZM2G030169_P02/GRMZM2G030169_P03/GRMZM2G053299_P01/GRMZM2G082484_P01/GRMZM2G047055_P01/GRMZM2G047055_P02/GRMZM2G047055_P03/GRMZM2G047055_P04/GRMZM2G126190_P01/GRMZM2G126190_P02/GRMZM2G126190_P03/GRMZM2G320797_P01/GRMZM2G320797_P02/GRMZM2G320797_P03/GRMZM2G053284_P01	6
	20120827_WJ_B,1501	R.HTGVM*VGM*GQK.D	1176.55	0.00069	2	1	34.94	0.00643	GRMZM2G152328_P01/GRMZM2G152328_P02/GRMZM2G084769_P01/GRMZM2G030169_P01/GRMZM2G030169_P02/GRMZM2G030169_P03/GRMZM2G053299_P01/GRMZM2G478779_P01/GRMZM2G478779_P02/GRMZM2G478779_P04/GRMZM2G082484_P01/GRMZM2G047055_P01/GRMZM2G047055_P02/GRMZM2G047055_P03/GRMZM2G126190_P01/GRMZM2G126190_P02/GRMZM2G126190_P03/GRMZM2G126010_P01/GRMZM2G126010_P02/GRMZM2G126010_P03/GRMZM2G067985_P01/GRMZM2G067985_P02/GRM…	8.76	15.994915 Oxidation (M)
	20120827_WJ_B,4879	R.HTGVM*VGM*GQKDAYVGDEAQSKR.G	2496.16	0.00765	3	1	41.02	0.00163	GRMZM2G152328_P01/GRMZM2G152328_P02/GRMZM2G084769_P01/GRMZM2G030169_P01/GRMZM2G030169_P02/GRMZM2G030169_P03/GRMZM2G053299_P01/GRMZM2G478779_P01/GRMZM2G478779_P02/GRMZM2G478779_P04/GRMZM2G082484_P01/GRMZM2G047055_P01/GRMZM2G047055_P02/GRMZM2G047055_P03/GRMZM2G126190_P01/GRMZM2G126190_P02/GRMZM2G126190_P03/GRMZM2G067985_P01/GRMZM2G067985_P02/GRMZM2G067985_P03/GRMZM2G067985_P04/GRMZM2G067985_P05/GRM…	6.75	15.994915 Oxidation (M)
	20120827_WJ_B,3049	R.HTGVM*VGMGQK.D	1160.56	0.00097	2	1	60.71	1.95e-05	GRMZM2G152328_P01/GRMZM2G152328_P02/GRMZM2G084769_P01/GRMZM2G030169_P01/GRMZM2G030169_P02/GRMZM2G030169_P03/GRMZM2G053299_P01/GRMZM2G478779_P01/GRMZM2G478779_P02/GRMZM2G478779_P04/GRMZM2G082484_P01/GRMZM2G047055_P01/GRMZM2G047055_P02/GRMZM2G047055_P03/GRMZM2G126190_P01/GRMZM2G126190_P02/GRMZM2G126190_P03/GRMZM2G126010_P01/GRMZM2G126010_P02/GRMZM2G126010_P03/GRMZM2G067985_P01/GRMZM2G067985_P02/GRM…	8.76	15.994915 Oxidation (M)
	20120827_WJ_B,7293	R.HTGVM*VGMGQKDAYVGDEAQSK.R	2324.06	0.01112	3	1	79.82	1.77e-07	GRMZM2G152328_P01/GRMZM2G152328_P02/GRMZM2G084769_P01/GRMZM2G030169_P01/GRMZM2G030169_P02/GRMZM2G030169_P03/GRMZM2G053299_P01/GRMZM2G478779_P01/GRMZM2G478779_P02/GRMZM2G478779_P04/GRMZM2G082484_P01/GRMZM2G047055_P01/GRMZM2G047055_P02/GRMZM2G047055_P03/GRMZM2G126190_P01/GRMZM2G126190_P02/GRMZM2G126190_P03/GRMZM2G067985_P01/GRMZM2G067985_P02/GRMZM2G067985_P03/GRMZM2G067985_P04/GRMZM2G067985_P05/GRM…	5.38	15.994915 Oxidation (M)
	20120827_WJ_B,6573	R.HTGVM*VGMGQKDAYVGDEAQSKR.G	2480.17	0.0043	4	1	69.74	2.29e-06	GRMZM2G152328_P01/GRMZM2G152328_P02/GRMZM2G084769_P01/GRMZM2G030169_P01/GRMZM2G030169_P02/GRMZM2G030169_P03/GRMZM2G053299_P01/GRMZM2G478779_P01/GRMZM2G478779_P02/GRMZM2G478779_P04/GRMZM2G082484_P01/GRMZM2G047055_P01/GRMZM2G047055_P02/GRMZM2G047055_P03/GRMZM2G126190_P01/GRMZM2G126190_P02/GRMZM2G126190_P03/GRMZM2G067985_P01/GRMZM2G067985_P02/GRMZM2G067985_P03/GRMZM2G067985_P04/GRMZM2G067985_P05/GRM…	6.75	15.994915 Oxidation (M)
	20120827_WJ_B,2125	R.HTGVMVGM*GQK.D	1160.56	0.00037	2	1	53.28	0.000107	GRMZM2G152328_P01/GRMZM2G152328_P02/GRMZM2G084769_P01/GRMZM2G030169_P01/GRMZM2G030169_P02/GRMZM2G030169_P03/GRMZM2G053299_P01/GRMZM2G478779_P01/GRMZM2G478779_P02/GRMZM2G478779_P04/GRMZM2G082484_P01/GRMZM2G047055_P01/GRMZM2G047055_P02/GRMZM2G047055_P03/GRMZM2G126190_P01/GRMZM2G126190_P02/GRMZM2G126190_P03/GRMZM2G126010_P01/GRMZM2G126010_P02/GRMZM2G126010_P03/GRMZM2G067985_P01/GRMZM2G067985_P02/GRM…	8.76	15.994915 Oxidation (M)
	20120827_WJ_B,6349	R.HTGVMVGM*GQKDAYVGDEAQSK.R	2324.06	-0.00238	3	1	80.15	1.74e-07	GRMZM2G152328_P01/GRMZM2G152328_P02/GRMZM2G084769_P01/GRMZM2G030169_P01/GRMZM2G030169_P02/GRMZM2G030169_P03/GRMZM2G053299_P01/GRMZM2G478779_P01/GRMZM2G478779_P02/GRMZM2G478779_P04/GRMZM2G082484_P01/GRMZM2G047055_P01/GRMZM2G047055_P02/GRMZM2G047055_P03/GRMZM2G126190_P01/GRMZM2G126190_P02/GRMZM2G126190_P03/GRMZM2G067985_P01/GRMZM2G067985_P02/GRMZM2G067985_P03/GRMZM2G067985_P04/GRMZM2G067985_P05/GRM…	5.38	15.994915 Oxidation (M)
	20120827_WJ_B,6549	R.HTGVMVGM*GQKDAYVGDEAQSKR.G ! R.HTGVM*VGMGQKDAYVGDEAQSKR.G	2480.17	-0.01287	3	1	54.15	9.54e-05	GRMZM2G152328_P01/GRMZM2G152328_P02/GRMZM2G084769_P01/GRMZM2G030169_P01/GRMZM2G030169_P02/GRMZM2G030169_P03/GRMZM2G053299_P01/GRMZM2G478779_P01/GRMZM2G478779_P02/GRMZM2G478779_P04/GRMZM2G082484_P01/GRMZM2G047055_P01/GRMZM2G047055_P02/GRMZM2G047055_P03/GRMZM2G126190_P01/GRMZM2G126190_P02/GRMZM2G126190_P03/GRMZM2G067985_P01/GRMZM2G067985_P02/GRMZM2G067985_P03/GRMZM2G067985_P04/GRMZM2G067985_P05/GRM…	6.75	15.994915 Oxidation (M)
	20120827_WJ_B,4341	R.HTGVMVGMGQK.D	1144.56	0.00105	2	1	62.43	1.41e-05	GRMZM2G152328_P01/GRMZM2G152328_P02/GRMZM2G084769_P01/GRMZM2G030169_P01/GRMZM2G030169_P02/GRMZM2G030169_P03/GRMZM2G053299_P01/GRMZM2G478779_P01/GRMZM2G478779_P02/GRMZM2G478779_P04/GRMZM2G082484_P01/GRMZM2G047055_P01/GRMZM2G047055_P02/GRMZM2G047055_P03/GRMZM2G126190_P01/GRMZM2G126190_P02/GRMZM2G126190_P03/GRMZM2G126010_P01/GRMZM2G126010_P02/GRMZM2G126010_P03/GRMZM2G067985_P01/GRMZM2G067985_P02/GRM…	8.76
	20120827_WJ_B,8629	R.HTGVMVGMGQKDAYVGDEAQSK.R	2308.07	0.00171	3	1	59.84	2.24e-05	GRMZM2G152328_P01/GRMZM2G152328_P02/GRMZM2G084769_P01/GRMZM2G030169_P01/GRMZM2G030169_P02/GRMZM2G030169_P03/GRMZM2G053299_P01/GRMZM2G478779_P01/GRMZM2G478779_P02/GRMZM2G478779_P04/GRMZM2G082484_P01/GRMZM2G047055_P01/GRMZM2G047055_P02/GRMZM2G047055_P03/GRMZM2G126190_P01/GRMZM2G126190_P02/GRMZM2G126190_P03/GRMZM2G067985_P01/GRMZM2G067985_P02/GRMZM2G067985_P03/GRMZM2G067985_P04/GRMZM2G067985_P05/GRM…	5.38
	20120827_WJ_B,7677	R.HTGVMVGMGQKDAYVGDEAQSKR.G	2464.17	-0.00541	4	1	72.12	1.71e-06	GRMZM2G152328_P01/GRMZM2G152328_P02/GRMZM2G084769_P01/GRMZM2G030169_P01/GRMZM2G030169_P02/GRMZM2G030169_P03/GRMZM2G053299_P01/GRMZM2G478779_P01/GRMZM2G478779_P02/GRMZM2G478779_P04/GRMZM2G082484_P01/GRMZM2G047055_P01/GRMZM2G047055_P02/GRMZM2G047055_P03/GRMZM2G126190_P01/GRMZM2G126190_P02/GRMZM2G126190_P03/GRMZM2G067985_P01/GRMZM2G067985_P02/GRMZM2G067985_P03/GRMZM2G067985_P04/GRMZM2G067985_P05/GRM…	6.75
	20120827_WJ_B,7695	R.HTGVMVGMGQKDAYVGDEAQSKR.G	2464.17	0.00231	3	1	64.99	7.99e-06	GRMZM2G152328_P01/GRMZM2G152328_P02/GRMZM2G084769_P01/GRMZM2G030169_P01/GRMZM2G030169_P02/GRMZM2G030169_P03/GRMZM2G053299_P01/GRMZM2G478779_P01/GRMZM2G478779_P02/GRMZM2G478779_P04/GRMZM2G082484_P01/GRMZM2G047055_P01/GRMZM2G047055_P02/GRMZM2G047055_P03/GRMZM2G126190_P01/GRMZM2G126190_P02/GRMZM2G126190_P03/GRMZM2G067985_P01/GRMZM2G067985_P02/GRMZM2G067985_P03/GRMZM2G067985_P04/GRMZM2G067985_P05/GRM…	6.75
	20120827_WJ_B,10370	R.MSKEITALAPSSMK.V ! R.MSKEITALAPSSMK.I ! R.MSKEITALAPSSMK.M	1493.77	0.00122	3	1	41.21	0.00243	GRMZM2G130520_P01/GRMZM2G320797_P01/GRMZM2G320797_P02/GRMZM2G320797_P03/GRMZM2G053284_P01 ! GRMZM2G152328_P01/GRMZM2G152328_P02/GRMZM2G030169_P01/GRMZM2G030169_P02/GRMZM2G030169_P03/GRMZM2G053299_P01/GRMZM2G082484_P01/GRMZM2G047055_P01/GRMZM2G047055_P02/GRMZM2G047055_P03/GRMZM2G047055_P04/GRMZM2G126190_P01/GRMZM2G126190_P02/GRMZM2G126190_P03/GRMZM2G006765_P02 ! GRMZM2G321750_P01/GRMZM2G179124_P01…	8.35
	20120827_WJ_B,22390	R.TTGIVLDSGDGVSHTVPIYEGYALPHAILR.L	3151.64	0.00568	4	1	30.11	0.0166	GRMZM2G152328_P01/GRMZM2G152328_P02/GRMZM2G030169_P01/GRMZM2G030169_P02/GRMZM2G030169_P03/GRMZM2G082484_P01/GRMZM2G047055_P01/GRMZM2G047055_P02/GRMZM2G047055_P03/GRMZM2G126190_P01/GRMZM2G126190_P02/GRMZM2G126190_P03/GRMZM2G067985_P04/GRMZM2G067985_P05/GRMZM2G067985_P06/GRMZM2G067985_P09/GRMZM2G067985_P10/GRMZM2G067985_P11/GRMZM2G067985_P12/GRMZM2G067985_P13/GRMZM2G067985_P15/GRMZM2G006765_P02/GRM…	5.2
	20120827_WJ_B,22394	R.TTGIVLDSGDGVSHTVPIYEGYALPHAILR.L	3151.64	-0.01519	3	1	26.64	0.0315	GRMZM2G152328_P01/GRMZM2G152328_P02/GRMZM2G030169_P01/GRMZM2G030169_P02/GRMZM2G030169_P03/GRMZM2G082484_P01/GRMZM2G047055_P01/GRMZM2G047055_P02/GRMZM2G047055_P03/GRMZM2G126190_P01/GRMZM2G126190_P02/GRMZM2G126190_P03/GRMZM2G067985_P04/GRMZM2G067985_P05/GRMZM2G067985_P06/GRMZM2G067985_P09/GRMZM2G067985_P10/GRMZM2G067985_P11/GRMZM2G067985_P12/GRMZM2G067985_P13/GRMZM2G067985_P15/GRMZM2G006765_P02/GRM…	5.2
	20120827_WJ_B,14052	R.VAPEEHPVLLTEAPLNPK.A	1954.06	0.00123	3	1	32.37	0.0122	GRMZM2G152328_P01/GRMZM2G152328_P02/GRMZM2G030169_P01/GRMZM2G030169_P02/GRMZM2G030169_P03/GRMZM2G053299_P01/GRMZM2G478779_P01/GRMZM2G478779_P02/GRMZM2G478779_P04/GRMZM2G082484_P01/GRMZM2G047055_P01/GRMZM2G047055_P02/GRMZM2G047055_P03/GRMZM2G126190_P01/GRMZM2G126190_P02/GRMZM2G126190_P03/GRMZM2G067985_P01/GRMZM2G067985_P02/GRMZM2G067985_P03/GRMZM2G067985_P04/GRMZM2G067985_P05/GRMZM2G067985_P06/GRM…	4.75
	20120827_WJ_B,14079	R.VAPEEHPVLLTEAPLNPK.A	1954.06	0.00185	2	1	56.36	4.95e-05	GRMZM2G152328_P01/GRMZM2G152328_P02/GRMZM2G030169_P01/GRMZM2G030169_P02/GRMZM2G030169_P03/GRMZM2G053299_P01/GRMZM2G478779_P01/GRMZM2G478779_P02/GRMZM2G478779_P04/GRMZM2G082484_P01/GRMZM2G047055_P01/GRMZM2G047055_P02/GRMZM2G047055_P03/GRMZM2G126190_P01/GRMZM2G126190_P02/GRMZM2G126190_P03/GRMZM2G067985_P01/GRMZM2G067985_P02/GRMZM2G067985_P03/GRMZM2G067985_P04/GRMZM2G067985_P05/GRMZM2G067985_P06/GRM…	4.75
	20120827_WJ_B,12451	R.VAPEEHPVLLTEAPLNPKANR.E	2295.25	0.00374	4	1	29.1	0.0227	GRMZM2G152328_P01/GRMZM2G152328_P02/GRMZM2G030169_P01/GRMZM2G030169_P02/GRMZM2G030169_P03/GRMZM2G053299_P01/GRMZM2G478779_P01/GRMZM2G478779_P02/GRMZM2G478779_P04/GRMZM2G082484_P01/GRMZM2G047055_P01/GRMZM2G047055_P02/GRMZM2G047055_P03/GRMZM2G126190_P01/GRMZM2G126190_P02/GRMZM2G126190_P03/GRMZM2G067985_P01/GRMZM2G067985_P02/GRMZM2G067985_P03/GRMZM2G067985_P04/GRMZM2G067985_P05/GRMZM2G067985_P06/GRM…	5.5
	20120827_WJ_B,12473	R.VAPEEHPVLLTEAPLNPKANR.E	2295.25	-0.00194	3	1	44.48	0.000585	GRMZM2G152328_P01/GRMZM2G152328_P02/GRMZM2G030169_P01/GRMZM2G030169_P02/GRMZM2G030169_P03/GRMZM2G053299_P01/GRMZM2G478779_P01/GRMZM2G478779_P02/GRMZM2G478779_P04/GRMZM2G082484_P01/GRMZM2G047055_P01/GRMZM2G047055_P02/GRMZM2G047055_P03/GRMZM2G126190_P01/GRMZM2G126190_P02/GRMZM2G126190_P03/GRMZM2G067985_P01/GRMZM2G067985_P02/GRMZM2G067985_P03/GRMZM2G067985_P04/GRMZM2G067985_P05/GRMZM2G067985_P06/GRM…	5.5
$42-1	GRMZM2G078441_P01 seq=translation; coord=9:148445803..148448625:-1; parent_transcript=GRMZM2G078441_T01; parent_gene=GRMZM2G078441	30	23	0.2937	71135.4	6.31
	20120827_WJ_B,17359	K.AFNFYSGKPDVQNCYGWSR.M	2296.02	0.00469	2	1	94.1	3.64e-09	GRMZM2G078441_P01	8.22
	20120827_WJ_B,17385	K.AFNFYSGKPDVQNCYGWSR.M	2296.02	0.00557	3	1	39.62	0.000988	GRMZM2G078441_P01	8.22
	20120827_WJ_B,10786	K.GFETDVLR.L	936.479	0.0006	2	1	36.01	0.00649	GRMZM2G078441_P01	4.37
	20120827_WJ_B,15012	K.SKAFNFYSGKPDVQNCYGWSR.M	2511.15	3e-05	4	1	36.25	0.00311	GRMZM2G078441_P01	9.1
	20120827_WJ_B,15016	K.SKAFNFYSGKPDVQNCYGWSR.M	2511.15	-0.00015	3	1	94.98	4.18e-09	GRMZM2G078441_P01	9.1
	20120827_WJ_B,13298	K.TPPPIIAYNPEEEK.G	1597.81	0.00505	2	1	50.33	0.000288	GRMZM2G078441_P01	4.25
	20120827_WJ_B,11133	K.TPPPIIAYNPEEEKGDK.K	1897.95	0.0024	3	1	50.08	0.000336	GRMZM2G078441_P01	4.41
	20120827_WJ_B,27016	K.VEAYSSVSNLVKGFETDVLR.L	2213.14	-0.00101	3	1	65.54	8.46e-06	GRMZM2G078441_P01	4.68
	20120827_WJ_B,11938	K.VLALALGQR.D	940.594	0.00049	2	1	63.57	2.7e-06	GRMZM2G078441_P01	9.72
	20120827_WJ_B,19663	K.VLALALGQRDPTAVDKLLSAQR.E	2335.35	0.00261	4	1	34.01	0.00157	GRMZM2G078441_P01	8.72
	20120827_WJ_B,19706	K.VLALALGQRDPTAVDKLLSAQR.E	2335.35	0.00463	3	1	53.68	1.71e-05	GRMZM2G078441_P01	8.72
	20120827_WJ_B,13467	R.DPTAVDKLLSAQR.E	1413.77	0.00226	3	1	49.72	0.000311	GRMZM2G078441_P01	5.96
	20120827_WJ_B,879	R.EEEGGGKGKGPGER.E	1386.66	0.00086	2	1	50.83	0.000163	GRMZM2G078441_P01	4.95
	20120827_WJ_B,830	R.EKEEEERAR.R	1175.57	-0.00048	2	1	35.51	0.00804	GRMZM2G078441_P01	4.65
	20120827_WJ_B,19986	R.ESTILPCVSCAEELAEK.A	1935.9	0.00445	2	1	48.36	0.000295	GRMZM2G078441_P01	4.09
	20120827_WJ_B,23647	R.ESTILPCVSCAEELAEKAEEER.K	2550.17	-0.0021	3	1	71.86	1.04e-06	GRMZM2G078441_P01	4.12
	20120827_WJ_B,1192	R.GGPGGRGDEGEGEGGR.A	1443.62	0.00122	2	1	77.66	9.34e-08	GRMZM2G078441_P01	4.41
	20120827_WJ_B,1193	R.GGPGGRGDEGEGEGGR.A	1443.62	-0.00051	3	1	28.47	0.00832	GRMZM2G078441_P01	4.41
	20120827_WJ_B,1142	R.GGPGGRGDEGEGEGGRAR.W	1670.76	0.00111	3	1	41.7	0.00128	GRMZM2G078441_P01	4.87
	20120827_WJ_B,15659	R.LGFGVKPEVVEAIK.S	1485.87	0.00089	3	1	32.99	0.00781	GRMZM2G078441_P01	6.14
	20120827_WJ_B,15667	R.LGFGVKPEVVEAIK.S	1485.87	-0.00119	2	1	63.18	5.77e-06	GRMZM2G078441_P01	6.14
	20120827_WJ_B,15241	R.LGFGVKPEVVEAIKSAK.T	1772.03	0.00278	3	1	55.35	2.57e-05	GRMZM2G078441_P01	8.5
	20120827_WJ_B,15262	R.LGFGVKPEVVEAIKSAK.T	1772.03	-0.00054	4	1	44.11	0.000318	GRMZM2G078441_P01	8.5
	20120827_WJ_B,995	R.RGGPGGRGDEGEGEGGR.A	1599.72	0.0004	3	1	38.81	0.00158	GRMZM2G078441_P01	4.87
	20120827_WJ_B,999	R.RGGPGGRGDEGEGEGGR.A	1599.72	-0.00188	2	1	69.95	1.19e-06	GRMZM2G078441_P01	4.87
	20120827_WJ_B,1847	R.VGGQVVEK.E	815.462	0.00083	2	1	42.91	0.00269	GRMZM2G078441_P01	5.97
	20120827_WJ_B,1938	R.VGGQVVEKER.R	1100.61	-8e-05	2	1	73.33	1.34e-06	GRMZM2G078441_P01	6.11
	20120827_WJ_B,1588	R.VGGQVVEKERR.R	1256.71	0.00063	2	1	38.74	0.00469	GRMZM2G078441_P01	8.72
	20120827_WJ_B,10232	R.VKEGDVFVVPR.F	1244.7	-0.00198	3	1	49.79	0.000264	GRMZM2G078441_P01	6.04
	20120827_WJ_B,5999	R.WRVGGQVVEKER.R	1442.79	0.00194	2	1	34.79	0.0134	GRMZM2G078441_P01	8.75
$43-1	GRMZM2G163421_P01 seq=translation; coord=2:220539596..220543690:1; parent_transcript=GRMZM2G163421_T01; parent_gene=GRMZM2G163421	29	23	0.377	56682.5	4.91
	20120827_WJ_B,6589	K.AADAAEKTEPVKDEL.-	1586.79	0.00104	2	1	50.41	0.000296	GRMZM2G163421_P01	4.18
	20120827_WJ_B,4929	K.FFQSSAPK.A	911.462	0.00122	2	1	44.43	0.00091	GRMZM2G091481_P01/GRMZM2G091481_P02/GRMZM2G163421_P01	8.75
	20120827_WJ_B,5479	K.FIDASSTPR.V	993.5	0.00046	2	1	38.16	0.00419	GRMZM2G163421_P01	5.84
	20120827_WJ_B,19247	K.HPFM*VVEFYAPWCGHCK.K ! K.HPFM*VVEFYAPWCGHCK.N	2180.95	0.0023	3	1	53.61	3.16e-05	GRMZM2G091481_P01/GRMZM2G091481_P02 ! GRMZM2G163421_P01	6.9	15.994915 Oxidation (M)
	20120827_WJ_B,21360	K.HPFMVVEFYAPWCGHCK.K ! K.HPFMVVEFYAPWCGHCK.N	2164.96	0.00938	3	1	41.32	0.000904	GRMZM2G091481_P01/GRMZM2G091481_P02 ! GRMZM2G163421_P01	6.9
	20120827_WJ_B,391	K.KQVGPASK.E	814.478	-1e-05	2	1	43.35	0.00124	GRMZM2G147210_P01/GRMZM2G348584_P01/GRMZM2G091481_P01/GRMZM2G091481_P02/GRMZM2G163421_P01/GRMZM2G044608_P01/GRMZM2G002595_P01	10
	20120827_WJ_B,3803	K.NIQEYKGPR.E	1104.58	0.00028	2	1	38.29	0.00643	GRMZM2G005480_P01/GRMZM2G348584_P01/GRMZM2G091481_P01/GRMZM2G091481_P02/GRMZM2G163074_P01/GRMZM2G163421_P01/GRMZM2G044608_P01/GRMZM2G002595_P01	8.59
	20120827_WJ_B,14418	K.NRPLATKYEIQGFPTIK.I ! K.NRPLATKYEIQGFPTLK.I	1976.1	0.00089	3	1	45.31	0.000498	GRMZM2G091481_P01/GRMZM2G091481_P02 ! GRMZM2G163421_P01	9.7
	20120827_WJ_B,14431	K.NRPLATKYEIQGFPTIK.I ! K.NRPLATKYEIQGFPTLK.I	1976.1	0.00297	4	1	26.06	0.0445	GRMZM2G091481_P01/GRMZM2G091481_P02 ! GRMZM2G163421_P01	9.7
	20120827_WJ_B,14559	K.NRPLATKYEIQGFPTIK.I ! K.NRPLATKYEIQGFPTLK.I	1976.1	-0.00638	2	1	42.83	0.000842	GRMZM2G091481_P01/GRMZM2G091481_P02 ! GRMZM2G163421_P01	9.7
	20120827_WJ_B,21713	K.NVLIEFYAPWCGHCK.K	1893.88	0.00092	3	1	44.91	0.000646	GRMZM2G091481_P01/GRMZM2G163421_P01	6.73
	20120827_WJ_B,21766	K.NVLIEFYAPWCGHCK.K	1893.88	0.00615	2	1	67.67	2.8e-06	GRMZM2G091481_P01/GRMZM2G163421_P01	6.73
	20120827_WJ_B,19190	K.NVLIEFYAPWCGHCKK.L	2021.97	0.00518	3	1	45.84	0.000668	GRMZM2G091481_P01/GRMZM2G163421_P01	8.04
	20120827_WJ_B,2307	K.QVGPASKEIK.S	1056.6	4e-05	2	1	61.34	1.67e-05	GRMZM2G147210_P01/GRMZM2G348584_P01/GRMZM2G091481_P01/GRMZM2G091481_P02/GRMZM2G163421_P01/GRMZM2G044608_P01/GRMZM2G002595_P01	8.59
	20120827_WJ_B,9444	K.SEPIPEVNNEPVK.V	1451.74	0.0001	2	1	30.24	0.0282	GRMZM2G091481_P01/GRMZM2G163421_P01	4.25
	20120827_WJ_B,19055	K.SGKNVLIEFYAPWCGHCK.K	2166.03	0.00497	3	1	37.99	0.00338	GRMZM2G091481_P01/GRMZM2G163421_P01	7.79
	20120827_WJ_B,16818	K.SGKNVLIEFYAPWCGHCKK.L	2294.12	-0.00157	3	1	38.23	0.00404	GRMZM2G091481_P01/GRMZM2G163421_P01	8.8
	20120827_WJ_B,16857	K.SGKNVLIEFYAPWCGHCKK.L	2294.12	0.00191	4	1	29.18	0.032	GRMZM2G091481_P01/GRMZM2G163421_P01	8.8
	20120827_WJ_B,3892	K.SKETASAVQATATASGK.A	1607.82	0.00156	2	1	128.24	4.7e-12	GRMZM2G163421_P01	8.31
	20120827_WJ_B,910	K.VDANEEK.N	804.373	-0.00016	2	1	26.97	0.0237	GRMZM2G147210_P01/GRMZM2G005480_P01/GRMZM2G091481_P01/GRMZM2G091481_P02/GRMZM2G009157_P01/GRMZM2G163074_P01/GRMZM2G163421_P01/GRMZM2G002595_P01	4.14
	20120827_WJ_B,2609	K.VDANEEKNRPLATK.Y	1584.83	-0.00028	3	1	48.51	0.000475	GRMZM2G091481_P01/GRMZM2G091481_P02/GRMZM2G163421_P01	6.15
	20120827_WJ_B,1774	K.VTSYDSGR.T	884.411	0.00012	2	1	49.97	0.000146	GRMZM2G091481_P01/GRMZM2G163421_P01	5.81
	20120827_WJ_B,16494	K.YEIQGFPTIK.I ! K.YEIQGFPTLK.I	1195.64	2e-05	2	1	65.37	1.19e-05	GRMZM2G091481_P01/GRMZM2G091481_P02 ! GRMZM2G163421_P01	6
	20120827_WJ_B,14988	R.EADGIVDYLK.K	1122.57	0.00059	2	1	43.33	0.00146	GRMZM2G147210_P01/GRMZM2G005480_P01/GRMZM2G091481_P01/GRMZM2G091481_P02/GRMZM2G163074_P01/GRMZM2G163421_P01/GRMZM2G002595_P01	4.03
	20120827_WJ_B,12062	R.EADGIVDYLKK.Q	1250.66	0.00115	2	1	67.8	4.85e-06	GRMZM2G147210_P01/GRMZM2G005480_P01/GRMZM2G091481_P01/GRMZM2G091481_P02/GRMZM2G163074_P01/GRMZM2G163421_P01/GRMZM2G002595_P01	4.56
	20120827_WJ_B,16297	R.EADGIVDYLKKQVGPASK.E	1918.03	-0.00035	3	1	57.36	4.81e-05	GRMZM2G147210_P01/GRMZM2G091481_P01/GRMZM2G091481_P02/GRMZM2G163421_P01/GRMZM2G002595_P01	6.22
	20120827_WJ_B,16331	R.EADGIVDYLKKQVGPASK.E	1918.03	-0.00017	4	1	33.1	0.0128	GRMZM2G147210_P01/GRMZM2G091481_P01/GRMZM2G091481_P02/GRMZM2G163421_P01/GRMZM2G002595_P01	6.22
	20120827_WJ_B,24771	R.LLKPFDDLVVDSKDFDVAALEK.F	2477.32	-0.00457	3	1	34.74	0.00663	GRMZM2G163421_P01	4.17
	20120827_WJ_B,17275	R.TADDIVDFINK.S	1250.63	0.00159	2	1	39.01	0.00418	GRMZM2G163421_P01	3.93
$44-1	GRMZM2G141399_P01 seq=translation; coord=10:59506710..59518288:1; parent_transcript=GRMZM2G141399_T01; parent_gene=GRMZM2G141399	28	23	0.2031	188416	4.92
	20120827_WJ_B,15298	K.ETSQKTEGDTLQATFNVDNLSQK.Q	2554.23	-0.00202	3	1	34.15	0.00865	GRMZM2G141399_P01/GRMZM2G141399_P02	4.32
	20120827_WJ_B,15583	K.ETSQKTEGDTLQATFNVDNLSQKQEGLTK.E	3210.58	0.01149	4	1	29.54	0.0277	GRMZM2G141399_P01/GRMZM2G141399_P02	4.51
	20120827_WJ_B,15618	K.ETSQKTEGDTLQATFNVDNLSQKQEGLTK.E	3210.58	0.00252	3	1	66.27	5.82e-06	GRMZM2G141399_P01/GRMZM2G141399_P02	4.51
	20120827_WJ_B,24903	K.FGLQQIDVPVVGIVTR.L	1741	0.00499	2	1	73.61	5.47e-07	GRMZM2G141399_P01/GRMZM2G141399_P02	5.84
	20120827_WJ_B,7193	K.FLEQKQELDGSYKQDR.S	1983.98	0.00087	3	1	66.28	6.46e-06	GRMZM2G141399_P01/GRMZM2G141399_P02	4.78
	20120827_WJ_B,7195	K.FLEQKQELDGSYKQDR.S	1983.98	0.00245	4	1	43.53	0.00123	GRMZM2G141399_P01/GRMZM2G141399_P02	4.78
	20120827_WJ_B,13960	K.INDEDLVM*IEEQK.S	1591.75	-0.00197	2	1	37.82	0.00391	GRMZM2G141399_P01/GRMZM2G141399_P02	3.83	15.994915 Oxidation (M)
	20120827_WJ_B,15753	K.INDEDLVMIEEQK.S	1575.76	0.00011	2	1	41.5	0.00164	GRMZM2G141399_P01/GRMZM2G141399_P02	3.83
	20120827_WJ_B,15935	K.KIESIISYNEIDQSIVGSHKQDK.S	2631.36	0.00182	4	1	32.16	0.0168	GRMZM2G141399_P01/GRMZM2G141399_P02	5.48
	20120827_WJ_B,15972	K.KIESIISYNEIDQSIVGSHKQDK.S	2631.36	0.00035	3	1	68.48	3.8e-06	GRMZM2G141399_P01/GRMZM2G141399_P02	5.48
	20120827_WJ_B,20001	K.QDLSIVGISNEFQTK.Q	1678.86	0.00111	2	1	81.24	2.95e-07	GRMZM2G141399_P01/GRMZM2G141399_P02	4.37
	20120827_WJ_B,3160	K.QELDGSYKQDR.S	1338.63	0.00109	2	1	58.61	3.13e-05	GRMZM2G141399_P01/GRMZM2G141399_P02	4.56
	20120827_WJ_B,11032	K.QLATVGTHDGLLMK.G	1483.79	0	2	1	59.96	3.04e-05	GRMZM2G141399_P01/GRMZM2G141399_P02	6.74
	20120827_WJ_B,8449	K.QRELENLANEEAER.R	1700.82	0.001	3	1	27.2	0.0494	GRMZM2G141399_P01/GRMZM2G141399_P02	4.33
	20120827_WJ_B,19061	K.SIAMNEEQTIVTEEDIPMAK.V	2249.07	0.00541	2	1	68.33	3.36e-06	GRMZM2G141399_P01/GRMZM2G141399_P02	3.91
	20120827_WJ_B,14415	K.SIVGVPQQIQYNDQSIAGSHR.Q	2297.16	0.00603	3	1	77.86	4.87e-07	GRMZM2G141399_P01/GRMZM2G141399_P02	6.46
	20120827_WJ_B,19985	K.SVVSVPEQIQSIVSHSKPNQSTVDSYR.Q	2971.51	-0.00089	3	1	61.66	1.54e-05	GRMZM2G141399_P01/GRMZM2G141399_P02	6.47
	20120827_WJ_B,20096	K.TGGLFDTVFDVDNDKER.A	1927.9	-0.00411	3	1	70.08	2.21e-06	GRMZM2G141399_P01	4.04
	20120827_WJ_B,8586	R.ELENLANEEAER.R	1416.66	-6e-05	2	1	45.93	0.000527	GRMZM2G141399_P01/GRMZM2G141399_P02	3.98
	20120827_WJ_B,15004	R.IQADFVNLANKLHGVNHGQVR.L	2330.25	0.00025	4	1	33.82	0.01	GRMZM2G141399_P01/GRMZM2G141399_P02	8.76
	20120827_WJ_B,15006	R.IQADFVNLANKLHGVNHGQVR.L	2330.25	-0.00028	5	1	45.28	0.00071	GRMZM2G141399_P01/GRMZM2G141399_P02	8.76
	20120827_WJ_B,3511	R.LLVESSSK.K	862.488	0.00028	2	1	60.37	2.56e-05	GRMZM2G141399_P01/GRMZM2G141399_P02	6
	20120827_WJ_B,19827	R.QDQSIAGAPEQIQSVAGYIKPNQSIVGSCK.Q	3173.59	0.00239	3	1	47.6	0.000388	GRMZM2G141399_P01/GRMZM2G141399_P02	6.06
	20120827_WJ_B,6563	R.SLKPKPLPIVR.F	1247.82	-0.00107	3	1	50.18	7.68e-06	GRMZM2G141399_P01/GRMZM2G141399_P02	11.17
	20120827_WJ_B,4078	R.STTGLHEQDQSVVSSHGQDK.S	2139.99	0.00261	3	1	41.74	0.00139	GRMZM2G141399_P01/GRMZM2G141399_P02	5.2
	20120827_WJ_B,13246	R.STTGLHEQDQSVVSSHGQDKSIVGVPQQIQYNDQSIAGSHR.Q	4418.14	0.00971	5	1	51.45	9.27e-05	GRMZM2G141399_P01/GRMZM2G141399_P02	5.72
	20120827_WJ_B,21173	R.TYGGVDELGELPSTSVDCIAINGK.R	2495.2	0.0067	2	1	37.55	0.00437	GRMZM2G141399_P01/GRMZM2G141399_P02	3.92
	20120827_WJ_B,19391	R.TYGGVDELGELPSTSVDCIAINGKR.R	2651.3	0.00408	3	1	113.36	1.26e-10	GRMZM2G141399_P01/GRMZM2G141399_P02	4.32
$45-1	GRMZM2G111475_P01 seq=translation; coord=5:12580030..12585678:-1; parent_transcript=GRMZM2G111475_T01; parent_gene=GRMZM2G111475	27	23	0.2592	73229.7	5.11
$45-2	GRMZM2G079668_P01 seq=translation; coord=1:263143605..263149463:1; parent_transcript=GRMZM2G079668_T01; parent_gene=GRMZM2G079668	27	23	0.2592	73020.6	5.14
$45-3	GRMZM2G079668_P02 seq=translation; coord=1:263143605..263149455:1; parent_transcript=GRMZM2G079668_T02; parent_gene=GRMZM2G079668	27	23	0.2592	73020.6	5.14
	20120827_WJ_B,17187	K.AVITVPAYFNDSQR.T	1580.81	0.00161	2	1	38.48	0.00451	GRMZM2G111475_P01/GRMZM2G079668_P01/GRMZM2G079668_P02	5.88
	20120827_WJ_B,13724	K.DAGRIAGLEVLR.I	1269.73	0.00079	3	1	46.19	0.000529	GRMZM2G111475_P01/GRMZM2G001500_P01/GRMZM2G001500_P02/GRMZM2G079668_P01/GRMZM2G079668_P02	6.07
[truncated: 10,402 more rows]

## Sheet: 1B enriched PBs
	Reference	PepCount	UniquePepCount	CoverPercent	MW	PI
	FileScan	Sequence	MH+	Diff(MH+)	Charge	Rank	Score	ExpectValue	Reference	PI	Modification
$1-1	GRMZM2G114793_P01 seq=translation; coord=5:69325342..69329214:-1; parent_transcript=GRMZM2G114793_T01; parent_gene=GRMZM2G114793	75	49	0.5837	73083.9	5.1
	20120827_WJ_A,2348	K.AM*EDAGLEK.S	979.44	-0.00026	2	1	49.27	0.000152	GRMZM2G114793_P01/GRMZM2G415007_P01/AC199439.4_FGP005/AC211651.4_FGP001/GRMZM2G161035_P01	4.14	15.994915 Oxidation (M)
	20120827_WJ_A,13812	K.AM*EDAGLEKSQIHEIVLVGGSTR.I	2456.24	-0.0032	3	1	56.89	5.62e-05	GRMZM2G114793_P01/GRMZM2G415007_P01/AC199439.4_FGP005/AC211651.4_FGP001/GRMZM2G161035_P01	4.83	15.994915 Oxidation (M)
	20120827_WJ_A,4104	K.AMEDAGLEK.S	963.445	0.00022	2	1	52.3	8.69e-05	GRMZM2G114793_P01/GRMZM2G415007_P01/AC199439.4_FGP005/AC211651.4_FGP001/GRMZM2G161035_P01	4.14
	20120827_WJ_A,15210	K.AMEDAGLEKSQIHEIVLVGGSTR.I	2440.25	0.00118	3	1	92.03	2.18e-08	GRMZM2G114793_P01/GRMZM2G415007_P01/AC199439.4_FGP005/AC211651.4_FGP001/GRMZM2G161035_P01	4.83
	20120827_WJ_A,5008	K.DTAEAYLGKK.I	1095.57	-0.00049	2	1	29.86	0.0356	GRMZM2G114793_P01/GRMZM2G356344_P01/GRMZM2G155688_P01/GRMZM2G415007_P01/GRMZM2G300211_P01/AC199439.4_FGP005/GRMZM2G136252_P01/GRMZM2G025016_P01/AC211651.4_FGP001	6.07
	20120827_WJ_A,3700	K.GRLSQEEIDR.M	1202.61	1e-05	3	1	44.01	0.00143	GRMZM2G114793_P01/GRMZM2G415007_P01	4.68
	20120827_WJ_A,5890	K.IINKDGKPYIQVK.I	1515.89	0.00119	2	1	44.19	0.000495	GRMZM2G114793_P01/GRMZM2G415007_P01	9.53
	20120827_WJ_A,5917	K.IINKDGKPYIQVK.I	1515.89	0.00166	3	1	37.34	0.00241	GRMZM2G114793_P01/GRMZM2G415007_P01	9.53
	20120827_WJ_A,19786	K.IKDGENKVFSPEEISAM*ILGK.M	2321.21	-0.00766	3	1	43.81	0.00115	GRMZM2G114793_P01/GRMZM2G415007_P01	4.87	15.994915 Oxidation (M)
	20120827_WJ_A,23036	K.IKDGENKVFSPEEISAMILGK.M	2305.21	0.00272	3	1	60.09	2.59e-05	GRMZM2G114793_P01/GRMZM2G415007_P01	4.87
	20120827_WJ_A,17762	K.INDAVVTVPAYFNDAQR.Q ! K.INDAVVTVPAYFNDAQR.I	1892.95	-0.00282	2	1	65.16	9.75e-06	GRMZM2G114793_P01/GRMZM2G415007_P01/AC199439.4_FGP005 ! AC211651.4_FGP001	4.21
	20120827_WJ_A,2572	K.ITITNEKGR.L	1031.58	0.00144	2	1	51.25	0.000287	GRMZM2G114793_P01/GRMZM2G415007_P01	8.75
	20120827_WJ_A,2843	K.KAMEDAGLEK.S	1091.54	0.00137	2	1	69.94	3.75e-06	GRMZM2G114793_P01/GRMZM2G415007_P01/AC199439.4_FGP005/AC211651.4_FGP001/GRMZM2G161035_P01	4.68
	20120827_WJ_A,15691	K.KINDAVVTVPAYFNDAQR.Q ! K.KINDAVVTVPAYFNDAQR.I	2021.05	0.00181	3	1	49.46	0.000362	GRMZM2G114793_P01/GRMZM2G415007_P01/AC199439.4_FGP005 ! AC211651.4_FGP001	5.96
	20120827_WJ_A,15708	K.KINDAVVTVPAYFNDAQR.Q ! K.KINDAVVTVPAYFNDAQR.I	2021.05	-0.00267	2	1	42.59	0.00174	GRMZM2G114793_P01/GRMZM2G415007_P01/AC199439.4_FGP005 ! AC211651.4_FGP001	5.96
	20120827_WJ_A,3621	K.LADKLEAEEKEK.V	1402.74	0.00149	3	1	29.54	0.0473	GRMZM2G114793_P01/GRMZM2G415007_P01	4.59
	20120827_WJ_A,3631	K.LADKLEAEEKEK.V	1402.74	0.00481	2	1	55.19	0.000129	GRMZM2G114793_P01/GRMZM2G415007_P01	4.59
	20120827_WJ_A,16440	K.LKEVEAVCNPIVSAVYQR.S	2075.1	0.00082	3	1	64.56	1.13e-05	GRMZM2G114793_P01/GRMZM2G415007_P01	6.14
	20120827_WJ_A,16466	K.LKEVEAVCNPIVSAVYQR.S	2075.1	0.00604	2	1	107.35	5.8e-10	GRMZM2G114793_P01/GRMZM2G415007_P01	6.14
	20120827_WJ_A,3829	K.M*KDTAEAYLGKK.I	1370.7	0.00174	3	1	37.35	0.00597	GRMZM2G114793_P01/GRMZM2G356344_P01/GRMZM2G155688_P01/GRMZM2G415007_P01/GRMZM2G300211_P01/GRMZM2G136252_P01/GRMZM2G025016_P01	8.19	15.994915 Oxidation (M)
	20120827_WJ_A,6726	K.MKDTAEAYLGK.K	1226.61	0.00899	2	1	55.81	5.47e-05	GRMZM2G114793_P01/GRMZM2G356344_P01/GRMZM2G155688_P01/GRMZM2G415007_P01/GRMZM2G300211_P01/GRMZM2G136252_P01/GRMZM2G025016_P01	5.82
	20120827_WJ_A,5146	K.MKDTAEAYLGKK.I	1354.7	-0.00017	3	1	35.98	0.00805	GRMZM2G114793_P01/GRMZM2G356344_P01/GRMZM2G155688_P01/GRMZM2G415007_P01/GRMZM2G300211_P01/GRMZM2G136252_P01/GRMZM2G025016_P01	8.19
	20120827_WJ_A,5150	K.MKDTAEAYLGKK.I	1354.7	0.00255	2	1	40.06	0.00292	GRMZM2G114793_P01/GRMZM2G356344_P01/GRMZM2G155688_P01/GRMZM2G415007_P01/GRMZM2G300211_P01/GRMZM2G136252_P01/GRMZM2G025016_P01	8.19
	20120827_WJ_A,4529	K.NGHVEIIANDQGNR.I	1536.75	0.00078	3	1	40.29	0.00284	GRMZM2G114793_P01/GRMZM2G415007_P01	5.32
	20120827_WJ_A,4557	K.NGHVEIIANDQGNR.I	1536.75	-0.0002	2	1	37.92	0.00506	GRMZM2G114793_P01/GRMZM2G415007_P01	5.32
	20120827_WJ_A,1817	K.NQAAVNPER.T	998.501	0.00023	2	1	51.42	0.000227	GRMZM2G114793_P01/GRMZM2G415007_P01	6
	20120827_WJ_A,1072	K.RALSNQHQVR.V	1208.66	1e-05	3	1	53.72	0.000203	GRMZM2G114793_P01/GRMZM2G415007_P01/AC199439.4_FGP005/AC211651.4_FGP001/GRMZM2G161035_P01	12
	20120827_WJ_A,1073	K.RALSNQHQVR.V	1208.66	0.00053	2	1	48.9	0.000615	GRMZM2G114793_P01/GRMZM2G415007_P01/AC199439.4_FGP005/AC211651.4_FGP001/GRMZM2G161035_P01	12
	20120827_WJ_A,3429	K.SEKITITNEK.G	1162.63	0.00024	2	1	36.85	0.00698	GRMZM2G114793_P01/GRMZM2G415007_P01	5.86
	20120827_WJ_A,2763	K.SEKITITNEKGR.L	1375.75	0.00221	2	1	58.1	5.03e-05	GRMZM2G114793_P01/GRMZM2G415007_P01	8.31
	20120827_WJ_A,10062	K.SQIHEIVLVGGSTR.I	1495.82	0.00237	3	1	30.76	0.0181	GRMZM2G114793_P01/GRMZM2G415007_P01/AC199439.4_FGP005/AC211651.4_FGP001/GRMZM2G161035_P01	6.47
	20120827_WJ_A,10069	K.SQIHEIVLVGGSTR.I	1495.82	-0.0004	2	1	57.27	4.26e-05	GRMZM2G114793_P01/GRMZM2G415007_P01/AC199439.4_FGP005/AC211651.4_FGP001/GRMZM2G161035_P01	6.47
	20120827_WJ_A,24395	K.VEEALKEALEWLDDNQSAEKEDYEEK.L	3110.43	0.02009	3	1	77.79	1.95e-07	GRMZM2G114793_P01/GRMZM2G415007_P01	3.96
	20120827_WJ_A,26836	K.VFSPEEISAMILGK.M	1520.8	0.00075	2	1	57.48	5.47e-05	GRMZM2G114793_P01/GRMZM2G415007_P01	4.53
	20120827_WJ_A,1292	R.ALSNQHQVR.V	1052.56	0.00063	2	1	69.7	2.89e-06	GRMZM2G114793_P01/GRMZM2G415007_P01/AC199439.4_FGP005/AC211651.4_FGP001/GRMZM2G161035_P01	9.8
	20120827_WJ_A,24360	R.ALSNQHQVRVEIESLFDGTDFSEPLTR.A	3088.53	-0.00493	3	1	52.56	0.00012	GRMZM2G114793_P01/GRMZM2G415007_P01/AC211651.4_FGP001/GRMZM2G161035_P01	4.5
	20120827_WJ_A,14859	R.ARFEELNNDLFR.K	1523.76	0.00254	3	1	36.6	0.00852	GRMZM2G114793_P01/GRMZM2G415007_P01/AC211651.4_FGP001/GRMZM2G161035_P01	4.68
	20120827_WJ_A,14879	R.ARFEELNNDLFR.K	1523.76	0.00156	2	1	73.42	1.75e-06	GRMZM2G114793_P01/GRMZM2G415007_P01/AC211651.4_FGP001/GRMZM2G161035_P01	4.68
	20120827_WJ_A,12472	R.ARFEELNNDLFRK.T	1651.86	-0.00041	3	1	41.55	0.00209	GRMZM2G114793_P01/GRMZM2G415007_P01/AC211651.4_FGP001/GRMZM2G161035_P01	6.23
	20120827_WJ_A,12493	R.ARFEELNNDLFRK.T	1651.86	-0.00073	4	1	29.18	0.0361	GRMZM2G114793_P01/GRMZM2G415007_P01/AC211651.4_FGP001/GRMZM2G161035_P01	6.23
	20120827_WJ_A,12517	R.ARFEELNNDLFRK.T	1651.86	-0.00268	2	1	42.74	0.00167	GRMZM2G114793_P01/GRMZM2G415007_P01/AC211651.4_FGP001/GRMZM2G161035_P01	6.23
	20120827_WJ_A,5617	R.DYFDGKEPNK.G	1212.55	0.00201	2	1	29.99	0.0163	GRMZM2G114793_P01	4.56
	20120827_WJ_A,4567	R.EAEEFAEEDK.K	1196.5	0.00099	2	1	55	1.08e-05	GRMZM2G114793_P01/GRMZM2G415007_P01	3.83
	20120827_WJ_A,3338	R.EAEEFAEEDKK.V	1324.59	-5e-05	2	1	42.74	0.00071	GRMZM2G114793_P01/GRMZM2G415007_P01	4.14
	20120827_WJ_A,3950	R.EAEEFAEEDKKVK.E	1551.75	0.001	3	1	35.02	0.00864	GRMZM2G114793_P01/GRMZM2G415007_P01	4.42
	20120827_WJ_A,3954	R.EAEEFAEEDKKVK.E	1551.75	-0.00088	2	1	54.63	9.73e-05	GRMZM2G114793_P01/GRMZM2G415007_P01	4.42
	20120827_WJ_A,16241	R.FEELNNDLFR.K	1296.62	0.00055	2	1	72.19	1.54e-06	GRMZM2G114793_P01/GRMZM2G415007_P01/AC199439.4_FGP005/AC211651.4_FGP001/GRMZM2G161035_P01	4.14
	20120827_WJ_A,13045	R.FEELNNDLFRK.T	1424.72	-0.00142	3	1	40.71	0.0027	GRMZM2G114793_P01/GRMZM2G415007_P01/AC199439.4_FGP005/AC211651.4_FGP001/GRMZM2G161035_P01	4.68
	20120827_WJ_A,17247	R.IDARNQLETYVYNMK.N	1857.92	0.00167	3	1	31.43	0.0205	GRMZM2G114793_P01/GRMZM2G415007_P01	6.07
	20120827_WJ_A,18097	R.IINEPTAAAIAYGLDK.K	1659.9	5e-05	2	1	80.22	3.14e-07	GRMZM2G114793_P01/GRMZM2G056039_P01/GRMZM2G428391_P01/GRMZM2G428391_P02/GRMZM2G415007_P01/GRMZM2G310431_P01/GRMZM5G802801_P01/AC199439.4_FGP005/GRMZM2G366532_P01/GRMZM2G366532_P02/GRMZM2G472031_P01/GRMZM2G161035_P01/AC209784.3_FGP007/GRMZM2G340251_P01/GRMZM2G340251_P02/GRMZM2G340251_P03/GRMZM2G340251_P04/GRMZM2G072712_P01/GRMZM2G326009_P01	4.37
	20120827_WJ_A,15856	R.IINEPTAAAIAYGLDKK.G ! R.IINEPTAAAIAYGLDKK.A ! R.IINEPTAAAIAYGLDKK.S	1787.99	0.00098	3	1	62.28	1.29e-05	GRMZM2G114793_P01/GRMZM2G415007_P01/AC199439.4_FGP005/GRMZM2G472031_P01/GRMZM2G161035_P01/GRMZM2G072712_P01/GRMZM2G326009_P01 ! GRMZM2G056039_P01/GRMZM2G310431_P01/GRMZM5G802801_P01/GRMZM2G366532_P01/GRMZM2G366532_P02/AC209784.3_FGP007/GRMZM2G340251_P01/GRMZM2G340251_P02/GRMZM2G340251_P03/GRMZM2G340251_P04 ! GRMZM2G428391_P01/GRMZM2G428391_P02	6.07
	20120827_WJ_A,15858	R.IINEPTAAAIAYGLDKK.G ! R.IINEPTAAAIAYGLDKK.A ! R.IINEPTAAAIAYGLDKK.S	1787.99	0.0016	2	1	65.81	5.66e-06	GRMZM2G114793_P01/GRMZM2G415007_P01/AC199439.4_FGP005/GRMZM2G472031_P01/GRMZM2G161035_P01/GRMZM2G072712_P01/GRMZM2G326009_P01 ! GRMZM2G056039_P01/GRMZM2G310431_P01/GRMZM5G802801_P01/GRMZM2G366532_P01/GRMZM2G366532_P02/AC209784.3_FGP007/GRMZM2G340251_P01/GRMZM2G340251_P02/GRMZM2G340251_P03/GRMZM2G340251_P04 ! GRMZM2G428391_P01/GRMZM2G428391_P02	6.07
	20120827_WJ_A,16143	R.IINEPTAAAIAYGLDKK.G ! R.IINEPTAAAIAYGLDKK.A ! R.IINEPTAAAIAYGLDKK.S	1787.99	0.00218	3	1	59.57	2.37e-05	GRMZM2G114793_P01/GRMZM2G415007_P01/AC199439.4_FGP005/GRMZM2G472031_P01/GRMZM2G161035_P01/GRMZM2G072712_P01/GRMZM2G326009_P01 ! GRMZM2G056039_P01/GRMZM2G310431_P01/GRMZM5G802801_P01/GRMZM2G366532_P01/GRMZM2G366532_P02/AC209784.3_FGP007/GRMZM2G340251_P01/GRMZM2G340251_P02/GRMZM2G340251_P03/GRMZM2G340251_P04 ! GRMZM2G428391_P01/GRMZM2G428391_P02	6.07
	20120827_WJ_A,17869	R.ITPSWVAFTDSER.L	1508.74	-0.00014	2	1	72.96	1.63e-06	GRMZM2G114793_P01/GRMZM2G415007_P01	4.37
	20120827_WJ_A,18298	R.ITPSWVAFTDSER.L	1508.74	0.00126	2	1	54.08	0.000116	GRMZM2G114793_P01/GRMZM2G415007_P01	4.37
	20120827_WJ_A,23488	R.ITPSWVAFTDSERLIGEAAK.N	2191.14	0.00322	2	1	32.19	0.0225	GRMZM2G114793_P01/GRMZM2G415007_P01	4.68
	20120827_WJ_A,23385	R.ITPSWVAFTDSERLIGEAAKNQAAVNPER.T	3170.62	0.01321	3	1	44.84	0.000661	GRMZM2G114793_P01/GRMZM2G415007_P01	4.87
	20120827_WJ_A,1740	R.KFADKEVQR.D	1120.61	0.00059	2	1	64.53	1.31e-05	GRMZM2G114793_P01	8.59
	20120827_WJ_A,5936	R.LIGEAAKNQAAVNPER.T	1680.9	-2e-05	2	1	92.93	1.05e-08	GRMZM2G114793_P01/GRMZM2G415007_P01	6.14
	20120827_WJ_A,5941	R.LIGEAAKNQAAVNPER.T	1680.9	0.00126	3	1	60.64	1.98e-05	GRMZM2G114793_P01/GRMZM2G415007_P01	6.14
	20120827_WJ_A,15472	R.LLGKFDLNGIAPAPR.G	1581.91	0.00067	3	1	26.54	0.0335	GRMZM2G114793_P01	8.75
	20120827_WJ_A,15821	R.LLGKFDLNGIAPAPR.G	1581.91	-0.00113	3	1	63.44	6.3e-06	GRMZM2G114793_P01	8.75
	20120827_WJ_A,16615	R.LLGKFDLNGIAPAPR.G	1581.91	0.00097	3	1	67.08	2.96e-06	GRMZM2G114793_P01	8.75
	20120827_WJ_A,16648	R.LLGKFDLNGIAPAPR.G	1581.91	0.00199	2	1	61.85	9.99e-06	GRMZM2G114793_P01	8.75
	20120827_WJ_A,10875	R.LSQEEIDRMVR.E	1375.7	0.00095	3	1	34.15	0.0159	GRMZM2G114793_P01/GRMZM2G415007_P01	4.68
	20120827_WJ_A,7007	R.MVREAEEFAEEDKK.V	1710.8	0.00263	3	1	28.49	0.028	GRMZM2G114793_P01/GRMZM2G415007_P01	4.42
	20120827_WJ_A,2110	R.NTVIPTKK.S	900.551	-0.00064	2	1	39.28	0.00225	GRMZM2G114793_P01/GRMZM2G415007_P01/AC199439.4_FGP005/GRMZM2G472031_P01/AC211651.4_FGP001/GRMZM2G161035_P01/GRMZM2G326009_P01	10
	20120827_WJ_A,10414	R.QATKDAGVIAGLNVAR.I	1583.89	0.00324	2	1	81.09	1.72e-07	GRMZM2G114793_P01/GRMZM2G415007_P01/AC199439.4_FGP005/GRMZM2G472031_P01/GRMZM2G072712_P01/GRMZM2G326009_P01	8.75
	20120827_WJ_A,7826	R.SGGAPGGDADGGVDDDHDEL.-	1855.72	0.002	2	1	46.49	1.68e-05	GRMZM2G114793_P01/GRMZM2G415007_P01	3.53
	20120827_WJ_A,8109	R.SGGAPGGDADGGVDDDHDEL.-	1855.72	-0.0006	2	1	60.17	7.21e-07	GRMZM2G114793_P01/GRMZM2G415007_P01	3.53
	20120827_WJ_A,8458	R.SGGAPGGDADGGVDDDHDEL.-	1855.72	-0.001	2	1	32.57	0.000415	GRMZM2G114793_P01/GRMZM2G415007_P01	3.53
	20120827_WJ_A,842	R.SMTKDCR.L	897.392	0.00017	2	1	27.46	0.0144	GRMZM2G114793_P01/GRMZM2G415007_P01	7.94
	20120827_WJ_A,6532	R.TIFDVKR.L	878.509	-0.0001	2	1	29.23	0.0258	GRMZM2G114793_P01/GRMZM2G415007_P01	8.41
	20120827_WJ_A,23888	R.VEIESLFDGTDFSEPLTR.A	2054.99	0.00777	2	1	116.72	5.67e-11	GRMZM2G114793_P01/GRMZM2G415007_P01/AC211651.4_FGP001/GRMZM2G161035_P01	3.83
	20120827_WJ_A,24777	R.VEIESLFDGTDFSEPLTR.A	2054.99	0.00237	2	1	108.44	3.32e-10	GRMZM2G114793_P01/GRMZM2G415007_P01/AC211651.4_FGP001/GRMZM2G161035_P01	3.83
$2-1	GRMZM2G415007_P01 seq=translation; coord=4:240050091..240053865:1; parent_transcript=GRMZM2G415007_T01; parent_gene=GRMZM2G415007	72	49	0.5686	73125.9	5.13
	20120827_WJ_A,2348	K.AM*EDAGLEK.S	979.44	-0.00026	2	1	49.27	0.000152	GRMZM2G114793_P01/GRMZM2G415007_P01/AC199439.4_FGP005/AC211651.4_FGP001/GRMZM2G161035_P01	4.14	15.994915 Oxidation (M)
	20120827_WJ_A,13812	K.AM*EDAGLEKSQIHEIVLVGGSTR.I	2456.24	-0.0032	3	1	56.89	5.62e-05	GRMZM2G114793_P01/GRMZM2G415007_P01/AC199439.4_FGP005/AC211651.4_FGP001/GRMZM2G161035_P01	4.83	15.994915 Oxidation (M)
	20120827_WJ_A,4104	K.AMEDAGLEK.S	963.445	0.00022	2	1	52.3	8.69e-05	GRMZM2G114793_P01/GRMZM2G415007_P01/AC199439.4_FGP005/AC211651.4_FGP001/GRMZM2G161035_P01	4.14
	20120827_WJ_A,15210	K.AMEDAGLEKSQIHEIVLVGGSTR.I	2440.25	0.00118	3	1	92.03	2.18e-08	GRMZM2G114793_P01/GRMZM2G415007_P01/AC199439.4_FGP005/AC211651.4_FGP001/GRMZM2G161035_P01	4.83
	20120827_WJ_A,5008	K.DTAEAYLGKK.I	1095.57	-0.00049	2	1	29.86	0.0356	GRMZM2G114793_P01/GRMZM2G356344_P01/GRMZM2G155688_P01/GRMZM2G415007_P01/GRMZM2G300211_P01/AC199439.4_FGP005/GRMZM2G136252_P01/GRMZM2G025016_P01/AC211651.4_FGP001	6.07
	20120827_WJ_A,2041	K.FQDKEVQR.D	1049.54	-0.0025	2	1	35.58	0.0107	GRMZM2G415007_P01	6.07
	20120827_WJ_A,3700	K.GRLSQEEIDR.M	1202.61	1e-05	3	1	44.01	0.00143	GRMZM2G114793_P01/GRMZM2G415007_P01	4.68
	20120827_WJ_A,5890	K.IINKDGKPYIQVK.I	1515.89	0.00119	2	1	44.19	0.000495	GRMZM2G114793_P01/GRMZM2G415007_P01	9.53
	20120827_WJ_A,5917	K.IINKDGKPYIQVK.I	1515.89	0.00166	3	1	37.34	0.00241	GRMZM2G114793_P01/GRMZM2G415007_P01	9.53
	20120827_WJ_A,19786	K.IKDGENKVFSPEEISAM*ILGK.M	2321.21	-0.00766	3	1	43.81	0.00115	GRMZM2G114793_P01/GRMZM2G415007_P01	4.87	15.994915 Oxidation (M)
	20120827_WJ_A,23036	K.IKDGENKVFSPEEISAMILGK.M	2305.21	0.00272	3	1	60.09	2.59e-05	GRMZM2G114793_P01/GRMZM2G415007_P01	4.87
	20120827_WJ_A,17762	K.INDAVVTVPAYFNDAQR.Q ! K.INDAVVTVPAYFNDAQR.I	1892.95	-0.00282	2	1	65.16	9.75e-06	GRMZM2G114793_P01/GRMZM2G415007_P01/AC199439.4_FGP005 ! AC211651.4_FGP001	4.21
	20120827_WJ_A,2572	K.ITITNEKGR.L	1031.58	0.00144	2	1	51.25	0.000287	GRMZM2G114793_P01/GRMZM2G415007_P01	8.75
	20120827_WJ_A,2843	K.KAMEDAGLEK.S	1091.54	0.00137	2	1	69.94	3.75e-06	GRMZM2G114793_P01/GRMZM2G415007_P01/AC199439.4_FGP005/AC211651.4_FGP001/GRMZM2G161035_P01	4.68
	20120827_WJ_A,15691	K.KINDAVVTVPAYFNDAQR.Q ! K.KINDAVVTVPAYFNDAQR.I	2021.05	0.00181	3	1	49.46	0.000362	GRMZM2G114793_P01/GRMZM2G415007_P01/AC199439.4_FGP005 ! AC211651.4_FGP001	5.96
	20120827_WJ_A,15708	K.KINDAVVTVPAYFNDAQR.Q ! K.KINDAVVTVPAYFNDAQR.I	2021.05	-0.00267	2	1	42.59	0.00174	GRMZM2G114793_P01/GRMZM2G415007_P01/AC199439.4_FGP005 ! AC211651.4_FGP001	5.96
	20120827_WJ_A,3621	K.LADKLEAEEKEK.V	1402.74	0.00149	3	1	29.54	0.0473	GRMZM2G114793_P01/GRMZM2G415007_P01	4.59
	20120827_WJ_A,3631	K.LADKLEAEEKEK.V	1402.74	0.00481	2	1	55.19	0.000129	GRMZM2G114793_P01/GRMZM2G415007_P01	4.59
	20120827_WJ_A,16440	K.LKEVEAVCNPIVSAVYQR.S	2075.1	0.00082	3	1	64.56	1.13e-05	GRMZM2G114793_P01/GRMZM2G415007_P01	6.14
	20120827_WJ_A,16466	K.LKEVEAVCNPIVSAVYQR.S	2075.1	0.00604	2	1	107.35	5.8e-10	GRMZM2G114793_P01/GRMZM2G415007_P01	6.14
	20120827_WJ_A,3829	K.M*KDTAEAYLGKK.I	1370.7	0.00174	3	1	37.35	0.00597	GRMZM2G114793_P01/GRMZM2G356344_P01/GRMZM2G155688_P01/GRMZM2G415007_P01/GRMZM2G300211_P01/GRMZM2G136252_P01/GRMZM2G025016_P01	8.19	15.994915 Oxidation (M)
	20120827_WJ_A,6726	K.MKDTAEAYLGK.K	1226.61	0.00899	2	1	55.81	5.47e-05	GRMZM2G114793_P01/GRMZM2G356344_P01/GRMZM2G155688_P01/GRMZM2G415007_P01/GRMZM2G300211_P01/GRMZM2G136252_P01/GRMZM2G025016_P01	5.82
	20120827_WJ_A,5146	K.MKDTAEAYLGKK.I	1354.7	-0.00017	3	1	35.98	0.00805	GRMZM2G114793_P01/GRMZM2G356344_P01/GRMZM2G155688_P01/GRMZM2G415007_P01/GRMZM2G300211_P01/GRMZM2G136252_P01/GRMZM2G025016_P01	8.19
	20120827_WJ_A,5150	K.MKDTAEAYLGKK.I	1354.7	0.00255	2	1	40.06	0.00292	GRMZM2G114793_P01/GRMZM2G356344_P01/GRMZM2G155688_P01/GRMZM2G415007_P01/GRMZM2G300211_P01/GRMZM2G136252_P01/GRMZM2G025016_P01	8.19
	20120827_WJ_A,4529	K.NGHVEIIANDQGNR.I	1536.75	0.00078	3	1	40.29	0.00284	GRMZM2G114793_P01/GRMZM2G415007_P01	5.32
	20120827_WJ_A,4557	K.NGHVEIIANDQGNR.I	1536.75	-0.0002	2	1	37.92	0.00506	GRMZM2G114793_P01/GRMZM2G415007_P01	5.32
	20120827_WJ_A,1817	K.NQAAVNPER.T	998.501	0.00023	2	1	51.42	0.000227	GRMZM2G114793_P01/GRMZM2G415007_P01	6
	20120827_WJ_A,1072	K.RALSNQHQVR.V	1208.66	1e-05	3	1	53.72	0.000203	GRMZM2G114793_P01/GRMZM2G415007_P01/AC199439.4_FGP005/AC211651.4_FGP001/GRMZM2G161035_P01	12
	20120827_WJ_A,1073	K.RALSNQHQVR.V	1208.66	0.00053	2	1	48.9	0.000615	GRMZM2G114793_P01/GRMZM2G415007_P01/AC199439.4_FGP005/AC211651.4_FGP001/GRMZM2G161035_P01	12
	20120827_WJ_A,3429	K.SEKITITNEK.G	1162.63	0.00024	2	1	36.85	0.00698	GRMZM2G114793_P01/GRMZM2G415007_P01	5.86
	20120827_WJ_A,2763	K.SEKITITNEKGR.L	1375.75	0.00221	2	1	58.1	5.03e-05	GRMZM2G114793_P01/GRMZM2G415007_P01	8.31
	20120827_WJ_A,10062	K.SQIHEIVLVGGSTR.I	1495.82	0.00237	3	1	30.76	0.0181	GRMZM2G114793_P01/GRMZM2G415007_P01/AC199439.4_FGP005/AC211651.4_FGP001/GRMZM2G161035_P01	6.47
	20120827_WJ_A,10069	K.SQIHEIVLVGGSTR.I	1495.82	-0.0004	2	1	57.27	4.26e-05	GRMZM2G114793_P01/GRMZM2G415007_P01/AC199439.4_FGP005/AC211651.4_FGP001/GRMZM2G161035_P01	6.47
	20120827_WJ_A,24395	K.VEEALKEALEWLDDNQSAEKEDYEEK.L	3110.43	0.02009	3	1	77.79	1.95e-07	GRMZM2G114793_P01/GRMZM2G415007_P01	3.96
	20120827_WJ_A,26836	K.VFSPEEISAMILGK.M	1520.8	0.00075	2	1	57.48	5.47e-05	GRMZM2G114793_P01/GRMZM2G415007_P01	4.53
	20120827_WJ_A,1292	R.ALSNQHQVR.V	1052.56	0.00063	2	1	69.7	2.89e-06	GRMZM2G114793_P01/GRMZM2G415007_P01/AC199439.4_FGP005/AC211651.4_FGP001/GRMZM2G161035_P01	9.8
	20120827_WJ_A,24360	R.ALSNQHQVRVEIESLFDGTDFSEPLTR.A	3088.53	-0.00493	3	1	52.56	0.00012	GRMZM2G114793_P01/GRMZM2G415007_P01/AC211651.4_FGP001/GRMZM2G161035_P01	4.5
	20120827_WJ_A,14859	R.ARFEELNNDLFR.K	1523.76	0.00254	3	1	36.6	0.00852	GRMZM2G114793_P01/GRMZM2G415007_P01/AC211651.4_FGP001/GRMZM2G161035_P01	4.68
	20120827_WJ_A,14879	R.ARFEELNNDLFR.K	1523.76	0.00156	2	1	73.42	1.75e-06	GRMZM2G114793_P01/GRMZM2G415007_P01/AC211651.4_FGP001/GRMZM2G161035_P01	4.68
	20120827_WJ_A,12472	R.ARFEELNNDLFRK.T	1651.86	-0.00041	3	1	41.55	0.00209	GRMZM2G114793_P01/GRMZM2G415007_P01/AC211651.4_FGP001/GRMZM2G161035_P01	6.23
	20120827_WJ_A,12493	R.ARFEELNNDLFRK.T	1651.86	-0.00073	4	1	29.18	0.0361	GRMZM2G114793_P01/GRMZM2G415007_P01/AC211651.4_FGP001/GRMZM2G161035_P01	6.23
	20120827_WJ_A,12517	R.ARFEELNNDLFRK.T	1651.86	-0.00268	2	1	42.74	0.00167	GRMZM2G114793_P01/GRMZM2G415007_P01/AC211651.4_FGP001/GRMZM2G161035_P01	6.23
	20120827_WJ_A,4567	R.EAEEFAEEDK.K	1196.5	0.00099	2	1	55	1.08e-05	GRMZM2G114793_P01/GRMZM2G415007_P01	3.83
	20120827_WJ_A,3338	R.EAEEFAEEDKK.V	1324.59	-5e-05	2	1	42.74	0.00071	GRMZM2G114793_P01/GRMZM2G415007_P01	4.14
	20120827_WJ_A,3950	R.EAEEFAEEDKKVK.E	1551.75	0.001	3	1	35.02	0.00864	GRMZM2G114793_P01/GRMZM2G415007_P01	4.42
	20120827_WJ_A,3954	R.EAEEFAEEDKKVK.E	1551.75	-0.00088	2	1	54.63	9.73e-05	GRMZM2G114793_P01/GRMZM2G415007_P01	4.42
	20120827_WJ_A,16241	R.FEELNNDLFR.K	1296.62	0.00055	2	1	72.19	1.54e-06	GRMZM2G114793_P01/GRMZM2G415007_P01/AC199439.4_FGP005/AC211651.4_FGP001/GRMZM2G161035_P01	4.14
	20120827_WJ_A,13045	R.FEELNNDLFRK.T	1424.72	-0.00142	3	1	40.71	0.0027	GRMZM2G114793_P01/GRMZM2G415007_P01/AC199439.4_FGP005/AC211651.4_FGP001/GRMZM2G161035_P01	4.68
	20120827_WJ_A,17247	R.IDARNQLETYVYNMK.N	1857.92	0.00167	3	1	31.43	0.0205	GRMZM2G114793_P01/GRMZM2G415007_P01	6.07
	20120827_WJ_A,18097	R.IINEPTAAAIAYGLDK.K	1659.9	5e-05	2	1	80.22	3.14e-07	GRMZM2G114793_P01/GRMZM2G056039_P01/GRMZM2G428391_P01/GRMZM2G428391_P02/GRMZM2G415007_P01/GRMZM2G310431_P01/GRMZM5G802801_P01/AC199439.4_FGP005/GRMZM2G366532_P01/GRMZM2G366532_P02/GRMZM2G472031_P01/GRMZM2G161035_P01/AC209784.3_FGP007/GRMZM2G340251_P01/GRMZM2G340251_P02/GRMZM2G340251_P03/GRMZM2G340251_P04/GRMZM2G072712_P01/GRMZM2G326009_P01	4.37
	20120827_WJ_A,15856	R.IINEPTAAAIAYGLDKK.G ! R.IINEPTAAAIAYGLDKK.A ! R.IINEPTAAAIAYGLDKK.S	1787.99	0.00098	3	1	62.28	1.29e-05	GRMZM2G114793_P01/GRMZM2G415007_P01/AC199439.4_FGP005/GRMZM2G472031_P01/GRMZM2G161035_P01/GRMZM2G072712_P01/GRMZM2G326009_P01 ! GRMZM2G056039_P01/GRMZM2G310431_P01/GRMZM5G802801_P01/GRMZM2G366532_P01/GRMZM2G366532_P02/AC209784.3_FGP007/GRMZM2G340251_P01/GRMZM2G340251_P02/GRMZM2G340251_P03/GRMZM2G340251_P04 ! GRMZM2G428391_P01/GRMZM2G428391_P02	6.07
	20120827_WJ_A,15858	R.IINEPTAAAIAYGLDKK.G ! R.IINEPTAAAIAYGLDKK.A ! R.IINEPTAAAIAYGLDKK.S	1787.99	0.0016	2	1	65.81	5.66e-06	GRMZM2G114793_P01/GRMZM2G415007_P01/AC199439.4_FGP005/GRMZM2G472031_P01/GRMZM2G161035_P01/GRMZM2G072712_P01/GRMZM2G326009_P01 ! GRMZM2G056039_P01/GRMZM2G310431_P01/GRMZM5G802801_P01/GRMZM2G366532_P01/GRMZM2G366532_P02/AC209784.3_FGP007/GRMZM2G340251_P01/GRMZM2G340251_P02/GRMZM2G340251_P03/GRMZM2G340251_P04 ! GRMZM2G428391_P01/GRMZM2G428391_P02	6.07
	20120827_WJ_A,16143	R.IINEPTAAAIAYGLDKK.G ! R.IINEPTAAAIAYGLDKK.A ! R.IINEPTAAAIAYGLDKK.S	1787.99	0.00218	3	1	59.57	2.37e-05	GRMZM2G114793_P01/GRMZM2G415007_P01/AC199439.4_FGP005/GRMZM2G472031_P01/GRMZM2G161035_P01/GRMZM2G072712_P01/GRMZM2G326009_P01 ! GRMZM2G056039_P01/GRMZM2G310431_P01/GRMZM5G802801_P01/GRMZM2G366532_P01/GRMZM2G366532_P02/AC209784.3_FGP007/GRMZM2G340251_P01/GRMZM2G340251_P02/GRMZM2G340251_P03/GRMZM2G340251_P04 ! GRMZM2G428391_P01/GRMZM2G428391_P02	6.07
	20120827_WJ_A,17869	R.ITPSWVAFTDSER.L	1508.74	-0.00014	2	1	72.96	1.63e-06	GRMZM2G114793_P01/GRMZM2G415007_P01	4.37
	20120827_WJ_A,18298	R.ITPSWVAFTDSER.L	1508.74	0.00126	2	1	54.08	0.000116	GRMZM2G114793_P01/GRMZM2G415007_P01	4.37
	20120827_WJ_A,23488	R.ITPSWVAFTDSERLIGEAAK.N	2191.14	0.00322	2	1	32.19	0.0225	GRMZM2G114793_P01/GRMZM2G415007_P01	4.68
	20120827_WJ_A,23385	R.ITPSWVAFTDSERLIGEAAKNQAAVNPER.T	3170.62	0.01321	3	1	44.84	0.000661	GRMZM2G114793_P01/GRMZM2G415007_P01	4.87
	20120827_WJ_A,1568	R.KFQDKEVQR.D	1177.63	0.00066	2	1	65.16	1.32e-05	GRMZM2G415007_P01	8.59
	20120827_WJ_A,5936	R.LIGEAAKNQAAVNPER.T	1680.9	-2e-05	2	1	92.93	1.05e-08	GRMZM2G114793_P01/GRMZM2G415007_P01	6.14
	20120827_WJ_A,5941	R.LIGEAAKNQAAVNPER.T	1680.9	0.00126	3	1	60.64	1.98e-05	GRMZM2G114793_P01/GRMZM2G415007_P01	6.14
	20120827_WJ_A,16665	R.LLGKFDLNGIPSAPR.G	1597.91	0.00151	2	1	85.22	4.4e-08	GRMZM2G415007_P01	8.75
	20120827_WJ_A,10875	R.LSQEEIDRMVR.E	1375.7	0.00095	3	1	34.15	0.0159	GRMZM2G114793_P01/GRMZM2G415007_P01	4.68
	20120827_WJ_A,7007	R.MVREAEEFAEEDKK.V	1710.8	0.00263	3	1	28.49	0.028	GRMZM2G114793_P01/GRMZM2G415007_P01	4.42
	20120827_WJ_A,2110	R.NTVIPTKK.S	900.551	-0.00064	2	1	39.28	0.00225	GRMZM2G114793_P01/GRMZM2G415007_P01/AC199439.4_FGP005/GRMZM2G472031_P01/AC211651.4_FGP001/GRMZM2G161035_P01/GRMZM2G326009_P01	10
	20120827_WJ_A,10414	R.QATKDAGVIAGLNVAR.I	1583.89	0.00324	2	1	81.09	1.72e-07	GRMZM2G114793_P01/GRMZM2G415007_P01/AC199439.4_FGP005/GRMZM2G472031_P01/GRMZM2G072712_P01/GRMZM2G326009_P01	8.75
	20120827_WJ_A,7826	R.SGGAPGGDADGGVDDDHDEL.-	1855.72	0.002	2	1	46.49	1.68e-05	GRMZM2G114793_P01/GRMZM2G415007_P01	3.53
	20120827_WJ_A,8109	R.SGGAPGGDADGGVDDDHDEL.-	1855.72	-0.0006	2	1	60.17	7.21e-07	GRMZM2G114793_P01/GRMZM2G415007_P01	3.53
	20120827_WJ_A,8458	R.SGGAPGGDADGGVDDDHDEL.-	1855.72	-0.001	2	1	32.57	0.000415	GRMZM2G114793_P01/GRMZM2G415007_P01	3.53
	20120827_WJ_A,842	R.SMTKDCR.L	897.392	0.00017	2	1	27.46	0.0144	GRMZM2G114793_P01/GRMZM2G415007_P01	7.94
	20120827_WJ_A,6532	R.TIFDVKR.L	878.509	-0.0001	2	1	29.23	0.0258	GRMZM2G114793_P01/GRMZM2G415007_P01	8.41
	20120827_WJ_A,23888	R.VEIESLFDGTDFSEPLTR.A	2054.99	0.00777	2	1	116.72	5.67e-11	GRMZM2G114793_P01/GRMZM2G415007_P01/AC211651.4_FGP001/GRMZM2G161035_P01	3.83
	20120827_WJ_A,24777	R.VEIESLFDGTDFSEPLTR.A	2054.99	0.00237	2	1	108.44	3.32e-10	GRMZM2G114793_P01/GRMZM2G415007_P01/AC211651.4_FGP001/GRMZM2G161035_P01	3.83
$3-1	GRMZM2G091481_P01 seq=translation; coord=4:14854376..14859167:-1; parent_transcript=GRMZM2G091481_T01; parent_gene=GRMZM2G091481	57	42	0.6498	56872.9	5.01
	20120827_WJ_A,6356	K.ALSKHDPPIVLAK.V	1388.83	-0.00056	3	1	29.38	0.01	GRMZM2G147210_P01/GRMZM2G005480_P01/GRMZM2G091481_P01/GRMZM2G091481_P02/GRMZM2G009157_P01/GRMZM2G163074_P01	8.64
	20120827_WJ_A,6357	K.ALSKHDPPIVLAK.V	1388.83	0.00046	2	1	38.5	0.00149	GRMZM2G147210_P01/GRMZM2G005480_P01/GRMZM2G091481_P01/GRMZM2G091481_P02/GRMZM2G009157_P01/GRMZM2G163074_P01	8.64
	20120827_WJ_A,8699	K.ALSKHDPPIVLAKVDANEEK.N	2174.18	0.00174	4	1	30.23	0.0175	GRMZM2G147210_P01/GRMZM2G005480_P01/GRMZM2G091481_P01/GRMZM2G091481_P02/GRMZM2G009157_P01/GRMZM2G163074_P01	5.49
	20120827_WJ_A,19352	K.DFDVAALMK.F	1009.5	-0.00104	2	1	30.7	0.0173	GRMZM2G091481_P01/GRMZM2G091481_P02	4.21
	20120827_WJ_A,3757	K.ETAGAATTTTTQAPPASEK.A	1832.89	0.0003	2	1	69.35	3.85e-06	GRMZM2G091481_P01	4.53
	20120827_WJ_A,4893	K.FFQSSAPK.A	911.462	0.00022	2	1	45.97	0.000636	GRMZM2G091481_P01/GRMZM2G091481_P02/GRMZM2G163421_P01	8.75
	20120827_WJ_A,10765	K.FIDASTIPR.V	1019.55	0.00049	2	1	50.21	0.000334	GRMZM2G091481_P01/GRMZM2G091481_P02	5.84
	20120827_WJ_A,5663	K.HDPPIVLAK.V	989.578	0.00031	2	1	37.4	0.0035	GRMZM2G147210_P01/GRMZM2G005480_P01/GRMZM2G091481_P01/GRMZM2G091481_P02/GRMZM2G009157_P01/GRMZM2G163074_P01/GRMZM2G163421_P01	6.74
	20120827_WJ_A,18823	K.HPFM*VVEFYAPWCGHCK.K ! K.HPFM*VVEFYAPWCGHCK.N	2180.95	0.0059	3	1	52.71	4.74e-05	GRMZM2G091481_P01/GRMZM2G091481_P02 ! GRMZM2G163421_P01	6.9	15.994915 Oxidation (M)
	20120827_WJ_A,20921	K.HPFMVVEFYAPWCGHCK.K ! K.HPFMVVEFYAPWCGHCK.N	2164.96	0.00518	3	1	33.11	0.0056	GRMZM2G091481_P01/GRMZM2G091481_P02 ! GRMZM2G163421_P01	6.9
	20120827_WJ_A,1525	K.IFRDQGK.N	863.473	0.00385	2	1	30.06	0.042	GRMZM2G147210_P01/GRMZM2G005480_P01/GRMZM2G348584_P01/GRMZM2G091481_P01/GRMZM2G091481_P02/GRMZM2G163074_P01/GRMZM2G044608_P01/GRMZM2G002595_P01	8.75
	20120827_WJ_A,24878	K.KLAPILDEAATTLQSDEEVVIAK.M	2454.33	-0.0004	2	1	70.39	1.49e-06	GRMZM2G091481_P01	4.18
	20120827_WJ_A,453	K.KQVGPASK.E	814.478	0.00259	2	1	52.71	0.000154	GRMZM2G147210_P01/GRMZM2G348584_P01/GRMZM2G091481_P01/GRMZM2G091481_P02/GRMZM2G163421_P01/GRMZM2G044608_P01/GRMZM2G002595_P01	10
	20120827_WJ_A,2363	K.KSKETAGAATTTTTQAPPASEK.A	2176.11	0.00041	3	1	69.59	3.09e-06	GRMZM2G091481_P01	8.5
	20120827_WJ_A,4773	K.LAPEYENAAK.A	1105.55	-0.00036	2	1	54.63	0.000135	GRMZM2G091481_P01/GRMZM2G091481_P02/GRMZM2G009157_P01/GRMZM2G002595_P01	4.53
	20120827_WJ_A,10063	K.LRSDYDFGHTLHANHLPR.G	2149.07	0.00269	5	1	37.46	0.00529	GRMZM2G091481_P01/GRMZM2G091481_P02	7.02
	20120827_WJ_A,10085	K.LRSDYDFGHTLHANHLPR.G	2149.07	0.00241	4	1	32.62	0.0161	GRMZM2G091481_P01/GRMZM2G091481_P02	7.02
	20120827_WJ_A,23930	K.MDATANDVPSEFDVQGYPTLYFVTPSGKVTSYDSGR.T	3914.81	-0.00047	3	1	49.74	0.000105	GRMZM2G091481_P01	4.04
	20120827_WJ_A,3810	K.NIQEYKGPR.E	1104.58	0.00068	2	1	32.14	0.0264	GRMZM2G005480_P01/GRMZM2G348584_P01/GRMZM2G091481_P01/GRMZM2G091481_P02/GRMZM2G163074_P01/GRMZM2G163421_P01/GRMZM2G044608_P01/GRMZM2G002595_P01	8.59
	20120827_WJ_A,14044	K.NRPLATKYEIQGFPTIK.I ! K.NRPLATKYEIQGFPTLK.I	1976.1	0.00329	3	1	49.65	0.000195	GRMZM2G091481_P01/GRMZM2G091481_P02 ! GRMZM2G163421_P01	9.7
	20120827_WJ_A,14138	K.NRPLATKYEIQGFPTIK.I ! K.NRPLATKYEIQGFPTLK.I	1976.1	0.00362	2	1	51.24	0.000136	GRMZM2G091481_P01/GRMZM2G091481_P02 ! GRMZM2G163421_P01	9.7
	20120827_WJ_A,14514	K.NRPLATKYEIQGFPTIK.I ! K.NRPLATKYEIQGFPTLK.I	1976.1	0.00057	4	1	34.7	0.00569	GRMZM2G091481_P01/GRMZM2G091481_P02 ! GRMZM2G163421_P01	9.7
	20120827_WJ_A,21323	K.NVLIEFYAPWCGHCK.K	1893.88	0.00275	2	1	79.64	1.95e-07	GRMZM2G091481_P01/GRMZM2G163421_P01	6.73
	20120827_WJ_A,18762	K.NVLIEFYAPWCGHCKK.L	2021.97	0.00218	3	1	43.25	0.00123	GRMZM2G091481_P01/GRMZM2G163421_P01	8.04
	20120827_WJ_A,2354	K.QVGPASKEIK.S	1056.6	0.00024	2	1	37.09	0.00445	GRMZM2G147210_P01/GRMZM2G348584_P01/GRMZM2G091481_P01/GRMZM2G091481_P02/GRMZM2G163421_P01/GRMZM2G044608_P01/GRMZM2G002595_P01	8.59
	20120827_WJ_A,11498	K.SAYSAAAEEFKDKEIK.F	1786.89	-0.00034	3	1	57.38	6.33e-05	GRMZM2G091481_P01/GRMZM2G091481_P02	4.87
	20120827_WJ_A,9307	K.SEPIPEVNNEPVK.V	1451.74	0.0029	2	1	52.23	0.000176	GRMZM2G091481_P01/GRMZM2G163421_P01	4.25
	20120827_WJ_A,21746	K.SEPIPEVNNEPVKVVVADNVHDFVFK.S	2921.5	-0.00239	3	1	38.78	0.00281	GRMZM2G091481_P01	4.5
	20120827_WJ_A,18604	K.SGKNVLIEFYAPWCGHCK.K	2166.03	-0.00013	3	1	39.9	0.0023	GRMZM2G091481_P01/GRMZM2G163421_P01	7.79
	20120827_WJ_A,2998	K.SKETAGAATTTTTQAPPASEK.A	2048.01	0.00035	3	1	68.56	4.19e-06	GRMZM2G091481_P01	5.86
	20120827_WJ_A,3002	K.SKETAGAATTTTTQAPPASEK.A	2048.01	0.00148	2	1	98.95	3.69e-09	GRMZM2G091481_P01	5.86
	20120827_WJ_A,3458	K.SKETAGAATTTTTQAPPASEK.A	2048.01	0.00125	3	1	52.89	0.000149	GRMZM2G091481_P01	5.86
	20120827_WJ_A,8085	K.SPEDATALIDDKK.I	1402.71	7e-05	2	1	72.61	2.2e-06	GRMZM2G091481_P01/GRMZM2G091481_P02/GRMZM2G002595_P01	4.23
	20120827_WJ_A,1793	K.VTSYDSGR.T	884.411	-0.00068	2	1	45.61	0.000398	GRMZM2G091481_P01/GRMZM2G163421_P01	5.81
	20120827_WJ_A,18538	K.VTSYDSGRTADDIVDFIK.K	2001.98	0.00327	2	1	31.08	0.0213	GRMZM2G091481_P01	4.14
	20120827_WJ_A,16744	K.VTSYDSGRTADDIVDFIKK.S	2130.07	0.01002	2	1	30.4	0.0311	GRMZM2G091481_P01	4.58
	20120827_WJ_A,15988	K.YEIQGFPTIK.I ! K.YEIQGFPTLK.I	1195.64	0.00022	2	1	52.78	0.000212	GRMZM2G091481_P01/GRMZM2G091481_P02 ! GRMZM2G163421_P01	6
	20120827_WJ_A,2934	R.DQGKNIQEYK.G	1222.61	0.00049	2	1	38.71	0.00412	GRMZM2G005480_P01/GRMZM2G348584_P01/GRMZM2G091481_P01/GRMZM2G091481_P02/GRMZM2G163074_P01/GRMZM2G044608_P01/GRMZM2G002595_P01	6.07
	20120827_WJ_A,3878	R.DQGKNIQEYKGPR.E	1532.78	-0.0003	3	1	44.03	0.00138	GRMZM2G005480_P01/GRMZM2G348584_P01/GRMZM2G091481_P01/GRMZM2G091481_P02/GRMZM2G163074_P01/GRMZM2G044608_P01/GRMZM2G002595_P01	8.5
	20120827_WJ_A,3910	R.DQGKNIQEYKGPR.E	1532.78	0.00343	2	1	71.63	2.5e-06	GRMZM2G005480_P01/GRMZM2G348584_P01/GRMZM2G091481_P01/GRMZM2G091481_P02/GRMZM2G163074_P01/GRMZM2G044608_P01/GRMZM2G002595_P01	8.5
	20120827_WJ_A,14593	R.EADGIVDYLK.K	1122.57	0.00019	2	1	56.55	6.95e-05	GRMZM2G147210_P01/GRMZM2G005480_P01/GRMZM2G091481_P01/GRMZM2G091481_P02/GRMZM2G163074_P01/GRMZM2G163421_P01/GRMZM2G002595_P01	4.03
	20120827_WJ_A,11942	R.EADGIVDYLKK.Q	1250.66	0.00055	2	1	54.32	0.000107	GRMZM2G147210_P01/GRMZM2G005480_P01/GRMZM2G091481_P01/GRMZM2G091481_P02/GRMZM2G163074_P01/GRMZM2G163421_P01/GRMZM2G002595_P01	4.56
	20120827_WJ_A,15857	R.EADGIVDYLKKQVGPASK.E	1918.03	0.00205	3	1	61.32	2.08e-05	GRMZM2G147210_P01/GRMZM2G091481_P01/GRMZM2G091481_P02/GRMZM2G163421_P01/GRMZM2G002595_P01	6.22
	20120827_WJ_A,15880	R.EADGIVDYLKKQVGPASK.E	1918.03	-0.00017	4	1	47.94	0.000421	GRMZM2G147210_P01/GRMZM2G091481_P01/GRMZM2G091481_P02/GRMZM2G163421_P01/GRMZM2G002595_P01	6.22
	20120827_WJ_A,4742	R.GDAAVERPLVR.L	1182.66	0.00081	2	1	31.23	0.023	GRMZM2G091481_P01/GRMZM2G091481_P02	6.07
	20120827_WJ_A,20025	R.KSEPIPEVNNEPVKVVVADNVHDFVFK.S	3049.6	0.00834	4	1	48.86	0.000224	GRMZM2G091481_P01	4.9
	20120827_WJ_A,20040	R.KSEPIPEVNNEPVKVVVADNVHDFVFK.S	3049.6	-0.00263	3	1	64.81	4.76e-06	GRMZM2G091481_P01	4.9
	20120827_WJ_A,17081	R.LLKPFDELVVDSK.D	1502.85	-0.00108	3	1	34.89	0.00963	GRMZM2G091481_P01/GRMZM2G091481_P02	4.56
	20120827_WJ_A,17155	R.LLKPFDELVVDSK.D	1502.85	0.00154	2	1	56.25	6.95e-05	GRMZM2G091481_P01/GRMZM2G091481_P02	4.56
	20120827_WJ_A,24327	R.LLKPFDELVVDSKDFDVAALM*K.F	2509.33	-0.00281	3	1	35.46	0.00567	GRMZM2G091481_P01/GRMZM2G091481_P02	4.36	15.994915 Oxidation (M)
	20120827_WJ_A,26693	R.LLKPFDELVVDSKDFDVAALMK.F	2493.33	-0.00166	4	1	31.71	0.013	GRMZM2G091481_P01/GRMZM2G091481_P02	4.36
	20120827_WJ_A,26704	R.LLKPFDELVVDSKDFDVAALMK.F	2493.33	0.00367	3	1	50.01	0.000201	GRMZM2G091481_P01/GRMZM2G091481_P02	4.36
	20120827_WJ_A,10097	R.SDYDFGHTLHANHLPR.G	1879.88	0.00085	4	1	37.9	0.00543	GRMZM2G091481_P01/GRMZM2G091481_P02	6.19
	20120827_WJ_A,10098	R.SDYDFGHTLHANHLPR.G	1879.88	0.00307	3	1	69.3	3.67e-06	GRMZM2G091481_P01/GRMZM2G091481_P02	6.19
	20120827_WJ_A,17649	R.TADDIVDFIK.K	1136.58	0.00126	2	1	56.99	5.98e-05	GRMZM2G091481_P01	3.93
	20120827_WJ_A,14363	R.TADDIVDFIKK.S	1264.68	0.00199	3	1	39.49	0.0031	GRMZM2G091481_P01	4.43
	20120827_WJ_A,14373	R.TADDIVDFIKK.S	1264.68	0.00162	2	1	67.71	4.62e-06	GRMZM2G091481_P01	4.43
$4-1	GRMZM5G829375_P01 seq=translation; coord=Mt:454351..456359:-1; parent_transcript=GRMZM5G829375_T01; parent_gene=GRMZM5G829375	61	40	0.5433	55179.7	5.85
$4-2	GRMZM5G861390_P01 seq=translation; coord=Mt:523288..525296:-1; parent_transcript=GRMZM5G861390_T01; parent_gene=GRMZM5G861390	61	40	0.5433	55179.7	5.85
	20120827_WJ_A,21437	-.MEFSPRAAELTTLLESR.M	1951	0.00385	3	1	39.18	0.00418	GRMZM5G845063_P01/GRMZM5G861390_P01/GRMZM5G829375_P01	4.78
	20120827_WJ_A,18250	K.AMLGRVVDALGVPIDGKGALSDHER.R	2576.36	-0.00407	5	1	32.93	0.0102	GRMZM2G169862_P01/GRMZM5G861390_P01/GRMZM5G829375_P01	5.43
	20120827_WJ_A,11868	K.AVDSLVPIGR.G	1026.59	0.0001	2	1	32.14	0.00785	GRMZM5G845063_P01/GRMZM5G861390_P01/GRMZM5G829375_P01	5.88
	20120827_WJ_A,9182	K.AVDSLVPIGRGQR.E	1367.78	0.00145	2	1	26.96	0.0344	GRMZM5G845063_P01/GRMZM5G861390_P01/GRMZM5G829375_P01	9.64
	20120827_WJ_A,1663	K.EGDLVKR.T	816.457	6e-05	2	1	49.92	0.000479	GRMZM2G169862_P01/GRMZM5G845063_P01/GRMZM5G861390_P01/GRMZM5G829375_P01	6.17
	20120827_WJ_A,1380	K.GALSDHER.R	884.422	-0.00027	2	1	48.16	0.000293	GRMZM2G169862_P01/GRMZM5G861390_P01/GRMZM5G829375_P01	5.32
	20120827_WJ_A,1193	K.GALSDHERR.R	1040.52	0.00044	2	1	27.23	0.0396	GRMZM2G169862_P01/GRMZM5G861390_P01/GRMZM5G829375_P01	6.75
	20120827_WJ_A,24054	K.GIALNLENENVGIVVFGSDTAIKEGDLVKR.T	3170.71	0.00458	4	1	35.35	0.00314	GRMZM2G169862_P01/GRMZM5G845063_P01/GRMZM5G861390_P01/GRMZM5G829375_P01	4.51
	20120827_WJ_A,24350	K.GIALNLENENVGIVVFGSDTAIKEGDLVKR.T	3170.71	-0.00462	4	1	49.62	0.000106	GRMZM2G169862_P01/GRMZM5G845063_P01/GRMZM5G861390_P01/GRMZM5G829375_P01	4.51
	20120827_WJ_A,24707	K.GIALNLENENVGIVVFGSDTAIKEGDLVKR.T	3170.71	0.01778	4	1	34.72	0.00398	GRMZM2G169862_P01/GRMZM5G845063_P01/GRMZM5G861390_P01/GRMZM5G829375_P01	4.51
	20120827_WJ_A,26427	K.GIALNLENENVGIVVFGSDTAIKEGDLVKR.T	3170.71	0.01458	4	1	59.58	1.28e-05	GRMZM2G169862_P01/GRMZM5G845063_P01/GRMZM5G861390_P01/GRMZM5G829375_P01	4.51
	20120827_WJ_A,20634	K.NILSTINPELLK.S	1354.79	0.00288	2	1	32.95	0.00735	GRMZM5G861390_P01/GRMZM5G829375_P01	6
	20120827_WJ_A,27079	K.NILSTINPELLKSFLEK.G	1959.12	-0.00059	3	1	33.82	0.00398	GRMZM5G861390_P01/GRMZM5G829375_P01	6.14
	20120827_WJ_A,26925	K.NILSTINPELLKSFLEKGGLTNER.K	2686.48	0.00278	4	1	57.31	1.92e-05	GRMZM5G861390_P01/GRMZM5G829375_P01	6.23
	20120827_WJ_A,26939	K.NILSTINPELLKSFLEKGGLTNER.K	2686.48	0.00231	3	1	66.5	2.32e-06	GRMZM5G861390_P01/GRMZM5G829375_P01	6.23
	20120827_WJ_A,7873	K.SFLEKGGLTNER.K	1350.7	0.00014	3	1	38.92	0.00449	GRMZM5G861390_P01/GRMZM5G829375_P01	5.86
	20120827_WJ_A,7875	K.SFLEKGGLTNER.K	1350.7	0.00166	2	1	56.44	8.5e-05	GRMZM5G861390_P01/GRMZM5G829375_P01	5.86
	20120827_WJ_A,2933	K.SVHEPM*QTGLK.A	1242.61	5e-05	3	1	30.48	0.0223	GRMZM5G845063_P01/GRMZM5G861390_P01/GRMZM5G829375_P01	6.47	15.994915 Oxidation (M)
	20120827_WJ_A,15367	K.SVHEPM*QTGLKAVDSLVPIGR.G	2250.19	0.00094	3	1	89.27	3.83e-08	GRMZM5G845063_P01/GRMZM5G861390_P01/GRMZM5G829375_P01	6.47	15.994915 Oxidation (M)
	20120827_WJ_A,4680	K.SVHEPMQTGLK.A	1226.62	0.00406	2	1	44.62	0.001	GRMZM5G845063_P01/GRMZM5G861390_P01/GRMZM5G829375_P01	6.47
	20120827_WJ_A,4696	K.SVHEPMQTGLK.A	1226.62	0.00023	3	1	34.8	0.0101	GRMZM5G845063_P01/GRMZM5G861390_P01/GRMZM5G829375_P01	6.47
	20120827_WJ_A,18727	K.SVHEPMQTGLKAVDSLVPIGR.G	2234.2	0.00772	3	1	58.68	3.6e-05	GRMZM5G845063_P01/GRMZM5G861390_P01/GRMZM5G829375_P01	6.47
	20120827_WJ_A,16850	K.SVHEPMQTGLKAVDSLVPIGRGQR.E	2575.38	-5e-05	4	1	60.21	1.69e-05	GRMZM5G845063_P01/GRMZM5G861390_P01/GRMZM5G829375_P01	8.49
	20120827_WJ_A,17012	K.TAIAIDTILNQK.Q	1300.75	0.00014	2	1	45.29	0.000831	GRMZM5G861390_P01/GRMZM5G829375_P01	5.5
	20120827_WJ_A,15542	K.TAIAIDTILNQKQMNSR.G	1917.02	0.00266	2	1	105.25	9.31e-10	GRMZM5G861390_P01/GRMZM5G829375_P01	8.41
	20120827_WJ_A,14209	K.VDEIGRVVSVGDGIAR.V	1641.89	0.00033	3	1	43.01	0.00122	GRMZM2G169862_P01/GRMZM5G845063_P01/GRMZM5G861390_P01/GRMZM5G829375_P01	4.56
	20120827_WJ_A,15999	R.AAELTTLLESR.M	1203.66	0.00019	2	1	69.95	4.01e-06	GRMZM5G845063_P01/GRMZM5G861390_P01/GRMZM5G829375_P01	4.53
	20120827_WJ_A,16298	R.AAELTTLLESR.M	1203.66	0.00219	2	1	78.43	5.81e-07	GRMZM5G845063_P01/GRMZM5G861390_P01/GRMZM5G829375_P01	4.53
	20120827_WJ_A,17182	R.EAFPGDVFYLHSR.L	1537.74	0.00256	3	1	30.31	0.031	GRMZM5G861390_P01/GRMZM5G829375_P01	5.32
	20120827_WJ_A,17349	R.EAFPGDVFYLHSR.L	1537.74	0.00568	2	1	43.78	0.0014	GRMZM5G861390_P01/GRMZM5G829375_P01	5.32
	20120827_WJ_A,7369	R.ELIIGDR.Q	815.462	-0.0002	2	1	42.84	0.00277	GRMZM5G845063_P01/GRMZM5G861390_P01/GRMZM5G829375_P01	4.37
	20120827_WJ_A,5455	R.ELIIGDRQTGK.I ! R.ELIIGDRQTGK.T	1229.68	0.00149	2	1	31.49	0.026	GRMZM5G845063_P01 ! GRMZM5G861390_P01/GRMZM5G829375_P01	6.17
	20120827_WJ_A,28888	R.EVAAFAQFGSDLDAATQALLNRGAR.L	2592.32	0.00692	3	1	41.41	0.0022	GRMZM5G861390_P01/GRMZM5G829375_P01	4.56
	20120827_WJ_A,12399	R.GIRPAINVGLSVSR.V	1438.85	1e-05	3	1	37.01	0.00258	GRMZM5G861390_P01/GRMZM5G829375_P01	12
	20120827_WJ_A,4642	R.GQRELIIGDRQTGK.I ! R.GQRELIIGDRQTGK.T	1570.87	0.00182	3	1	28.74	0.0309	GRMZM5G845063_P01 ! GRMZM5G861390_P01/GRMZM5G829375_P01	8.75
	20120827_WJ_A,21624	R.ISQYEKNILSTINPELLK.S	2103.17	0.00159	3	1	25.49	0.0434	GRMZM5G861390_P01/GRMZM5G829375_P01	6.14
	20120827_WJ_A,21656	R.ISQYEKNILSTINPELLK.S	2103.17	0.00221	2	1	61.49	1.1e-05	GRMZM5G861390_P01/GRMZM5G829375_P01	6.14
	20120827_WJ_A,13507	R.KSVHEPM*QTGLKAVDSLVPIGR.G	2378.29	-0.00453	4	1	27.78	0.0235	GRMZM5G845063_P01/GRMZM5G861390_P01/GRMZM5G829375_P01	8.6	15.994915 Oxidation (M)
	20120827_WJ_A,3096	R.KSVHEPMQTGLK.A	1354.71	-0.00031	3	1	31.05	0.0238	GRMZM5G845063_P01/GRMZM5G861390_P01/GRMZM5G829375_P01	8.6
	20120827_WJ_A,3098	R.KSVHEPMQTGLK.A	1354.71	1e-05	2	1	85.93	7.77e-08	GRMZM5G845063_P01/GRMZM5G861390_P01/GRMZM5G829375_P01	8.6
	20120827_WJ_A,16527	R.KSVHEPMQTGLKAVDSLVPIGR.G	2362.29	0.00175	4	1	65.44	4.64e-06	GRMZM5G845063_P01/GRMZM5G861390_P01/GRMZM5G829375_P01	8.6
	20120827_WJ_A,16626	R.KSVHEPMQTGLKAVDSLVPIGR.G	2362.29	0.00717	3	1	66.98	3.51e-06	GRMZM5G845063_P01/GRMZM5G861390_P01/GRMZM5G829375_P01	8.6
	20120827_WJ_A,17591	R.M*INFYTNLKVDEIGR.V	1828.93	0.00113	3	1	41.14	0.00273	GRMZM2G169862_P01/GRMZM5G845063_P01/GRMZM5G861390_P01/GRMZM5G829375_P01	5.82	15.994915 Oxidation (M)
	20120827_WJ_A,15405	R.MINFYTNLK.V	1143.59	-0.00026	2	1	30.34	0.0372	GRMZM2G169862_P01/GRMZM5G845063_P01/GRMZM5G861390_P01/GRMZM5G829375_P01	8.34
	20120827_WJ_A,19202	R.MINFYTNLKVDEIGR.V	1812.93	0.00071	3	1	49.61	0.000377	GRMZM2G169862_P01/GRMZM5G845063_P01/GRMZM5G861390_P01/GRMZM5G829375_P01	5.82
	20120827_WJ_A,19263	R.MINFYTNLKVDEIGR.V	1812.93	0.00013	2	1	85.07	1.06e-07	GRMZM2G169862_P01/GRMZM5G845063_P01/GRMZM5G861390_P01/GRMZM5G829375_P01	5.82
	20120827_WJ_A,19571	R.MINFYTNLKVDEIGR.V	1812.93	0.00491	3	1	63.26	1.59e-05	GRMZM2G169862_P01/GRMZM5G845063_P01/GRMZM5G861390_P01/GRMZM5G829375_P01	5.82
	20120827_WJ_A,14577	R.QTGKTAIAIDTILNQK.Q	1714.97	-0.00097	2	1	62.95	8.44e-06	GRMZM5G861390_P01/GRMZM5G829375_P01	8.59
	20120827_WJ_A,7340	R.RVEVKAPGIIER.K	1366.82	-0.00057	3	1	37.32	0.00317	GRMZM2G169862_P01/GRMZM5G845063_P01/GRMZM5G861390_P01/GRMZM5G829375_P01	8.75
	20120827_WJ_A,7363	R.RVEVKAPGIIER.K	1366.82	0.00196	2	1	34.63	0.00584	GRMZM2G169862_P01/GRMZM5G845063_P01/GRMZM5G861390_P01/GRMZM5G829375_P01	8.75
	20120827_WJ_A,6961	R.TGSIVDVPAGK.A	1043.57	0.00024	2	1	52.03	0.000203	GRMZM2G169862_P01/GRMZM5G845063_P01/GRMZM5G861390_P01/GRMZM5G829375_P01	5.5
	20120827_WJ_A,8721	R.VEVKAPGIIER.K	1210.72	0.00033	3	1	61.03	7.3e-06	GRMZM2G169862_P01/GRMZM5G845063_P01/GRMZM5G861390_P01/GRMZM5G829375_P01	6.11
	20120827_WJ_A,6862	R.VEVKAPGIIERK.Y ! R.VEVKAPGIIERK.S	1338.81	-0.00022	3	1	33.26	0.00293	GRMZM2G169862_P01 ! GRMZM5G845063_P01/GRMZM5G861390_P01/GRMZM5G829375_P01	8.56
	20120827_WJ_A,12889	R.VVDALGVPIDGK.G	1182.67	0.00096	2	1	37.65	0.00451	GRMZM2G169862_P01/GRMZM5G845063_P01/GRMZM5G861390_P01/GRMZM5G829375_P01	4.21
	20120827_WJ_A,12701	R.VVDALGVPIDGKGALSDHER.R	2048.08	0.00093	4	1	47.24	0.000497	GRMZM2G169862_P01/GRMZM5G861390_P01/GRMZM5G829375_P01	4.66
	20120827_WJ_A,12702	R.VVDALGVPIDGKGALSDHER.R	2048.08	0.00445	3	1	47.26	0.000512	GRMZM2G169862_P01/GRMZM5G861390_P01/GRMZM5G829375_P01	4.66
	20120827_WJ_A,12732	R.VVDALGVPIDGKGALSDHER.R	2048.08	0.00218	2	1	91.32	1.89e-08	GRMZM2G169862_P01/GRMZM5G861390_P01/GRMZM5G829375_P01	4.66
	20120827_WJ_A,11321	R.VVDALGVPIDGKGALSDHERR.R	2204.18	0.00236	3	1	27.02	0.0432	GRMZM2G169862_P01/GRMZM5G861390_P01/GRMZM5G829375_P01	5.43
	20120827_WJ_A,6521	R.VVSVGDGIAR.V	972.547	0.00036	2	1	58.18	5.7e-05	GRMZM2G169862_P01/GRMZM5G845063_P01/GRMZM5G861390_P01/GRMZM5G829375_P01	5.81
	20120827_WJ_A,24163	R.VYGLNEIQAGEMVEFASGVK.G	2141.06	0.00799	2	1	72.59	1.59e-06	GRMZM2G169862_P01/GRMZM5G845063_P01/GRMZM5G861390_P01/GRMZM5G829375_P01	4.25
	20120827_WJ_A,29816	R.VYGLNEIQAGEMVEFASGVK.G	2141.06	0.00139	2	1	55.93	7.06e-05	GRMZM2G169862_P01/GRMZM5G845063_P01/GRMZM5G861390_P01/GRMZM5G829375_P01	4.25
$5-1	GRMZM2G053781_P01 seq=translation; coord=7:94510636..94515443:1; parent_transcript=GRMZM2G053781_T01; parent_gene=GRMZM2G053781	48	40	0.5805	68942.9	8.91
$5-2	GRMZM2G053781_P02 seq=translation; coord=7:94510636..94515443:1; parent_transcript=GRMZM2G053781_T02; parent_gene=GRMZM2G053781	48	40	0.5805	68942.9	8.91
	20120827_WJ_A,9997	K.AALDADDDYEAEPLKEK.A	1892.88	0.0035	3	1	56.65	3.55e-05	GRMZM2G053781_P01/GRMZM2G053781_P02	3.9
	20120827_WJ_A,10007	K.AALDADDDYEAEPLKEK.A	1892.88	0.00582	2	1	125.69	4.67e-12	GRMZM2G053781_P01/GRMZM2G053781_P02	3.9
	20120827_WJ_A,2903	K.AFREDYEKR.I	1213.6	0.00333	3	1	26.8	0.0475	GRMZM2G098076_P01/GRMZM2G098076_P02/GRMZM2G053781_P01/GRMZM2G053781_P02	6.23
	20120827_WJ_A,2911	K.AFREDYEKR.I	1213.6	0.00065	2	1	34.12	0.00988	GRMZM2G098076_P01/GRMZM2G098076_P02/GRMZM2G053781_P01/GRMZM2G053781_P02	6.23
	20120827_WJ_A,8543	K.AKAALDADDDYEAEPLKEK.A	2092.01	0.00306	3	1	56.12	6.56e-05	GRMZM2G053781_P01/GRMZM2G053781_P02	4.14
	20120827_WJ_A,8552	K.AKAALDADDDYEAEPLKEK.A	2092.01	0.00584	4	1	39.32	0.00291	GRMZM2G053781_P01/GRMZM2G053781_P02	4.14
	20120827_WJ_A,1541	K.AKPTEADVAK.L	1029.56	0.00015	2	1	41.43	0.00258	GRMZM2G053781_P01/GRMZM2G053781_P02	6.11
	20120827_WJ_A,9797	K.AYESLQELR.A	1108.56	0.00155	2	1	50.77	0.000214	GRMZM2G053781_P01/GRMZM2G053781_P02	4.53
	20120827_WJ_A,3066	K.EIKDLEKTR.S	1131.64	0.00025	2	1	44.06	0.00117	GRMZM2G098076_P01/GRMZM2G098076_P02/GRMZM2G053781_P01/GRMZM2G053781_P02	6.28
	20120827_WJ_A,5943	K.EVPAPQADDAPKTEAPSKGPVK.S	2232.15	0.00548	3	1	62.01	2.19e-05	GRMZM2G053781_P01/GRMZM2G053781_P02	4.78
	20120827_WJ_A,2608	K.FREENNAMR.A	1166.54	-0.00285	2	1	34.48	0.00756	GRMZM2G098076_P01/GRMZM2G098076_P02/GRMZM2G053781_P01/GRMZM2G053781_P02	6.14
	20120827_WJ_A,11025	K.IIGEGIDGIK.K	1014.58	0.00145	2	1	35.12	0.00938	GRMZM2G053781_P01/GRMZM2G053781_P02	4.37
	20120827_WJ_A,7776	K.IIGEGIDGIKK.E	1142.68	-0.00079	2	1	28.96	0.0273	GRMZM2G053781_P01/GRMZM2G053781_P02	6.07
	20120827_WJ_A,6899	K.IIGEGIDGIKKER.Q	1427.82	-0.00013	3	1	79.72	2.43e-07	GRMZM2G053781_P01/GRMZM2G053781_P02	6.18
	20120827_WJ_A,6922	K.IIGEGIDGIKKER.Q	1427.82	-0.0003	2	1	72.2	1.37e-06	GRMZM2G053781_P01/GRMZM2G053781_P02	6.18
	20120827_WJ_A,9028	K.IKVLEDELK.L	1086.64	0.00095	2	1	42.94	0.00106	GRMZM2G098076_P01/GRMZM2G098076_P02/GRMZM2G053781_P01/GRMZM2G053781_P02	4.68
	20120827_WJ_A,13240	K.ISDGEVNLFQEK.E	1378.68	0.00175	2	1	85.45	1.12e-07	GRMZM2G053781_P01/GRMZM2G053781_P02	4.14
	20120827_WJ_A,10857	K.ISDGEVNLFQEKESK.A	1722.85	-0.00128	2	1	71.25	3.06e-06	GRMZM2G053781_P01/GRMZM2G053781_P02	4.41
	20120827_WJ_A,2921	K.LQGTVVEK.E	873.504	9e-05	2	1	52.05	0.000232	GRMZM2G098076_P01/GRMZM2G098076_P02/GRMZM2G053781_P01/GRMZM2G053781_P02	6
	20120827_WJ_A,9274	K.LQGTVVEKEAIQDQVK.I	1784.98	0.0014	3	1	39.12	0.00288	GRMZM2G098076_P01/GRMZM2G098076_P02/GRMZM2G053781_P01/GRMZM2G053781_P02	4.68
	20120827_WJ_A,25011	K.LVDAEIGLLQEDLDAATAR.K	2013.05	-0.00028	2	1	70.12	2.87e-06	GRMZM2G053781_P01/GRMZM2G053781_P02	3.77
	20120827_WJ_A,23249	K.LVDAEIGLLQEDLDAATARK.D	2141.14	0.00436	3	1	82.9	1.33e-07	GRMZM2G053781_P01/GRMZM2G053781_P02	4.11
	20120827_WJ_A,167	K.NASSMHNR.T	916.405	0.00102	2	1	44.24	0.000251	GRMZM2G053781_P01/GRMZM2G053781_P02	9.76
	20120827_WJ_A,3095	K.NKLALER.K	843.505	0.00031	2	1	35.21	0.00987	GRMZM2G098076_P01/GRMZM2G098076_P02/GRMZM2G053781_P01/GRMZM2G053781_P02	8.75
	20120827_WJ_A,3952	K.QYNEVVNEK.I	1122.54	0.00083	2	1	45	0.00107	GRMZM2G053781_P01/GRMZM2G053781_P02	4.53
	20120827_WJ_A,2515	K.SGAADTDEPSESDAK.S	1479.61	-0.00119	2	1	59.54	5.61e-06	GRMZM2G098076_P01/GRMZM2G098076_P02/GRMZM2G053781_P01/GRMZM2G053781_P02	3.77
	20120827_WJ_A,1340	K.TEAPSKGPVK.S	1013.56	0.00125	2	1	47.08	0.000464	GRMZM2G053781_P01/GRMZM2G053781_P02	8.26
	20120827_WJ_A,915	K.TEAPSKGPVKSHK.A	1365.75	0.00182	3	1	35.66	0.00809	GRMZM2G053781_P01/GRMZM2G053781_P02	9.7
	20120827_WJ_A,1447	K.VISNAANR.A	844.464	-0.00021	2	1	38.58	0.00485	GRMZM2G098076_P01/GRMZM2G098076_P02/GRMZM2G053781_P01/GRMZM2G053781_P02	9.72
	20120827_WJ_A,10315	M.GMEVVGAEAAPAEVK.I	1457.73	0.00091	2	1	63.7	1.57e-05	GRMZM2G053781_P01/GRMZM2G053781_P02	4.25
	20120827_WJ_A,8387	R.AKLQGTVVEKEAIQDQVK.I	1984.11	0.00216	3	1	64.86	4.38e-06	GRMZM2G098076_P01/GRMZM2G098076_P02/GRMZM2G053781_P01/GRMZM2G053781_P02	6.22
	20120827_WJ_A,8403	R.AKLQGTVVEKEAIQDQVK.I	1984.11	0.00034	4	1	34.96	0.00421	GRMZM2G098076_P01/GRMZM2G098076_P02/GRMZM2G053781_P01/GRMZM2G053781_P02	6.22
	20120827_WJ_A,21812	R.AQSAGLCSSIEELDLTIK.M	1934.97	-0.00442	2	1	123.2	1.78e-11	GRMZM2G053781_P01/GRMZM2G053781_P02	4.14
	20120827_WJ_A,5927	R.ILTSLNSR.Q	903.526	6e-05	2	1	50.75	0.000209	GRMZM2G098076_P01/GRMZM2G098076_P02/GRMZM2G053781_P01/GRMZM2G053781_P02	9.75
	20120827_WJ_A,7441	R.KDKAYESLQELR.A	1479.78	0.00139	3	1	33.39	0.0158	GRMZM2G053781_P01/GRMZM2G053781_P02	6.18
	20120827_WJ_A,6423	R.LVKEIKDLEK.T	1214.74	0.00068	3	1	53.22	5.55e-05	GRMZM2G098076_P01/GRMZM2G098076_P02/GRMZM2G053781_P01/GRMZM2G053781_P02	6.18
	20120827_WJ_A,6425	R.LVKEIKDLEK.T	1214.74	0.0011	2	1	41.28	0.000633	GRMZM2G098076_P01/GRMZM2G098076_P02/GRMZM2G053781_P01/GRMZM2G053781_P02	6.18
	20120827_WJ_A,7721	R.MVHESIPLSEEK.R	1398.69	0.00179	2	1	37.78	0.00537	GRMZM2G053781_P01/GRMZM2G053781_P02	4.75
	20120827_WJ_A,6339	R.MVHESIPLSEEKR.L	1554.79	0.00189	2	1	51.76	0.000218	GRMZM2G053781_P01/GRMZM2G053781_P02	5.48
	20120827_WJ_A,24733	R.NMLTELQELHKTEVDKFMTQWCESK.A	3125.47	0.00506	4	1	32.45	0.0103	GRMZM2G053781_P01/GRMZM2G053781_P02	4.96
	20120827_WJ_A,17534	R.NPDEKPIFIESQAPAPAPEPIPVKLPAK.Q	2993.63	0.00663	3	1	54.69	3.48e-05	GRMZM2G053781_P01/GRMZM2G053781_P02	4.87
	20120827_WJ_A,5564	R.SFEDPKLR.A ! R.SFEDPKLR.V	991.521	0.00058	2	1	35.65	0.00907	GRMZM2G098076_P01/GRMZM2G098076_P02 ! GRMZM2G053781_P01/GRMZM2G053781_P02	5.79
	20120827_WJ_A,4259	R.SKLIEAVR.A	915.562	0.00064	2	1	56.8	3.74e-05	GRMZM2G098076_P01/GRMZM2G098076_P02/GRMZM2G053781_P01/GRMZM2G053781_P02	8.46
	20120827_WJ_A,1381	R.SKVISNAANR.A	1059.59	0.00057	2	1	40.56	0.00318	GRMZM2G098076_P01/GRMZM2G098076_P02/GRMZM2G053781_P01/GRMZM2G053781_P02	11
	20120827_WJ_A,14484	R.SSIIAELKPLSAENK.Q	1599.9	0.00061	3	1	37.92	0.00444	GRMZM2G098076_P01/GRMZM2G098076_P02/GRMZM2G053781_P01/GRMZM2G053781_P02	5.86
	20120827_WJ_A,14497	R.SSIIAELKPLSAENK.Q	1599.9	0.00243	2	1	65.69	7.26e-06	GRMZM2G098076_P01/GRMZM2G098076_P02/GRMZM2G053781_P01/GRMZM2G053781_P02	5.86
	20120827_WJ_A,16672	R.SSIIAELKPLSAENKQYNEVVNEK.I	2703.42	0.0073	4	1	27.19	0.0398	GRMZM2G053781_P01/GRMZM2G053781_P02	4.94
	20120827_WJ_A,16684	R.SSIIAELKPLSAENKQYNEVVNEK.I	2703.42	-0.00037	3	1	55.88	5.13e-05	GRMZM2G053781_P01/GRMZM2G053781_P02	4.94
$6-1	GRMZM2G157462_P01 seq=translation; coord=6:115289930..115298874:1; parent_transcript=GRMZM2G157462_T01; parent_gene=GRMZM2G157462	45	39	0.4743	99649.4	9.19
	20120827_WJ_A,25848	K.AIVLCQVEKAKEDMLNQLYSSISGQSNAK.I	3224.63	-0.00045	4	1	27.05	0.0498	GRMZM5G811223_P01/GRMZM2G157462_P01	6.21
	20120827_WJ_A,25877	K.AIVLCQVEKAKEDMLNQLYSSISGQSNAK.I	3224.63	0.00217	3	1	28.62	0.0339	GRMZM5G811223_P01/GRMZM2G157462_P01	6.21
	20120827_WJ_A,2111	K.DIDADGTR.T	862.39	0.00038	2	1	28.97	0.0166	GRMZM2G157462_P01	3.93
	20120827_WJ_A,4435	K.GGSFKGPSTEGSSMR.Q	1484.68	0.0021	2	1	40.07	0.00123	GRMZM2G157462_P01	8.75
	20120827_WJ_A,5568	K.IEELLQEDHNAKR.R	1594.82	0.00246	3	1	58.95	4.73e-05	GRMZM5G870253_P01/GRMZM2G029859_P01/GRMZM5G811223_P01/GRMZM2G157462_P01	4.83
	20120827_WJ_A,948	K.KTQEAEQPTSK.R	1246.63	0.00062	2	1	83.65	1.41e-07	GRMZM2G157462_P01	6.14
	20120827_WJ_A,15493	K.LIDLPGIDQR.V ! K.LIDLPGIDQR.A	1139.64	0.00077	2	1	67.12	3.1e-06	GRMZM2G163325_P01 ! GRMZM2G157462_P01	4.21
	20120827_WJ_A,15539	K.MVVALVDMER.A ! -.MVVALVDMER.A	1162.6	0.00095	2	1	55.51	0.00011	GRMZM5G838129_P01/GRMZM2G485898_P01/GRMZM2G485898_P02/GRMZM2G485898_P03/GRMZM2G029859_P01/GRMZM2G029859_P02/GRMZM2G157462_P01 ! GRMZM2G172924_P01	4.37
	20120827_WJ_A,3332	K.RASSPQTDAEQGGGSLK.S	1688.82	0.00148	2	1	90.26	3.65e-08	GRMZM2G157462_P01	6.07
	20120827_WJ_A,17550	K.SAVLNSLIGHPVLPTGENGATR.A	2203.18	0.0058	3	1	49.28	0.000299	GRMZM2G163325_P01/GRMZM2G157462_P01	6.47
	20120827_WJ_A,21683	K.SAVLNSLIGHPVLPTGENGATRAPIVVDLQR.E	3194.76	-0.01473	3	1	29.22	0.00562	GRMZM2G157462_P01	6.47
	20120827_WJ_A,10457	K.SIVLQIDSK.S	1002.58	-0.00015	2	1	32.04	0.0153	GRMZM2G163325_P01/GRMZM2G157462_P01	5.55
	20120827_WJ_A,7181	K.SQMVQDELAR.L	1176.57	0.00141	2	1	48.93	0.000317	GRMZM2G334912_P01/GRMZM2G462390_P01/GRMZM2G025088_P01/GRMZM2G157462_P01	4.37
	20120827_WJ_A,4368	K.SQQVSASALR.H	1046.56	0.00036	2	1	49.93	0.000419	GRMZM2G163325_P01/GRMZM2G157462_P01	9.47
	20120827_WJ_A,11411	R.AFVPPQHFIR.L	1211.67	0.00115	3	1	39.47	0.00441	GRMZM5G838129_P01/GRMZM2G485898_P01/GRMZM2G485898_P02/GRMZM2G485898_P03/GRMZM2G029859_P01/GRMZM2G029859_P02/GRMZM2G172924_P01/GRMZM2G157462_P01	9.8
	20120827_WJ_A,13013	R.APIVVDLQREPGLSSK.S	1708.96	0.00295	3	1	62.61	9.32e-06	GRMZM2G157462_P01	6.11
	20120827_WJ_A,13061	R.APIVVDLQREPGLSSK.S	1708.96	0.00287	2	1	73.32	7.91e-07	GRMZM2G157462_P01	6.11
	20120827_WJ_A,4359	R.ASSPQTDAEQGGGSLK.S	1532.72	-0.00262	2	1	75.02	6.48e-07	GRMZM2G157462_P01	4.37
	20120827_WJ_A,6446	R.ASVSSYSNDTTEAESPR.T	1800.79	0.0013	2	1	119.07	1.57e-11	GRMZM2G157462_P01	4.14
	20120827_WJ_A,6772	R.ASVSSYSNDTTEAESPRTPTR.S	2256.04	-0.00359	3	1	74.19	6.8e-07	GRMZM2G157462_P01	4.68
	20120827_WJ_A,9156	R.AVALELCR.E	931.503	0.00122	2	1	33.49	0.0252	GRMZM2G029859_P01/GRMZM2G029859_P02/GRMZM2G157462_P01	6.04
	20120827_WJ_A,3184	R.EKYQKQSSLLSK.L	1438.79	0.00083	3	1	39.6	0.00274	GRMZM5G870253_P01/GRMZM5G811223_P01/GRMZM2G157462_P01	9.53
	20120827_WJ_A,3199	R.EKYQKQSSLLSK.L	1438.79	-0.00015	2	1	54.42	8.93e-05	GRMZM5G870253_P01/GRMZM5G811223_P01/GRMZM2G157462_P01	9.53
	20120827_WJ_A,19916	R.EVVAIASNALETFKNDAK.K	1920.01	-0.002	3	1	28.81	0.0374	GRMZM2G157462_P01	4.68
	20120827_WJ_A,18018	R.EVVAIASNALETFKNDAKK.M	2048.1	-0.00015	3	1	30.88	0.0175	GRMZM2G157462_P01	6.28
	20120827_WJ_A,17005	R.GVITLEECNLEEVEEEEPSKSSK.D	2635.23	0.0009	3	1	30.48	0.0211	GRMZM5G811223_P01/GRMZM2G157462_P01	4.04
	20120827_WJ_A,26717	R.GYVEAVLNSLAANVPK.A	1644.9	-0.0012	2	1	34.36	0.012	GRMZM5G870253_P01/GRMZM5G811223_P01/GRMZM2G563761_P01/GRMZM2G157462_P01	6
	20120827_WJ_A,26741	R.GYVEAVLNSLAANVPK.A	1644.9	0.00247	3	1	34.78	0.0105	GRMZM5G870253_P01/GRMZM5G811223_P01/GRMZM2G563761_P01/GRMZM2G157462_P01	6
	20120827_WJ_A,17267	R.IALVDTIAKQIR.K	1340.83	0.00106	2	1	63.22	4e-06	GRMZM2G163325_P01/GRMZM2G163325_P02/GRMZM2G157462_P01	8.75
	20120827_WJ_A,2922	R.LAKDIDADGTR.T	1174.61	-0.0001	2	1	45.91	0.00103	GRMZM2G157462_P01	4.43
	20120827_WJ_A,10684	R.QAASLLADDDPSDDAAPR.R	1827.84	0.00058	2	1	124.73	5.91e-12	GRMZM2G157462_P01	3.66
	20120827_WJ_A,2713	R.QLSIHDNR.A	982.506	-7e-05	2	1	51.84	0.000229	GRMZM5G870253_P01/GRMZM5G811223_P01/GRMZM2G157462_P01	6.74
[truncated: 12,649 more rows]

## Sheet: 1C intact PBs
	Reference	PepCount	UniquePepCount	CoverPercent	MW	PI
[truncated: 21,892 more rows]
