# Supplementary material for: Comprehensive proteomic analysis of developing protein bodies in maize (Zea mays) endosperm provides novel insights into its biogenesis
Source: J Exp Bot. 2016 Oct 27;67(22):6323–35. doi: 10.1093/jxb/erw396 (PMC5181578; doi:10.1093/jxb/erw396)
Supplement: Supplementary Data [file supp_erw396_supplementary_dataset_S2.xls]

## Sheet: 2A crude PBs
GO_ID	GO_term	TYPE	DIFF_GENE_IN_GO	ALL_DIFF_GENE_IN_ALL_GO	ALL_GENE_IN_GO	ALL_GENE_IN_ALL_GO	Diff_gene_list	P-VALUE	FDR
GO:0005730	nucleolus	cellular_component	222	1653	429	28131	GRMZM5G803275,GRMZM5G833699,GRMZM5G895313,GRMZM2G100403,GRMZM2G071959,GRMZM5G870752,GRMZM2G065868,GRMZM2G149520,GRMZM2G168330,GRMZM5G852185,GRMZM5G805526,GRMZM2G115049,GRMZM2G060540,GRMZM5G815894,GRMZM5G867518,GRMZM5G801031,GRMZM2G171426,GRMZM5G868433,GRMZM2G083253,GRMZM2G132968,GRMZM5G806358,GRMZM2G114793,GRMZM5G837108,GRMZM2G472696,GRMZM5G848768,GRMZM2G027451,GRMZM2G152573,GRMZM5G801409,GRMZM2G…	1.26e-110	8.56e-108
GO:0005886	plasma membrane	cellular_component	472	1653	2171	28131	GRMZM5G833699,GRMZM2G116538,GRMZM5G895313,GRMZM2G100403,GRMZM5G824944,GRMZM2G389173,GRMZM5G813217,GRMZM5G870752,GRMZM5G876773,GRMZM5G800734,GRMZM2G168330,GRMZM2G165681,GRMZM5G890190,GRMZM2G120876,GRMZM2G002416,GRMZM5G811797,GRMZM2G055936,GRMZM5G894156,GRMZM5G897342,GRMZM5G833389,GRMZM2G173858,GRMZM2G152775,GRMZM2G032505,GRMZM5G803952,GRMZM2G115049,GRMZM2G121683,GRMZM2G035520,GRMZM2G093347,GRMZM5G…	2.08e-110	7.03e-108
GO:0005739	mitochondrion	cellular_component	268	1653	824	28131	GRMZM2G001500,GRMZM2G023073,GRMZM5G833699,GRMZM2G117369,GRMZM5G813217,GRMZM2G024484,GRMZM2G158304,GRMZM2G120876,GRMZM2G335657,GRMZM2G112079,GRMZM2G163468,GRMZM2G115049,GRMZM5G833747,GRMZM2G462140,GRMZM5G801031,GRMZM5G898597,GRMZM5G856653,GRMZM5G876898,GRMZM2G160801,GRMZM2G102499,GRMZM5G807639,GRMZM2G469969,GRMZM2G135283,GRMZM5G837108,GRMZM5G848768,GRMZM5G815839,GRMZM2G006672,GRMZM2G040209,GRMZM5G…	3.15e-95	7.12e-93
GO:0022626	cytosolic ribosome	cellular_component	162	1653	292	28131	GRMZM2G100403,GRMZM5G870752,GRMZM2G065868,GRMZM2G168330,GRMZM5G852185,GRMZM5G803952,GRMZM2G132929,GRMZM5G815894,GRMZM5G867518,GRMZM2G171426,GRMZM5G876898,GRMZM5G853854,GRMZM5G868433,GRMZM2G083253,GRMZM5G807639,GRMZM2G132968,GRMZM5G890561,GRMZM2G135283,GRMZM2G027451,GRMZM2G152573,GRMZM5G801409,GRMZM2G125271,GRMZM5G805627,GRMZM2G157018,GRMZM5G887054,AC190609.3_FG002,GRMZM5G899149,GRMZM5G820996,AC22…	8.61e-85	1.46e-82
GO:0009507	chloroplast	cellular_component	355	1653	1853	28131	GRMZM2G001500,GRMZM2G014376,GRMZM5G856084,GRMZM2G353213,GRMZM2G074759,GRMZM2G100403,GRMZM5G841619,GRMZM5G868168,GRMZM2G071959,GRMZM5G824944,GRMZM5G813217,GRMZM5G870752,GRMZM2G168330,GRMZM2G335657,GRMZM2G375504,GRMZM2G055936,GRMZM2G180399,GRMZM2G333861,GRMZM5G833389,GRMZM5G806622,GRMZM5G852185,GRMZM2G087570,GRMZM2G453388,GRMZM5G808811,GRMZM5G803952,GRMZM2G306345,GRMZM2G115049,GRMZM2G462140,GRMZM2G…	3e-71	4.07e-69
GO:0046686	response to cadmium ion	biological_process	169	1653	450	28131	GRMZM2G001500,GRMZM2G074759,GRMZM5G824944,GRMZM5G800734,GRMZM2G335657,GRMZM2G055936,GRMZM2G333861,GRMZM5G833389,GRMZM2G132929,GRMZM2G462140,GRMZM2G093347,GRMZM5G862131,GRMZM5G876898,GRMZM2G102499,GRMZM2G135283,GRMZM2G114793,GRMZM2G102858,GRMZM2G370852,GRMZM5G866082,AC215244.3_FG002,GRMZM2G540538,GRMZM2G078143,GRMZM2G140150,GRMZM2G058675,GRMZM2G049839,GRMZM2G072054,GRMZM2G069195,GRMZM2G032936,GRMZ…	2.88e-68	3.25e-66
GO:0005840	ribosome	cellular_component	207	1653	877	28131	GRMZM2G100403,GRMZM5G870752,GRMZM2G065868,GRMZM2G168330,GRMZM5G813584,GRMZM2G149975,GRMZM5G852185,GRMZM2G060373,GRMZM5G805526,GRMZM5G803952,GRMZM2G132929,GRMZM5G815894,GRMZM2G171426,GRMZM5G868433,GRMZM2G083253,GRMZM2G132968,GRMZM5G890561,GRMZM2G103059,GRMZM2G419782,GRMZM2G027451,GRMZM2G152573,GRMZM5G801409,GRMZM2G116292,GRMZM2G125271,GRMZM2G077208,GRMZM2G328168,GRMZM5G805627,GRMZM2G445791,GRMZM5G…	1.78e-54	1.72e-52
GO:0003735	structural constituent of ribosome	molecular_function	208	1653	888	28131	GRMZM2G100403,GRMZM5G870752,GRMZM2G065868,GRMZM2G168330,GRMZM5G813584,GRMZM2G149975,GRMZM5G852185,GRMZM2G060373,GRMZM5G805526,GRMZM5G803952,GRMZM2G132929,GRMZM5G815894,GRMZM2G171426,GRMZM5G868433,GRMZM2G083253,GRMZM2G132968,GRMZM5G890561,GRMZM2G103059,GRMZM2G419782,GRMZM2G027451,GRMZM2G152573,GRMZM5G801409,GRMZM2G116292,GRMZM2G125271,GRMZM2G077208,GRMZM2G328168,GRMZM5G805627,GRMZM2G445791,GRMZM5G…	2.84e-54	2.4e-52
GO:0022625	cytosolic large ribosomal subunit	cellular_component	85	1653	126	28131	GRMZM2G100403,GRMZM5G870752,GRMZM2G065868,GRMZM2G168330,GRMZM5G803952,GRMZM5G815894,GRMZM5G868433,GRMZM2G132968,GRMZM5G890561,GRMZM2G027451,GRMZM2G152573,GRMZM5G801409,GRMZM5G887054,AC190609.3_FG002,GRMZM5G820996,GRMZM2G023748,GRMZM2G142640,GRMZM2G145280,GRMZM2G024354,GRMZM2G113720,GRMZM2G104025,GRMZM2G022619,GRMZM2G024647,GRMZM2G385287,GRMZM2G126594,GRMZM2G008748,GRMZM2G147791,GRMZM2G102230,GRMZ…	1.38e-50	1.04e-48
GO:0006412	translation	biological_process	218	1653	1076	28131	GRMZM2G100403,GRMZM5G870752,GRMZM2G065868,GRMZM2G168330,GRMZM5G813584,GRMZM2G149975,GRMZM5G874500,GRMZM5G852185,GRMZM2G060373,GRMZM5G805526,GRMZM5G803952,GRMZM2G132929,GRMZM5G815894,GRMZM2G171426,GRMZM5G868433,GRMZM2G083253,GRMZM2G132968,GRMZM5G887303,GRMZM5G890561,GRMZM2G103059,GRMZM2G419782,GRMZM2G027451,GRMZM2G152573,GRMZM5G801409,GRMZM2G116292,GRMZM2G125271,GRMZM2G328168,GRMZM5G805627,GRMZM2G…	6.88e-48	4.66e-46
GO:0005618	cell wall	cellular_component	152	1653	552	28131	GRMZM5G833699,GRMZM2G100403,GRMZM5G852185,GRMZM2G115049,GRMZM2G171426,GRMZM5G868433,GRMZM2G083253,GRMZM2G102499,GRMZM2G132968,GRMZM2G114793,GRMZM5G837108,GRMZM5G801409,GRMZM2G328500,GRMZM5G853513,GRMZM2G102858,GRMZM5G866082,GRMZM2G016189,GRMZM2G165817,GRMZM2G072054,GRMZM2G012224,GRMZM2G135186,GRMZM2G145258,AC217358.3_FG005,GRMZM2G066024,GRMZM2G030293,GRMZM2G083016,GRMZM2G030915,GRMZM2G053652,GRMZ…	2.08e-47	1.28e-45
GO:0005773	vacuole	cellular_component	149	1653	617	28131	GRMZM2G116538,GRMZM2G100403,GRMZM2G389173,GRMZM2G168330,GRMZM5G879240,GRMZM2G173858,GRMZM2G152775,GRMZM5G803952,GRMZM2G587327,GRMZM2G115049,GRMZM5G815894,GRMZM5G801031,GRMZM5G856653,GRMZM5G853854,GRMZM5G868433,GRMZM2G330430,GRMZM2G132968,GRMZM2G114793,GRMZM5G837108,GRMZM5G840582,GRMZM5G848768,GRMZM2G027451,GRMZM5G801409,GRMZM5G813909,GRMZM5G867390,GRMZM5G853513,GRMZM2G374881,GRMZM2G135186,GRMZM2G…	8.74e-41	4.93e-39
GO:0016020	membrane	cellular_component	374	1653	2946	28131	GRMZM2G023073,GRMZM5G833699,GRMZM2G353213,GRMZM5G895313,GRMZM2G074754,GRMZM2G100403,GRMZM5G870752,GRMZM2G165681,GRMZM2G002416,GRMZM2G375504,GRMZM2G363460,GRMZM2G055936,GRMZM5G894156,GRMZM5G852185,GRMZM2G173858,GRMZM2G032505,GRMZM5G803952,GRMZM2G115049,GRMZM2G121683,GRMZM2G035520,GRMZM2G143354,GRMZM5G815894,GRMZM5G867518,GRMZM5G856653,GRMZM2G171426,GRMZM5G876898,GRMZM5G853854,GRMZM5G868433,GRMZM2G…	2.98e-37	1.55e-35
GO:0005622	intracellular	cellular_component	268	1653	1858	28131	GRMZM2G351125,GRMZM2G100403,GRMZM5G870752,GRMZM2G065868,GRMZM2G168330,GRMZM5G813584,GRMZM2G149975,GRMZM5G811797,GRMZM2G389118,GRMZM5G898314,GRMZM5G852185,GRMZM2G060373,GRMZM5G805526,GRMZM5G803952,GRMZM2G132929,GRMZM5G815894,GRMZM2G171426,GRMZM5G868433,GRMZM2G083253,GRMZM2G330430,GRMZM2G069174,GRMZM2G132968,GRMZM5G831712,GRMZM5G890561,GRMZM2G103059,GRMZM2G419782,GRMZM2G027451,GRMZM2G152573,GRMZM5G…	5.64e-35	2.73e-33
GO:0005783	endoplasmic reticulum	cellular_component	100	1653	387	28131	GRMZM2G389173,GRMZM2G168330,GRMZM2G165681,GRMZM5G897342,GRMZM2G121683,GRMZM2G021129,GRMZM5G813909,GRMZM2G014313,GRMZM2G045314,GRMZM5G856734,GRMZM5G847530,GRMZM2G081682,GRMZM2G067080,GRMZM2G167892,GRMZM2G117746,GRMZM2G014788,GRMZM2G159369,GRMZM2G358059,GRMZM2G074169,GRMZM2G360681,GRMZM2G024647,GRMZM2G075655,GRMZM2G091481,GRMZM2G033829,GRMZM2G134889,GRMZM2G008748,GRMZM2G107444,GRMZM2G006219,AC20925…	5.05e-30	2.28e-28
GO:0003924	GTPase activity	molecular_function	71	1653	222	28131	GRMZM2G107654,GRMZM5G811797,GRMZM2G119773,GRMZM2G330430,GRMZM5G811223,GRMZM2G473906,GRMZM2G070899,GRMZM5G853513,GRMZM2G126019,GRMZM5G870253,GRMZM2G159777,GRMZM2G151193,GRMZM2G110509,GRMZM2G154960,GRMZM2G044368,GRMZM2G023418,GRMZM2G416142,GRMZM2G157462,GRMZM2G024693,GRMZM2G106960,GRMZM2G096590,GRMZM2G113613,GRMZM2G037204,GRMZM2G169694,GRMZM2G028313,GRMZM2G099167,GRMZM2G458283,GRMZM2G042636,AC19534…	1.9e-26	8.03e-25
GO:0005737	cytoplasm	cellular_component	162	1653	1042	28131	GRMZM2G014376,GRMZM5G803275,GRMZM5G895313,GRMZM5G800734,GRMZM2G335657,GRMZM2G375504,GRMZM5G874500,GRMZM5G833389,GRMZM2G032505,GRMZM2G462140,GRMZM2G093347,GRMZM5G815894,GRMZM2G119773,GRMZM5G876898,GRMZM2G102499,GRMZM2G151268,GRMZM5G887303,GRMZM2G138861,GRMZM2G457889,GRMZM5G853513,GRMZM5G800112,GRMZM5G883601,GRMZM2G110185,GRMZM5G866082,AC215244.3_FG002,GRMZM2G165817,GRMZM2G181359,GRMZM2G099980,AC21…	7.83e-25	3.12e-23
GO:0009651	response to salt stress	biological_process	90	1653	401	28131	GRMZM5G833699,GRMZM5G813217,GRMZM2G375504,GRMZM5G811797,GRMZM2G152775,GRMZM2G132929,GRMZM2G035520,GRMZM2G138861,GRMZM5G826714,GRMZM2G125668,GRMZM2G157018,GRMZM2G374881,GRMZM2G140150,GRMZM2G169593,GRMZM2G130018,GRMZM2G081175,GRMZM2G066024,GRMZM2G126821,GRMZM2G054123,GRMZM2G374971,GRMZM2G123966,GRMZM2G066460,GRMZM2G358059,GRMZM2G044368,GRMZM2G066867,GRMZM2G176307,GRMZM2G421857,GRMZM2G049672,GRMZM2G…	1.56e-23	5.88e-22
GO:0005777	peroxisome	cellular_component	56	1653	157	28131	GRMZM2G363460,GRMZM2G360339,GRMZM5G862219,GRMZM2G091302,GRMZM5G853854,GRMZM5G840582,GRMZM2G419782,GRMZM5G848768,GRMZM2G445791,GRMZM5G866758,GRMZM2G016189,GRMZM2G146885,GRMZM2G077837,GRMZM2G082087,GRMZM2G460406,GRMZM2G157113,GRMZM2G116282,GRMZM2G055276,GRMZM2G126517,GRMZM2G077415,GRMZM2G147884,GRMZM2G135470,GRMZM2G464401,GRMZM2G101457,GRMZM2G072744,GRMZM2G013783,GRMZM2G025243,GRMZM2G005887,GRMZM2G…	3.67e-23	1.31e-21
GO:0045271	respiratory chain complex I	cellular_component	38	1653	61	28131	GRMZM2G024484,GRMZM2G112079,GRMZM5G886688,GRMZM2G163468,GRMZM5G801031,GRMZM2G040209,GRMZM5G839924,GRMZM2G056606,GRMZM2G125668,GRMZM2G132748,GRMZM2G004172,AC217358.3_FG005,GRMZM2G139296,GRMZM2G140885,GRMZM2G123966,GRMZM2G117811,GRMZM2G145854,GRMZM2G142013,GRMZM2G173277,GRMZM2G442129,AC195340.3_FG002,GRMZM2G149414,GRMZM2G072806,GRMZM2G137312,GRMZM2G014382,GRMZM2G037177,GRMZM2G068575,GRMZM2G041028,G…	6.47e-23	2.19e-21
GO:0006468	protein phosphorylation	biological_process	16	1653	1635	28131	GRMZM2G339540,GRMZM2G138861,GRMZM2G001297,GRMZM2G130018,GRMZM2G154489,GRMZM2G066867,GRMZM2G335638,GRMZM2G171435,GRMZM2G063961,GRMZM2G110922,GRMZM2G032409,GRMZM2G334791,GRMZM2G000278,GRMZM2G023110,GRMZM2G027756,GRMZM2G150932,	7.15e-23	2.3e-21
GO:0004674	protein serine/threonine kinase activity	molecular_function	14	1653	1535	28131	GRMZM2G339540,GRMZM2G138861,GRMZM2G130018,GRMZM2G154489,GRMZM2G066867,GRMZM2G335638,GRMZM2G171435,GRMZM2G063961,GRMZM2G110922,GRMZM2G334791,GRMZM2G000278,GRMZM2G023110,GRMZM2G027756,GRMZM2G150932,	2.53e-22	7.77e-21
GO:0004672	protein kinase activity	molecular_function	14	1653	1462	28131	GRMZM2G339540,GRMZM2G138861,GRMZM2G130018,GRMZM2G154489,GRMZM2G066867,GRMZM2G335638,GRMZM2G171435,GRMZM2G063961,GRMZM2G110922,GRMZM2G334791,GRMZM2G000278,GRMZM2G023110,GRMZM2G027756,GRMZM2G150932,	8.35e-21	2.46e-19
GO:0005747	mitochondrial respiratory chain complex I	cellular_component	34	1653	60	28131	GRMZM2G024484,GRMZM2G335657,GRMZM2G163468,GRMZM2G462140,GRMZM5G801031,GRMZM2G135283,GRMZM2G040209,GRMZM5G839924,GRMZM2G056606,GRMZM2G125668,GRMZM2G132748,GRMZM2G004172,AC217358.3_FG005,GRMZM2G139296,GRMZM2G140885,GRMZM2G123966,GRMZM2G117811,GRMZM2G145854,GRMZM2G142013,GRMZM2G173277,GRMZM2G442129,GRMZM2G113408,AC195340.3_FG002,GRMZM2G149414,GRMZM2G072806,GRMZM2G137312,GRMZM2G037177,GRMZM2G068575,G…	9.72e-20	2.74e-18
GO:0050897	cobalt ion binding	molecular_function	35	1653	65	28131	GRMZM2G335657,GRMZM5G833747,GRMZM2G462140,GRMZM2G135283,GRMZM5G839924,GRMZM2G053236,GRMZM2G140150,GRMZM2G156068,GRMZM2G181542,GRMZM2G064799,GRMZM2G024310,GRMZM2G151169,GRMZM2G442129,GRMZM2G064753,GRMZM2G113408,GRMZM2G416388,GRMZM2G142863,GRMZM2G474883,GRMZM2G361693,GRMZM2G125893,GRMZM2G079888,GRMZM2G022269,GRMZM2G041028,GRMZM2G330213,GRMZM2G088212,GRMZM2G313678,GRMZM2G151041,GRMZM2G021331,GRMZM2G…	1.04e-19	2.82e-18
GO:0022627	cytosolic small ribosomal subunit	cellular_component	31	1653	51	28131	GRMZM5G805526,GRMZM2G132929,GRMZM5G867518,GRMZM2G171426,GRMZM2G328168,GRMZM5G899149,AC225147.4_FG002,GRMZM2G129015,GRMZM2G030293,GRMZM2G067303,GRMZM2G086906,AC210013.4_FG019,GRMZM2G125300,GRMZM2G140609,GRMZM2G054012,GRMZM2G063340,GRMZM2G305154,GRMZM2G163561,GRMZM2G073150,GRMZM2G066222,GRMZM2G124143,GRMZM2G093574,GRMZM2G455828,GRMZM2G168149,GRMZM2G134109,GRMZM2G084465,GRMZM2G151252,GRMZM2G139900,G…	7.59e-19	1.98e-17
GO:0003700	sequence-specific DNA binding transcription factor activity	molecular_function	5	1653	982	28131	GRMZM2G175280,GRMZM2G127101,GRMZM2G149150,GRMZM2G143071,GRMZM2G009928,	3.76e-18	9.42e-17
GO:0005507	copper ion binding	molecular_function	68	1653	310	28131	GRMZM5G824944,GRMZM2G335657,GRMZM2G462140,GRMZM5G801031,GRMZM5G837108,AC234528.1_FG005,GRMZM2G104632,GRMZM5G812923,GRMZM2G032628,GRMZM2G157018,GRMZM2G540538,GRMZM2G072054,GRMZM2G135186,GRMZM2G066024,GRMZM2G139296,GRMZM2G053999,GRMZM2G066460,GRMZM2G015132,GRMZM2G043602,GRMZM2G024310,GRMZM2G146677,GRMZM2G135132,GRMZM2G176307,GRMZM2G161969,GRMZM2G320497,GRMZM2G015295,GRMZM2G002440,GRMZM2G086882,GRMZ…	8.43e-18	2.04e-16
GO:0009941	chloroplast envelope	cellular_component	83	1653	445	28131	GRMZM2G001500,GRMZM2G353213,GRMZM5G813217,GRMZM5G806622,GRMZM2G115049,GRMZM5G876898,GRMZM5G837108,GRMZM2G027451,GRMZM2G068455,GRMZM2G051219,GRMZM2G165176,GRMZM2G032936,GRMZM2G135186,AC215201.3_FG005,GRMZM2G159777,GRMZM2G070978,GRMZM2G083016,GRMZM2G067225,GRMZM2G166089,GRMZM2G135498,GRMZM2G015132,GRMZM2G043602,GRMZM2G117786,GRMZM2G385287,GRMZM2G421857,GRMZM2G161969,GRMZM2G042146,GRMZM2G051630,GRMZ…	1.48e-17	3.45e-16
GO:0005829	cytosol	cellular_component	73	1653	362	28131	GRMZM5G833699,GRMZM2G301904,GRMZM5G890190,GRMZM2G002416,GRMZM5G833389,GRMZM2G306345,GRMZM2G093347,GRMZM2G115598,GRMZM2G160906,GRMZM2G138861,GRMZM2G328500,GRMZM2G053803,GRMZM2G140150,GRMZM2G049839,GRMZM2G050647,GRMZM2G085547,GRMZM2G044128,GRMZM2G066024,GRMZM2G145280,GRMZM2G108285,GRMZM2G082365,GRMZM2G027995,GRMZM2G066460,GRMZM2G443985,GRMZM2G066867,GRMZM2G003385,GRMZM2G116034,GRMZM2G429899,GRMZM2G…	3.11e-17	7.01e-16
GO:0006457	protein folding	biological_process	71	1653	351	28131	GRMZM2G001500,GRMZM5G856084,GRMZM5G833699,GRMZM5G813217,GRMZM5G800734,GRMZM2G087570,GRMZM2G005753,AC215244.3_FG002,AC215201.3_FG005,GRMZM2G348914,GRMZM2G117746,GRMZM2G034157,GRMZM2G086964,GRMZM2G129218,GRMZM2G358059,GRMZM2G153815,GRMZM2G175510,GRMZM2G083810,GRMZM2G009871,GRMZM2G015784,GRMZM2G381744,GRMZM2G002440,GRMZM2G015989,GRMZM2G410812,GRMZM2G399313,EF517601.1_FG012,GRMZM2G039263,GRMZM2G07654…	7.12e-17	1.55e-15
GO:0005525	GTP binding	molecular_function	83	1653	465	28131	GRMZM2G351125,GRMZM2G107654,GRMZM5G811797,GRMZM2G389118,GRMZM2G119773,GRMZM2G330430,GRMZM5G811223,GRMZM2G473906,GRMZM2G070899,GRMZM5G853513,GRMZM2G126019,GRMZM5G870253,GRMZM2G159777,GRMZM2G151193,GRMZM2G110509,GRMZM2G154960,GRMZM2G174619,GRMZM2G156986,GRMZM2G044368,GRMZM2G360681,GRMZM2G023418,GRMZM2G416142,GRMZM2G157462,GRMZM2G024693,GRMZM2G106960,GRMZM2G096590,GRMZM2G113613,GRMZM2G037204,GRMZM2G…	1.42e-16	3e-15
GO:0006414	translational elongation	biological_process	24	1653	46	28131	GRMZM2G077208,GRMZM2G151193,GRMZM2G110509,GRMZM2G114954,GRMZM2G066460,GRMZM2G320497,GRMZM2G122871,GRMZM2G134582,GRMZM2G157443,GRMZM2G439201,GRMZM2G105712,GRMZM2G119809,GRMZM2G102891,GRMZM2G407996,GRMZM2G001327,GRMZM2G149768,GRMZM2G154218,GRMZM2G059580,GRMZM2G022269,GRMZM2G075630,GRMZM2G031545,GRMZM2G313678,GRMZM2G095534,AC233866.1_FG006,	6.51e-14	1.33e-12
GO:0031966	mitochondrial membrane	cellular_component	20	1653	29	28131	GRMZM5G801031,GRMZM2G056606,GRMZM2G125668,GRMZM2G004172,GRMZM2G139296,GRMZM2G140885,GRMZM2G123966,GRMZM2G117811,GRMZM2G145854,GRMZM2G142013,GRMZM2G173277,GRMZM2G149414,GRMZM2G137312,GRMZM2G037177,GRMZM2G068575,GRMZM2G051613,GRMZM2G115621,GRMZM2G070716,GRMZM2G126038,GRMZM2G018941,	1.19e-13	2.37e-12
GO:0003677	DNA binding	molecular_function	90	1653	3115	28131	GRMZM5G895313,GRMZM2G071959,GRMZM2G149520,GRMZM2G164835,GRMZM2G060540,GRMZM5G880135,GRMZM5G867518,GRMZM2G056929,GRMZM5G831712,GRMZM2G472696,GRMZM2G092451,GRMZM5G800112,GRMZM2G127101,GRMZM5G883601,GRMZM5G887054,GRMZM2G013524,GRMZM2G143071,GRMZM2G092085,GRMZM2G342515,GRMZM2G152963,GRMZM2G034157,GRMZM2G042047,GRMZM2G041381,GRMZM2G127312,GRMZM2G401308,GRMZM2G001514,GRMZM2G163939,GRMZM2G004878,GRMZM2G…	1.33e-13	2.57e-12
GO:0048046	apoplast	cellular_component	62	1653	355	28131	GRMZM2G001500,GRMZM5G833699,GRMZM2G074759,GRMZM2G700188,GRMZM5G824944,GRMZM2G335657,GRMZM2G333861,GRMZM5G833389,GRMZM2G462140,GRMZM5G876898,GRMZM5G853854,GRMZM2G135283,GRMZM5G840582,GRMZM2G054916,GRMZM2G540538,GRMZM2G068455,AC215201.3_FG005,GRMZM2G066024,GRMZM2G083016,GRMZM2G136106,GRMZM2G135132,GRMZM2G176307,GRMZM2G018416,GRMZM2G003385,GRMZM2G015989,GRMZM2G057823,GRMZM2G068506,GRMZM2G439201,GRMZ…	1.8e-12	3.39e-11
GO:0009570	chloroplast stroma	cellular_component	74	1653	472	28131	GRMZM2G001500,GRMZM2G014376,GRMZM5G841619,GRMZM5G813217,GRMZM2G180399,GRMZM2G306345,GRMZM5G852502,GRMZM2G119773,GRMZM5G853854,GRMZM2G306374,GRMZM2G102499,GRMZM5G840582,AC234528.1_FG005,GRMZM2G129451,GRMZM2G032628,GRMZM2G053236,GRMZM2G370852,GRMZM5G866082,GRMZM2G068455,GRMZM2G051219,GRMZM2G169593,AC215201.3_FG005,GRMZM2G179941,GRMZM2G083016,GRMZM2G036921,GRMZM2G077054,GRMZM2G135498,GRMZM2G043602,G…	1.81e-12	3.31e-11
GO:0009408	response to heat	biological_process	33	1653	115	28131	GRMZM2G001500,GRMZM5G856084,GRMZM5G833699,GRMZM5G813217,GRMZM2G114793,GRMZM2G034157,GRMZM2G360681,GRMZM2G415007,GRMZM2G083810,GRMZM2G176307,GRMZM2G437100,GRMZM2G013652,GRMZM2G458208,GRMZM2G035063,GRMZM2G095593,GRMZM2G054300,GRMZM2G060561,GRMZM2G112165,GRMZM2G093346,GRMZM2G416120,GRMZM2G104373,GRMZM2G068665,GRMZM2G150356,GRMZM2G137839,GRMZM2G012631,GRMZM2G071630,GRMZM2G012455,GRMZM2G063676,GRMZM2G…	3.1e-12	5.53e-11
GO:0015986	ATP synthesis coupled proton transport	biological_process	32	1653	114	28131	GRMZM5G879240,GRMZM5G884912,GRMZM5G829375,GRMZM5G861390,GRMZM2G157018,GRMZM2G156068,GRMZM2G117935,GRMZM2G421857,GRMZM2G181151,GRMZM2G144372,GRMZM2G066111,GRMZM2G113408,GRMZM2G079777,GRMZM2G030167,GRMZM2G128877,GRMZM2G070360,GRMZM2G470035,GRMZM2G069458,GRMZM2G109418,GRMZM2G138220,GRMZM2G163233,GRMZM2G171628,GRMZM2G021331,GRMZM2G058910,GRMZM2G041275,GRMZM2G019999,AC194341.4_FG002,GRMZM2G094497,GRMZ…	1.05e-11	1.83e-10
GO:0046983	protein dimerization activity	molecular_function	4	1653	646	28131	GRMZM2G175280,GRMZM2G149150,GRMZM2G025356,GRMZM2G076885,	1.42e-11	2.4e-10
GO:0006334	nucleosome assembly	biological_process	44	1653	214	28131	GRMZM2G071959,GRMZM2G060540,GRMZM2G472696,GRMZM5G887054,GRMZM2G013524,GRMZM2G342515,GRMZM2G034157,GRMZM2G042047,GRMZM2G041381,GRMZM2G127312,GRMZM2G401308,GRMZM2G140051,GRMZM2G163939,GRMZM2G004878,GRMZM2G176707,GRMZM2G163956,GRMZM2G119071,GRMZM2G146358,GRMZM2G086641,GRMZM2G046055,GRMZM2G125239,GRMZM2G084521,GRMZM2G131943,GRMZM2G080274,GRMZM2G121221,GRMZM2G133926,GRMZM2G450937,GRMZM2G107540,GRMZM2G…	2.4e-11	3.97e-10
GO:0046961	proton-transporting ATPase activity, rotational mechanism	molecular_function	23	1653	60	28131	GRMZM5G829375,GRMZM5G861390,GRMZM2G117935,GRMZM2G421857,GRMZM2G181151,GRMZM2G144372,GRMZM2G113408,GRMZM2G079777,GRMZM2G030167,GRMZM2G128877,GRMZM2G070360,GRMZM2G069458,GRMZM2G138220,GRMZM2G163233,GRMZM2G171628,GRMZM2G021331,GRMZM2G041275,GRMZM2G019999,GRMZM2G094497,GRMZM2G157758,GRMZM2G321725,GRMZM2G143234,GRMZM2G021635,	3.54e-11	5.71e-10
GO:0015031	protein transport	biological_process	46	1653	239	28131	GRMZM5G811797,GRMZM2G330430,GRMZM2G473906,AC217358.3_FG011,GRMZM2G082432,GRMZM2G431900,GRMZM2G070978,GRMZM2G117935,GRMZM2G154960,GRMZM2G044368,GRMZM2G416142,GRMZM2G103771,GRMZM2G024693,GRMZM2G106960,GRMZM2G096590,GRMZM2G165195,GRMZM2G037204,GRMZM2G122800,GRMZM2G169694,GRMZM2G147579,GRMZM2G173878,GRMZM2G144008,GRMZM2G004459,GRMZM2G041181,GRMZM2G100809,GRMZM2G061900,GRMZM2G156476,GRMZM2G101938,GRMZ…	6.35e-11	9.99e-10
GO:0008134	transcription factor binding	molecular_function	20	1653	45	28131	GRMZM5G811797,GRMZM2G330430,GRMZM2G473906,GRMZM2G154960,GRMZM2G044368,GRMZM2G416142,GRMZM2G024693,GRMZM2G106960,GRMZM2G096590,GRMZM2G037204,GRMZM2G173878,GRMZM2G144008,GRMZM2G061900,GRMZM2G156476,GRMZM2G101938,GRMZM2G097728,GRMZM2G097746,GRMZM2G158887,GRMZM2G111494,GRMZM2G176677,	6.61e-11	1.02e-09
GO:0030163	protein catabolic process	biological_process	17	1653	30	28131	GRMZM2G032505,GRMZM2G110185,GRMZM2G165817,GRMZM2G181359,GRMZM2G096764,GRMZM2G095593,GRMZM2G107362,GRMZM2G038401,GRMZM2G171604,GRMZM2G104373,GRMZM2G038126,GRMZM2G090904,GRMZM2G027282,GRMZM2G105019,GRMZM2G056569,GRMZM2G463032,GRMZM2G137528,	7.25e-11	1.09e-09
GO:0005741	mitochondrial outer membrane	cellular_component	16	1653	26	28131	GRMZM2G120876,GRMZM2G115049,GRMZM2G339503,GRMZM2G105531,GRMZM2G005036,GRMZM2G004459,GRMZM2G146670,GRMZM2G166646,GRMZM2G100402,GRMZM2G137985,GRMZM2G100511,GRMZM2G150616,GRMZM2G155021,GRMZM2G091563,GRMZM2G005209,GRMZM2G071071,	9.37e-11	1.38e-09
GO:0006913	nucleocytoplasmic transport	biological_process	24	1653	73	28131	GRMZM5G811797,GRMZM2G330430,GRMZM2G473906,GRMZM2G154960,GRMZM2G044368,GRMZM2G416142,GRMZM2G024693,GRMZM2G106960,GRMZM2G096590,GRMZM2G037204,GRMZM2G169694,GRMZM2G173878,GRMZM2G144008,GRMZM2G061900,GRMZM2G156476,GRMZM2G101938,GRMZM2G097728,GRMZM2G097746,GRMZM2G158887,GRMZM2G111494,GRMZM2G354604,GRMZM2G015159,GRMZM2G075719,GRMZM2G176677,	2.04e-10	2.93e-09
GO:0003746	translation elongation factor activity	molecular_function	18	1653	38	28131	GRMZM2G151193,GRMZM2G110509,GRMZM2G320497,GRMZM2G122871,GRMZM2G134582,GRMZM2G144030,GRMZM2G439201,GRMZM2G407996,GRMZM2G113696,GRMZM2G001327,GRMZM2G149768,GRMZM2G154218,GRMZM2G059580,GRMZM2G022269,GRMZM2G031545,GRMZM2G313678,GRMZM2G095534,AC233866.1_FG006,	2.27e-10	3.2e-09
GO:0009505	plant-type cell wall	cellular_component	41	1653	212	28131	GRMZM2G389173,GRMZM2G093347,GRMZM5G826714,GRMZM2G164821,GRMZM2G012224,GRMZM2G036921,GRMZM2G014788,GRMZM2G159369,GRMZM2G027995,GRMZM2G136106,GRMZM2G042008,GRMZM2G018416,GRMZM2G116034,GRMZM2G173636,GRMZM2G157263,GRMZM2G445169,GRMZM2G180575,GRMZM2G146472,GRMZM2G051367,GRMZM2G133213,GRMZM2G128171,GRMZM2G031572,GRMZM2G131907,GRMZM2G005633,GRMZM2G122267,GRMZM2G067242,GRMZM2G061830,GRMZM2G134668,GRMZM2G…	5.58e-10	7.71e-09
GO:0000786	nucleosome	cellular_component	41	1653	214	28131	GRMZM2G071959,GRMZM2G060540,GRMZM2G472696,GRMZM5G887054,GRMZM2G013524,GRMZM2G342515,GRMZM2G034157,GRMZM2G042047,GRMZM2G041381,GRMZM2G127312,GRMZM2G401308,GRMZM2G163939,GRMZM2G004878,GRMZM2G163956,GRMZM2G119071,GRMZM2G146358,GRMZM2G086641,GRMZM2G046055,GRMZM2G125239,GRMZM2G084521,GRMZM2G131943,GRMZM2G080274,GRMZM2G121221,GRMZM2G133926,GRMZM2G450937,GRMZM2G107540,GRMZM2G144995,GRMZM2G141432,GRMZM2G…	7.15e-10	9.69e-09
GO:0005743	mitochondrial inner membrane	cellular_component	30	1653	123	28131	GRMZM2G120876,GRMZM5G833747,GRMZM5G837108,GRMZM2G000510,GRMZM2G095695,GRMZM5G812923,GRMZM2G135186,GRMZM2G070978,GRMZM2G105531,GRMZM2G042146,GRMZM2G051630,GRMZM2G103771,GRMZM2G152827,GRMZM2G005036,GRMZM2G144081,GRMZM2G125893,GRMZM2G166646,GRMZM2G100402,GRMZM2G167463,GRMZM2G015401,GRMZM2G105571,GRMZM2G051613,GRMZM2G035651,GRMZM2G100511,GRMZM2G473463,GRMZM2G024823,GRMZM2G091563,GRMZM2G005209,GRMZM2G…	8.4e-10	1.11e-08
GO:0006886	intracellular protein transport	biological_process	50	1653	310	28131	GRMZM5G811797,GRMZM5G894156,GRMZM2G143354,GRMZM2G330430,GRMZM2G473906,GRMZM2G095695,GRMZM2G141587,GRMZM2G159777,GRMZM2G088088,GRMZM2G003022,GRMZM2G010836,GRMZM2G154960,GRMZM2G339503,GRMZM2G044368,GRMZM2G416142,GRMZM2G111611,GRMZM2G091119,GRMZM2G024693,GRMZM2G106960,GRMZM2G096590,GRMZM2G037204,GRMZM2G098496,GRMZM2G169694,GRMZM2G036034,GRMZM2G149406,GRMZM2G173878,GRMZM2G144008,GRMZM2G091503,GRMZM2G…	2.45e-09	3.18e-08
GO:0006096	glycolysis	biological_process	35	1653	172	28131	GRMZM5G856653,GRMZM5G872800,GRMZM2G450163,GRMZM2G540538,GRMZM2G140150,GRMZM2G069195,GRMZM2G085547,GRMZM2G066024,GRMZM2G083016,GRMZM2G443985,GRMZM2G135132,GRMZM2G059151,GRMZM2G057823,GRMZM2G151169,GRMZM2G152686,GRMZM2G150098,GRMZM2G008714,GRMZM2G004534,GRMZM2G119175,GRMZM2G142863,GRMZM2G072744,GRMZM2G361693,GRMZM2G048371,GRMZM2G089767,GRMZM2G415359,GRMZM2G031613,GRMZM2G003883,GRMZM2G151041,GRMZM2G…	2.81e-09	3.59e-08
GO:0009409	response to cold	biological_process	45	1653	263	28131	GRMZM2G001500,GRMZM5G895313,GRMZM5G833389,GRMZM2G306374,GRMZM2G083253,GRMZM2G135283,GRMZM2G068455,GRMZM2G081175,GRMZM2G070978,GRMZM2G083016,GRMZM2G054123,GRMZM2G047860,GRMZM2G066460,GRMZM2G391364,GRMZM2G324643,GRMZM2G003385,GRMZM2G115630,GRMZM2G015989,GRMZM2G049672,GRMZM2G117198,GRMZM2G141931,GRMZM2G173636,GRMZM2G399073,GRMZM2G325575,GRMZM2G368902,GRMZM2G030167,GRMZM2G070360,GRMZM2G077316,GRMZM2G…	2.84e-09	3.56e-08
GO:0005754	mitochondrial proton-transporting ATP synthase, catalytic core	cellular_component	10	1653	10	28131	GRMZM2G156068,GRMZM2G113408,GRMZM2G069458,GRMZM2G138220,GRMZM2G171628,GRMZM2G021331,GRMZM2G041275,GRMZM2G157758,GRMZM2G321725,GRMZM2G143234,	6.45e-09	7.93e-08
GO:0033178	proton-transporting two-sector ATPase complex, catalytic domain	cellular_component	13	1653	23	28131	GRMZM5G829375,GRMZM5G861390,GRMZM2G421857,GRMZM2G181151,GRMZM2G113408,GRMZM2G079777,GRMZM2G030167,GRMZM2G128877,GRMZM2G070360,GRMZM2G021331,GRMZM2G041275,GRMZM2G094497,GRMZM2G021635,	9.49e-09	1.15e-07
GO:0051082	unfolded protein binding	molecular_function	40	1653	232	28131	GRMZM2G001500,GRMZM5G856084,GRMZM5G833699,GRMZM5G813217,GRMZM2G005753,GRMZM2G034157,GRMZM2G086964,GRMZM2G129218,GRMZM2G358059,GRMZM2G153815,GRMZM2G175510,GRMZM2G083810,GRMZM2G009871,GRMZM2G381744,EF517601.1_FG012,GRMZM2G039263,GRMZM2G153068,GRMZM2G141931,GRMZM2G083095,GRMZM2G399073,GRMZM2G112165,GRMZM2G141784,GRMZM2G069765,GRMZM2G110574,GRMZM2G134917,GRMZM2G364069,GRMZM2G111475,GRMZM2G109425,GRMZ…	1.64e-08	1.95e-07
GO:0042026	protein refolding	biological_process	15	1653	36	28131	AC215201.3_FG005,GRMZM2G175510,GRMZM2G009871,GRMZM2G381744,GRMZM2G015989,GRMZM2G039263,GRMZM2G458208,GRMZM2G083095,GRMZM2G434173,GRMZM2G069765,GRMZM2G416120,GRMZM2G109425,GRMZM2G111477,GRMZM2G083716,GRMZM2G074790,	2.45e-08	2.86e-07
GO:0006355	regulation of transcription, DNA-dependent	biological_process	41	1653	1530	28131	GRMZM5G895313,GRMZM5G811797,GRMZM2G330430,GRMZM2G473906,GRMZM2G175280,GRMZM2G127101,GRMZM5G883601,GRMZM2G149150,GRMZM2G143071,GRMZM2G092085,GRMZM2G152963,GRMZM2G154960,GRMZM2G001514,GRMZM2G044368,GRMZM2G416142,GRMZM2G004878,GRMZM2G024693,GRMZM2G106960,GRMZM2G096590,GRMZM2G037204,GRMZM2G389768,GRMZM2G460860,GRMZM2G325131,GRMZM2G009928,GRMZM2G173878,GRMZM2G481843,GRMZM2G144008,GRMZM2G061900,GRMZM2G…	2.57e-08	2.95e-07
GO:0016469	proton-transporting two-sector ATPase complex	cellular_component	14	1653	31	28131	GRMZM5G829375,GRMZM5G861390,GRMZM2G156068,GRMZM2G421857,GRMZM2G181151,GRMZM2G113408,GRMZM2G128877,GRMZM2G069458,GRMZM2G021331,GRMZM2G041275,GRMZM2G094497,GRMZM2G157758,GRMZM2G321725,GRMZM2G143234,	2.87e-08	3.24e-07
GO:0043565	sequence-specific DNA binding	molecular_function	9	1653	664	28131	GRMZM2G175280,GRMZM5G800112,GRMZM2G149150,GRMZM2G042047,GRMZM2G041381,GRMZM2G009928,GRMZM2G101480,GRMZM2G151726,GRMZM2G151826,	3.11e-08	3.46e-07
GO:0044267	cellular protein metabolic process	biological_process	17	1653	49	28131	AC215201.3_FG005,GRMZM2G175510,GRMZM2G009871,GRMZM2G381744,GRMZM2G015989,EF517601.1_FG012,GRMZM2G039263,GRMZM2G458208,GRMZM2G083095,GRMZM2G434173,GRMZM2G069765,GRMZM2G416120,GRMZM2G109425,GRMZM2G111477,GRMZM2G095252,GRMZM2G083716,GRMZM2G074790,	3.35e-08	3.66e-07
GO:0015992	proton transport	biological_process	16	1653	44	28131	GRMZM5G829375,GRMZM5G861390,GRMZM2G014240,GRMZM2G421857,GRMZM2G181151,GRMZM2G069095,GRMZM2G094928,GRMZM2G113408,GRMZM2G128877,GRMZM2G124103,GRMZM2G138220,GRMZM2G171628,GRMZM2G021331,GRMZM2G041275,GRMZM2G104419,GRMZM2G094497,	4.56e-08	4.9e-07
GO:0008540	proteasome regulatory particle, base subcomplex	cellular_component	9	1653	10	28131	GRMZM2G032505,GRMZM2G110185,GRMZM2G165817,GRMZM2G181359,GRMZM2G095593,GRMZM2G171604,GRMZM2G104373,GRMZM2G027282,GRMZM2G056569,	6.11e-08	6.46e-07
GO:0009793	embryo development ending in seed dormancy	biological_process	28	1653	136	28131	GRMZM2G375504,GRMZM5G862219,GRMZM2G092451,GRMZM2G134045,GRMZM2G004172,GRMZM2G117935,GRMZM2G156713,GRMZM2G107696,GRMZM2G166089,GRMZM2G159369,GRMZM2G127160,GRMZM2G059151,GRMZM2G122810,GRMZM2G039455,GRMZM2G054300,GRMZM2G093346,GRMZM2G128171,GRMZM2G094390,GRMZM2G141810,GRMZM2G150356,GRMZM2G137839,GRMZM2G002959,GRMZM2G166694,GRMZM2G130064,GRMZM2G070716,GRMZM2G035997,GRMZM2G048067,GRMZM2G314647,	7.41e-08	7.72e-07
GO:0017111	nucleoside-triphosphatase activity	molecular_function	64	1653	506	28131	GRMZM2G351125,AC235534.1_FG001,GRMZM5G868168,GRMZM2G128748,GRMZM2G013115,GRMZM2G389118,GRMZM2G164835,GRMZM2G032505,GRMZM2G587327,AC155377.1_FG001,GRMZM2G032267,GRMZM2G110185,GRMZM2G165817,GRMZM2G181359,GRMZM2G109121,GRMZM2G032936,GRMZM2G018947,GRMZM2G421857,GRMZM2G360681,GRMZM2G398755,GRMZM2G449909,GRMZM2G096764,GRMZM2G077125,GRMZM2G095593,GRMZM2G458283,GRMZM2G113408,GRMZM2G060561,GRMZM2G069422,G…	1.02e-07	1.04e-06
GO:0005758	mitochondrial intermembrane space	cellular_component	9	1653	11	28131	GRMZM2G319878,GRMZM2G058432,GRMZM2G005036,GRMZM2G121743,GRMZM2G156848,GRMZM2G144101,GRMZM2G166646,GRMZM2G100511,GRMZM2G091563,	1.11e-07	1.12e-06
GO:0046933	hydrogen ion transporting ATP synthase activity, rotational mechanism	molecular_function	17	1653	54	28131	GRMZM5G829375,GRMZM5G861390,GRMZM2G156068,GRMZM2G117935,GRMZM2G421857,GRMZM2G181151,GRMZM2G113408,GRMZM2G128877,GRMZM2G069458,GRMZM2G138220,GRMZM2G171628,GRMZM2G021331,GRMZM2G041275,GRMZM2G094497,GRMZM2G157758,GRMZM2G321725,GRMZM2G143234,	1.13e-07	1.13e-06
GO:0005740	mitochondrial envelope	cellular_component	10	1653	16	28131	GRMZM5G833389,GRMZM2G066024,GRMZM2G171476,GRMZM2G176307,GRMZM2G003385,GRMZM2G057823,GRMZM2G064896,GRMZM2G064753,GRMZM2G071630,GRMZM2G134738,	1.74e-07	1.71e-06
GO:0006099	tricarboxylic acid cycle	biological_process	12	1653	26	28131	GRMZM5G807639,GRMZM2G006672,GRMZM2G064799,GRMZM2G134134,GRMZM2G079538,GRMZM2G010823,GRMZM2G079888,GRMZM2G064023,GRMZM2G018566,GRMZM2G135588,GRMZM2G063851,GRMZM2G120857,	1.96e-07	1.89e-06
GO:0005750	mitochondrial respiratory chain complex III	cellular_component	12	1653	26	28131	GRMZM2G158304,GRMZM2G170457,GRMZM2G171476,AC214350.3_FG007,GRMZM2G064896,GRMZM2G005036,GRMZM2G158479,GRMZM2G032367,GRMZM2G166646,GRMZM2G023194,GRMZM2G100511,GRMZM2G091563,	1.96e-07	1.89e-06
GO:0042742	defense response to bacterium	biological_process	33	1653	192	28131	GRMZM5G841619,GRMZM2G180399,GRMZM2G115049,GRMZM5G852502,GRMZM2G138861,GRMZM2G043198,GRMZM2G036921,GRMZM2G066867,GRMZM2G176307,GRMZM2G028986,GRMZM2G144030,GRMZM2G439201,GRMZM2G144367,GRMZM2G171435,GRMZM2G097226,GRMZM2G037698,GRMZM2G030167,GRMZM2G070360,GRMZM2G113696,GRMZM2G052875,GRMZM2G146670,GRMZM2G015436,GRMZM2G108474,GRMZM2G075624,GRMZM2G071630,GRMZM2G174671,GRMZM2G046191,GRMZM2G034575,GRMZM2G…	2.79e-07	2.62e-06
GO:0007264	small GTPase mediated signal transduction	biological_process	30	1653	167	28131	GRMZM5G811797,GRMZM2G330430,GRMZM2G473906,GRMZM2G154960,GRMZM2G156986,GRMZM2G044368,GRMZM2G416142,GRMZM2G024693,GRMZM2G106960,GRMZM2G096590,GRMZM2G037204,GRMZM2G169694,GRMZM2G173878,GRMZM2G144008,GRMZM2G091503,GRMZM2G004459,GRMZM2G061900,GRMZM2G156476,GRMZM2G101938,GRMZM2G097728,GRMZM2G097746,GRMZM2G158887,GRMZM2G111494,GRMZM2G015642,GRMZM2G354604,GRMZM2G015159,GRMZM2G013318,GRMZM2G075719,GRMZM2G…	3.92e-07	3.64e-06
GO:0006979	response to oxidative stress	biological_process	46	1653	328	28131	GRMZM5G843748,GRMZM2G375504,GRMZM5G811797,GRMZM5G833747,GRMZM2G083253,GRMZM5G807639,GRMZM5G831712,GRMZM2G146341,GRMZM2G090568,GRMZM2G169593,GRMZM2G069195,GRMZM2G358059,GRMZM2G044368,GRMZM2G033829,GRMZM2G176307,GRMZM2G134889,GRMZM2G040102,GRMZM2G460406,GRMZM2G145854,GRMZM2G063754,GRMZM2G144648,GRMZM2G054300,GRMZM2G001898,GRMZM2G113408,GRMZM2G325575,GRMZM2G476791,GRMZM2G136534,GRMZM2G093346,GRMZM2G…	4.24e-07	3.88e-06
GO:0051287	NAD binding	molecular_function	20	1653	83	28131	GRMZM2G024484,GRMZM5G829778,GRMZM5G831712,GRMZM2G104632,GRMZM2G006672,GRMZM2G040209,GRMZM2G328500,GRMZM2G049811,GRMZM2G043602,GRMZM2G176307,GRMZM2G046804,GRMZM2G051004,GRMZM2G180625,GRMZM2G081886,GRMZM2G071630,GRMZM2G099696,GRMZM2G076885,GRMZM2G097040,GRMZM2G018566,GRMZM2G120857,	4.88e-07	4.4e-06
GO:0015935	small ribosomal subunit	cellular_component	19	1653	76	28131	AC225147.4_FG002,GRMZM2G067303,GRMZM2G126821,AC210013.4_FG019,GRMZM2G140609,GRMZM2G163561,GRMZM2G156673,GRMZM2G110952,GRMZM2G168149,GRMZM2G108348,GRMZM2G170336,GRMZM2G084465,GRMZM2G036765,GRMZM2G074300,GRMZM2G099352,GRMZM2G063060,GRMZM2G099657,AC233949.1_FG004,GRMZM2G092296,	5.48e-07	4.89e-06
GO:0016820	hydrolase activity, acting on acid anhydrides, catalyzing transmembrane movement of substances	molecular_function	19	1653	79	28131	GRMZM2G035520,GRMZM5G829375,GRMZM5G861390,GRMZM2G421857,GRMZM2G181151,GRMZM2G144372,GRMZM2G060824,GRMZM2G094928,GRMZM2G113408,GRMZM2G019404,GRMZM2G128877,GRMZM2G124103,GRMZM2G104325,GRMZM2G006894,GRMZM2G428096,GRMZM2G021331,GRMZM2G041275,GRMZM2G162426,GRMZM2G094497,	9.26e-07	8.14e-06
GO:0034976	response to endoplasmic reticulum stress	biological_process	7	1653	8	28131	GRMZM2G389173,GRMZM2G114793,GRMZM2G159369,GRMZM2G415007,GRMZM2G033829,GRMZM2G134889,GRMZM2G128171,	1.55e-06	1.34e-05
GO:0004497	monooxygenase activity	molecular_function	3	1653	374	28131	GRMZM2G067225,GRMZM2G002178,GRMZM2G139797,	1.76e-06	1.51e-05
GO:0008152	metabolic process	biological_process	141	1653	1546	28131	GRMZM5G858454,GRMZM2G003190,GRMZM2G074759,GRMZM5G841619,GRMZM5G831102,GRMZM2G165681,GRMZM5G860137,GRMZM2G002416,GRMZM2G375504,GRMZM2G333861,GRMZM5G833389,GRMZM2G453388,GRMZM5G862219,GRMZM2G035520,GRMZM5G807639,GRMZM2G130034,AC234528.1_FG005,GRMZM2G419782,GRMZM5G848768,GRMZM2G445791,GRMZM2G043198,GRMZM2G370852,GRMZM2G082664,GRMZM2G068455,GRMZM5G866758,GRMZM2G001297,GRMZM2G016189,GRMZM2G051219,GRMZ…	1.94e-06	1.64e-05
GO:0005759	mitochondrial matrix	cellular_component	12	1653	34	28131	GRMZM2G053236,GRMZM2G181542,GRMZM2G458208,GRMZM2G005036,GRMZM2G474883,GRMZM2G416120,GRMZM2G166646,GRMZM2G091756,GRMZM2G320135,GRMZM2G100511,AC233872.1_FG003,GRMZM2G091563,	2.23e-06	1.86e-05
GO:0000166	nucleotide binding	molecular_function	74	1653	687	28131	GRMZM2G351125,AC235534.1_FG001,GRMZM5G868168,GRMZM2G128748,GRMZM2G013115,GRMZM5G874500,GRMZM2G389118,GRMZM2G164835,GRMZM2G032505,GRMZM2G587327,AC155377.1_FG001,GRMZM5G887303,GRMZM2G032267,GRMZM2G110185,GRMZM2G165817,GRMZM2G181359,GRMZM2G109121,GRMZM2G032936,GRMZM2G018947,GRMZM2G421857,GRMZM2G360681,GRMZM2G398755,GRMZM2G449909,GRMZM2G096764,GRMZM2G077125,GRMZM2G101463,GRMZM2G095593,GRMZM2G071333,G…	3.35e-06	2.76e-05
GO:0006631	fatty acid metabolic process	biological_process	11	1653	30	28131	GRMZM2G180399,GRMZM5G852502,GRMZM2G419782,GRMZM2G445791,GRMZM5G854613,GRMZM2G027673,GRMZM2G132903,GRMZM2G106250,GRMZM2G099666,GRMZM2G014136,GRMZM2G316362,	3.93e-06	3.21e-05
GO:0000502	proteasome complex	cellular_component	16	1653	65	28131	GRMZM2G152775,GRMZM2G032505,GRMZM2G374881,GRMZM2G110185,GRMZM2G165817,GRMZM2G181359,GRMZM2G095593,GRMZM2G102000,GRMZM2G156145,GRMZM2G014116,GRMZM2G171604,GRMZM2G155384,GRMZM2G104373,GRMZM2G013750,GRMZM2G027282,GRMZM2G056569,	4.5e-06	3.63e-05
GO:0006626	protein targeting to mitochondrion	biological_process	7	1653	10	28131	GRMZM5G801241,GRMZM2G319878,GRMZM2G058432,GRMZM2G121743,GRMZM2G156848,GRMZM2G144101,GRMZM2G005209,	4.76e-06	3.79e-05
GO:0000275	mitochondrial proton-transporting ATP synthase complex, catalytic core F(1)	cellular_component	7	1653	10	28131	GRMZM2G113408,GRMZM2G138220,GRMZM2G171628,GRMZM2G021331,GRMZM2G041275,GRMZM2G157758,GRMZM2G143234,	4.76e-06	3.83e-05
GO:0045261	proton-transporting ATP synthase complex, catalytic core F(1)	cellular_component	11	1653	31	28131	GRMZM5G829375,GRMZM5G861390,GRMZM2G156068,GRMZM2G117935,GRMZM2G113408,GRMZM2G069458,GRMZM2G138220,GRMZM2G171628,GRMZM2G021331,GRMZM2G041275,GRMZM2G321725,	5.18e-06	4.03e-05
GO:0046034	ATP metabolic process	biological_process	9	1653	20	28131	GRMZM5G829375,GRMZM5G861390,GRMZM2G421857,GRMZM2G181151,GRMZM2G113408,GRMZM2G128877,GRMZM2G021331,GRMZM2G041275,GRMZM2G094497,	5.94e-06	4.57e-05
GO:0042254	ribosome biogenesis	biological_process	8	1653	15	28131	GRMZM5G870752,GRMZM2G140799,GRMZM2G127312,GRMZM2G066460,GRMZM2G467086,GRMZM2G132519,GRMZM2G178968,GRMZM2G155437,	6.08e-06	4.62e-05
GO:0030976	thiamine pyrophosphate binding	molecular_function	8	1653	15	28131	GRMZM2G087186,GRMZM2G143008,GRMZM2G038821,GRMZM2G434792,GRMZM2G151169,GRMZM2G142863,AC197705.4_FG001,GRMZM2G151041,	6.08e-06	4.73e-05
GO:0016627	oxidoreductase activity, acting on the CH-CH group of donors	molecular_function	10	1653	26	28131	GRMZM5G862219,GRMZM2G419782,GRMZM2G445791,GRMZM2G001297,GRMZM2G064799,GRMZM2G481843,GRMZM2G079888,GRMZM2G099666,GRMZM2G002959,GRMZM2G014136,	6.82e-06	5.07e-05
GO:0006950	response to stress	biological_process	22	1653	118	28131	GRMZM5G833699,GRMZM5G813217,GRMZM5G890190,GRMZM2G016189,AC217358.3_FG005,GRMZM2G009719,GRMZM2G176307,GRMZM2G141931,GRMZM2G399073,GRMZM2G112165,GRMZM2G110574,GRMZM2G045732,GRMZM2G012631,GRMZM2G071630,GRMZM2G093272,GRMZM2G036427,AC207890.3_FG002,GRMZM2G106928,GRMZM2G410710,GRMZM2G151425,GRMZM2G069651,GRMZM2G107114,	6.82e-06	5.02e-05
GO:0051085	chaperone mediated protein folding requiring cofactor	biological_process	6	1653	7	28131	GRMZM2G360681,GRMZM2G015989,GRMZM2G153068,GRMZM2G060561,GRMZM2G083716,GRMZM2G162968,	7.86e-06	5.72e-05
GO:0045039	protein import into mitochondrial inner membrane	biological_process	6	1653	7	28131	GRMZM5G801241,GRMZM2G319878,GRMZM2G058432,GRMZM2G121743,GRMZM2G156848,GRMZM2G144101,	7.86e-06	5.92e-05
GO:0042719	mitochondrial intermembrane space protein transporter complex	cellular_component	6	1653	7	28131	GRMZM5G801241,GRMZM2G319878,GRMZM2G058432,GRMZM2G121743,GRMZM2G156848,GRMZM2G144101,	7.86e-06	5.92e-05
GO:0009617	response to bacterium	biological_process	16	1653	69	28131	GRMZM2G700188,GRMZM2G115049,GRMZM2G154449,GRMZM2G042047,GRMZM2G144030,GRMZM2G325131,GRMZM2G325575,GRMZM2G113696,GRMZM2G146670,GRMZM2G145396,GRMZM2G365160,GRMZM2G137985,GRMZM2G150616,GRMZM2G151726,GRMZM2G155021,GRMZM2G171383,	8.94e-06	6.31e-05
GO:0015934	large ribosomal subunit	cellular_component	13	1653	47	28131	GRMZM5G868433,GRMZM2G122290,GRMZM2G126594,GRMZM2G327564,GRMZM2G072315,GRMZM2G094051,GRMZM2G148744,GRMZM2G090422,GRMZM2G344279,GRMZM2G119169,GRMZM2G041238,GRMZM2G100225,GRMZM2G702426,	9.88e-06	6.89e-05
GO:0006635	fatty acid beta-oxidation	biological_process	9	1653	22	28131	GRMZM5G862219,GRMZM5G828302,GRMZM2G132903,GRMZM2G099666,GRMZM2G002959,GRMZM2G014136,GRMZM2G135588,GRMZM2G461533,GRMZM2G161545,	1.15e-05	7.96e-05
GO:0046912	transferase activity, transferring acyl groups, acyl groups converted into alkyl on transfer	molecular_function	7	1653	12	28131	GRMZM2G002416,GRMZM2G055507,GRMZM2G130062,GRMZM2G064023,GRMZM2G135588,GRMZM2G537291,GRMZM2G063851,	1.24e-05	8.47e-05
GO:0031418	L-ascorbic acid binding	molecular_function	7	1653	12	28131	GRMZM5G843555,GRMZM5G855891,GRMZM2G025867,GRMZM2G145061,GRMZM2G348578,GRMZM2G520535,GRMZM2G054224,	1.24e-05	8.92e-05
GO:0005853	eukaryotic translation elongation factor 1 complex	cellular_component	6	1653	8	28131	GRMZM2G320497,GRMZM2G122871,GRMZM2G134582,GRMZM2G439201,GRMZM2G059580,GRMZM2G031545,	1.4e-05	9.41e-05
GO:0030170	pyridoxal phosphate binding	molecular_function	23	1653	134	28131	GRMZM5G817886,GRMZM2G135283,GRMZM5G840582,GRMZM2G078143,GRMZM2G169593,GRMZM2G053999,GRMZM2G104269,GRMZM2G127160,GRMZM2G443985,GRMZM2G146677,GRMZM2G088064,GRMZM2G036708,GRMZM2G074158,GRMZM2G108125,GRMZM2G080828,GRMZM2G005887,GRMZM2G124353,GRMZM2G141810,GRMZM2G010328,GRMZM2G120563,GRMZM2G322314,GRMZM2G119583,GRMZM2G094712,	1.5e-05	9.98e-05
GO:0008270	zinc ion binding	molecular_function	120	1653	2995	28131	GRMZM2G023073,GRMZM5G895313,GRMZM2G700188,GRMZM2G335657,GRMZM5G898314,GRMZM5G833747,GRMZM2G462140,GRMZM5G856653,GRMZM2G091302,GRMZM5G807639,GRMZM5G831712,GRMZM2G135283,GRMZM2G104632,GRMZM2G006672,GRMZM5G839924,GRMZM5G884912,GRMZM2G139550,GRMZM2G058105,GRMZM2G157018,GRMZM2G053236,GRMZM5G800853,GRMZM2G134045,GRMZM2G140150,GRMZM2G168920,GRMZM2G175423,GRMZM2G156068,GRMZM2G133396,GRMZM2G348914,GRMZM2G…	1.59e-05	0.000104435
GO:0010043	response to zinc ion	biological_process	15	1653	65	28131	GRMZM2G152775,GRMZM2G374881,GRMZM2G066460,GRMZM2G320497,GRMZM2G122871,GRMZM2G134582,GRMZM2G325575,GRMZM2G030784,GRMZM2G088627,GRMZM2G005887,GRMZM2G149751,GRMZM2G059580,GRMZM2G109425,GRMZM2G415359,GRMZM2G080603,	1.71e-05	0.000111115
GO:0003997	acyl-CoA oxidase activity	molecular_function	6	1653	9	28131	GRMZM5G862219,GRMZM2G419782,GRMZM2G445791,GRMZM2G099666,GRMZM2G002959,GRMZM2G014136,	2.37e-05	0.000153097
GO:0016887	ATPase activity	molecular_function	32	1653	231	28131	GRMZM5G868168,GRMZM2G453388,GRMZM2G032505,GRMZM2G035520,GRMZM2G416069,GRMZM2G109121,GRMZM2G032936,GRMZM2G360681,GRMZM2G096764,GRMZM2G077125,GRMZM2G060824,GRMZM2G060561,GRMZM2G019404,GRMZM2G123922,GRMZM2G078826,GRMZM2G013890,GRMZM2G104325,GRMZM2G006894,GRMZM2G081541,GRMZM2G113056,GRMZM2G009464,GRMZM2G038126,GRMZM2G009443,GRMZM2G036765,GRMZM2G090904,GRMZM2G109560,GRMZM2G063060,GRMZM2G027282,GRMZM2G…	2.62e-05	0.000167042
GO:0004743	pyruvate kinase activity	molecular_function	7	1653	14	28131	GRMZM2G152686,GRMZM2G150098,GRMZM2G008714,GRMZM2G004534,GRMZM2G119175,GRMZM2G003883,GRMZM2G066290,	2.84e-05	0.000179955
GO:0030955	potassium ion binding	molecular_function	7	1653	14	28131	GRMZM2G152686,GRMZM2G150098,GRMZM2G008714,GRMZM2G004534,GRMZM2G119175,GRMZM2G003883,GRMZM2G066290,	2.84e-05	0.000190645
GO:0016624	oxidoreductase activity, acting on the aldehyde or oxo group of donors, disulfide as acceptor	molecular_function	6	1653	10	28131	GRMZM2G140150,GRMZM2G151169,GRMZM2G142863,GRMZM2G361693,GRMZM2G151041,GRMZM2G033894,	3.84e-05	0.000238631
GO:0010255	glucose mediated signaling pathway	biological_process	6	1653	10	28131	GRMZM2G032505,GRMZM5G856653,GRMZM2G181151,GRMZM2G094497,GRMZM2G027282,GRMZM2G432801,	3.84e-05	0.000255008
GO:0030060	L-malate dehydrogenase activity	molecular_function	6	1653	10	28131	GRMZM2G068455,GRMZM2G077415,GRMZM2G072744,GRMZM2G415359,GRMZM2G466833,GRMZM2G154595,	3.84e-05	0.000255008
GO:0000325	plant-type vacuole	cellular_component	11	1653	40	28131	GRMZM5G867390,GRMZM2G421857,GRMZM2G144372,GRMZM2G079777,GRMZM2G030167,GRMZM2G128877,GRMZM2G070360,GRMZM2G163233,GRMZM2G058910,GRMZM2G019999,GRMZM2G021635,	4.37e-05	0.000263865
GO:0009790	embryo development	biological_process	13	1653	55	28131	GRMZM5G812923,AC215201.3_FG005,GRMZM2G117746,GRMZM2G117935,GRMZM2G135498,GRMZM2G115939,GRMZM2G434173,GRMZM2G004459,GRMZM2G108474,GRMZM2G075624,GRMZM2G102421,GRMZM2G012863,GRMZM2G071071,	4.46e-05	0.000267246
GO:0003995	acyl-CoA dehydrogenase activity	molecular_function	7	1653	16	28131	GRMZM5G862219,GRMZM2G419782,GRMZM2G445791,GRMZM2G001297,GRMZM2G099666,GRMZM2G002959,GRMZM2G014136,	5.92e-05	0.00035146
GO:0040007	growth	biological_process	7	1653	16	28131	GRMZM2G138861,GRMZM2G117935,GRMZM2G066867,GRMZM2G054136,GRMZM2G171435,GRMZM2G023667,GRMZM2G109560,	5.92e-05	0.000381585
GO:0000302	response to reactive oxygen species	biological_process	6	1653	11	28131	GRMZM2G054300,GRMZM2G325575,GRMZM2G093346,GRMZM2G150356,GRMZM2G137839,GRMZM2G145396,	5.98e-05	0.000349255
GO:0051539	4 iron, 4 sulfur cluster binding	molecular_function	11	1653	42	28131	GRMZM5G858454,GRMZM2G024484,GRMZM2G042034,GRMZM5G878308,GRMZM2G040209,GRMZM2G370852,GRMZM2G069061,GRMZM2G020801,AC195340.3_FG002,GRMZM2G072806,GRMZM2G467338,	6.54e-05	0.000378503
GO:0004579	dolichyl-diphosphooligosaccharide-protein glycotransferase activity	molecular_function	5	1653	7	28131	GRMZM2G051367,GRMZM2G462325,GRMZM2G032409,GRMZM2G133173,GRMZM2G177273,	7.14e-05	0.000409546
GO:0016853	isomerase activity	molecular_function	10	1653	36	28131	GRMZM2G389173,GRMZM2G159369,GRMZM2G091481,GRMZM2G033829,GRMZM2G134889,GRMZM2G084547,GRMZM2G077316,GRMZM2G415793,GRMZM2G128171,GRMZM2G163421,	8.29e-05	0.000471894
GO:0016615	malate dehydrogenase activity	molecular_function	6	1653	12	28131	GRMZM2G068455,GRMZM2G077415,GRMZM2G072744,GRMZM2G415359,GRMZM2G466833,GRMZM2G154595,	9.02e-05	0.000508837
GO:0009536	plastid	cellular_component	33	1653	259	28131	GRMZM2G115049,GRMZM5G833747,GRMZM5G856653,GRMZM2G102499,GRMZM2G469969,GRMZM2G138527,GRMZM2G170457,AC217358.3_FG005,GRMZM2G156713,GRMZM2G108285,GRMZM2G429899,GRMZM2G019695,GRMZM2G096764,GRMZM2G005036,GRMZM2G144081,GRMZM2G038401,GRMZM2G146670,GRMZM2G125893,GRMZM2G166646,GRMZM2G099696,GRMZM2G318794,GRMZM2G130064,GRMZM2G145396,AC197705.4_FG007,GRMZM2G432801,GRMZM2G473463,GRMZM2G150616,GRMZM2G024823,G…	9.18e-05	0.000513826
GO:0008483	transaminase activity	molecular_function	9	1653	30	28131	GRMZM5G817886,GRMZM2G146677,GRMZM2G014914,GRMZM2G108125,GRMZM2G080828,GRMZM2G124353,GRMZM2G010328,GRMZM2G119583,GRMZM2G094712,	0.000100553	0.000557985
GO:0005635	nuclear envelope	cellular_component	9	1653	30	28131	GRMZM2G102499,GRMZM5G866082,GRMZM2G091155,GRMZM2G091119,AC217050.4_FG006,GRMZM2G036765,AC207890.3_FG002,GRMZM2G063060,AC233949.1_FG004,	0.000100553	0.000607805
GO:0004478	methionine adenosyltransferase activity	molecular_function	4	1653	4	28131	GRMZM2G054123,GRMZM2G117198,GRMZM2G061135,AC199526.5_FG002,	0.000109841	0.000599697
GO:0044262	cellular carbohydrate metabolic process	biological_process	8	1653	24	28131	GRMZM2G002416,GRMZM2G030784,GRMZM2G072744,GRMZM2G415359,GRMZM2G064023,GRMZM2G135588,GRMZM2G154595,GRMZM2G063851,	0.000113585	0.000615174
GO:0007005	mitochondrion organization	biological_process	5	1653	8	28131	GRMZM2G126019,GRMZM2G004459,GRMZM2G410710,GRMZM2G107114,GRMZM2G071071,	0.000119022	0.000639509
GO:0009955	adaxial/abaxial pattern specification	biological_process	6	1653	13	28131	GRMZM5G815894,GRMZM2G023748,GRMZM2G385287,GRMZM2G163081,GRMZM2G084739,GRMZM2G144387,	0.000132088	0.000704124
GO:0016651	oxidoreductase activity, acting on NADH or NADPH	molecular_function	8	1653	25	28131	GRMZM2G024484,GRMZM2G040209,GRMZM2G145854,AC195340.3_FG002,GRMZM2G072806,GRMZM2G051613,GRMZM2G126038,GRMZM2G018941,	0.000146867	0.000776788
GO:0016491	oxidoreductase activity	molecular_function	96	1653	1073	28131	GRMZM2G117369,GRMZM2G700188,GRMZM2G335657,GRMZM2G375504,GRMZM2G055936,GRMZM2G180399,GRMZM2G453388,GRMZM2G462140,GRMZM5G852502,GRMZM2G091302,GRMZM5G853854,GRMZM2G469969,GRMZM2G056252,GRMZM5G843555,GRMZM5G812923,GRMZM5G854613,GRMZM2G060940,GRMZM2G068455,GRMZM2G016189,GRMZM2G058675,GRMZM5G855891,GRMZM2G025867,GRMZM2G175423,GRMZM2G125268,GRMZM2G036921,GRMZM2G077054,GRMZM2G073774,GRMZM2G152958,GRMZM2G…	0.000150072	0.000787588
GO:0009846	pollen germination	biological_process	11	1653	47	28131	GRMZM5G883601,GRMZM2G050647,GRMZM2G029107,GRMZM2G060824,GRMZM2G395244,GRMZM2G152891,GRMZM2G036765,GRMZM2G044681,GRMZM2G044963,GRMZM2G063060,AC233949.1_FG004,	0.000164857	0.000858525
GO:0010015	root morphogenesis	biological_process	5	1653	9	28131	GRMZM5G815894,GRMZM2G163081,GRMZM2G095593,GRMZM2G104373,GRMZM2G056569,	0.000189015	0.000976818
GO:0009011	starch synthase activity	molecular_function	5	1653	9	28131	GRMZM2G141399,GRMZM2G129451,GRMZM2G024993,GRMZM2G105791,GRMZM2G348551,	0.000189015	0.00106636
GO:0010078	maintenance of root meristem identity	biological_process	5	1653	9	28131	GRMZM2G127160,GRMZM2G095593,GRMZM2G141810,GRMZM2G104373,GRMZM2G056569,	0.000189015	0.00106636
GO:0009250	glucan biosynthetic process	biological_process	5	1653	9	28131	GRMZM2G141399,GRMZM2G129451,GRMZM2G024993,GRMZM2G105791,GRMZM2G348551,	0.000189015	0.00106636
GO:0033180	proton-transporting V-type ATPase, V1 domain	cellular_component	5	1653	9	28131	GRMZM2G421857,GRMZM2G181151,GRMZM2G144372,GRMZM2G128877,GRMZM2G094497,	0.000189015	0.00106636
GO:0010386	lateral root primordium development	biological_process	5	1653	9	28131	GRMZM2G095593,GRMZM2G325131,GRMZM2G104373,GRMZM2G056569,GRMZM2G171383,	0.000189015	0.00106636
GO:0004148	dihydrolipoyl dehydrogenase activity	molecular_function	4	1653	5	28131	GRMZM2G335657,GRMZM2G462140,GRMZM2G073774,GRMZM2G152958,	0.000209579	0.00103566
GO:0048767	root hair elongation	biological_process	8	1653	27	28131	GRMZM2G031453,GRMZM5G876303,GRMZM2G001297,GRMZM2G115762,GRMZM2G107696,GRMZM2G101457,GRMZM2G109743,GRMZM2G129302,	0.000238304	0.00116907
GO:0008308	voltage-gated anion channel activity	molecular_function	6	1653	15	28131	GRMZM2G120876,GRMZM2G115049,GRMZM2G146670,GRMZM2G137985,GRMZM2G150616,GRMZM2G155021,	0.000263366	0.00128272
GO:0008121	ubiquinol-cytochrome-c reductase activity	molecular_function	7	1653	21	28131	GRMZM2G170457,GRMZM2G171476,AC214350.3_FG007,GRMZM2G451281,GRMZM2G064896,GRMZM2G165483,GRMZM2G023194,	0.000269064	0.00130112
GO:0005774	vacuolar membrane	cellular_component	11	1653	50	28131	GRMZM5G867390,GRMZM2G421857,GRMZM2G144372,GRMZM2G079777,GRMZM2G030167,GRMZM2G128877,GRMZM2G070360,GRMZM2G163233,GRMZM2G058910,GRMZM2G019999,GRMZM2G021635,	0.000272478	0.00130828
GO:0009082	branched-chain amino acid biosynthetic process	biological_process	5	1653	10	28131	AC234528.1_FG005,GRMZM2G143008,GRMZM2G014069,GRMZM2G007647,GRMZM2G004382,	0.000288177	0.00137392
GO:0006465	signal peptide processing	biological_process	5	1653	10	28131	GRMZM2G067080,GRMZM2G131321,GRMZM2G035526,GRMZM2G091558,GRMZM2G077463,	0.000288177	0.00154838
GO:0005788	endoplasmic reticulum lumen	cellular_component	5	1653	10	28131	GRMZM2G086964,GRMZM2G129218,GRMZM2G091481,GRMZM2G116204,GRMZM2G163421,	0.000288177	0.00154838
GO:0010020	chloroplast fission	biological_process	5	1653	10	28131	GRMZM2G453388,GRMZM2G119773,GRMZM2G135498,GRMZM2G060451,GRMZM2G012863,	0.000288177	0.00154838
GO:0000326	protein storage vacuole	cellular_component	5	1653	10	28131	GRMZM2G037327,GRMZM2G305446,GRMZM2G006219,GRMZM2G103983,GRMZM2G155543,	0.000288177	0.00154838
GO:0042542	response to hydrogen peroxide	biological_process	10	1653	43	28131	GRMZM2G034157,GRMZM2G360681,GRMZM2G083810,GRMZM2G176307,GRMZM2G437100,GRMZM2G325575,GRMZM2G103812,GRMZM2G088212,GRMZM2G071630,GRMZM2G012455,	0.0003183	0.00146591
GO:0003824	catalytic activity	molecular_function	126	1653	1521	28131	GRMZM2G003190,GRMZM2G074759,GRMZM5G841619,GRMZM2G117369,GRMZM5G860137,GRMZM2G002416,GRMZM2G375504,GRMZM2G333861,GRMZM5G833389,GRMZM2G306345,GRMZM2G035520,GRMZM2G306374,GRMZM2G469969,AC234528.1_FG005,GRMZM5G848768,GRMZM2G360589,GRMZM2G032628,GRMZM2G087186,GRMZM2G043198,GRMZM2G143008,GRMZM2G068455,GRMZM5G866758,GRMZM2G072054,GRMZM2G169593,GRMZM2G038821,GRMZM2G118979,GRMZM2G179941,GRMZM2G146885,GRMZ…	0.000332572	0.00152129
GO:0042744	hydrogen peroxide catabolic process	biological_process	4	1653	6	28131	GRMZM2G054300,GRMZM2G093346,GRMZM2G150356,GRMZM2G137839,	0.000366583	0.00166562
GO:0006555	methionine metabolic process	biological_process	4	1653	6	28131	GRMZM2G054123,GRMZM2G117198,GRMZM2G061135,AC199526.5_FG002,	0.000366583	0.00192385
GO:0071277	cellular response to calcium ion	biological_process	4	1653	6	28131	GRMZM5G833699,GRMZM2G112165,GRMZM2G012631,GRMZM2G069651,	0.000366583	0.00192385
GO:0016209	antioxidant activity	molecular_function	5	1653	11	28131	GRMZM2G055936,GRMZM5G812923,GRMZM2G036921,GRMZM2G129761,GRMZM2G048324,	0.000424408	0.00189029
GO:0004096	catalase activity	molecular_function	5	1653	11	28131	GRMZM2G090568,GRMZM2G460406,GRMZM2G054300,GRMZM2G137839,GRMZM2G088212,	0.000424408	0.00221019
GO:0010319	stromule	cellular_component	11	1653	53	28131	GRMZM2G306374,GRMZM2G135283,GRMZM2G068455,GRMZM2G083016,GRMZM2G015989,GRMZM2G071745,GRMZM2G368902,GRMZM2G077316,GRMZM2G415793,GRMZM2G088212,GRMZM2G083716,	0.000435279	0.00191353
GO:0016705	oxidoreductase activity, acting on paired donors, with incorporation or reduction of molecular oxygen	molecular_function	7	1653	23	28131	GRMZM5G843555,GRMZM5G855891,GRMZM2G025867,GRMZM2G145061,GRMZM2G348578,GRMZM2G520535,GRMZM2G054224,	0.00044764	0.00195517
GO:0008137	NADH dehydrogenase (ubiquinone) activity	molecular_function	13	1653	71	28131	GRMZM2G024484,GRMZM2G042034,GRMZM5G878308,GRMZM2G040209,GRMZM5G839924,GRMZM2G087312,GRMZM2G145854,GRMZM2G069061,GRMZM2G442129,GRMZM2G137312,GRMZM2G041028,GRMZM2G330213,GRMZM2G126038,	0.000475718	0.00206449
GO:0006006	glucose metabolic process	biological_process	6	1653	17	28131	GRMZM2G104632,GRMZM2G176307,GRMZM2G046804,GRMZM2G051004,GRMZM2G180625,GRMZM2G071630,	0.000484489	0.00208917
GO:0046658	anchored to plasma membrane	cellular_component	9	1653	38	28131	GRMZM5G826714,GRMZM5G824920,GRMZM2G048194,GRMZM2G018416,EF517601.1_FG012,GRMZM2G111324,GRMZM2G097207,GRMZM2G071970,GRMZM2G013324,	0.000516441	0.00221285
GO:0004591	oxoglutarate dehydrogenase (succinyl-transferring) activity	molecular_function	3	1653	3	28131	GRMZM2G151169,GRMZM2G142863,GRMZM2G151041,	0.000579701	0.00246829
GO:0015865	purine nucleotide transport	biological_process	3	1653	3	28131	GRMZM5G837108,GRMZM2G135186,GRMZM2G105571,	0.000579701	0.00288572
GO:0004108	citrate (Si)-synthase activity	molecular_function	3	1653	3	28131	GRMZM2G064023,GRMZM2G135588,GRMZM2G063851,	0.000579701	0.00288572
GO:0080094	response to trehalose-6-phosphate stimulus	biological_process	3	1653	3	28131	GRMZM2G540538,GRMZM2G135132,GRMZM2G089767,	0.000579701	0.00288572
GO:0040014	regulation of multicellular organism growth	biological_process	3	1653	3	28131	GRMZM2G032936,GRMZM2G108474,GRMZM2G075624,	0.000579701	0.00288572
GO:0004021	L-alanine:2-oxoglutarate aminotransferase activity	molecular_function	3	1653	3	28131	GRMZM5G840582,GRMZM2G127160,GRMZM2G141810,	0.000579701	0.00288572
GO:0006097	glyoxylate cycle	biological_process	3	1653	3	28131	GRMZM2G013783,GRMZM2G152417,GRMZM2G102183,	0.000579701	0.00288572
GO:0035266	meristem growth	biological_process	3	1653	3	28131	GRMZM2G095593,GRMZM2G104373,GRMZM2G056569,	0.000579701	0.00288572
GO:0004124	cysteine synthase activity	molecular_function	4	1653	7	28131	GRMZM2G104269,GRMZM2G443985,GRMZM2G036708,GRMZM2G005887,	0.000599611	0.00243076
GO:0008430	selenium binding	molecular_function	4	1653	7	28131	GRMZM5G897342,GRMZM2G171376,GRMZM2G138686,GRMZM2G103812,	0.000599611	0.00296304
GO:0000276	mitochondrial proton-transporting ATP synthase complex, coupling factor F(o)	cellular_component	6	1653	18	28131	GRMZM5G884912,GRMZM2G157018,GRMZM2G066111,GRMZM2G470035,GRMZM2G109418,AC194341.4_FG002,	0.000640706	0.00256662
GO:0007017	microtubule-based process	biological_process	15	1653	94	28131	GRMZM2G119773,GRMZM5G853513,GRMZM2G099167,GRMZM2G042636,AC195340.3_FG001,GRMZM2G164696,GRMZM2G153292,GRMZM2G071790,GRMZM2G133802,GRMZM2G043822,GRMZM2G051782,AC234515.1_FG003,GRMZM2G172932,GRMZM2G152466,GRMZM2G083243,	0.000771645	0.00307296
GO:0009965	leaf morphogenesis	biological_process	11	1653	57	28131	GRMZM5G852185,GRMZM5G815894,GRMZM2G092451,GRMZM2G112050,GRMZM2G158034,GRMZM2G163081,GRMZM2G095593,GRMZM2G039455,GRMZM2G104373,GRMZM2G029186,GRMZM2G056569,	0.000775433	0.00306999
GO:0043234	protein complex	cellular_component	16	1653	104	28131	GRMZM2G119773,GRMZM5G853513,GRMZM2G099167,GRMZM2G042636,AC195340.3_FG001,GRMZM2G164696,GRMZM2G153292,GRMZM2G071790,GRMZM2G133802,GRMZM2G043822,GRMZM2G051782,AC234515.1_FG003,GRMZM2G172932,GRMZM2G107984,GRMZM2G152466,GRMZM2G083243,	0.000781996	0.00307797
GO:0006665	sphingolipid metabolic process	biological_process	6	1653	19	28131	GRMZM2G001713,GRMZM2G057724,GRMZM2G035636,GRMZM2G374827,GRMZM2G065757,GRMZM2G481843,	0.000834848	0.003267
GO:0006122	mitochondrial electron transport, ubiquinol to cytochrome c	biological_process	5	1653	13	28131	GRMZM2G170457,GRMZM2G171476,GRMZM2G451281,GRMZM2G064896,GRMZM2G165483,	0.000845074	0.00328802
GO:0010286	heat acclimation	biological_process	5	1653	13	28131	GRMZM5G833699,GRMZM2G437100,GRMZM2G112165,GRMZM2G012631,GRMZM2G069651,	0.000845074	0.0040008
GO:0006730	one-carbon metabolic process	biological_process	5	1653	13	28131	GRMZM2G054123,GRMZM2G015295,GRMZM2G117198,GRMZM2G061135,AC199526.5_FG002,	0.000845074	0.0040008
GO:0048527	lateral root development	biological_process	7	1653	26	28131	GRMZM2G045314,GRMZM2G117746,GRMZM2G108474,GRMZM2G075624,GRMZM2G109560,GRMZM2G410710,GRMZM2G107114,	0.000887545	0.00339473
GO:0033843	xyloglucan 6-xylosyltransferase activity	molecular_function	4	1653	8	28131	GRMZM2G031453,GRMZM5G876303,GRMZM2G115762,GRMZM2G129302,	0.000929754	0.0035362
GO:0007030	Golgi organization	biological_process	4	1653	8	28131	GRMZM2G421857,GRMZM2G030167,GRMZM2G128877,GRMZM2G070360,	0.000929754	0.00434099
GO:0000049	tRNA binding	molecular_function	4	1653	8	28131	GRMZM2G101463,GRMZM2G099628,GRMZM2G166345,GRMZM2G143450,	0.000929754	0.00434099
GO:0048364	root development	biological_process	14	1653	87	28131	GRMZM2G375504,GRMZM2G045314,GRMZM2G032936,GRMZM2G117746,GRMZM2G127160,GRMZM2G084521,GRMZM2G095593,GRMZM2G038032,GRMZM2G141810,GRMZM2G104373,GRMZM2G108474,GRMZM2G075624,GRMZM2G040477,GRMZM2G056569,	0.00102776	0.00384416
GO:0005524	ATP binding	molecular_function	258	1653	3539	28131	GRMZM2G001500,GRMZM5G856084,GRMZM5G833699,AC235534.1_FG001,GRMZM2G392185,GRMZM5G868168,GRMZM5G824944,GRMZM5G813217,GRMZM2G149520,GRMZM2G335657,GRMZM2G128748,GRMZM2G013115,GRMZM5G802801,GRMZM5G874500,GRMZM5G811797,GRMZM2G032505,GRMZM2G306345,GRMZM2G587327,GRMZM5G833747,GRMZM2G462140,GRMZM2G035520,GRMZM5G856653,AC155377.1_FG001,GRMZM2G339540,GRMZM2G330430,GRMZM2G102499,GRMZM2G006765,GRMZM5G887303,G…	0.00103159	0.0038373
GO:0009789	positive regulation of abscisic acid mediated signaling pathway	biological_process	6	1653	20	28131	GRMZM2G138861,GRMZM2G102858,GRMZM2G066867,GRMZM2G171435,GRMZM2G164352,GRMZM2G122135,	0.00107322	0.00397034
GO:0006163	purine nucleotide metabolic process	biological_process	3	1653	4	28131	GRMZM2G086882,GRMZM2G173209,GRMZM2G125193,	0.00110823	0.00407755
GO:0004739	pyruvate dehydrogenase (acetyl-transferring) activity	molecular_function	3	1653	4	28131	GRMZM2G140150,GRMZM2G361693,GRMZM2G033894,	0.00110823	0.00503536
GO:0018279	protein N-linked glycosylation via asparagine	biological_process	3	1653	4	28131	GRMZM2G051367,GRMZM2G462325,GRMZM2G133173,	0.00110823	0.00503536
GO:0045036	protein targeting to chloroplast	biological_process	3	1653	4	28131	GRMZM2G001500,GRMZM5G800734,AC215244.3_FG002,	0.00110823	0.00503536
GO:0003852	2-isopropylmalate synthase activity	molecular_function	3	1653	4	28131	GRMZM2G055507,GRMZM2G130062,GRMZM2G537291,	0.00110823	0.00503536
GO:0005938	cell cortex	cellular_component	3	1653	4	28131	GRMZM2G151268,GRMZM2G126019,GRMZM2G099980,	0.00110823	0.00503536
GO:0007031	peroxisome organization	biological_process	5	1653	14	28131	GRMZM5G828302,GRMZM2G077837,GRMZM2G148633,GRMZM2G461533,GRMZM2G161545,	0.00115064	0.00409991
GO:0048467	gynoecium development	biological_process	5	1653	14	28131	GRMZM2G142640,GRMZM2G127160,GRMZM2G074898,GRMZM2G141810,GRMZM2G110328,	0.00115064	0.00519322
GO:0000036	ACP phosphopantetheine attachment site binding involved in fatty acid biosynthetic process	molecular_function	5	1653	14	28131	GRMZM2G002921,GRMZM2G181542,GRMZM2G091715,GRMZM2G175818,GRMZM2G032878,	0.00115064	0.00519322
GO:0051258	protein polymerization	biological_process	15	1653	100	28131	GRMZM2G119773,GRMZM5G853513,GRMZM2G099167,GRMZM2G042636,AC195340.3_FG001,GRMZM2G164696,GRMZM2G153292,GRMZM2G071790,GRMZM2G133802,GRMZM2G043822,GRMZM2G051782,AC234515.1_FG003,GRMZM2G172932,GRMZM2G152466,GRMZM2G083243,	0.00140345	0.00492298
GO:0008553	hydrogen-exporting ATPase activity, phosphorylative mechanism	molecular_function	5	1653	15	28131	GRMZM2G113408,GRMZM2G019404,GRMZM2G006894,GRMZM2G021331,GRMZM2G041275,	0.00153545	0.00535824
GO:0048037	cofactor binding	molecular_function	9	1653	45	28131	GRMZM2G002921,GRMZM2G360589,GRMZM2G181542,GRMZM2G049811,GRMZM2G015295,GRMZM2G091715,GRMZM2G081886,GRMZM2G175818,GRMZM2G032878,	0.00162004	0.00562444
GO:0048366	leaf development	biological_process	12	1653	72	28131	GRMZM5G833699,GRMZM2G138861,GRMZM2G127160,GRMZM2G066867,GRMZM2G325575,GRMZM2G171435,GRMZM2G112165,GRMZM2G133624,GRMZM2G141810,GRMZM2G012631,GRMZM2G019200,GRMZM2G069651,	0.00162355	0.00560788
GO:0005874	microtubule	cellular_component	16	1653	112	28131	GRMZM2G119773,GRMZM5G853513,GRMZM2G099167,GRMZM2G042636,AC195340.3_FG001,GRMZM2G164696,GRMZM2G153292,GRMZM2G071790,GRMZM2G133802,GRMZM2G043822,GRMZM2G051782,AC234515.1_FG003,GRMZM2G172932,GRMZM2G152466,GRMZM2G314647,GRMZM2G083243,	0.00164762	0.00566214
GO:0009555	pollen development	biological_process	15	1653	102	28131	GRMZM2G032505,AC234528.1_FG005,GRMZM2G104632,GRMZM2G078143,GRMZM2G134045,GRMZM2G032936,GRMZM2G024310,GRMZM2G421857,GRMZM2G051004,GRMZM2G014069,GRMZM2G128877,GRMZM2G094390,GRMZM2G027282,GRMZM2G032003,AC233910.1_FG005,	0.00169427	0.00579305
GO:0009791	post-embryonic development	biological_process	6	1653	22	28131	GRMZM5G800734,AC155377.1_FG001,GRMZM2G092451,AC215244.3_FG002,GRMZM2G108474,GRMZM2G075624,	0.00171067	0.00581973
GO:0003878	ATP citrate synthase activity	molecular_function	3	1653	5	28131	GRMZM2G002416,GRMZM2G072054,GRMZM2G039251,	0.00190693	0.00645497
GO:0035252	UDP-xylosyltransferase activity	molecular_function	3	1653	5	28131	GRMZM2G031453,GRMZM2G115762,GRMZM2G129302,	0.00190693	0.00817085
GO:0005787	signal peptidase complex	cellular_component	3	1653	5	28131	GRMZM2G131321,GRMZM2G091558,GRMZM2G077463,	0.00190693	0.00817085
GO:0004775	succinate-CoA ligase (ADP-forming) activity	molecular_function	3	1653	5	28131	GRMZM2G002416,GRMZM2G072054,GRMZM2G039251,	0.00190693	0.00817085
GO:0006552	leucine catabolic process	biological_process	3	1653	5	28131	GRMZM2G032222,GRMZM2G173040,GRMZM2G702490,	0.00190693	0.00817085
GO:0019432	triglyceride biosynthetic process	biological_process	3	1653	5	28131	GRMZM2G138861,GRMZM2G066867,GRMZM2G171435,	0.00190693	0.00817085
GO:0004449	isocitrate dehydrogenase (NAD+) activity	molecular_function	3	1653	5	28131	GRMZM2G006672,GRMZM2G018566,GRMZM2G120857,	0.00190693	0.00817085
GO:0000221	vacuolar proton-transporting V-type ATPase, V1 domain	cellular_component	3	1653	5	28131	GRMZM2G144372,GRMZM2G163233,GRMZM2G019999,	0.00190693	0.00817085
GO:0004001	adenosine kinase activity	molecular_function	3	1653	5	28131	GRMZM2G540538,GRMZM2G135132,GRMZM2G089767,	0.00190693	0.00817085
GO:0008234	cysteine-type peptidase activity	molecular_function	2	1653	195	28131	GRMZM2G006377,GRMZM2G456217,	0.00196793	0.0063746
GO:0031372	UBC13-MMS2 complex	cellular_component	4	1653	10	28131	GRMZM5G862131,GRMZM2G056501,GRMZM2G027378,GRMZM2G071010,	0.00197573	0.00636939
GO:0006944	cellular membrane fusion	biological_process	4	1653	10	28131	GRMZM5G894156,GRMZM2G164821,GRMZM2G010836,GRMZM2G111611,	0.00197573	0.00835982
GO:0050821	protein stabilization	biological_process	4	1653	10	28131	GRMZM5G833699,GRMZM2G112165,GRMZM2G012631,GRMZM2G069651,	0.00197573	0.00835982
GO:0005643	nuclear pore	cellular_component	5	1653	16	28131	GRMZM2G088088,GRMZM2G091119,GRMZM2G344924,GRMZM2G009845,GRMZM2G059015,	0.00201248	0.00639647
GO:0019538	protein metabolic process	biological_process	5	1653	16	28131	GRMZM2G360681,GRMZM2G060561,GRMZM2G123922,GRMZM2G009443,GRMZM2G162968,	0.00201248	0.00846241
GO:0005654	nucleoplasm	cellular_component	6	1653	23	28131	GRMZM5G803275,GRMZM2G060540,GRMZM2G018947,GRMZM2G133926,GRMZM2G022041,GRMZM2G021149,	0.00212507	0.00669151
GO:0005198	structural molecule activity	molecular_function	36	1653	353	28131	GRMZM2G005170,GRMZM5G832672,GRMZM2G070890,GRMZM2G704150,GRMZM5G853513,GRMZM2G141587,GRMZM2G028156,GRMZM2G169384,GRMZM2G133053,GRMZM2G172274,GRMZM2G011219,GRMZM2G006219,GRMZM2G335638,GRMZM2G036034,GRMZM2G099167,GRMZM2G042636,AC195340.3_FG001,GRMZM2G149406,GRMZM2G028929,GRMZM2G164696,GRMZM2G057576,GRMZM2G431306,GRMZM2G153292,GRMZM2G053458,GRMZM2G071790,GRMZM2G073792,GRMZM2G133802,GRMZM2G155543,GRMZ…	0.0023922	0.00749777
GO:0006820	anion transport	biological_process	6	1653	24	28131	GRMZM2G120876,GRMZM2G115049,GRMZM2G146670,GRMZM2G137985,GRMZM2G150616,GRMZM2G155021,	0.00261432	0.00815621
GO:0005789	endoplasmic reticulum membrane	cellular_component	8	1653	40	28131	GRMZM2G006219,GRMZM2G481843,GRMZM2G051367,GRMZM2G462325,GRMZM2G155543,GRMZM2G162426,GRMZM2G133173,GRMZM2G108115,	0.00270808	0.00840996
GO:0010099	regulation of photomorphogenesis	biological_process	4	1653	11	28131	GRMZM2G029107,GRMZM2G395244,GRMZM2G152891,GRMZM2G044963,	0.0027428	0.0084789
GO:0001666	response to hypoxia	biological_process	4	1653	11	28131	GRMZM2G018947,GRMZM2G053999,GRMZM2G088064,GRMZM2G442658,	0.0027428	0.011186
GO:0006301	postreplication repair	biological_process	4	1653	11	28131	GRMZM5G862131,GRMZM2G056501,GRMZM2G027378,GRMZM2G071010,	0.0027428	0.011186
GO:0019722	calcium-mediated signaling	biological_process	4	1653	11	28131	GRMZM2G029107,GRMZM2G395244,GRMZM2G152891,GRMZM2G044963,	0.0027428	0.011186
GO:0004834	tryptophan synthase activity	molecular_function	4	1653	11	28131	GRMZM5G841619,GRMZM2G169593,GRMZM2G015436,GRMZM2G046191,	0.0027428	0.011186
GO:0009658	chloroplast organization	biological_process	7	1653	32	28131	GRMZM2G353213,GRMZM2G032936,AC215201.3_FG005,GRMZM2G053019,GRMZM2G434173,GRMZM2G060451,GRMZM2G162968,	0.00279314	0.00844178
GO:0055085	transmembrane transport	biological_process	29	1653	843	28131	GRMZM2G120876,GRMZM2G115049,GRMZM5G837108,GRMZM2G000510,GRMZM2G135186,GRMZM2G305446,GRMZM2G042146,GRMZM2G051630,GRMZM2G005996,GRMZM2G152827,GRMZM2G058948,GRMZM2G014914,GRMZM2G144081,GRMZM2G083173,GRMZM2G146670,GRMZM2G001803,GRMZM2G120563,GRMZM2G028521,GRMZM2G462325,GRMZM2G015401,GRMZM2G105571,GRMZM2G103983,GRMZM2G137985,GRMZM2G303244,GRMZM2G150616,GRMZM2G024823,GRMZM2G155021,GRMZM2G043776,GRMZM2G…	0.00282521	0.00850074
GO:0045454	cell redox homeostasis	biological_process	21	1653	174	28131	GRMZM2G389173,GRMZM2G335657,GRMZM5G897342,GRMZM2G462140,GRMZM2G080722,GRMZM2G073774,GRMZM2G152958,GRMZM2G159369,GRMZM2G091481,GRMZM2G033829,GRMZM2G134889,GRMZM2G084863,GRMZM2G009928,GRMZM2G067063,GRMZM2G382673,GRMZM2G128171,GRMZM2G088212,GRMZM2G172357,GRMZM2G073628,GRMZM2G048324,GRMZM2G163421,	0.00283188	0.00848312
GO:0006936	muscle contraction	biological_process	3	1653	6	28131	GRMZM2G106133,AC198902.3_FG002,GRMZM2G138727,	0.0030385	0.00906197
GO:0042176	regulation of protein catabolic process	biological_process	3	1653	6	28131	GRMZM2G102000,GRMZM2G156145,GRMZM2G155384,	0.0030385	0.0121004
GO:0017022	myosin binding	molecular_function	3	1653	6	28131	GRMZM2G106133,AC198902.3_FG002,GRMZM2G138727,	0.0030385	0.0121004
GO:0006166	purine ribonucleoside salvage	biological_process	3	1653	6	28131	GRMZM2G540538,GRMZM2G135132,GRMZM2G089767,	0.0030385	0.0121004
GO:0050362	L-tryptophan:2-oxoglutarate aminotransferase activity	molecular_function	2	1653	2	28131	GRMZM2G127160,GRMZM2G141810,	0.00314069	0.00920454
GO:0052543	callose deposition in cell wall	biological_process	2	1653	2	28131	GRMZM2G032003,AC233910.1_FG005,	0.00314069	0.0124342
GO:0045252	oxoglutarate dehydrogenase complex	cellular_component	2	1653	2	28131	GRMZM5G807639,GRMZM2G079538,	0.00314069	0.0124342
GO:0050242	pyruvate, phosphate dikinase activity	molecular_function	2	1653	2	28131	GRMZM2G306345,GRMZM2G097457,	0.00314069	0.0124342
GO:0080097	L-tryptophan:pyruvate aminotransferase activity	molecular_function	2	1653	2	28131	GRMZM2G127160,GRMZM2G141810,	0.00314069	0.0124342
GO:0003937	IMP cyclohydrolase activity	molecular_function	2	1653	2	28131	GRMZM2G306374,GRMZM2G368902,	0.00314069	0.0124342
GO:0080144	amino acid homeostasis	biological_process	2	1653	2	28131	GRMZM2G104632,GRMZM2G051004,	0.00314069	0.0124342
GO:0050048	L-leucine:2-oxoglutarate aminotransferase activity	molecular_function	2	1653	2	28131	GRMZM2G127160,GRMZM2G141810,	0.00314069	0.0124342
GO:0004158	dihydroorotate oxidase activity	molecular_function	2	1653	2	28131	GRMZM2G181505,GRMZM2G043776,	0.00314069	0.0124342
GO:0080098	L-tyrosine:pyruvate aminotransferase activity	molecular_function	2	1653	2	28131	GRMZM2G127160,GRMZM2G141810,	0.00314069	0.0124342
GO:0004838	L-tyrosine:2-oxoglutarate aminotransferase activity	molecular_function	2	1653	2	28131	GRMZM2G127160,GRMZM2G141810,	0.00314069	0.0124342
GO:0007346	regulation of mitotic cell cycle	biological_process	2	1653	2	28131	GRMZM2G108474,GRMZM2G075624,	0.00314069	0.0124342
GO:0008836	diaminopimelate decarboxylase activity	molecular_function	2	1653	2	28131	GRMZM2G090722,GRMZM2G020446,	0.00314069	0.0124342
GO:0080130	L-phenylalanine:2-oxoglutarate aminotransferase activity	molecular_function	2	1653	2	28131	GRMZM2G127160,GRMZM2G141810,	0.00314069	0.0124342
GO:0080099	L-methionine:2-oxoglutarate aminotransferase activity	molecular_function	2	1653	2	28131	GRMZM2G127160,GRMZM2G141810,	0.00314069	0.0124342
GO:0006222	UMP biosynthetic process	biological_process	2	1653	2	28131	GRMZM2G181505,GRMZM2G043776,	0.00314069	0.0124342
GO:0010265	SCF complex assembly	biological_process	2	1653	2	28131	GRMZM2G166089,GRMZM2G166694,	0.00314069	0.0124342
GO:0047312	L-phenylalanine:pyruvate aminotransferase activity	molecular_function	2	1653	2	28131	GRMZM2G127160,GRMZM2G141810,	0.00314069	0.0124342
GO:0004152	dihydroorotate dehydrogenase activity	molecular_function	2	1653	2	28131	GRMZM2G181505,GRMZM2G043776,	0.00314069	0.0124342
GO:0032508	DNA duplex unwinding	biological_process	2	1653	2	28131	GRMZM5G895313,GRMZM2G080603,	0.00314069	0.0124342
GO:0019870	potassium channel inhibitor activity	molecular_function	2	1653	2	28131	GRMZM2G179248,GRMZM2G115340,	0.00314069	0.0124342
GO:0030337	DNA polymerase processivity factor activity	molecular_function	2	1653	2	28131	GRMZM2G108712,GRMZM2G030523,	0.00314069	0.0124342
GO:0031359	integral to chloroplast outer membrane	cellular_component	2	1653	2	28131	GRMZM5G800734,AC215244.3_FG002,	0.00314069	0.0124342
GO:0071731	response to nitric oxide	biological_process	2	1653	2	28131	GRMZM2G410710,GRMZM2G107114,	0.00314069	0.0124342
GO:0071493	cellular response to UV-B	biological_process	2	1653	2	28131	GRMZM2G027451,GRMZM2G087233,	0.00314069	0.0124342
GO:0080100	L-glutamine:2-oxoglutarate aminotransferase activity	molecular_function	2	1653	2	28131	GRMZM2G127160,GRMZM2G141810,	0.00314069	0.0124342
GO:0004643	phosphoribosylaminoimidazolecarboxamide formyltransferase activity	molecular_function	2	1653	2	28131	GRMZM2G306374,GRMZM2G368902,	0.00314069	0.0124342
GO:0004149	dihydrolipoyllysine-residue succinyltransferase activity	molecular_function	2	1653	2	28131	GRMZM5G807639,GRMZM2G079538,	0.00314069	0.0124342
GO:0004128	cytochrome-b5 reductase activity	molecular_function	2	1653	2	28131	GRMZM2G157263,GRMZM2G133213,	0.00314069	0.0124342
GO:0080093	regulation of photorespiration	biological_process	2	1653	2	28131	GRMZM2G077415,GRMZM2G072744,	0.00314069	0.0124342
GO:0016471	vacuolar proton-transporting V-type ATPase complex	cellular_component	2	1653	2	28131	GRMZM2G094928,GRMZM2G124103,	0.00314069	0.0124342
GO:0043626	PCNA complex	cellular_component	2	1653	2	28131	GRMZM2G108712,GRMZM2G030523,	0.00314069	0.0124342
GO:0071258	cellular response to gravity	biological_process	2	1653	2	28131	GRMZM2G099167,GRMZM2G083243,	0.00314069	0.0124342
GO:0004768	stearoyl-CoA 9-desaturase activity	molecular_function	2	1653	2	28131	GRMZM2G180399,GRMZM5G852502,	0.00314069	0.0124342
GO:2000072	regulation of defense response to fungus, incompatible interaction	biological_process	2	1653	2	28131	GRMZM2G032267,GRMZM2G018697,	0.00314069	0.0124342
GO:0031998	regulation of fatty acid beta-oxidation	biological_process	2	1653	2	28131	GRMZM2G077415,GRMZM2G072744,	0.00314069	0.0124342
GO:0047497	mitochondrion transport along microtubule	biological_process	2	1653	2	28131	GRMZM2G004459,GRMZM2G071071,	0.00314069	0.0124342
GO:0080163	regulation of protein serine/threonine phosphatase activity	biological_process	2	1653	2	28131	GRMZM2G134731,AC194914.3_FG002,	0.00314069	0.0124342
GO:0030863	cortical cytoskeleton	cellular_component	2	1653	2	28131	GRMZM2G151268,GRMZM2G099980,	0.00314069	0.0124342
GO:0004160	dihydroxy-acid dehydratase activity	molecular_function	2	1653	2	28131	AC234528.1_FG005,GRMZM2G014069,	0.00314069	0.0124342
GO:0004365	glyceraldehyde-3-phosphate dehydrogenase (NAD+) (phosphorylating) activity	molecular_function	2	1653	2	28131	GRMZM2G104632,GRMZM2G051004,	0.00314069	0.0124342
GO:0030529	ribonucleoprotein complex	cellular_component	5	1653	18	28131	GRMZM5G870752,GRMZM2G140339,GRMZM2G140799,GRMZM2G005308,GRMZM2G178968,	0.00329924	0.00821171
GO:0010197	polar nucleus fusion	biological_process	5	1653	18	28131	GRMZM2G114793,GRMZM2G078143,GRMZM2G415007,GRMZM2G153068,GRMZM2G103812,	0.00329924	0.012986
GO:0045300	acyl-[acyl-carrier-protein] desaturase activity	molecular_function	4	1653	12	28131	GRMZM2G180399,GRMZM5G852502,GRMZM2G027673,GRMZM2G316362,	0.0037088	0.00916372
GO:0006535	cysteine biosynthetic process from serine	biological_process	4	1653	12	28131	GRMZM2G104269,GRMZM2G443985,GRMZM2G036708,GRMZM2G005887,	0.0037088	0.0145136
GO:0080022	primary root development	biological_process	4	1653	12	28131	GRMZM2G104632,GRMZM2G127160,GRMZM2G051004,GRMZM2G141810,	0.0037088	0.0145136
GO:0000911	cytokinesis by cell plate formation	biological_process	4	1653	12	28131	GRMZM5G852185,GRMZM2G112050,GRMZM2G158034,GRMZM2G314647,	0.0037088	0.0145136
GO:0006102	isocitrate metabolic process	biological_process	4	1653	12	28131	GRMZM5G829778,GRMZM2G006672,GRMZM2G018566,GRMZM2G120857,	0.0037088	0.0145136
GO:0005764	lysosome	cellular_component	4	1653	12	28131	GRMZM2G001713,GRMZM2G057724,GRMZM2G035636,GRMZM2G065757,	0.0037088	0.0145136
GO:0000287	magnesium ion binding	molecular_function	22	1653	190	28131	GRMZM5G829778,GRMZM2G006672,GRMZM2G087186,GRMZM2G143008,GRMZM2G038821,GRMZM2G434792,GRMZM2G152686,GRMZM2G150098,GRMZM2G008714,GRMZM2G004534,GRMZM2G119175,GRMZM2G109383,GRMZM2G048371,GRMZM2G119852,GRMZM2G003883,AC197705.4_FG001,GRMZM2G177098,GRMZM2G066290,GRMZM2G018566,GRMZM2G114126,GRMZM2G120857,GRMZM2G064302,	0.00373899	0.00904034
GO:0051301	cell division	biological_process	6	1653	26	28131	AC155377.1_FG001,GRMZM2G036765,GRMZM2G063060,GRMZM2G410710,GRMZM2G107114,AC233949.1_FG004,	0.00385342	0.00928386
GO:0005819	spindle	cellular_component	6	1653	26	28131	GRMZM2G166089,GRMZM2G166694,GRMZM2G036765,GRMZM2G063060,GRMZM2G027756,AC233949.1_FG004,	0.00385342	0.0149072
GO:0010182	sugar mediated signaling pathway	biological_process	5	1653	19	28131	GRMZM2G060540,GRMZM5G856653,GRMZM2G133926,GRMZM2G138230,GRMZM2G432801,	0.00413877	0.00990089
GO:0009809	lignin biosynthetic process	biological_process	5	1653	19	28131	GRMZM2G054123,GRMZM2G144372,GRMZM2G117198,GRMZM2G061135,AC199526.5_FG002,	0.00413877	0.0159202
GO:0003676	nucleic acid binding	molecular_function	83	1653	1926	28131	GRMZM5G803275,GRMZM5G895313,GRMZM2G093947,GRMZM2G149520,GRMZM2G164835,GRMZM2G060540,GRMZM2G069174,GRMZM2G028921,GRMZM2G025016,GRMZM5G883601,GRMZM5G800853,GRMZM5G897976,GRMZM2G168920,GRMZM2G018947,GRMZM2G061735,GRMZM2G348914,GRMZM2G151387,GRMZM2G138987,GRMZM2G140179,GRMZM2G475017,GRMZM2G027995,GRMZM2G073700,GRMZM2G086116,GRMZM2G064133,GRMZM2G116034,AC217556.3_FG003,GRMZM2G123953,GRMZM2G153969,GRMZ…	0.0045244	0.0107474
GO:0006606	protein import into nucleus	biological_process	3	1653	7	28131	GRMZM2G088088,GRMZM2G091119,GRMZM2G009845,	0.00456532	0.0108067
GO:0031407	oxylipin metabolic process	biological_process	3	1653	7	28131	GRMZM2G067225,GRMZM2G002178,GRMZM2G139797,	0.00456532	0.0173636
GO:0000271	polysaccharide biosynthetic process	biological_process	3	1653	7	28131	GRMZM2G031453,GRMZM2G115762,GRMZM2G129302,	0.00456532	0.0173636
GO:0009098	leucine biosynthetic process	biological_process	3	1653	7	28131	GRMZM2G055507,GRMZM2G130062,GRMZM2G537291,	0.00456532	0.0173636
GO:0001676	long-chain fatty acid metabolic process	biological_process	3	1653	7	28131	GRMZM2G419782,GRMZM2G445791,GRMZM2G099666,	0.00456532	0.0173636
GO:0045037	protein import into chloroplast stroma	biological_process	3	1653	7	28131	GRMZM2G353213,GRMZM2G070978,GRMZM2G053019,	0.00456532	0.0173636
GO:0016769	transferase activity, transferring nitrogenous groups	molecular_function	8	1653	44	28131	GRMZM5G840582,GRMZM2G053999,GRMZM2G127160,GRMZM2G146677,GRMZM2G088064,GRMZM2G010328,GRMZM2G120563,GRMZM2G094712,	0.00478498	0.0110939
GO:0006972	hyperosmotic response	biological_process	4	1653	13	28131	GRMZM2G034157,GRMZM2G083810,GRMZM2G012455,GRMZM2G027756,	0.00490192	0.0113263
GO:0010181	FMN binding	molecular_function	7	1653	36	28131	GRMZM2G024484,GRMZM5G853854,GRMZM2G040209,GRMZM2G077054,GRMZM2G082087,GRMZM2G085078,GRMZM2G076239,	0.00528497	0.0121698
GO:0050826	response to freezing	biological_process	58	1653	1415	28131	GRMZM5G841619,GRMZM2G053939,GRMZM5G835704,GRMZM5G832672,GRMZM2G339540,GRMZM2G154578,GRMZM5G852016,GRMZM2G125668,GRMZM2G163227,GRMZM2G101446,GRMZM2G140832,GRMZM2G012224,GRMZM2G309970,GRMZM2G467356,GRMZM2G401308,GRMZM2G133053,GRMZM2G174619,GRMZM2G159142,GRMZM2G164868,GRMZM2G075655,GRMZM2G136106,GRMZM2G324162,GRMZM2G107444,GRMZM2G387360,GRMZM2G374827,GRMZM2G116282,GRMZM2G096764,GRMZM2G157443,GRMZM2G…	0.00562173	0.0129014
GO:0008026	ATP-dependent helicase activity	molecular_function	16	1653	128	28131	GRMZM2G149520,GRMZM5G897976,GRMZM2G018947,GRMZM2G027995,GRMZM2G086116,GRMZM2G116034,GRMZM2G077125,GRMZM2G035807,GRMZM2G092327,GRMZM2G078826,GRMZM2G129007,GRMZM2G133764,GRMZM2G028366,GRMZM2G040995,GRMZM2G043724,GRMZM2G107984,	0.00591673	0.0135325
GO:0010119	regulation of stomatal movement	biological_process	9	1653	55	28131	GRMZM2G138861,GRMZM2G102858,GRMZM2G066867,GRMZM2G171435,GRMZM2G019404,GRMZM2G164352,GRMZM2G006894,GRMZM2G122135,GRMZM2G080603,	0.00599178	0.013658
GO:0016040	glutamate synthase (NADH) activity	molecular_function	2	1653	3	28131	GRMZM2G077054,GRMZM2G085078,	0.00602144	0.0136796
GO:0045040	protein import into mitochondrial outer membrane	biological_process	2	1653	3	28131	GRMZM2G105531,GRMZM2G100402,	0.00602144	0.0220352
GO:0031408	oxylipin biosynthetic process	biological_process	2	1653	3	28131	GRMZM2G101547,GRMZM2G139797,	0.00602144	0.0220352
GO:0045181	glutamate synthase activity, NADH or NADPH as acceptor	molecular_function	2	1653	3	28131	GRMZM2G077054,GRMZM2G085078,	0.00602144	0.0220352
GO:0010275	NAD(P)H dehydrogenase complex assembly	biological_process	2	1653	3	28131	GRMZM2G087570,GRMZM2G076544,	0.00602144	0.0220352
GO:0016032	viral reproduction	biological_process	2	1653	3	28131	GRMZM2G086116,GRMZM2G129007,	0.00602144	0.0220352
GO:0004004	ATP-dependent RNA helicase activity	molecular_function	2	1653	3	28131	GRMZM2G077125,GRMZM2G078826,	0.00602144	0.0220352
GO:0034050	host programmed cell death induced by symbiont	biological_process	2	1653	3	28131	GRMZM2G144030,GRMZM2G113696,	0.00602144	0.0220352
GO:0035101	FACT complex	cellular_component	2	1653	3	28131	GRMZM5G806358,GRMZM2G032252,	0.00602144	0.0220352
GO:0009930	longitudinal side of cell surface	cellular_component	2	1653	3	28131	GRMZM5G826714,GRMZM2G071970,	0.00602144	0.0220352
GO:0090406	pollen tube	cellular_component	2	1653	3	28131	GRMZM2G108474,GRMZM2G075624,	0.00602144	0.0220352
GO:0010288	response to lead ion	biological_process	2	1653	3	28131	GRMZM2G032936,GRMZM2G173636,	0.00602144	0.0220352
GO:0010363	regulation of plant-type hypersensitive response	biological_process	2	1653	3	28131	GRMZM2G152775,GRMZM2G374881,	0.00602144	0.0220352
GO:0002103	endonucleolytic cleavage of tetracistronic rRNA transcript (SSU-rRNA, LSU-rRNA, 4.5S-rRNA, 5S-rRNA)	biological_process	2	1653	3	28131	GRMZM5G808811,GRMZM2G383540,	0.00602144	0.0220352
GO:0010021	amylopectin biosynthetic process	biological_process	2	1653	3	28131	GRMZM2G129451,GRMZM2G138060,	0.00602144	0.0220352
GO:0042276	error-prone translesion synthesis	biological_process	2	1653	3	28131	GRMZM2G108712,GRMZM2G030523,	0.00602144	0.0220352
GO:0000794	condensed nuclear chromosome	cellular_component	2	1653	3	28131	GRMZM2G166089,GRMZM2G166694,	0.00602144	0.0220352
GO:0016813	hydrolase activity, acting on carbon-nitrogen (but not peptide) bonds, in linear amidines	molecular_function	2	1653	3	28131	GRMZM2G130034,GRMZM2G174671,	0.00602144	0.0220352
GO:0006898	receptor-mediated endocytosis	biological_process	2	1653	3	28131	GRMZM2G041181,GRMZM2G448715,	0.00602144	0.0220352
GO:0004316	3-oxoacyl-[acyl-carrier-protein] reductase (NADPH) activity	molecular_function	2	1653	3	28131	GRMZM2G043602,GRMZM2G099696,	0.00602144	0.0220352
GO:0004339	glucan 1,4-alpha-glucosidase activity	molecular_function	2	1653	3	28131	GRMZM2G145905,GRMZM2G064366,	0.00602144	0.0220352
GO:0003755	peptidyl-prolyl cis-trans isomerase activity	molecular_function	8	1653	46	28131	GRMZM2G087570,GRMZM2G076544,GRMZM2G084521,GRMZM2G084547,GRMZM2G170397,GRMZM2G326111,GRMZM2G070807,GRMZM2G139210,	0.00621504	0.0131899
GO:0019867	outer membrane	cellular_component	4	1653	14	28131	GRMZM5G888263,GRMZM2G130064,AC197705.4_FG007,GRMZM2G001918,	0.0063508	0.0134359
GO:0019001	guanyl nucleotide binding	molecular_function	6	1653	29	28131	GRMZM2G473906,GRMZM2G096590,GRMZM2G407996,GRMZM2G156476,GRMZM2G101938,GRMZM2G111494,	0.0065095	0.0137288
GO:0043248	proteasome assembly	biological_process	3	1653	8	28131	GRMZM2G095593,GRMZM2G104373,GRMZM2G056569,	0.00654817	0.0137674
GO:0005852	eukaryotic translation initiation factor 3 complex	cellular_component	3	1653	8	28131	GRMZM2G301904,GRMZM2G115598,GRMZM2G064133,	0.00654817	0.0234556
GO:0016485	protein processing	biological_process	3	1653	8	28131	GRMZM2G060561,GRMZM2G451366,GRMZM2G162968,	0.00654817	0.0234556
GO:0051788	response to misfolded protein	biological_process	3	1653	8	28131	GRMZM2G095593,GRMZM2G104373,GRMZM2G056569,	0.00654817	0.0234556
GO:0006164	purine nucleotide biosynthetic process	biological_process	3	1653	8	28131	GRMZM2G306374,GRMZM2G368902,GRMZM2G119852,	0.00654817	0.0234556
GO:0030234	enzyme regulator activity	molecular_function	3	1653	8	28131	GRMZM2G102000,GRMZM2G156145,GRMZM2G155384,	0.00654817	0.0234556
GO:0006207	'de novo' pyrimidine nucleobase biosynthetic process	biological_process	3	1653	8	28131	GRMZM2G109472,GRMZM2G181505,GRMZM2G043776,	0.00654817	0.0234556
GO:0004842	ubiquitin-protein ligase activity	molecular_function	1	1653	137	28131	GRMZM2G037698,	0.00655226	0.0134829
GO:0004879	ligand-activated sequence-specific DNA binding RNA polymerase II transcription factor activity	molecular_function	9	1653	356	28131	GRMZM5G883601,GRMZM2G092085,GRMZM2G001514,GRMZM2G460860,GRMZM2G325131,GRMZM2G481843,GRMZM2G111238,GRMZM2G173040,GRMZM2G378121,	0.00685945	0.0140723
GO:0006633	fatty acid biosynthetic process	biological_process	15	1653	119	28131	GRMZM2G002921,GRMZM2G003190,GRMZM2G181542,GRMZM2G135498,GRMZM2G043602,GRMZM2G027673,GRMZM2G091715,GRMZM2G152686,GRMZM2G124335,GRMZM2G012863,GRMZM2G072205,GRMZM2G158629,GRMZM2G099696,GRMZM2G175818,GRMZM2G032878,	0.00692908	0.0141722
GO:0042309	homoiothermy	biological_process	58	1653	1403	28131	GRMZM5G841619,GRMZM2G053939,GRMZM5G835704,GRMZM5G832672,GRMZM2G339540,GRMZM2G154578,GRMZM5G852016,GRMZM2G125668,GRMZM2G163227,GRMZM2G101446,GRMZM2G140832,GRMZM2G012224,GRMZM2G309970,GRMZM2G467356,GRMZM2G401308,GRMZM2G133053,GRMZM2G174619,GRMZM2G159142,GRMZM2G164868,GRMZM2G075655,GRMZM2G136106,GRMZM2G324162,GRMZM2G107444,GRMZM2G387360,GRMZM2G374827,GRMZM2G116282,GRMZM2G096764,GRMZM2G157443,GRMZM2G…	0.0069896	0.0142529
GO:0050825	ice binding	molecular_function	58	1653	1403	28131	GRMZM5G841619,GRMZM2G053939,GRMZM5G835704,GRMZM5G832672,GRMZM2G339540,GRMZM2G154578,GRMZM5G852016,GRMZM2G125668,GRMZM2G163227,GRMZM2G101446,GRMZM2G140832,GRMZM2G012224,GRMZM2G309970,GRMZM2G467356,GRMZM2G401308,GRMZM2G133053,GRMZM2G174619,GRMZM2G159142,GRMZM2G164868,GRMZM2G075655,GRMZM2G136106,GRMZM2G324162,GRMZM2G107444,GRMZM2G387360,GRMZM2G374827,GRMZM2G116282,GRMZM2G096764,GRMZM2G157443,GRMZM2G…	0.0069896	0.0245179
GO:0005506	iron ion binding	molecular_function	20	1653	607	28131	GRMZM5G843555,GRMZM2G090568,GRMZM2G060940,GRMZM5G855891,GRMZM2G025867,GRMZM2G067225,GRMZM2G077054,AC195340.3_FG002,GRMZM2G158479,GRMZM2G085078,GRMZM2G072806,GRMZM2G145061,GRMZM2G032367,GRMZM2G122267,GRMZM2G348578,GRMZM2G028521,GRMZM2G002178,GRMZM2G088212,GRMZM2G520535,GRMZM2G054224,	0.00754271	0.0152887
GO:0009294	DNA mediated transformation	biological_process	5	1653	22	28131	GRMZM2G042047,GRMZM2G140051,GRMZM2G176707,GRMZM2G121186,GRMZM2G151726,	0.00763256	0.0154246
GO:0016049	cell growth	biological_process	5	1653	22	28131	AC155377.1_FG001,GRMZM2G103179,GRMZM2G048067,GRMZM2G410710,GRMZM2G107114,	0.00763256	0.0264987
GO:0006108	malate metabolic process	biological_process	6	1653	30	28131	GRMZM2G068455,GRMZM2G077415,GRMZM2G072744,GRMZM2G415359,GRMZM2G466833,GRMZM2G154595,	0.00764888	0.0153658
GO:0006568	tryptophan metabolic process	biological_process	4	1653	15	28131	GRMZM5G841619,GRMZM2G169593,GRMZM2G015436,GRMZM2G046191,	0.00808418	0.0161923
GO:0009414	response to water deprivation	biological_process	18	1653	157	28131	GRMZM5G833699,GRMZM5G813217,GRMZM2G375504,GRMZM2G138861,GRMZM2G081175,GRMZM2G047860,GRMZM2G066867,GRMZM2G049672,GRMZM2G141931,GRMZM2G399073,GRMZM2G171435,GRMZM2G112165,GRMZM2G019404,GRMZM2G074158,GRMZM2G006894,GRMZM2G012631,GRMZM2G107984,GRMZM2G069651,	0.00883194	0.0176378
GO:0016558	protein import into peroxisome matrix	biological_process	3	1653	9	28131	GRMZM5G828302,GRMZM2G461533,GRMZM2G161545,	0.00904524	0.0180107
GO:0009969	xyloglucan biosynthetic process	biological_process	3	1653	9	28131	GRMZM2G031453,GRMZM2G115762,GRMZM2G129302,	0.00904524	0.030772
GO:0000162	tryptophan biosynthetic process	biological_process	3	1653	9	28131	GRMZM2G051219,GRMZM2G161337,GRMZM2G116087,	0.00904524	0.030772
GO:0043231	intracellular membrane-bounded organelle	cellular_component	3	1653	9	28131	GRMZM2G140150,GRMZM2G361693,GRMZM2G033894,	0.00904524	0.030772
GO:0005742	mitochondrial outer membrane translocase complex	cellular_component	3	1653	9	28131	GRMZM2G120876,GRMZM2G105531,GRMZM2G100402,	0.00904524	0.030772
GO:0004049	anthranilate synthase activity	molecular_function	3	1653	9	28131	GRMZM2G325131,GRMZM2G161337,GRMZM2G171383,	0.00904524	0.030772
GO:0012511	monolayer-surrounded lipid storage body	cellular_component	3	1653	9	28131	GRMZM2G337229,GRMZM2G480954,AC206941.2_FG002,	0.00904524	0.030772
GO:0009933	meristem structural organization	biological_process	5	1653	23	28131	GRMZM2G092451,GRMZM2G095593,GRMZM2G104373,GRMZM2G019200,GRMZM2G056569,	0.0091774	0.0179052
GO:0055114	oxidation-reduction process	biological_process	134	1653	1801	28131	GRMZM2G014376,GRMZM5G812957,GRMZM2G700188,GRMZM5G843748,GRMZM2G024484,GRMZM2G335657,GRMZM2G375504,GRMZM2G042034,GRMZM5G878308,GRMZM2G180399,GRMZM2G453388,GRMZM5G829778,GRMZM5G862219,GRMZM2G462140,GRMZM5G852502,GRMZM2G091302,GRMZM5G853854,GRMZM5G870342,GRMZM2G469969,GRMZM2G056252,GRMZM5G843555,GRMZM2G104632,GRMZM2G146341,GRMZM2G419782,GRMZM2G006672,GRMZM2G040209,GRMZM5G839924,GRMZM2G090568,GRMZM2G…	0.00923055	0.0179571
GO:0008324	cation transmembrane transporter activity	molecular_function	10	1653	69	28131	GRMZM2G335657,GRMZM2G462140,GRMZM2G176307,GRMZM2G046804,GRMZM2G058948,GRMZM2G180625,GRMZM2G106250,GRMZM2G145460,GRMZM2G081886,GRMZM2G071630,	0.00928801	0.0180171
GO:0004222	metalloendopeptidase activity	molecular_function	12	1653	90	28131	GRMZM5G813909,GRMZM2G179941,GRMZM2G073312,GRMZM2G096764,GRMZM2G005036,GRMZM2G038401,GRMZM2G166646,GRMZM2G109743,GRMZM2G100511,GRMZM2G090981,GRMZM2G091563,GRMZM2G463032,	0.00933987	0.018066
GO:0007165	signal transduction	biological_process	25	1653	244	28131	GRMZM5G811797,GRMZM2G330430,GRMZM2G473906,GRMZM2G154960,GRMZM2G044368,GRMZM2G416142,GRMZM2G024693,GRMZM2G106960,GRMZM2G096590,GRMZM2G037204,GRMZM2G169694,GRMZM2G173878,GRMZM2G144008,GRMZM2G061900,GRMZM2G156476,GRMZM2G101938,GRMZM2G040561,GRMZM2G097728,GRMZM2G097746,GRMZM2G158887,GRMZM2G111494,GRMZM2G354604,GRMZM2G015159,GRMZM2G075719,GRMZM2G176677,	0.00961261	0.0185406
GO:0009860	pollen tube growth	biological_process	11	1653	80	28131	GRMZM2G050647,GRMZM2G020484,GRMZM2G004459,GRMZM2G108474,GRMZM2G075624,GRMZM2G036765,GRMZM2G044681,GRMZM2G063060,GRMZM2G048324,GRMZM2G071071,AC233949.1_FG004,	0.00985513	0.0189543
GO:0010215	cellulose microfibril organization	biological_process	2	1653	4	28131	GRMZM5G826714,GRMZM2G071970,	0.0101028	0.0193755
GO:0004949	cannabinoid receptor activity	molecular_function	2	1653	4	28131	GRMZM2G353213,GRMZM2G053019,	0.0101028	0.0332018
GO:0015930	glutamate synthase activity	molecular_function	2	1653	4	28131	GRMZM2G077054,GRMZM2G085078,	0.0101028	0.0332018
GO:0003987	acetate-CoA ligase activity	molecular_function	2	1653	4	28131	GRMZM2G013783,GRMZM2G152417,	0.0101028	0.0332018
GO:0004415	hyalurononglucosaminidase activity	molecular_function	2	1653	4	28131	GRMZM2G067456,GRMZM2G077851,	0.0101028	0.0332018
GO:0030176	integral to endoplasmic reticulum membrane	cellular_component	2	1653	4	28131	GRMZM2G011364,GRMZM2G007871,	0.0101028	0.0332018
GO:0004069	L-aspartate:2-oxoglutarate aminotransferase activity	molecular_function	2	1653	4	28131	GRMZM2G146677,GRMZM2G094712,	0.0101028	0.0332018
GO:0003860	3-hydroxyisobutyryl-CoA hydrolase activity	molecular_function	2	1653	4	28131	GRMZM2G115630,AC234154.1_FG007,	0.0101028	0.0332018
GO:0006431	methionyl-tRNA aminoacylation	biological_process	2	1653	4	28131	GRMZM2G099628,GRMZM2G143450,	0.0101028	0.0332018
GO:0006452	translational frameshifting	biological_process	2	1653	4	28131	GRMZM2G144030,GRMZM2G113696,	0.0101028	0.0332018
GO:0052541	plant-type cell wall cellulose metabolic process	biological_process	2	1653	4	28131	GRMZM2G018416,GRMZM2G013324,	0.0101028	0.0332018
GO:0030433	ER-associated protein catabolic process	biological_process	2	1653	4	28131	GRMZM2G055643,GRMZM2G028183,	0.0101028	0.0332018
GO:0010442	guard cell morphogenesis	biological_process	2	1653	4	28131	GRMZM2G018416,GRMZM2G013324,	0.0101028	0.0332018
GO:0006574	valine catabolic process	biological_process	2	1653	4	28131	GRMZM2G115630,AC234154.1_FG007,	0.0101028	0.0332018
GO:0047334	diphosphate-fructose-6-phosphate 1-phosphotransferase activity	molecular_function	2	1653	4	28131	GRMZM2G450163,GRMZM2G059151,	0.0101028	0.0332018
GO:0002238	response to molecule of fungal origin	biological_process	2	1653	4	28131	GRMZM5G890190,GRMZM2G045732,	0.0101028	0.0332018
GO:0045905	positive regulation of translational termination	biological_process	2	1653	4	28131	GRMZM2G144030,GRMZM2G113696,	0.0101028	0.0332018
GO:0016833	oxo-acid-lyase activity	molecular_function	2	1653	4	28131	GRMZM2G161337,GRMZM2G138382,	0.0101028	0.0332018
GO:0004830	tryptophan-tRNA ligase activity	molecular_function	2	1653	4	28131	GRMZM2G134756,GRMZM2G000481,	0.0101028	0.0332018
GO:0030130	clathrin coat of trans-Golgi network vesicle	cellular_component	2	1653	4	28131	GRMZM2G057576,GRMZM2G073792,	0.0101028	0.0332018
GO:0032934	sterol binding	molecular_function	2	1653	4	28131	GRMZM2G174644,GRMZM2G114126,	0.0101028	0.0332018
GO:0004825	methionine-tRNA ligase activity	molecular_function	2	1653	4	28131	GRMZM2G099628,GRMZM2G143450,	0.0101028	0.0332018
GO:0006083	acetate metabolic process	biological_process	2	1653	4	28131	GRMZM2G013783,GRMZM2G152417,	0.0101028	0.0332018
GO:0048658	tapetal layer development	biological_process	2	1653	4	28131	GRMZM2G104632,GRMZM2G051004,	0.0101028	0.0332018
GO:0006436	tryptophanyl-tRNA aminoacylation	biological_process	2	1653	4	28131	GRMZM2G134756,GRMZM2G000481,	0.0101028	0.0332018
GO:0030132	clathrin coat of coated pit	cellular_component	2	1653	4	28131	GRMZM2G057576,GRMZM2G073792,	0.0101028	0.0332018
GO:0045901	positive regulation of translational elongation	biological_process	2	1653	4	28131	GRMZM2G144030,GRMZM2G113696,	0.0101028	0.0332018
GO:0019481	L-alanine catabolic process, by transamination	biological_process	2	1653	4	28131	GRMZM2G053999,GRMZM2G088064,	0.0101028	0.0332018
GO:0080008	Cul4-RING ubiquitin ligase complex	cellular_component	4	1653	16	28131	GRMZM2G045314,GRMZM2G126552,GRMZM2G143330,GRMZM2G028834,	0.0101307	0.0180012
GO:0004022	alcohol dehydrogenase (NAD) activity	molecular_function	7	1653	41	28131	GRMZM2G043602,GRMZM2G442658,GRMZM2G025243,GRMZM2G099696,GRMZM2G109743,GRMZM2G005107,GRMZM2G135277,	0.0105206	0.0186452
GO:0008233	peptidase activity	molecular_function	5	1653	24	28131	GRMZM2G067080,GRMZM2G131321,GRMZM2G035526,GRMZM2G091558,GRMZM2G077463,	0.0109405	0.0193387
GO:0009058	biosynthetic process	biological_process	25	1653	248	28131	GRMZM2G141399,GRMZM5G840582,GRMZM2G129451,GRMZM2G024993,GRMZM2G053999,GRMZM2G127160,GRMZM2G146677,GRMZM2G429899,GRMZM2G068506,GRMZM2G088064,GRMZM2G040397,GRMZM2G325131,GRMZM2G105791,GRMZM2G161337,GRMZM2G085926,GRMZM2G348551,GRMZM2G010328,GRMZM2G120563,GRMZM2G145460,GRMZM2G177928,GRMZM2G089713,GRMZM2G044027,GRMZM2G138382,GRMZM2G094712,GRMZM2G171383,	0.0116119	0.0204719
GO:0005761	mitochondrial ribosome	cellular_component	3	1653	10	28131	GRMZM2G036765,GRMZM2G063060,AC233949.1_FG004,	0.0121113	0.021297
GO:0009089	lysine biosynthetic process via diaminopimelate	biological_process	3	1653	10	28131	GRMZM2G090722,GRMZM2G010328,GRMZM2G020446,	0.0121113	0.0388594
GO:0004368	glycerol-3-phosphate dehydrogenase activity	molecular_function	3	1653	10	28131	GRMZM2G335657,GRMZM2G073774,GRMZM2G152958,	0.0121113	0.0388594
GO:0019464	glycine decarboxylation via glycine cleavage system	biological_process	3	1653	10	28131	GRMZM2G135283,GRMZM2G051208,GRMZM2G010321,	0.0121113	0.0388594
GO:0006636	unsaturated fatty acid biosynthetic process	biological_process	3	1653	10	28131	GRMZM2G138861,GRMZM2G066867,GRMZM2G171435,	0.0121113	0.0388594
GO:0048827	phyllome development	biological_process	3	1653	10	28131	GRMZM2G095593,GRMZM2G104373,GRMZM2G056569,	0.0121113	0.0388594
GO:0004315	3-oxoacyl-[acyl-carrier-protein] synthase activity	molecular_function	3	1653	10	28131	GRMZM2G003190,GRMZM2G124335,GRMZM2G072205,	0.0121113	0.0388594
GO:0009607	response to biotic stimulus	biological_process	4	1653	17	28131	GRMZM2G169695,GRMZM2G112538,GRMZM2G116087,GRMZM2G112524,	0.0125184	0.0216197
GO:0005794	Golgi apparatus	cellular_component	22	1653	213	28131	GRMZM2G128179,GRMZM5G843555,GRMZM5G876303,GRMZM2G164821,GRMZM2G011219,GRMZM2G045675,GRMZM2G098496,GRMZM2G114888,GRMZM2G394528,GRMZM2G103939,GRMZM2G180575,GRMZM2G167651,GRMZM2G049269,GRMZM2G520535,GRMZM2G046005,GRMZM2G347541,GRMZM2G145175,GRMZM2G055219,GRMZM2G077036,GRMZM2G054224,GRMZM2G139210,GRMZM2G120596,	0.0132749	0.022868
GO:0009644	response to high light intensity	biological_process	7	1653	43	28131	GRMZM2G083253,GRMZM2G081175,GRMZM2G034157,GRMZM2G360681,GRMZM2G083810,GRMZM2G437100,GRMZM2G012455,	0.0134697	0.0231447
GO:0009620	response to fungus	biological_process	6	1653	34	28131	GRMZM2G067225,GRMZM2G082087,GRMZM2G077316,GRMZM2G415793,GRMZM2G002178,GRMZM2G139797,	0.0137688	0.0235986
GO:0016616	oxidoreductase activity, acting on the CH-OH group of donors, NAD or NADP as acceptor	molecular_function	12	1653	96	28131	GRMZM5G829778,GRMZM2G006672,GRMZM2G328500,GRMZM2G360589,GRMZM2G049811,GRMZM2G015295,GRMZM2G072744,GRMZM2G415359,GRMZM2G081886,GRMZM2G018566,GRMZM2G154595,GRMZM2G120857,	0.0150239	0.0256848
GO:0012501	programmed cell death	biological_process	4	1653	18	28131	GRMZM5G856653,GRMZM2G144030,GRMZM2G113696,GRMZM2G432801,	0.0152747	0.0260478
GO:0005769	early endosome	cellular_component	2	1653	5	28131	GRMZM2G041181,GRMZM2G448715,	0.0154995	0.0263647
GO:0009684	indoleacetic acid biosynthetic process	biological_process	2	1653	5	28131	GRMZM2G127160,GRMZM2G141810,	0.0154995	0.0481337
GO:0003999	adenine phosphoribosyltransferase activity	molecular_function	2	1653	5	28131	GRMZM2G093347,GRMZM2G131907,	0.0154995	0.0481337
GO:0005976	polysaccharide metabolic process	biological_process	2	1653	5	28131	GRMZM2G145905,GRMZM2G064366,	0.0154995	0.0481337
GO:0048569	post-embryonic organ development	biological_process	2	1653	5	28131	GRMZM2G023748,GRMZM2G144387,	0.0154995	0.0481337
GO:0008612	peptidyl-lysine modification to hypusine	biological_process	2	1653	5	28131	GRMZM2G144030,GRMZM2G113696,	0.0154995	0.0481337
GO:0003984	acetolactate synthase activity	molecular_function	2	1653	5	28131	GRMZM2G143008,GRMZM2G007647,	0.0154995	0.0481337
GO:0005719	nuclear euchromatin	cellular_component	2	1653	5	28131	GRMZM5G806358,GRMZM2G032252,	0.0154995	0.0481337
GO:0006168	adenine salvage	biological_process	2	1653	5	28131	GRMZM2G093347,GRMZM2G131907,	0.0154995	0.0481337
GO:0004109	coproporphyrinogen oxidase activity	molecular_function	2	1653	5	28131	GRMZM5G812957,GRMZM5G870342,	0.0154995	0.0481337
GO:0019048	virus-host interaction	biological_process	2	1653	5	28131	GRMZM2G086116,GRMZM2G129007,	0.0154995	0.0481337
GO:0010498	proteasomal protein catabolic process	biological_process	2	1653	5	28131	GRMZM2G032505,GRMZM2G027282,	0.0154995	0.0481337
GO:0004396	hexokinase activity	molecular_function	2	1653	5	28131	GRMZM5G856653,GRMZM2G432801,	0.0154995	0.0481337
GO:0022621	shoot system development	biological_process	2	1653	5	28131	GRMZM2G127160,GRMZM2G141810,	0.0154995	0.0481337
GO:0003678	DNA helicase activity	molecular_function	2	1653	5	28131	GRMZM2G032267,GRMZM2G018697,	0.0154995	0.0481337
GO:0016639	oxidoreductase activity, acting on the CH-NH2 group of donors, NAD or NADP as acceptor	molecular_function	2	1653	5	28131	GRMZM2G077054,GRMZM2G085078,	0.0154995	0.0481337
GO:0080026	response to indolebutyric acid stimulus	biological_process	2	1653	5	28131	GRMZM2G101457,GRMZM2G109743,	0.0154995	0.0481337
GO:0009840	chloroplastic endopeptidase Clp complex	cellular_component	3	1653	11	28131	GRMZM2G053236,GRMZM2G474883,GRMZM2G320135,	0.0157969	0.0257699
GO:0006974	response to DNA damage stimulus	biological_process	3	1653	11	28131	GRMZM2G056501,GRMZM2G027378,GRMZM2G071010,	0.0157969	0.0488334
GO:0042807	central vacuole	cellular_component	3	1653	11	28131	GRMZM2G037327,GRMZM2G305446,GRMZM2G103983,	0.0157969	0.0488334
GO:0048768	root hair cell tip growth	biological_process	3	1653	11	28131	AC155377.1_FG001,GRMZM2G108474,GRMZM2G075624,	0.0157969	0.0488334
GO:0000932	cytoplasmic mRNA processing body	cellular_component	3	1653	11	28131	GRMZM5G883601,GRMZM2G011173,GRMZM2G029186,	0.0157969	0.0488334
GO:0022900	electron transport chain	biological_process	9	1653	65	28131	GRMZM2G170457,GRMZM2G064799,GRMZM2G064753,GRMZM2G157263,GRMZM2G133213,GRMZM2G079888,GRMZM2G152925,GRMZM2G053458,GRMZM2G134738,	0.0168255	0.027121
GO:0050660	flavin adenine dinucleotide binding	molecular_function	21	1653	206	28131	GRMZM2G117369,GRMZM2G700188,GRMZM2G335657,GRMZM2G462140,GRMZM2G469969,GRMZM2G419782,GRMZM2G445791,GRMZM2G143008,GRMZM2G077054,GRMZM2G073774,GRMZM2G152958,GRMZM2G064799,GRMZM2G145972,GRMZM2G085078,GRMZM2G057000,GRMZM2G079888,GRMZM2G099666,GRMZM2G053916,GRMZM2G014136,GRMZM2G091819,GRMZM2G108115,	0.0174328	0.0280333
GO:0005694	chromosome	cellular_component	11	1653	87	28131	GRMZM2G149520,GRMZM2G164835,GRMZM2G092451,GRMZM5G899800,GRMZM2G416069,GRMZM2G111014,GRMZM2G029262,GRMZM2G456570,GRMZM2G116858,GRMZM2G145599,GRMZM2G095865,	0.0176114	0.0282534
GO:0046914	transition metal ion binding	molecular_function	5	1653	27	28131	GRMZM2G180399,GRMZM5G852502,GRMZM2G027673,GRMZM2G325575,GRMZM2G316362,	0.0177081	0.0283414
GO:0009504	cell plate	cellular_component	5	1653	27	28131	GRMZM2G473906,GRMZM2G126019,GRMZM2G154960,GRMZM2G144008,GRMZM2G314647,	0.0177081	0.0537597
GO:0004174	electron-transferring-flavoprotein dehydrogenase activity	molecular_function	1	1653	1	28131	GRMZM2G032222,	0.0177974	0.0283503
GO:0034453	microtubule anchoring	biological_process	1	1653	1	28131	GRMZM2G151268,	0.0177974	0.0537896
GO:0010179	IAA-Ala conjugate hydrolase activity	molecular_function	1	1653	1	28131	GRMZM2G090779,	0.0177974	0.0537896
GO:0006525	arginine metabolic process	biological_process	1	1653	1	28131	GRMZM2G119583,	0.0177974	0.0537896
GO:0030327	prenylated protein catabolic process	biological_process	1	1653	1	28131	AC234201.1_FG003,	0.0177974	0.0537896
GO:0045239	tricarboxylic acid cycle enzyme complex	cellular_component	1	1653	1	28131	GRMZM2G010823,	0.0177974	0.0537896
GO:0032509	endosome transport via multivesicular body sorting pathway	biological_process	1	1653	1	28131	GRMZM2G117935,	0.0177974	0.0537896
GO:0006593	ornithine catabolic process	biological_process	1	1653	1	28131	GRMZM2G080828,	0.0177974	0.0537896
GO:0016560	protein import into peroxisome matrix, docking	biological_process	1	1653	1	28131	GRMZM2G109560,	0.0177974	0.0537896
GO:0003954	NADH dehydrogenase activity	molecular_function	1	1653	1	28131	GRMZM2G137312,	0.0177974	0.0537896
GO:0001735	prenylcysteine oxidase activity	molecular_function	1	1653	1	28131	AC234201.1_FG003,	0.0177974	0.0537896
GO:0006090	pyruvate metabolic process	biological_process	1	1653	1	28131	GRMZM2G015132,	0.0177974	0.0537896
GO:0009311	oligosaccharide metabolic process	biological_process	1	1653	1	28131	GRMZM2G126468,	0.0177974	0.0537896
GO:0004801	sedoheptulose-7-phosphate:D-glyceraldehyde-3-phosphate glyceronetransferase activity	molecular_function	1	1653	1	28131	GRMZM2G134256,	0.0177974	0.0537896
GO:0016783	sulfurtransferase activity	molecular_function	1	1653	1	28131	GRMZM2G029262,	0.0177974	0.0537896
GO:0006637	acyl-CoA metabolic process	biological_process	1	1653	1	28131	GRMZM2G344476,	0.0177974	0.0537896
GO:0016670	oxidoreductase activity, acting on a sulfur group of donors, oxygen as acceptor	molecular_function	1	1653	1	28131	AC234201.1_FG003,	0.0177974	0.0537896
GO:0004329	formate-tetrahydrofolate ligase activity	molecular_function	1	1653	1	28131	GRMZM5G824944,	0.0177974	0.0537896
GO:0005785	signal recognition particle receptor complex	cellular_component	1	1653	1	28131	GRMZM2G060296,	0.0177974	0.0537896
GO:0004451	isocitrate lyase activity	molecular_function	1	1653	1	28131	GRMZM2G056369,	0.0177974	0.0537896
GO:0007169	transmembrane receptor protein tyrosine kinase signaling pathway	biological_process	1	1653	1	28131	GRMZM2G032409,	0.0177974	0.0537896
GO:0010368	chloroplast isoamylase complex	cellular_component	1	1653	1	28131	GRMZM2G138060,	0.0177974	0.0537896
GO:0004742	dihydrolipoyllysine-residue acetyltransferase activity	molecular_function	1	1653	1	28131	GRMZM2G015132,	0.0177974	0.0537896
GO:0010111	glyoxysome organization	biological_process	1	1653	1	28131	GRMZM5G848768,	0.0177974	0.0537896
GO:0015822	ornithine transport	biological_process	1	1653	1	28131	GRMZM2G024823,	0.0177974	0.0537896
GO:0030328	prenylcysteine catabolic process	biological_process	1	1653	1	28131	AC234201.1_FG003,	0.0177974	0.0537896
GO:0016407	acetyltransferase activity	molecular_function	1	1653	1	28131	GRMZM2G033644,	0.0177974	0.0537896
GO:0010452	histone H3-K36 methylation	biological_process	1	1653	1	28131	GRMZM2G126552,	0.0177974	0.0537896
GO:0051990	(R)-2-hydroxyglutarate dehydrogenase activity	molecular_function	1	1653	1	28131	GRMZM2G117369,	0.0177974	0.0537896
GO:0005047	signal recognition particle binding	molecular_function	1	1653	1	28131	GRMZM2G060296,	0.0177974	0.0537896
GO:0010178	IAA-amino acid conjugate hydrolase activity	molecular_function	1	1653	1	28131	GRMZM2G090779,	0.0177974	0.0537896
GO:0006891	intra-Golgi vesicle-mediated transport	biological_process	1	1653	1	28131	GRMZM2G011219,	0.0177974	0.0537896
GO:0045254	pyruvate dehydrogenase complex	cellular_component	1	1653	1	28131	GRMZM2G015132,	0.0177974	0.0537896
GO:0004474	malate synthase activity	molecular_function	1	1653	1	28131	GRMZM2G102183,	0.0177974	0.0537896
GO:0071614	linoleic acid epoxygenase activity	molecular_function	1	1653	1	28131	GRMZM2G139797,	0.0177974	0.0537896
GO:0046934	phosphatidylinositol-4,5-bisphosphate 3-kinase activity	molecular_function	1	1653	1	28131	GRMZM2G040561,	0.0177974	0.0537896
GO:0019544	arginine catabolic process to glutamate	biological_process	1	1653	1	28131	GRMZM2G080828,	0.0177974	0.0537896
GO:0047958	glycine:2-oxoglutarate aminotransferase activity	molecular_function	1	1653	1	28131	GRMZM5G840582,	0.0177974	0.0537896
GO:0004373	glycogen (starch) synthase activity	molecular_function	1	1653	1	28131	GRMZM2G024993,	0.0177974	0.0537896
GO:0048867	stem cell fate determination	biological_process	1	1653	1	28131	GRMZM2G060824,	0.0177974	0.0537896
GO:0017113	dihydropyrimidine dehydrogenase (NADP+) activity	molecular_function	1	1653	1	28131	GRMZM2G181505,	0.0177974	0.0537896
GO:0048488	synaptic vesicle endocytosis	biological_process	1	1653	1	28131	GRMZM2G314647,	0.0177974	0.0537896
GO:0031456	glycine betaine biosynthetic process	biological_process	1	1653	1	28131	GRMZM2G016189,	0.0177974	0.0537896
GO:0004573	mannosyl-oligosaccharide glucosidase activity	molecular_function	1	1653	1	28131	GRMZM2G126468,	0.0177974	0.0537896
GO:0016633	galactonolactone dehydrogenase activity	molecular_function	1	1653	1	28131	GRMZM2G469969,	0.0177974	0.0537896
GO:0055122	response to very low light intensity stimulus	biological_process	1	1653	1	28131	GRMZM2G125617,	0.0177974	0.0537896
GO:0008690	3-deoxy-manno-octulosonate cytidylyltransferase activity	molecular_function	1	1653	1	28131	GRMZM2G119256,	0.0177974	0.0537896
GO:0010501	RNA secondary structure unwinding	biological_process	1	1653	1	28131	GRMZM2G080603,	0.0177974	0.0537896
GO:0008802	betaine-aldehyde dehydrogenase activity	molecular_function	1	1653	1	28131	GRMZM2G016189,	0.0177974	0.0537896
GO:0006144	purine nucleobase metabolic process	biological_process	1	1653	1	28131	GRMZM2G164141,	0.0177974	0.0537896
GO:0009920	cell plate formation involved in plant-type cell wall biogenesis	biological_process	1	1653	1	28131	GRMZM2G314647,	0.0177974	0.0537896
GO:0004048	anthranilate phosphoribosyltransferase activity	molecular_function	1	1653	1	28131	GRMZM2G051219,	0.0177974	0.0537896
GO:0050017	L-3-cyanoalanine synthase activity	molecular_function	1	1653	1	28131	GRMZM2G036708,	0.0177974	0.0537896
GO:0012510	trans-Golgi network transport vesicle membrane	cellular_component	1	1653	1	28131	GRMZM5G879240,	0.0177974	0.0537896
GO:0006106	fumarate metabolic process	biological_process	1	1653	1	28131	GRMZM2G010823,	0.0177974	0.0537896
GO:0010177	2-(2'-methylthio)ethylmalate synthase activity	molecular_function	1	1653	1	28131	GRMZM2G130062,	0.0177974	0.0537896
GO:0004735	pyrroline-5-carboxylate reductase activity	molecular_function	1	1653	1	28131	GRMZM2G068665,	0.0177974	0.0537896
GO:0031669	cellular response to nutrient levels	biological_process	1	1653	1	28131	GRMZM2G058910,	0.0177974	0.0537896
GO:0004073	aspartate-semialdehyde dehydrogenase activity	molecular_function	1	1653	1	28131	GRMZM2G076885,	0.0177974	0.0537896
GO:0000578	embryonic axis specification	biological_process	1	1653	1	28131	GRMZM2G117935,	0.0177974	0.0537896
GO:0030010	establishment of cell polarity	biological_process	1	1653	1	28131	GRMZM2G117746,	0.0177974	0.0537896
GO:0045490	pectin catabolic process	biological_process	1	1653	1	28131	GRMZM2G037411,	0.0177974	0.0537896
GO:0043335	protein unfolding	biological_process	1	1653	1	28131	GRMZM2G360681,	0.0177974	0.0537896
GO:0004848	ureidoglycolate hydrolase activity	molecular_function	1	1653	1	28131	GRMZM2G130034,	0.0177974	0.0537896
GO:0005813	centrosome	cellular_component	1	1653	1	28131	GRMZM2G151268,	0.0177974	0.0537896
GO:0010477	response to sulfur dioxide	biological_process	1	1653	1	28131	GRMZM2G114739,	0.0177974	0.0537896
GO:0080049	L-gulono-1,4-lactone dehydrogenase activity	molecular_function	1	1653	1	28131	GRMZM2G469969,	0.0177974	0.0537896
GO:0000918	barrier septum site selection	biological_process	1	1653	1	28131	GRMZM2G453388,	0.0177974	0.0537896
GO:0030899	calcium-dependent ATPase activity	molecular_function	1	1653	1	28131	GRMZM2G453388,	0.0177974	0.0537896
GO:0043233	organelle lumen	cellular_component	1	1653	1	28131	GRMZM2G109560,	0.0177974	0.0537896
GO:0015334	high affinity oligopeptide transporter activity	molecular_function	1	1653	1	28131	GRMZM5G867390,	0.0177974	0.0537896
GO:0004491	methylmalonate-semialdehyde dehydrogenase (acylating) activity	molecular_function	1	1653	1	28131	GRMZM2G001898,	0.0177974	0.0537896
GO:0000740	nuclear membrane fusion	biological_process	1	1653	1	28131	GRMZM2G153068,	0.0177974	0.0537896
GO:0004714	transmembrane receptor protein tyrosine kinase activity	molecular_function	1	1653	1	28131	GRMZM2G032409,	0.0177974	0.0537896
GO:0003988	acetyl-CoA C-acyltransferase activity	molecular_function	1	1653	1	28131	GRMZM5G848768,	0.0177974	0.0537896
GO:0042255	ribosome assembly	biological_process	1	1653	1	28131	GRMZM2G468932,	0.0177974	0.0537896
GO:0045165	cell fate commitment	biological_process	1	1653	1	28131	GRMZM2G058292,	0.0177974	0.0537896
GO:0051741	2-methyl-6-phytyl-1,4-benzoquinone methyltransferase activity	molecular_function	1	1653	1	28131	GRMZM2G082998,	0.0177974	0.0537896
GO:0019166	trans-2-enoyl-CoA reductase (NADPH) activity	molecular_function	1	1653	1	28131	GRMZM2G481843,	0.0177974	0.0537896
GO:0016784	3-mercaptopyruvate sulfurtransferase activity	molecular_function	1	1653	1	28131	GRMZM2G029262,	0.0177974	0.0537896
GO:0004333	fumarate hydratase activity	molecular_function	1	1653	1	28131	GRMZM2G010823,	0.0177974	0.0537896
GO:0071291	cellular response to selenium ion	biological_process	1	1653	1	28131	GRMZM2G103812,	0.0177974	0.0537896
GO:0004053	arginase activity	molecular_function	1	1653	1	28131	GRMZM2G174671,	0.0177974	0.0537896
GO:0045338	farnesyl diphosphate metabolic process	biological_process	1	1653	1	28131	AC234201.1_FG003,	0.0177974	0.0537896
GO:0051750	delta3,5-delta2,4-dienoyl-CoA isomerase activity	molecular_function	1	1653	1	28131	GRMZM2G146885,	0.0177974	0.0537896
GO:0022603	regulation of anatomical structure morphogenesis	biological_process	1	1653	1	28131	GRMZM2G091819,	0.0177974	0.0537896
GO:0005985	sucrose metabolic process	biological_process	4	1653	19	28131	GRMZM2G138861,GRMZM2G066867,GRMZM2G171435,GRMZM2G089713,	0.0184261	0.0244119
GO:0009628	response to abiotic stimulus	biological_process	4	1653	19	28131	GRMZM5G831712,GRMZM2G074300,GRMZM2G099352,GRMZM2G139797,	0.0184261	0.0554422
GO:0009532	plastid stroma	cellular_component	4	1653	19	28131	GRMZM2G053236,GRMZM2G474883,GRMZM2G320135,GRMZM2G162968,	0.0184261	0.0554422
GO:0008266	poly(U) RNA binding	molecular_function	4	1653	19	28131	GRMZM2G135283,GRMZM2G113408,GRMZM2G021331,GRMZM2G041275,	0.0184261	0.0554422
GO:0016567	protein ubiquitination	biological_process	1	1653	116	28131	GRMZM2G037698,	0.0188089	0.0247255
GO:0010228	vegetative to reproductive phase transition of meristem	biological_process	7	1653	46	28131	GRMZM5G895313,GRMZM5G800734,GRMZM5G806358,AC215244.3_FG002,GRMZM2G125617,GRMZM2G032252,GRMZM2G080603,	0.0190111	0.0249429
GO:0004386	helicase activity	molecular_function	17	1653	159	28131	GRMZM2G149520,GRMZM5G897976,GRMZM2G018947,GRMZM2G027995,GRMZM2G086116,GRMZM2G116034,GRMZM2G077125,GRMZM2G035807,GRMZM2G092327,GRMZM2G078826,GRMZM2G129007,GRMZM2G138230,GRMZM2G133764,GRMZM2G028366,GRMZM2G040995,GRMZM2G043724,GRMZM2G107984,	0.0199615	0.0261391
GO:0005751	mitochondrial respiratory chain complex IV	cellular_component	3	1653	12	28131	GRMZM2G064753,GRMZM2G152925,GRMZM2G134738,	0.0201483	0.0263328
GO:0004017	adenylate kinase activity	molecular_function	3	1653	12	28131	GRMZM2G086882,GRMZM2G173209,GRMZM2G125193,	0.0201483	0.0595651
GO:0009850	auxin metabolic process	biological_process	3	1653	12	28131	GRMZM2G039455,GRMZM2G090779,GRMZM2G062357,	0.0201483	0.0595651
GO:0019201	nucleotide kinase activity	molecular_function	3	1653	12	28131	GRMZM2G086882,GRMZM2G173209,GRMZM2G125193,	0.0201483	0.0595651
GO:0000062	fatty-acyl-CoA binding	molecular_function	3	1653	12	28131	GRMZM2G053803,GRMZM2G173636,GRMZM2G108138,	0.0201483	0.0595651
GO:0016857	racemase and epimerase activity, acting on carbohydrates and derivatives	molecular_function	5	1653	28	28131	GRMZM2G040397,GRMZM2G170336,GRMZM2G145460,GRMZM2G124434,GRMZM2G044027,	0.0205122	0.0265522
GO:0006970	response to osmotic stress	biological_process	10	1653	78	28131	GRMZM2G138861,GRMZM2G130018,GRMZM2G126821,GRMZM2G066867,GRMZM2G171435,GRMZM2G442658,GRMZM2G089713,GRMZM2G000278,GRMZM2G080603,GRMZM2G099657,	0.0205865	0.0265975
GO:0009678	hydrogen-translocating pyrophosphatase activity	molecular_function	4	1653	20	28131	GRMZM2G014240,GRMZM2G069095,GRMZM2G058910,GRMZM2G104419,	0.021998	0.0283669
GO:0004618	phosphoglycerate kinase activity	molecular_function	4	1653	20	28131	GRMZM2G085547,GRMZM2G083016,GRMZM2G382914,AC234201.1_FG003,	0.021998	0.0641924
GO:0006754	ATP biosynthetic process	biological_process	13	1653	113	28131	GRMZM2G035520,GRMZM2G060824,GRMZM2G019404,GRMZM2G104325,GRMZM2G006894,GRMZM2G138220,GRMZM2G171628,GRMZM2G428096,GRMZM2G141704,GRMZM2G041275,GRMZM2G162426,GRMZM2G157758,GRMZM2G143234,	0.0222571	0.0285921
GO:0006537	glutamate biosynthetic process	biological_process	2	1653	6	28131	GRMZM2G077054,GRMZM2G085078,	0.0222957	0.0285875
GO:0004340	glucokinase activity	molecular_function	2	1653	6	28131	GRMZM5G856653,GRMZM2G432801,	0.0222957	0.0645052
GO:0009747	hexokinase-dependent signaling	biological_process	2	1653	6	28131	GRMZM5G856653,GRMZM2G432801,	0.0222957	0.0645052
GO:0030308	negative regulation of cell growth	biological_process	2	1653	6	28131	GRMZM5G856734,GRMZM2G107444,	0.0222957	0.0645052
GO:0006564	L-serine biosynthetic process	biological_process	2	1653	6	28131	GRMZM2G300801,GRMZM2G081886,	0.0222957	0.0645052
GO:0031087	deadenylation-independent decapping of nuclear-transcribed mRNA	biological_process	2	1653	6	28131	GRMZM2G011173,GRMZM2G029186,	0.0222957	0.0645052
GO:0008641	small protein activating enzyme activity	molecular_function	2	1653	6	28131	GRMZM2G057441,GRMZM2G111818,	0.0222957	0.0645052
GO:0009978	allene oxide synthase activity	molecular_function	2	1653	6	28131	GRMZM2G067225,GRMZM2G002178,	0.0222957	0.0645052
GO:0035145	exon-exon junction complex	cellular_component	2	1653	6	28131	GRMZM5G803275,GRMZM2G018947,	0.0222957	0.0645052
GO:0010427	abscisic acid binding	molecular_function	2	1653	6	28131	GRMZM2G134731,AC194914.3_FG002,	0.0222957	0.0645052
GO:0002213	defense response to insect	biological_process	2	1653	6	28131	GRMZM2G180399,GRMZM5G852502,	0.0222957	0.0645052
GO:0019320	hexose catabolic process	biological_process	2	1653	6	28131	GRMZM5G856653,GRMZM2G432801,	0.0222957	0.0645052
GO:0008865	fructokinase activity	molecular_function	2	1653	6	28131	GRMZM5G856653,GRMZM2G432801,	0.0222957	0.0645052
GO:0005262	calcium channel activity	molecular_function	2	1653	6	28131	GRMZM2G094928,GRMZM2G124103,	0.0222957	0.0645052
GO:0004129	cytochrome-c oxidase activity	molecular_function	5	1653	29	28131	GRMZM5G815839,GRMZM2G064753,GRMZM2G152925,GRMZM2G134738,GRMZM2G067417,	0.0236173	0.0294999
GO:0016836	hydro-lyase activity	molecular_function	3	1653	13	28131	GRMZM2G370852,GRMZM2G067225,GRMZM2G002178,	0.0252066	0.031427
GO:0006546	glycine catabolic process	biological_process	3	1653	13	28131	GRMZM5G876898,GRMZM2G051208,GRMZM2G010321,	0.0252066	0.0723088
GO:0019252	starch biosynthetic process	biological_process	3	1653	13	28131	GRMZM2G429899,GRMZM2G068506,GRMZM2G097457,	0.0252066	0.0723088
GO:0010026	trichome differentiation	biological_process	3	1653	13	28131	GRMZM2G018416,GRMZM2G058292,GRMZM2G013324,	0.0252066	0.0723088
GO:0009396	folic acid-containing compound biosynthetic process	biological_process	3	1653	13	28131	GRMZM5G824944,GRMZM2G150485,AC233922.1_FG005,	0.0252066	0.0723088
GO:0016070	RNA metabolic process	biological_process	3	1653	13	28131	GRMZM2G153162,GRMZM2G157061,GRMZM2G111138,	0.0252066	0.0723088
GO:0009269	response to desiccation	biological_process	6	1653	39	28131	GRMZM2G375504,GRMZM2G077316,GRMZM2G352415,GRMZM2G415793,GRMZM2G139797,GRMZM2G320708,	0.0257804	0.0317911
GO:0010090	trichome morphogenesis	biological_process	4	1653	21	28131	GRMZM5G852185,AC155377.1_FG001,GRMZM2G112050,GRMZM2G158034,	0.0260142	0.0320211
GO:0019787	small conjugating protein ligase activity	molecular_function	10	1653	81	28131	GRMZM5G862131,GRMZM5G828302,GRMZM2G056501,GRMZM2G027378,GRMZM2G071010,GRMZM2G102471,GRMZM2G115939,GRMZM2G102421,GRMZM2G461533,GRMZM2G161545,	0.0260728	0.032035
GO:0043687	post-translational protein modification	biological_process	10	1653	81	28131	GRMZM5G862131,GRMZM5G828302,GRMZM2G056501,GRMZM2G027378,GRMZM2G071010,GRMZM2G102471,GRMZM2G115939,GRMZM2G102421,GRMZM2G461533,GRMZM2G161545,	0.0260728	0.0738548
GO:0008283	cell proliferation	biological_process	5	1653	30	28131	GRMZM5G815894,GRMZM2G163081,GRMZM2G108474,GRMZM2G075624,GRMZM2G068471,	0.0270389	0.0331019
GO:0051246	regulation of protein metabolic process	biological_process	10	1653	82	28131	GRMZM5G862131,GRMZM5G828302,GRMZM2G056501,GRMZM2G027378,GRMZM2G071010,GRMZM2G102471,GRMZM2G115939,GRMZM2G102421,GRMZM2G461533,GRMZM2G161545,	0.0281276	0.0343725
GO:0030599	pectinesterase activity	molecular_function	2	1653	137	28131	GRMZM2G136106,GRMZM2G037411,	0.028907	0.0352614
GO:0015078	hydrogen ion transmembrane transporter activity	molecular_function	8	1653	61	28131	GRMZM5G879240,GRMZM5G884912,GRMZM2G157018,GRMZM2G066111,GRMZM2G470035,GRMZM2G109418,GRMZM2G058910,AC194341.4_FG002,	0.0302929	0.0368855
GO:0019752	carboxylic acid metabolic process	biological_process	4	1653	22	28131	GRMZM2G056369,GRMZM2G055507,GRMZM2G130062,GRMZM2G537291,	0.0304972	0.0370675
GO:0019843	rRNA binding	molecular_function	4	1653	22	28131	GRMZM2G385287,GRMZM2G167103,GRMZM2G084739,GRMZM2G108348,	0.0304972	0.0846171
GO:0042256	mature ribosome assembly	biological_process	2	1653	7	28131	GRMZM2G126821,GRMZM2G099657,	0.0305488	0.0369974
GO:0008878	glucose-1-phosphate adenylyltransferase activity	molecular_function	2	1653	7	28131	GRMZM2G429899,GRMZM2G068506,	0.0305488	0.0844145
GO:0005496	steroid binding	molecular_function	2	1653	7	28131	GRMZM5G856734,GRMZM2G107444,	0.0305488	0.0844145
GO:0006007	glucose catabolic process	biological_process	2	1653	7	28131	GRMZM5G833389,GRMZM2G003385,	0.0305488	0.0844145
GO:0004619	phosphoglycerate mutase activity	molecular_function	2	1653	7	28131	GRMZM5G833389,GRMZM2G003385,	0.0305488	0.0844145
GO:0006275	regulation of DNA replication	biological_process	2	1653	7	28131	GRMZM2G108712,GRMZM2G030523,	0.0305488	0.0844145
GO:0008097	5S rRNA binding	molecular_function	2	1653	7	28131	GRMZM5G815894,GRMZM2G163081,	0.0305488	0.0844145
GO:0016441	posttranscriptional gene silencing	biological_process	2	1653	7	28131	GRMZM2G015295,GRMZM2G039455,	0.0305488	0.0844145
GO:0003978	UDP-glucose 4-epimerase activity	molecular_function	2	1653	7	28131	GRMZM2G040397,GRMZM2G145460,	0.0305488	0.0844145
GO:0008831	dTDP-4-dehydrorhamnose reductase activity	molecular_function	5	1653	31	28131	GRMZM2G040397,GRMZM2G170336,GRMZM2G145460,GRMZM2G143651,GRMZM2G044027,	0.0307918	0.0367008
GO:0006289	nucleotide-excision repair	biological_process	5	1653	31	28131	GRMZM2G140051,GRMZM2G176707,GRMZM2G123922,GRMZM2G009443,GRMZM2G121186,	0.0307918	0.08474
GO:0045226	extracellular polysaccharide biosynthetic process	biological_process	5	1653	31	28131	GRMZM2G040397,GRMZM2G170336,GRMZM2G145460,GRMZM2G143651,GRMZM2G044027,	0.0307918	0.08474
GO:0048316	seed development	biological_process	5	1653	31	28131	GRMZM5G895313,GRMZM2G176307,GRMZM2G152686,GRMZM2G071630,AC233879.1_FG002,	0.0307918	0.08474
GO:0009932	cell tip growth	biological_process	3	1653	14	28131	GRMZM2G018416,AC196426.3_FG007,GRMZM2G013324,	0.0310079	0.0367
GO:0016776	phosphotransferase activity, phosphate group as acceptor	molecular_function	3	1653	14	28131	GRMZM2G086882,GRMZM2G173209,GRMZM2G125193,	0.0310079	0.0849894
GO:0043161	proteasomal ubiquitin-dependent protein catabolic process	biological_process	3	1653	14	28131	GRMZM2G095593,GRMZM2G104373,GRMZM2G056569,	0.0310079	0.0849894
GO:0008565	protein transporter activity	molecular_function	10	1653	84	28131	AC217358.3_FG011,GRMZM2G070978,GRMZM2G088088,GRMZM2G103771,GRMZM2G091119,GRMZM2G167463,GRMZM2G009845,GRMZM2G138419,GRMZM2G473463,GRMZM2G321404,	0.0326006	0.0383837
GO:0030276	clathrin binding	molecular_function	1	1653	2	28131	GRMZM2G314647,	0.0342842	0.0402958
GO:0006499	N-terminal protein myristoylation	biological_process	1	1653	2	28131	GRMZM2G023667,	0.0342842	0.0932144
GO:0010064	embryonic shoot morphogenesis	biological_process	1	1653	2	28131	GRMZM2G023667,	0.0342842	0.0932144
GO:0003844	1,4-alpha-glucan branching enzyme activity	molecular_function	1	1653	2	28131	GRMZM2G032628,	0.0342842	0.0932144
GO:0006429	leucyl-tRNA aminoacylation	biological_process	1	1653	2	28131	GRMZM2G071333,	0.0342842	0.0932144
GO:0006402	mRNA catabolic process	biological_process	1	1653	2	28131	GRMZM2G029186,	0.0342842	0.0932144
GO:0004019	adenylosuccinate synthase activity	molecular_function	1	1653	2	28131	GRMZM2G119852,	0.0342842	0.0932144
GO:0016442	RNA-induced silencing complex	cellular_component	1	1653	2	28131	AC207890.3_FG002,	0.0342842	0.0932144
GO:0004818	glutamate-tRNA ligase activity	molecular_function	1	1653	2	28131	GRMZM2G046932,	0.0342842	0.0932144
GO:0004047	aminomethyltransferase activity	molecular_function	1	1653	2	28131	GRMZM5G876898,	0.0342842	0.0932144
GO:0008428	ribonuclease inhibitor activity	molecular_function	1	1653	2	28131	GRMZM2G005771,	0.0342842	0.0932144
GO:0004588	orotate phosphoribosyltransferase activity	molecular_function	1	1653	2	28131	GRMZM2G109472,	0.0342842	0.0932144
GO:0010170	glucose-1-phosphate adenylyltransferase complex	cellular_component	1	1653	2	28131	GRMZM2G429899,	0.0342842	0.0932144
GO:0048645	organ formation	biological_process	1	1653	2	28131	GRMZM2G092451,	0.0342842	0.0932144
GO:0019107	myristoyltransferase activity	molecular_function	1	1653	2	28131	GRMZM2G023667,	0.0342842	0.0932144
GO:0004645	phosphorylase activity	molecular_function	1	1653	2	28131	GRMZM2G074158,	0.0342842	0.0932144
GO:0009957	epidermal cell fate specification	biological_process	1	1653	2	28131	GRMZM2G058292,	0.0342842	0.0932144
GO:0004590	orotidine-5'-phosphate decarboxylase activity	molecular_function	1	1653	2	28131	GRMZM2G109472,	0.0342842	0.0932144
GO:0006424	glutamyl-tRNA aminoacylation	biological_process	1	1653	2	28131	GRMZM2G046932,	0.0342842	0.0932144
GO:0004792	thiosulfate sulfurtransferase activity	molecular_function	1	1653	2	28131	GRMZM2G029262,	0.0342842	0.0932144
GO:0015926	glucosidase activity	molecular_function	1	1653	2	28131	GRMZM2G034575,	0.0342842	0.0932144
GO:0004312	fatty acid synthase activity	molecular_function	1	1653	2	28131	GRMZM2G158629,	0.0342842	0.0932144
GO:0009062	fatty acid catabolic process	biological_process	1	1653	2	28131	GRMZM2G101457,	0.0342842	0.0932144
GO:0010198	synergid death	biological_process	1	1653	2	28131	GRMZM2G153068,	0.0342842	0.0932144
GO:0004013	adenosylhomocysteinase activity	molecular_function	1	1653	2	28131	GRMZM2G015295,	0.0342842	0.0932144
GO:0008453	alanine-glyoxylate transaminase activity	molecular_function	1	1653	2	28131	GRMZM5G840582,	0.0342842	0.0932144
GO:0003857	3-hydroxyacyl-CoA dehydrogenase activity	molecular_function	1	1653	2	28131	GRMZM2G132903,	0.0342842	0.0932144
GO:0047918	GDP-mannose 3,5-epimerase activity	molecular_function	1	1653	2	28131	GRMZM2G124434,	0.0342842	0.0932144
GO:0060151	peroxisome localization	biological_process	1	1653	2	28131	AC155377.1_FG001,	0.0342842	0.0932144
GO:0051645	Golgi localization	biological_process	1	1653	2	28131	AC155377.1_FG001,	0.0342842	0.0932144
GO:0006680	glucosylceramide catabolic process	biological_process	1	1653	2	28131	GRMZM2G374827,	0.0342842	0.0932144
GO:0000256	allantoin catabolic process	biological_process	1	1653	2	28131	GRMZM2G130034,	0.0342842	0.0932144
GO:0044205	'de novo' UMP biosynthetic process	biological_process	1	1653	2	28131	GRMZM2G109472,	0.0342842	0.0932144
GO:0004823	leucine-tRNA ligase activity	molecular_function	1	1653	2	28131	GRMZM2G071333,	0.0342842	0.0932144
GO:0006406	mRNA export from nucleus	biological_process	1	1653	2	28131	GRMZM2G080603,	0.0342842	0.0932144
GO:0051252	regulation of RNA metabolic process	biological_process	1	1653	2	28131	GRMZM2G005771,	0.0342842	0.0932144
GO:0009103	lipopolysaccharide biosynthetic process	biological_process	1	1653	2	28131	GRMZM2G119256,	0.0342842	0.0932144
GO:0005835	fatty acid synthase complex	cellular_component	1	1653	2	28131	GRMZM2G158629,	0.0342842	0.0932144
GO:0005744	mitochondrial inner membrane presequence translocase complex	cellular_component	1	1653	2	28131	GRMZM2G095695,	0.0342842	0.0932144
GO:0010285	L,L-diaminopimelate aminotransferase activity	molecular_function	1	1653	2	28131	GRMZM2G010328,	0.0342842	0.0932144
GO:0050486	intramolecular transferase activity, transferring hydroxy groups	molecular_function	1	1653	2	28131	GRMZM2G370852,	0.0342842	0.0932144
GO:0006167	AMP biosynthetic process	biological_process	1	1653	2	28131	GRMZM2G119852,	0.0342842	0.0932144
GO:0010157	response to chlorate	biological_process	1	1653	2	28131	GRMZM5G813217,	0.0342842	0.0932144
GO:0030968	endoplasmic reticulum unfolded protein response	biological_process	1	1653	2	28131	GRMZM2G045314,	0.0342842	0.0932144
GO:0070300	phosphatidic acid binding	molecular_function	1	1653	2	28131	GRMZM2G173636,	0.0342842	0.0932144
GO:0006534	cysteine metabolic process	biological_process	1	1653	2	28131	GRMZM2G322314,	0.0342842	0.0932144
GO:0004831	tyrosine-tRNA ligase activity	molecular_function	1	1653	2	28131	GRMZM2G000481,	0.0342842	0.0932144
GO:0080023	3R-hydroxyacyl-CoA dehydratase activity	molecular_function	1	1653	2	28131	GRMZM2G158629,	0.0342842	0.0932144
GO:0033542	fatty acid beta-oxidation, unsaturated, even number	biological_process	1	1653	2	28131	GRMZM2G158629,	0.0342842	0.0932144
GO:0004165	dodecenoyl-CoA delta-isomerase activity	molecular_function	1	1653	2	28131	GRMZM2G101457,	0.0342842	0.0932144
GO:0009413	response to flooding	biological_process	1	1653	2	28131	GRMZM2G089713,	0.0342842	0.0932144
GO:0032791	lead ion binding	molecular_function	1	1653	2	28131	GRMZM2G173636,	0.0342842	0.0932144
GO:0031965	nuclear membrane	cellular_component	1	1653	2	28131	GRMZM2G049672,	0.0342842	0.0932144
GO:0004046	aminoacylase activity	molecular_function	1	1653	2	28131	GRMZM2G088627,	0.0342842	0.0932144
GO:0006437	tyrosyl-tRNA aminoacylation	biological_process	1	1653	2	28131	GRMZM2G000481,	0.0342842	0.0932144
GO:0051646	mitochondrion localization	biological_process	1	1653	2	28131	AC155377.1_FG001,	0.0342842	0.0932144
GO:0008250	oligosaccharyltransferase complex	cellular_component	1	1653	2	28131	GRMZM2G133173,	0.0342842	0.0932144
GO:0009346	citrate lyase complex	cellular_component	1	1653	2	28131	GRMZM2G002416,	0.0342842	0.0932144
GO:0004300	enoyl-CoA hydratase activity	molecular_function	1	1653	2	28131	GRMZM2G132903,	0.0342842	0.0932144
GO:0004712	protein serine/threonine/tyrosine kinase activity	molecular_function	1	1653	2	28131	GRMZM2G150932,	0.0342842	0.0932144
GO:0005942	phosphatidylinositol 3-kinase complex	cellular_component	1	1653	2	28131	GRMZM2G040561,	0.0342842	0.0932144
GO:0004485	methylcrotonoyl-CoA carboxylase activity	molecular_function	1	1653	2	28131	GRMZM2G702490,	0.0342842	0.0932144
GO:0031071	cysteine desulfurase activity	molecular_function	1	1653	2	28131	GRMZM2G322314,	0.0342842	0.0932144
GO:0016579	protein deubiquitination	biological_process	1	1653	2	28131	GRMZM2G107696,	0.0342842	0.0932144
GO:0030247	polysaccharide binding	molecular_function	1	1653	2	28131	GRMZM2G042245,	0.0342842	0.0932144
GO:0009553	embryo sac development	biological_process	5	1653	32	28131	GRMZM2G032505,GRMZM2G159369,GRMZM2G153068,GRMZM2G128171,GRMZM2G027282,	0.0348903	0.0368498
GO:0048868	pollen tube development	biological_process	4	1653	23	28131	GRMZM2G159369,GRMZM2G010823,GRMZM2G128171,GRMZM2G088565,	0.0354677	0.0374013
GO:0010154	fruit development	biological_process	4	1653	23	28131	AC155377.1_FG001,GRMZM2G045314,GRMZM2G176307,GRMZM2G071630,	0.0354677	0.0956639
GO:0005982	starch metabolic process	biological_process	4	1653	23	28131	GRMZM2G032628,GRMZM2G024993,GRMZM2G068506,GRMZM2G119689,	0.0354677	0.0956639
GO:0006779	porphyrin-containing compound biosynthetic process	biological_process	3	1653	15	28131	GRMZM5G812957,GRMZM5G870342,GRMZM2G044074,	0.0375832	0.0394478
GO:0008312	7S RNA binding	molecular_function	3	1653	15	28131	GRMZM2G070562,GRMZM2G038953,GRMZM2G079257,	0.0375832	0.100968
GO:0048500	signal recognition particle	cellular_component	3	1653	15	28131	GRMZM2G070562,GRMZM2G038953,GRMZM2G079257,	0.0375832	0.100968
GO:0048829	root cap development	biological_process	3	1653	15	28131	GRMZM2G095593,GRMZM2G104373,GRMZM2G056569,	0.0375832	0.100968
GO:0010075	regulation of meristem growth	biological_process	3	1653	15	28131	GRMZM2G092451,GRMZM2G141931,GRMZM2G399073,	0.0375832	0.100968
GO:0009055	electron carrier activity	molecular_function	29	1653	725	28131	GRMZM2G087312,GRMZM2G032628,GRMZM2G109121,GRMZM2G067225,GRMZM2G080722,GRMZM2G073774,GRMZM2G467356,GRMZM2G152958,GRMZM2G064799,GRMZM2G145854,GRMZM2G084863,GRMZM2G134134,AC195340.3_FG002,GRMZM2G158479,GRMZM2G072806,GRMZM2G032367,GRMZM2G114739,GRMZM2G079888,GRMZM2G061830,GRMZM2G041028,GRMZM2G028521,GRMZM2G330213,GRMZM2G002178,GRMZM2G173040,GRMZM2G053458,GRMZM2G053916,GRMZM2G172357,GRMZM2G126038,GRMZ…	0.0402101	0.0418804
GO:0001558	regulation of cell growth	biological_process	2	1653	8	28131	GRMZM2G108474,GRMZM2G075624,	0.0402927	0.0419019
GO:0015030	Cajal body	cellular_component	2	1653	8	28131	GRMZM2G022041,GRMZM2G021149,	0.0402927	0.107394
GO:0042936	dipeptide transporter activity	molecular_function	2	1653	8	28131	GRMZM5G867390,GRMZM2G020484,	0.0402927	0.107394
GO:0009533	chloroplast stromal thylakoid	cellular_component	2	1653	8	28131	GRMZM2G087570,GRMZM2G076544,	0.0402927	0.107394
GO:0042939	tripeptide transport	biological_process	2	1653	8	28131	GRMZM5G867390,GRMZM2G020484,	0.0402927	0.107394
GO:0043022	ribosome binding	molecular_function	2	1653	8	28131	GRMZM2G144030,GRMZM2G113696,	0.0402927	0.107394
GO:0042937	tripeptide transporter activity	molecular_function	2	1653	8	28131	GRMZM5G867390,GRMZM2G020484,	0.0402927	0.107394
GO:0015833	peptide transport	biological_process	2	1653	8	28131	GRMZM2G102000,GRMZM2G156145,	0.0402927	0.107394
GO:0009045	xylose isomerase activity	molecular_function	2	1653	8	28131	GRMZM2G081682,GRMZM2G005493,	0.0402927	0.107394
GO:0080024	indolebutyric acid metabolic process	biological_process	2	1653	8	28131	GRMZM2G101457,GRMZM2G109743,	0.0402927	0.107394
GO:0042938	dipeptide transport	biological_process	2	1653	8	28131	GRMZM5G867390,GRMZM2G020484,	0.0402927	0.107394
GO:0015197	peptide transporter activity	molecular_function	2	1653	8	28131	GRMZM2G102000,GRMZM2G156145,	0.0402927	0.107394
GO:0003916	DNA topoisomerase activity	molecular_function	2	1653	8	28131	GRMZM2G111014,GRMZM2G095865,	0.0402927	0.107394
GO:0006614	SRP-dependent cotranslational protein targeting to membrane	biological_process	4	1653	24	28131	GRMZM2G070562,GRMZM2G038953,GRMZM2G060296,GRMZM2G079257,	0.0409449	0.0417465
GO:0009060	aerobic respiration	biological_process	4	1653	24	28131	GRMZM2G064753,GRMZM2G152925,GRMZM2G028521,GRMZM2G134738,	0.0409449	0.108705
GO:0010053	root epidermal cell differentiation	biological_process	4	1653	24	28131	GRMZM5G862131,GRMZM2G018416,AC196426.3_FG007,GRMZM2G013324,	0.0409449	0.108705
GO:0030001	metal ion transport	biological_process	3	1653	156	28131	GRMZM2G094742,GRMZM2G001803,GRMZM2G132690,	0.0409903	0.0416049
GO:0016192	vesicle-mediated transport	biological_process	17	1653	175	28131	GRMZM2G143354,GRMZM2G141587,GRMZM2G140832,GRMZM2G115775,AC209257.4_FG008,GRMZM2G008919,GRMZM2G036034,GRMZM2G077490,GRMZM2G149406,GRMZM2G096486,GRMZM2G057576,GRMZM2G014872,GRMZM2G054193,GRMZM2G073792,GRMZM2G042089,GRMZM2G010054,GRMZM2G120596,	0.0447377	0.0453404
GO:0004332	fructose-bisphosphate aldolase activity	molecular_function	3	1653	16	28131	GRMZM2G069195,GRMZM2G066024,GRMZM2G057823,	0.0449579	0.0454956
GO:0003840	gamma-glutamyltransferase activity	molecular_function	3	1653	16	28131	GRMZM2G353213,GRMZM5G868168,GRMZM2G061156,	0.0449579	0.117971
GO:0030126	COPI vesicle coat	cellular_component	3	1653	16	28131	GRMZM2G149406,GRMZM2G028929,GRMZM2G010054,	0.0449579	0.117971
GO:0009926	auxin polar transport	biological_process	3	1653	16	28131	GRMZM2G102858,GRMZM2G164352,GRMZM2G122135,	0.0449579	0.117971
GO:0006123	mitochondrial electron transport, cytochrome c to oxygen	biological_process	3	1653	16	28131	GRMZM2G064753,GRMZM2G152925,GRMZM2G134738,	0.0449579	0.117971
GO:0005945	6-phosphofructokinase complex	cellular_component	8	1653	66	28131	GRMZM5G872800,GRMZM2G450163,GRMZM2G540538,GRMZM2G443985,GRMZM2G135132,GRMZM2G059151,GRMZM2G089767,GRMZM2G031613,	0.0457959	0.0459997
GO:0003872	6-phosphofructokinase activity	molecular_function	8	1653	66	28131	GRMZM5G872800,GRMZM2G450163,GRMZM2G540538,GRMZM2G443985,GRMZM2G135132,GRMZM2G059151,GRMZM2G089767,GRMZM2G031613,	0.0457959	0.119706
GO:0016787	hydrolase activity	molecular_function	31	1653	365	28131	GRMZM5G831102,GRMZM2G032505,GRMZM2G130034,GRMZM2G110185,GRMZM2G165817,GRMZM2G181359,GRMZM2G044775,GRMZM2G108285,GRMZM2G150866,GRMZM2G133464,GRMZM2G095593,GRMZM2G060824,GRMZM2G088627,GRMZM2G107362,GRMZM2G049675,GRMZM2G171604,GRMZM2G108355,GRMZM2G090779,GRMZM2G104373,GRMZM2G038126,GRMZM2G036765,GRMZM2G090904,GRMZM2G062394,GRMZM2G003789,GRMZM2G063060,GRMZM2G016958,GRMZM2G027282,GRMZM2G056569,AC23394…	0.0469959	0.0470654
GO:0005576	extracellular region	cellular_component	11	1653	340	28131	GRMZM2G046907,GRMZM2G154578,GRMZM2G026956,GRMZM2G164308,GRMZM2G114552,GRMZM2G039263,GRMZM2G179248,GRMZM2G115340,GRMZM2G445169,GRMZM2G032367,GRMZM2G067476,	0.0476081	0.0476081

## Sheet: 2B enriched PBs
GO_ID	GO_term	TYPE	DIFF_GENE_IN_GO	ALL_DIFF_GENE_IN_ALL_GO	ALL_GENE_IN_GO	ALL_GENE_IN_ALL_GO	Diff_gene_list	P-VALUE	FDR
GO:0046686	response to cadmium ion	biological_process	156	1735	450	28131	GRMZM2G001500,GRMZM2G074759,GRMZM5G824944,GRMZM5G800734,GRMZM2G335657,GRMZM2G055936,GRMZM5G833389,GRMZM2G343543,GRMZM2G132929,GRMZM2G462140,GRMZM5G862131,GRMZM5G876898,GRMZM2G102499,GRMZM2G074687,GRMZM2G135283,GRMZM2G114793,GRMZM2G370852,GRMZM5G866082,AC215244.3_FG002,GRMZM2G540538,GRMZM2G078143,GRMZM2G140150,GRMZM2G058675,GRMZM2G049839,GRMZM2G072054,GRMZM2G069195,GRMZM2G125268,GRMZM2G066024,GRMZ…	8.26e-57	8.95e-55
GO:0006412	translation	biological_process	210	1735	1076	28131	GRMZM2G100403,GRMZM5G870752,GRMZM2G065868,GRMZM2G168330,GRMZM5G813584,GRMZM2G149975,GRMZM2G060373,GRMZM5G803952,GRMZM2G132929,GRMZM5G815894,GRMZM2G171426,GRMZM5G868433,GRMZM2G083253,AC206642.4_FG001,GRMZM2G132968,GRMZM5G887303,GRMZM5G890561,GRMZM2G419782,GRMZM2G027451,GRMZM2G152573,GRMZM5G801409,GRMZM2G116292,GRMZM2G125271,GRMZM5G851698,GRMZM5G805627,GRMZM2G445791,GRMZM5G887054,AC190609.3_FG002,G…	3.78e-41	2.05e-39
GO:0009651	response to salt stress	biological_process	94	1735	401	28131	GRMZM5G833699,GRMZM5G813217,GRMZM2G375504,GRMZM5G811797,GRMZM2G132929,GRMZM2G074687,GRMZM2G138861,GRMZM2G148301,GRMZM2G125668,GRMZM2G157018,GRMZM5G840002,GRMZM2G140150,GRMZM2G169593,GRMZM2G130018,GRMZM2G081175,GRMZM2G066024,GRMZM2G126821,GRMZM2G054123,GRMZM2G374971,GRMZM2G066460,GRMZM2G061950,GRMZM2G358059,GRMZM2G044368,GRMZM2G066867,GRMZM2G176307,GRMZM2G421857,AC209208.3_FG002,GRMZM2G049672,GRMZ…	2.96e-24	1.13e-22
GO:0006468	protein phosphorylation	biological_process	20	1735	1635	28131	GRMZM2G339540,GRMZM2G138861,GRMZM2G001297,GRMZM2G075124,GRMZM2G130018,GRMZM2G154489,GRMZM2G066867,GRMZM2G171435,GRMZM2G024231,GRMZM2G081915,GRMZM2G063961,GRMZM2G110922,GRMZM2G061447,GRMZM2G016671,GRMZM2G032409,GRMZM2G334791,GRMZM2G000278,GRMZM2G027756,GRMZM2G150932,GRMZM2G161611,	1.26e-21	3.9e-20
GO:0006334	nucleosome assembly	biological_process	63	1735	214	28131	GRMZM2G060540,GRMZM5G864735,GRMZM5G887054,GRMZM2G013524,AC212565.3_FG001,GRMZM2G003306,GRMZM2G118355,GRMZM2G130079,GRMZM2G034157,GRMZM2G401308,GRMZM2G140051,GRMZM2G448458,GRMZM2G078314,GRMZM2G004878,GRMZM2G176707,GRMZM2G475899,GRMZM2G119071,GRMZM2G146358,AC196961.2_FG003,GRMZM2G084521,GRMZM2G131943,GRMZM2G332838,GRMZM2G047813,GRMZM2G479684,GRMZM2G080274,GRMZM2G073275,GRMZM2G072855,GRMZM2G063896,G…	4.32e-21	1.22e-19
GO:0006414	translational elongation	biological_process	25	1735	46	28131	GRMZM2G343543,GRMZM2G077208,GRMZM2G151193,GRMZM2G110509,GRMZM2G057535,GRMZM2G114954,GRMZM2G066460,GRMZM2G032315,GRMZM2G320497,GRMZM2G122871,GRMZM2G134582,GRMZM2G439201,GRMZM2G105712,GRMZM2G102891,GRMZM2G001327,GRMZM2G149768,GRMZM2G154218,GRMZM2G059580,GRMZM2G022269,GRMZM2G153541,GRMZM2G031545,GRMZM2G313678,GRMZM2G095534,GRMZM2G153569,AC233866.1_FG006,	2.89e-14	5.7e-13
GO:0006886	intracellular protein transport	biological_process	62	1735	310	28131	GRMZM2G378906,GRMZM5G811797,GRMZM5G894156,GRMZM2G011101,GRMZM2G143354,GRMZM2G330430,GRMZM2G473906,GRMZM2G436429,GRMZM5G838961,GRMZM2G095695,GRMZM5G809265,GRMZM2G141587,GRMZM2G159777,GRMZM2G088088,GRMZM2G010836,GRMZM2G154960,GRMZM2G339503,GRMZM2G124886,GRMZM2G044368,GRMZM2G416142,GRMZM2G111611,GRMZM2G120115,GRMZM2G091119,GRMZM2G024693,GRMZM2G106960,GRMZM2G017329,GRMZM2G096590,GRMZM2G037204,GRMZM2G…	6.98e-14	1.3e-12
GO:0015986	ATP synthesis coupled proton transport	biological_process	36	1735	114	28131	GRMZM5G879240,GRMZM5G829375,GRMZM5G861390,GRMZM2G157018,GRMZM2G156068,GRMZM2G117935,GRMZM2G421857,GRMZM2G042078,GRMZM2G181151,GRMZM2G144372,GRMZM2G008232,GRMZM2G113408,GRMZM2G079777,GRMZM2G128995,GRMZM2G030167,GRMZM2G128877,GRMZM2G070360,GRMZM2G174807,GRMZM2G009638,GRMZM2G069458,GRMZM2G158766,GRMZM2G138220,GRMZM2G093855,GRMZM2G163233,GRMZM2G171628,GRMZM2G021331,GRMZM2G058910,GRMZM2G041275,GRMZM2G…	1.23e-13	2.16e-12
GO:0006457	protein folding	biological_process	66	1735	351	28131	GRMZM2G001500,GRMZM5G856084,GRMZM5G833699,GRMZM5G813217,GRMZM5G800734,GRMZM2G087570,GRMZM2G005753,GRMZM2G074687,GRMZM2G030312,GRMZM5G892742,AC215244.3_FG002,GRMZM2G118731,AC215201.3_FG005,GRMZM2G348914,GRMZM2G117746,GRMZM2G034157,GRMZM2G086964,GRMZM2G129218,GRMZM2G358059,GRMZM2G153815,GRMZM2G009871,GRMZM2G002440,GRMZM2G015989,GRMZM2G410812,EF517601.1_FG012,GRMZM2G039263,GRMZM2G076544,GRMZM2G01365…	1.47e-13	2.51e-12
GO:0006913	nucleocytoplasmic transport	biological_process	27	1735	73	28131	GRMZM5G811797,GRMZM2G330430,GRMZM2G473906,GRMZM5G809265,GRMZM2G154960,GRMZM2G044368,GRMZM2G416142,GRMZM2G024693,GRMZM2G106960,GRMZM2G096590,GRMZM2G037204,GRMZM2G169694,GRMZM2G173878,GRMZM2G144008,GRMZM2G061900,GRMZM2G156476,GRMZM2G101938,GRMZM2G131939,GRMZM2G075051,GRMZM2G097728,GRMZM2G097746,GRMZM2G158887,GRMZM2G111494,GRMZM2G354604,GRMZM2G015159,GRMZM2G075719,GRMZM2G176677,	5.15e-12	7.78e-11
GO:0015031	protein transport	biological_process	46	1735	239	28131	GRMZM5G811797,GRMZM2G330430,GRMZM5G898735,GRMZM2G473906,AC217358.3_FG011,GRMZM5G809265,GRMZM2G004996,GRMZM2G082432,GRMZM2G431900,GRMZM2G117935,GRMZM2G154960,GRMZM2G044368,GRMZM2G046676,GRMZM2G416142,GRMZM2G103771,GRMZM2G024693,GRMZM2G106960,GRMZM2G096590,GRMZM2G165195,GRMZM2G037204,GRMZM2G122800,GRMZM2G169694,GRMZM2G147579,GRMZM2G173878,GRMZM2G144008,GRMZM2G004459,GRMZM2G061900,GRMZM2G156476,GRMZ…	2.87e-10	4.15e-09
GO:0009408	response to heat	biological_process	30	1735	115	28131	GRMZM2G001500,GRMZM5G856084,GRMZM5G833699,GRMZM5G813217,GRMZM2G114793,GRMZM2G043147,GRMZM2G034157,GRMZM2G061950,GRMZM2G360681,GRMZM2G415007,GRMZM2G176307,GRMZM2G437100,GRMZM2G013652,GRMZM2G458208,GRMZM2G035063,GRMZM2G054300,GRMZM2G060561,GRMZM2G112165,GRMZM2G093346,GRMZM2G416120,GRMZM2G068665,GRMZM2G150356,GRMZM2G137839,GRMZM2G012631,GRMZM2G071630,GRMZM2G012455,GRMZM2G063676,GRMZM2G162968,GRMZM2G…	6.25e-10	8.47e-09
GO:0030163	protein catabolic process	biological_process	16	1735	30	28131	GRMZM2G032505,GRMZM2G110185,GRMZM2G074037,GRMZM2G165817,GRMZM2G181359,GRMZM2G149704,GRMZM2G096764,GRMZM2G107362,GRMZM2G038401,GRMZM2G171604,GRMZM2G038126,GRMZM2G090904,GRMZM2G027282,GRMZM2G105019,GRMZM2G463032,GRMZM2G137528,	9.91e-10	1.29e-08
GO:0009409	response to cold	biological_process	47	1735	263	28131	GRMZM2G001500,GRMZM5G895313,GRMZM5G833389,GRMZM2G083253,GRMZM2G135283,GRMZM2G068455,GRMZM5G864335,GRMZM2G081175,GRMZM2G083016,GRMZM2G054123,GRMZM2G047860,GRMZM2G066460,GRMZM2G061950,GRMZM2G391364,GRMZM2G166659,GRMZM2G324643,GRMZM2G003385,GRMZM2G015989,GRMZM2G049672,GRMZM2G117198,GRMZM2G141931,GRMZM2G173636,GRMZM2G399073,GRMZM2G325575,GRMZM2G030167,GRMZM2G070360,GRMZM2G124411,GRMZM2G077316,GRMZM2G…	1.63e-09	2.08e-08
GO:0042742	defense response to bacterium	biological_process	38	1735	192	28131	GRMZM5G841619,GRMZM2G180399,GRMZM2G115049,GRMZM5G852502,GRMZM2G138861,GRMZM2G043198,GRMZM5G864335,GRMZM2G036921,GRMZM2G066867,GRMZM2G176307,GRMZM2G028986,GRMZM2G144030,GRMZM2G439201,GRMZM2G144367,GRMZM2G171435,GRMZM2G097226,GRMZM2G037698,GRMZM2G081915,GRMZM2G030167,GRMZM2G070360,GRMZM2G113696,GRMZM2G052875,GRMZM2G146670,GRMZM2G163129,GRMZM2G108474,GRMZM2G075624,GRMZM2G098298,GRMZM2G071630,GRMZM2G…	4.52e-09	5.54e-08
GO:0006979	response to oxidative stress	biological_process	51	1735	328	28131	GRMZM5G843748,GRMZM2G375504,GRMZM5G811797,GRMZM5G833747,GRMZM2G083253,GRMZM2G120517,GRMZM5G807639,GRMZM5G831712,GRMZM2G074687,GRMZM2G090568,GRMZM5G891739,GRMZM2G169593,GRMZM2G069195,GRMZM2G358059,GRMZM2G044368,GRMZM2G033829,GRMZM2G176307,GRMZM2G134889,GRMZM2G166659,GRMZM2G040102,GRMZM2G460406,GRMZM2G145854,GRMZM2G063754,GRMZM2G144648,GRMZM2G145449,GRMZM2G054300,GRMZM2G001898,GRMZM2G113408,GRMZM2G…	2.34e-08	2.62e-07
GO:0006099	tricarboxylic acid cycle	biological_process	13	1735	26	28131	GRMZM5G807639,GRMZM2G006672,GRMZM2G064799,GRMZM2G134134,GRMZM2G079538,GRMZM2G010823,GRMZM2G025366,GRMZM2G079888,GRMZM2G064023,GRMZM2G018566,GRMZM2G135588,GRMZM2G063851,GRMZM2G120857,	5.46e-08	5.91e-07
GO:0015992	proton transport	biological_process	16	1735	44	28131	GRMZM5G829375,GRMZM5G861390,GRMZM2G014240,GRMZM2G421857,GRMZM2G181151,GRMZM2G069095,GRMZM2G094928,GRMZM2G113408,GRMZM2G128877,GRMZM2G124103,GRMZM2G138220,GRMZM2G171628,GRMZM2G021331,GRMZM2G041275,GRMZM2G104419,GRMZM2G094497,	8.86e-08	9.44e-07
GO:0007264	small GTPase mediated signal transduction	biological_process	32	1735	167	28131	GRMZM5G811797,GRMZM2G330430,GRMZM2G473906,GRMZM5G809265,GRMZM2G154960,GRMZM2G044368,GRMZM2G416142,GRMZM2G024693,GRMZM2G106960,GRMZM2G096590,GRMZM2G037204,GRMZM2G169694,GRMZM2G173878,GRMZM2G144008,GRMZM2G091503,GRMZM2G004459,GRMZM2G061900,GRMZM2G156476,GRMZM2G101938,GRMZM2G131939,GRMZM2G075051,GRMZM2G097728,GRMZM2G097746,GRMZM2G158887,GRMZM2G411860,GRMZM2G111494,GRMZM2G015642,GRMZM2G354604,GRMZM2G…	1.29e-07	1.33e-06
GO:0006355	regulation of transcription, DNA-dependent	biological_process	49	1735	1530	28131	GRMZM5G895313,GRMZM2G171912,GRMZM5G811797,GRMZM2G330430,GRMZM2G473906,GRMZM2G175280,GRMZM2G127101,GRMZM5G809265,GRMZM2G143071,GRMZM2G092085,GRMZM2G473274,GRMZM2G154960,GRMZM2G043600,GRMZM2G044368,GRMZM2G416142,GRMZM2G004878,GRMZM2G024693,GRMZM2G106960,GRMZM2G096590,GRMZM2G037204,GRMZM2G389768,GRMZM2G460860,GRMZM2G037910,GRMZM2G009928,GRMZM2G035985,GRMZM2G173878,GRMZM2G481843,GRMZM2G144008,GRMZM2G…	7.6e-07	6.77e-06
GO:0006944	cellular membrane fusion	biological_process	8	1735	10	28131	GRMZM5G894156,GRMZM2G436429,GRMZM5G838961,GRMZM2G164821,GRMZM2G010836,GRMZM2G111611,GRMZM2G157026,GRMZM2G061096,	8.15e-07	7.16e-06
GO:0040007	growth	biological_process	9	1735	16	28131	GRMZM2G138861,GRMZM5G851698,GRMZM2G117935,GRMZM2G066867,GRMZM2G054136,GRMZM2G171435,GRMZM2G081915,GRMZM2G023667,GRMZM2G109560,	1.96e-06	1.61e-05
GO:0034976	response to endoplasmic reticulum stress	biological_process	7	1735	8	28131	GRMZM2G389173,GRMZM2G114793,GRMZM2G159369,GRMZM2G415007,GRMZM2G033829,GRMZM2G134889,GRMZM2G128171,	2.19e-06	1.78e-05
GO:0006096	glycolysis	biological_process	29	1735	172	28131	GRMZM5G856653,GRMZM2G034848,GRMZM5G872800,GRMZM2G450163,GRMZM2G540538,GRMZM2G140150,GRMZM2G069195,GRMZM2G085547,GRMZM2G066024,GRMZM2G083016,GRMZM2G443985,GRMZM2G135132,GRMZM2G059151,GRMZM2G057823,GRMZM2G151169,GRMZM2G152686,GRMZM2G008714,GRMZM2G004534,GRMZM2G119175,GRMZM2G361693,GRMZM2G048371,GRMZM2G003883,GRMZM2G151041,GRMZM2G066290,GRMZM2G382914,GRMZM2G033894,GRMZM2G154595,GRMZM2G143862,GRMZM2G…	4.84e-06	3.79e-05
GO:0009793	embryo development ending in seed dormancy	biological_process	25	1735	136	28131	GRMZM2G375504,GRMZM2G092451,GRMZM2G004172,GRMZM2G117935,GRMZM2G107696,GRMZM2G166089,GRMZM2G159369,GRMZM2G127160,GRMZM2G059151,GRMZM2G134396,GRMZM2G122810,GRMZM2G054300,GRMZM2G093346,GRMZM2G128171,GRMZM2G141810,GRMZM2G150356,GRMZM2G137839,GRMZM2G002959,GRMZM2G166694,GRMZM2G130064,GRMZM2G070716,GRMZM2G035997,GRMZM2G048067,GRMZM2G143862,GRMZM2G314647,	5.15e-06	3.99e-05
GO:0044267	cellular protein metabolic process	biological_process	14	1735	49	28131	AC215201.3_FG005,GRMZM2G009871,GRMZM2G015989,EF517601.1_FG012,GRMZM2G039263,GRMZM2G458208,GRMZM2G434173,GRMZM2G069765,GRMZM2G416120,GRMZM2G109425,GRMZM2G111477,GRMZM2G095252,GRMZM2G083716,GRMZM2G074790,	6.04e-06	4.57e-05
GO:0042026	protein refolding	biological_process	12	1735	36	28131	AC215201.3_FG005,GRMZM2G009871,GRMZM2G015989,GRMZM2G039263,GRMZM2G458208,GRMZM2G434173,GRMZM2G069765,GRMZM2G416120,GRMZM2G109425,GRMZM2G111477,GRMZM2G083716,GRMZM2G074790,	6.19e-06	4.63e-05
GO:0046034	ATP metabolic process	biological_process	9	1735	20	28131	GRMZM5G829375,GRMZM5G861390,GRMZM2G421857,GRMZM2G181151,GRMZM2G113408,GRMZM2G128877,GRMZM2G021331,GRMZM2G041275,GRMZM2G094497,	8.93e-06	6.31e-05
GO:0006102	isocitrate metabolic process	biological_process	7	1735	12	28131	GRMZM5G829778,GRMZM2G006672,GRMZM2G025366,GRMZM2G018566,GRMZM2G176397,GRMZM2G009808,GRMZM2G120857,	1.73e-05	0.000119907
GO:0016192	vesicle-mediated transport	biological_process	27	1735	175	28131	GRMZM2G378906,GRMZM2G011101,GRMZM2G143354,GRMZM2G141587,GRMZM2G092704,GRMZM2G124886,GRMZM2G115775,GRMZM2G011636,GRMZM2G120115,AC209257.4_FG008,GRMZM2G017329,GRMZM2G008919,GRMZM2G036034,GRMZM2G049641,GRMZM2G077490,GRMZM2G149406,GRMZM2G096486,GRMZM2G057576,GRMZM2G014872,GRMZM2G054193,GRMZM2G178618,GRMZM2G387076,GRMZM2G462803,GRMZM2G073792,GRMZM2G042089,GRMZM2G010054,GRMZM2G120596,	4.19e-05	0.000269857
GO:0009414	response to water deprivation	biological_process	25	1735	157	28131	GRMZM5G833699,GRMZM5G813217,GRMZM2G375504,GRMZM2G138861,GRMZM2G081175,GRMZM2G047860,GRMZM2G061950,GRMZM2G066867,AC209208.3_FG002,GRMZM2G049672,GRMZM2G141931,GRMZM2G073275,GRMZM2G399073,GRMZM2G171435,GRMZM2G112165,GRMZM2G019404,GRMZM2G074158,GRMZM2G081915,GRMZM2G174807,GRMZM2G006894,GRMZM2G012631,GRMZM2G392975,GRMZM2G130548,GRMZM2G107984,GRMZM2G069651,	4.83e-05	0.000307491
GO:0042176	regulation of protein catabolic process	biological_process	5	1735	6	28131	GRMZM2G180578,GRMZM2G102000,GRMZM2G156145,GRMZM2G155384,GRMZM2G119761,	5.23e-05	0.000330215
GO:0042254	ribosome biogenesis	biological_process	7	1735	15	28131	GRMZM5G870752,GRMZM2G399320,GRMZM2G140799,GRMZM2G066460,GRMZM2G467086,GRMZM2G178968,GRMZM2G155437,	5.77e-05	0.000356922
GO:0000302	response to reactive oxygen species	biological_process	6	1735	11	28131	GRMZM2G054300,GRMZM2G325575,GRMZM2G093346,GRMZM2G150356,GRMZM2G137839,GRMZM2G145396,	8.03e-05	0.000483088
GO:0051085	chaperone mediated protein folding requiring cofactor	biological_process	5	1735	7	28131	GRMZM2G360681,GRMZM2G015989,GRMZM2G060561,GRMZM2G083716,GRMZM2G162968,	9.24e-05	0.000550838
GO:0006950	response to stress	biological_process	20	1735	118	28131	GRMZM5G833699,GRMZM5G813217,GRMZM5G890190,GRMZM2G016189,AC217358.3_FG005,GRMZM2G009719,GRMZM2G176307,GRMZM2G141931,GRMZM2G399073,GRMZM2G112165,GRMZM2G110574,GRMZM2G045732,GRMZM2G012631,GRMZM2G071630,GRMZM2G093272,GRMZM2G036427,AC207890.3_FG002,GRMZM2G410710,GRMZM2G069651,GRMZM2G107114,	0.000113255	0.000669232
GO:0007005	mitochondrion organization	biological_process	5	1735	8	28131	GRMZM2G126019,GRMZM2G004459,GRMZM2G410710,GRMZM2G107114,GRMZM2G071071,	0.000153664	0.000883907
GO:0006820	anion transport	biological_process	8	1735	24	28131	GRMZM2G120876,GRMZM2G115049,GRMZM2G018417,GRMZM2G059937,GRMZM2G146670,GRMZM2G137985,GRMZM2G150616,GRMZM2G155021,	0.000161639	0.00091361
GO:0009955	adaxial/abaxial pattern specification	biological_process	6	1735	13	28131	GRMZM5G815894,GRMZM2G023748,GRMZM2G385287,GRMZM2G163081,GRMZM2G084739,GRMZM2G144387,	0.000176344	0.000988133
GO:0010286	heat acclimation	biological_process	6	1735	13	28131	GRMZM5G833699,GRMZM2G043147,GRMZM2G437100,GRMZM2G112165,GRMZM2G012631,GRMZM2G069651,	0.000176344	0.00103264
GO:0009250	glucan biosynthetic process	biological_process	5	1735	9	28131	GRMZM2G141399,GRMZM2G129451,GRMZM2G024993,GRMZM2G105791,GRMZM2G348551,	0.000243469	0.00140049
GO:0019432	triglyceride biosynthetic process	biological_process	4	1735	5	28131	GRMZM2G138861,GRMZM2G066867,GRMZM2G171435,GRMZM2G081915,	0.000260384	0.00145905
GO:0006352	DNA-dependent transcription, initiation	biological_process	16	1735	91	28131	GRMZM2G143071,AC212565.3_FG001,AC196961.2_FG003,GRMZM2G332838,GRMZM2G479684,GRMZM2G073275,GRMZM2G072855,GRMZM2G063896,GRMZM2G349651,GRMZM2G421279,GRMZM2G181153,GRMZM2G016232,AC233865.1_FG001,GRMZM2G084195,GRMZM2G143780,GRMZM2G149178,	0.000333563	0.00169387
GO:0009082	branched-chain amino acid biosynthetic process	biological_process	5	1735	10	28131	AC234528.1_FG005,GRMZM2G143008,GRMZM2G014069,GRMZM2G007647,GRMZM2G004382,	0.000370351	0.0018237
GO:0010255	glucose mediated signaling pathway	biological_process	5	1735	10	28131	GRMZM2G032505,GRMZM5G856653,GRMZM2G181151,GRMZM2G094497,GRMZM2G027282,	0.000370351	0.00198949
GO:0006626	protein targeting to mitochondrion	biological_process	5	1735	10	28131	GRMZM5G801241,GRMZM2G058432,GRMZM2G121743,GRMZM2G144101,GRMZM2G005209,	0.000370351	0.00198949
GO:0006465	signal peptide processing	biological_process	5	1735	10	28131	GRMZM2G067080,GRMZM2G131321,GRMZM2G035526,GRMZM2G091558,GRMZM2G077463,	0.000370351	0.00198949
GO:0042744	hydrogen peroxide catabolic process	biological_process	4	1735	6	28131	GRMZM2G054300,GRMZM2G093346,GRMZM2G150356,GRMZM2G137839,	0.000454433	0.00212504
GO:0006555	methionine metabolic process	biological_process	4	1735	6	28131	GRMZM2G054123,GRMZM2G117198,GRMZM2G061135,AC199526.5_FG002,	0.000454433	0.00242116
GO:0071277	cellular response to calcium ion	biological_process	4	1735	6	28131	GRMZM5G833699,GRMZM2G112165,GRMZM2G012631,GRMZM2G069651,	0.000454433	0.00242116
GO:0007017	microtubule-based process	biological_process	16	1735	94	28131	GRMZM2G119773,GRMZM5G853513,GRMZM2G407869,GRMZM2G099167,GRMZM2G042636,AC195340.3_FG001,GRMZM2G164696,GRMZM2G153292,GRMZM2G071790,GRMZM2G133802,GRMZM2G043822,GRMZM2G051782,AC234515.1_FG003,GRMZM2G172932,GRMZM2G152466,GRMZM2G083243,	0.00046778	0.00214125
GO:0042542	response to hydrogen peroxide	biological_process	10	1735	43	28131	GRMZM2G034157,GRMZM2G360681,GRMZM2G176307,GRMZM2G437100,GRMZM2G325575,GRMZM2G103812,GRMZM2G088212,GRMZM2G071630,GRMZM2G012455,GRMZM2G152447,	0.000473251	0.00215114
GO:0009791	post-embryonic development	biological_process	7	1735	22	28131	GRMZM5G800734,AC155377.1_FG001,GRMZM2G092451,AC215244.3_FG002,GRMZM2G108474,GRMZM2G075624,GRMZM2G129155,	0.000477257	0.00215429
GO:0009617	response to bacterium	biological_process	13	1735	69	28131	GRMZM2G115049,GRMZM2G154449,GRMZM2G059937,GRMZM2G144030,GRMZM2G325575,GRMZM2G113696,GRMZM2G146670,GRMZM2G145396,GRMZM2G365160,GRMZM2G137985,GRMZM2G150616,GRMZM2G155021,GRMZM2G048497,	0.000586116	0.00253984
GO:0006970	response to osmotic stress	biological_process	14	1735	78	28131	GRMZM2G138861,GRMZM2G130018,GRMZM2G126821,GRMZM2G066867,GRMZM2G171435,GRMZM2G081915,GRMZM2G145308,GRMZM2G442658,GRMZM2G098298,GRMZM2G089713,GRMZM2G000278,GRMZM2G080603,GRMZM2G396397,GRMZM2G099657,	0.000600485	0.00258487
GO:0000398	mRNA splicing, via spliceosome	biological_process	6	1735	17	28131	GRMZM2G062076,GRMZM2G060540,GRMZM2G478709,GRMZM2G133926,GRMZM2G021742,GRMZM2G154278,	0.000640835	0.0027225
GO:0006006	glucose metabolic process	biological_process	6	1735	17	28131	GRMZM2G104632,GRMZM2G176307,GRMZM2G046804,GRMZM2G051004,GRMZM2G180625,GRMZM2G071630,	0.000640835	0.00310853
GO:0006631	fatty acid metabolic process	biological_process	8	1735	30	28131	GRMZM2G180399,GRMZM5G852502,GRMZM2G419782,GRMZM2G445791,GRMZM5G854613,GRMZM2G132903,GRMZM2G106250,GRMZM2G014136,	0.000647025	0.00271333
GO:0015865	purine nucleotide transport	biological_process	3	1735	3	28131	GRMZM5G837108,GRMZM2G135186,GRMZM2G105571,	0.000691376	0.00284427
GO:0006097	glyoxylate cycle	biological_process	3	1735	3	28131	GRMZM2G013783,GRMZM2G152417,GRMZM2G102183,	0.000691376	0.00330437
GO:0042256	mature ribosome assembly	biological_process	4	1735	7	28131	GRMZM2G126821,GRMZM2G145308,GRMZM2G318475,GRMZM2G099657,	0.000741651	0.00297576
GO:0045039	protein import into mitochondrial inner membrane	biological_process	4	1735	7	28131	GRMZM5G801241,GRMZM2G058432,GRMZM2G121743,GRMZM2G144101,	0.000741651	0.00351878
GO:0009098	leucine biosynthetic process	biological_process	4	1735	7	28131	GRMZM5G840002,GRMZM2G055507,GRMZM2G130062,GRMZM2G537291,	0.000741651	0.00351878
GO:0051258	protein polymerization	biological_process	16	1735	100	28131	GRMZM2G119773,GRMZM5G853513,GRMZM2G407869,GRMZM2G099167,GRMZM2G042636,AC195340.3_FG001,GRMZM2G164696,GRMZM2G153292,GRMZM2G071790,GRMZM2G133802,GRMZM2G043822,GRMZM2G051782,AC234515.1_FG003,GRMZM2G172932,GRMZM2G152466,GRMZM2G083243,	0.000881884	0.00339186
GO:0010043	response to zinc ion	biological_process	12	1735	65	28131	GRMZM2G066460,GRMZM2G320497,GRMZM2G122871,GRMZM2G134582,GRMZM2G325575,GRMZM2G030784,GRMZM2G088627,GRMZM2G005887,GRMZM2G149751,GRMZM2G059580,GRMZM2G109425,GRMZM2G080603,	0.00107166	0.00497556
GO:0006122	mitochondrial electron transport, ubiquinol to cytochrome c	biological_process	5	1735	13	28131	GRMZM2G170457,GRMZM2G171476,GRMZM2G451281,GRMZM2G064896,GRMZM2G165483,	0.00107866	0.00407634
GO:0006730	one-carbon metabolic process	biological_process	5	1735	13	28131	GRMZM2G054123,GRMZM2G015295,GRMZM2G117198,GRMZM2G061135,AC199526.5_FG002,	0.00107866	0.00497256
GO:0009809	lignin biosynthetic process	biological_process	6	1735	19	28131	GRMZM2G054123,GRMZM2G144372,GRMZM2G117198,GRMZM2G128995,GRMZM2G061135,AC199526.5_FG002,	0.00109917	0.00410611
GO:0007030	Golgi organization	biological_process	4	1735	8	28131	GRMZM2G421857,GRMZM2G030167,GRMZM2G128877,GRMZM2G070360,	0.00114745	0.00423775
GO:0048527	lateral root development	biological_process	7	1735	26	28131	GRMZM2G045314,GRMZM2G117746,GRMZM2G108474,GRMZM2G075624,GRMZM2G109560,GRMZM2G410710,GRMZM2G107114,	0.00120218	0.00438999
GO:0008152	metabolic process	biological_process	129	1735	1546	28131	GRMZM5G858454,GRMZM2G003190,GRMZM2G074759,GRMZM5G841619,GRMZM5G831102,GRMZM2G165681,GRMZM5G860137,GRMZM2G002416,GRMZM2G375504,GRMZM5G833389,GRMZM5G807639,GRMZM2G130034,AC234528.1_FG005,GRMZM2G419782,GRMZM5G848768,GRMZM2G107741,GRMZM2G445791,GRMZM2G043198,GRMZM2G370852,GRMZM2G082664,GRMZM2G068455,GRMZM5G866758,GRMZM2G001297,GRMZM2G016189,GRMZM5G840002,GRMZM2G051219,GRMZM2G140150,GRMZM2G058675,GRMZ…	0.00129229	0.00469268
GO:0006163	purine nucleotide metabolic process	biological_process	3	1735	4	28131	GRMZM2G086882,GRMZM2G173209,GRMZM2G125193,	0.00131888	0.00476264
GO:0045036	protein targeting to chloroplast	biological_process	3	1735	4	28131	GRMZM2G001500,GRMZM5G800734,AC215244.3_FG002,	0.00131888	0.00583181
GO:0009789	positive regulation of abscisic acid mediated signaling pathway	biological_process	6	1735	20	28131	GRMZM2G138861,GRMZM2G066867,GRMZM2G171435,GRMZM2G081915,GRMZM2G164352,GRMZM2G122135,	0.00140978	0.00490031
GO:0007165	signal transduction	biological_process	29	1735	244	28131	GRMZM5G811797,GRMZM5G839757,GRMZM2G330430,GRMZM2G473906,GRMZM5G809265,GRMZM2G154960,GRMZM2G044368,GRMZM2G416142,GRMZM2G024693,GRMZM2G106960,GRMZM2G096590,GRMZM2G037204,GRMZM2G169694,GRMZM2G173878,GRMZM2G144008,GRMZM2G061900,GRMZM2G156476,GRMZM2G101938,GRMZM2G040561,GRMZM2G131939,GRMZM2G075051,GRMZM2G097728,GRMZM2G097746,GRMZM2G158887,GRMZM2G111494,GRMZM2G354604,GRMZM2G015159,GRMZM2G075719,GRMZM2G…	0.00142197	0.00491639
GO:0048467	gynoecium development	biological_process	5	1735	14	28131	GRMZM2G142640,GRMZM2G127160,GRMZM2G074898,GRMZM2G141810,GRMZM2G110328,	0.00146537	0.00503963
GO:0048767	root hair elongation	biological_process	7	1735	27	28131	GRMZM5G876303,GRMZM2G001297,GRMZM2G115762,GRMZM2G107696,GRMZM2G101457,GRMZM2G109743,GRMZM2G129302,	0.0014795	0.00506145
GO:0010252	auxin homeostasis	biological_process	4	1735	9	28131	GRMZM5G839592,GRMZM2G108474,GRMZM2G075624,GRMZM2G169412,	0.00169956	0.00726784
GO:0006568	tryptophan metabolic process	biological_process	5	1735	15	28131	GRMZM5G841619,GRMZM2G169593,GRMZM2G145870,GRMZM2G005024,GRMZM2G046191,	0.00195103	0.00818173
GO:0006552	leucine catabolic process	biological_process	3	1735	5	28131	GRMZM2G032222,GRMZM2G173040,GRMZM2G702490,	0.00226457	0.00937563
GO:0045454	cell redox homeostasis	biological_process	22	1735	174	28131	GRMZM2G389173,GRMZM2G335657,GRMZM2G462140,GRMZM2G080722,GRMZM2G073774,GRMZM2G152958,GRMZM2G159369,GRMZM2G091481,GRMZM2G033829,GRMZM2G134889,GRMZM2G084863,GRMZM2G150295,GRMZM2G002595,GRMZM2G009928,GRMZM2G067063,GRMZM2G382673,GRMZM2G128171,GRMZM2G088212,GRMZM2G172357,GRMZM2G073628,GRMZM2G048324,GRMZM2G163421,	0.00239697	0.00763741
GO:0006636	unsaturated fatty acid biosynthetic process	biological_process	4	1735	10	28131	GRMZM2G138861,GRMZM2G066867,GRMZM2G171435,GRMZM2G081915,	0.0024276	0.00992415
GO:0050821	protein stabilization	biological_process	4	1735	10	28131	GRMZM5G833699,GRMZM2G112165,GRMZM2G012631,GRMZM2G069651,	0.0024276	0.00992415
GO:0048366	leaf development	biological_process	12	1735	72	28131	GRMZM5G833699,GRMZM2G138861,GRMZM2G127160,GRMZM2G066867,GRMZM2G325575,GRMZM2G171435,GRMZM2G112165,GRMZM2G081915,GRMZM2G141810,GRMZM2G012631,GRMZM2G017089,GRMZM2G069651,	0.00246016	0.00761477
GO:0019538	protein metabolic process	biological_process	5	1735	16	28131	GRMZM2G360681,GRMZM2G060561,GRMZM2G123922,GRMZM2G009443,GRMZM2G162968,	0.00255142	0.0102372
GO:0009790	embryo development	biological_process	10	1735	55	28131	GRMZM5G812923,AC215201.3_FG005,GRMZM2G117746,GRMZM2G117935,GRMZM2G135498,GRMZM2G434173,GRMZM2G004459,GRMZM2G108474,GRMZM2G075624,GRMZM2G071071,	0.00279662	0.00837698
GO:0010099	regulation of photomorphogenesis	biological_process	4	1735	11	28131	GRMZM2G029107,GRMZM2G395244,GRMZM2G152891,GRMZM2G044963,	0.00336271	0.00998065
GO:0001666	response to hypoxia	biological_process	4	1735	11	28131	GRMZM2G018947,GRMZM2G053999,GRMZM2G088064,GRMZM2G442658,	0.00336271	0.0131672
GO:0006301	postreplication repair	biological_process	4	1735	11	28131	GRMZM5G862131,GRMZM2G056501,GRMZM2G027378,GRMZM2G071010,	0.00336271	0.0131672
GO:0019722	calcium-mediated signaling	biological_process	4	1735	11	28131	GRMZM2G029107,GRMZM2G395244,GRMZM2G152891,GRMZM2G044963,	0.00336271	0.0131672
GO:0044262	cellular carbohydrate metabolic process	biological_process	6	1735	24	28131	GRMZM2G002416,GRMZM2G030784,GRMZM2G064023,GRMZM2G135588,GRMZM2G154595,GRMZM2G063851,	0.00340292	0.00987455
GO:0006614	SRP-dependent cotranslational protein targeting to membrane	biological_process	6	1735	24	28131	GRMZM2G070562,GRMZM2G058407,GRMZM2G046576,GRMZM2G038953,GRMZM2G060296,GRMZM2G079257,	0.00340292	0.0132449
GO:0006101	citrate metabolic process	biological_process	2	1735	2	28131	GRMZM2G176397,GRMZM2G009808,	0.00358727	0.0138793
GO:0080144	amino acid homeostasis	biological_process	2	1735	2	28131	GRMZM2G104632,GRMZM2G051004,	0.00358727	0.0138793
GO:0007346	regulation of mitotic cell cycle	biological_process	2	1735	2	28131	GRMZM2G108474,GRMZM2G075624,	0.00358727	0.0138793
GO:0006222	UMP biosynthetic process	biological_process	2	1735	2	28131	GRMZM2G181505,GRMZM2G043776,	0.00358727	0.0138793
GO:0010265	SCF complex assembly	biological_process	2	1735	2	28131	GRMZM2G166089,GRMZM2G166694,	0.00358727	0.0138793
GO:0032508	DNA duplex unwinding	biological_process	2	1735	2	28131	GRMZM5G895313,GRMZM2G080603,	0.00358727	0.0138793
GO:0071731	response to nitric oxide	biological_process	2	1735	2	28131	GRMZM2G410710,GRMZM2G107114,	0.00358727	0.0138793
GO:0071493	cellular response to UV-B	biological_process	2	1735	2	28131	GRMZM2G027451,GRMZM2G087233,	0.00358727	0.0138793
GO:0071258	cellular response to gravity	biological_process	2	1735	2	28131	GRMZM2G099167,GRMZM2G083243,	0.00358727	0.0138793
GO:2000072	regulation of defense response to fungus, incompatible interaction	biological_process	2	1735	2	28131	GRMZM2G032267,GRMZM2G018697,	0.00358727	0.0138793
GO:0047497	mitochondrion transport along microtubule	biological_process	2	1735	2	28131	GRMZM2G004459,GRMZM2G071071,	0.00358727	0.0138793
GO:0080163	regulation of protein serine/threonine phosphatase activity	biological_process	2	1735	2	28131	GRMZM2G134731,AC194914.3_FG002,	0.00358727	0.0138793
GO:0030308	negative regulation of cell growth	biological_process	3	1735	6	28131	GRMZM5G882228,GRMZM5G856734,GRMZM2G107444,	0.0036007	0.00873304
GO:0006896	Golgi to vacuole transport	biological_process	3	1735	6	28131	GRMZM5G839592,GRMZM2G347541,GRMZM2G169412,	0.0036007	0.0138488
GO:0007010	cytoskeleton organization	biological_process	8	1735	40	28131	GRMZM2G053839,GRMZM5G841727,GRMZM5G877388,GRMZM2G375593,AC204539.4_FG003,GRMZM2G096596,GRMZM2G108780,GRMZM2G336918,	0.00371144	0.0141908
GO:0006014	D-ribose metabolic process	biological_process	5	1735	18	28131	GRMZM2G026969,GRMZM2G540538,GRMZM2G135132,GRMZM2G051677,GRMZM2G086845,	0.00416408	0.00991447
GO:0048364	root development	biological_process	13	1735	87	28131	GRMZM2G375504,GRMZM5G839592,GRMZM2G045314,GRMZM2G117746,GRMZM2G127160,GRMZM2G084521,GRMZM2G038032,GRMZM2G141810,GRMZM2G108474,GRMZM2G075624,GRMZM2G040477,GRMZM2G169412,GRMZM2G017089,	0.0042799	0.0100795
GO:0006535	cysteine biosynthetic process from serine	biological_process	4	1735	12	28131	GRMZM2G104269,GRMZM2G443985,GRMZM2G036708,GRMZM2G005887,	0.0045371	0.0106466
GO:0080022	primary root development	biological_process	4	1735	12	28131	GRMZM2G104632,GRMZM2G127160,GRMZM2G051004,GRMZM2G141810,	0.0045371	0.0168521
GO:0005985	sucrose metabolic process	biological_process	5	1735	19	28131	GRMZM2G138861,GRMZM2G066867,GRMZM2G171435,GRMZM2G081915,GRMZM2G089713,	0.00521205	0.0119711
GO:0009628	response to abiotic stimulus	biological_process	5	1735	19	28131	GRMZM5G831712,GRMZM2G074300,GRMZM2G099352,GRMZM2G139797,GRMZM2G013461,	0.00521205	0.0189264
GO:0006606	protein import into nucleus	biological_process	3	1735	7	28131	GRMZM2G088088,GRMZM2G091119,GRMZM2G009845,	0.00539857	0.0123125
GO:0031407	oxylipin metabolic process	biological_process	3	1735	7	28131	GRMZM2G067225,GRMZM2G002178,GRMZM2G139797,	0.00539857	0.0194948
GO:0009644	response to high light intensity	biological_process	8	1735	43	28131	GRMZM2G083253,GRMZM2G081175,GRMZM2G034157,GRMZM2G360681,GRMZM2G166659,GRMZM2G437100,GRMZM2G124411,GRMZM2G012455,	0.00568279	0.0127373
GO:0006546	glycine catabolic process	biological_process	4	1735	13	28131	GRMZM5G876898,GRMZM2G051208,GRMZM2G010321,GRMZM2G107665,	0.00598362	0.0212533
GO:0019252	starch biosynthetic process	biological_process	4	1735	13	28131	GRMZM2G429899,GRMZM2G068506,GRMZM2G097457,GRMZM2G027955,	0.00598362	0.0212533
GO:0006623	protein targeting to vacuole	biological_process	5	1735	20	28131	GRMZM5G894156,GRMZM5G839592,GRMZM2G010836,GRMZM2G111611,GRMZM2G169412,	0.00644591	0.0141549
GO:0050826	response to freezing	biological_process	62	1735	1415	28131	GRMZM2G446108,GRMZM5G841619,GRMZM2G019912,GRMZM2G053939,GRMZM5G835704,GRMZM5G832672,GRMZM2G339540,GRMZM2G154578,GRMZM5G852016,GRMZM2G125668,GRMZM2G163227,GRMZM2G101446,GRMZM2G309970,GRMZM2G085408,GRMZM2G467356,GRMZM2G401308,GRMZM2G133053,GRMZM2G174619,GRMZM2G032315,GRMZM2G159142,GRMZM2G164868,GRMZM2G075655,GRMZM2G136106,GRMZM2G324162,GRMZM2G107444,GRMZM2G387360,GRMZM2G116282,GRMZM2G096764,GRMZM2G…	0.00681076	0.0148557
GO:0045040	protein import into mitochondrial outer membrane	biological_process	2	1735	3	28131	GRMZM2G105531,GRMZM2G100402,	0.00686386	0.0237314
GO:0031408	oxylipin biosynthetic process	biological_process	2	1735	3	28131	GRMZM2G101547,GRMZM2G139797,	0.00686386	0.0237314
GO:0010275	NAD(P)H dehydrogenase complex assembly	biological_process	2	1735	3	28131	GRMZM2G087570,GRMZM2G076544,	0.00686386	0.0237314
GO:0016032	viral reproduction	biological_process	2	1735	3	28131	GRMZM2G086116,GRMZM2G129007,	0.00686386	0.0237314
GO:0034050	host programmed cell death induced by symbiont	biological_process	2	1735	3	28131	GRMZM2G144030,GRMZM2G113696,	0.00686386	0.0237314
GO:0006467	protein thiol-disulfide exchange	biological_process	2	1735	3	28131	GRMZM2G521844,GRMZM2G108115,	0.00686386	0.0237314
GO:0080094	response to trehalose-6-phosphate stimulus	biological_process	2	1735	3	28131	GRMZM2G540538,GRMZM2G135132,	0.00686386	0.0237314
GO:0002103	endonucleolytic cleavage of tetracistronic rRNA transcript (SSU-rRNA, LSU-rRNA, 4.5S-rRNA, 5S-rRNA)	biological_process	2	1735	3	28131	GRMZM5G808811,GRMZM2G383540,	0.00686386	0.0237314
GO:0006878	cellular copper ion homeostasis	biological_process	2	1735	3	28131	GRMZM5G812923,GRMZM2G067853,	0.00686386	0.0237314
GO:0040014	regulation of multicellular organism growth	biological_process	2	1735	3	28131	GRMZM2G108474,GRMZM2G075624,	0.00686386	0.0237314
GO:0042276	error-prone translesion synthesis	biological_process	2	1735	3	28131	GRMZM2G108712,GRMZM2G030523,	0.00686386	0.0237314
GO:0080024	indolebutyric acid metabolic process	biological_process	3	1735	8	28131	GRMZM2G035298,GRMZM2G101457,GRMZM2G109743,	0.00772703	0.0262962
GO:0016485	protein processing	biological_process	3	1735	8	28131	GRMZM2G168337,GRMZM2G060561,GRMZM2G162968,	0.00772703	0.0262962
GO:0006207	'de novo' pyrimidine nucleobase biosynthetic process	biological_process	3	1735	8	28131	GRMZM2G109472,GRMZM2G181505,GRMZM2G043776,	0.00772703	0.0262962
GO:0010119	regulation of stomatal movement	biological_process	9	1735	55	28131	GRMZM2G138861,GRMZM2G066867,GRMZM2G171435,GRMZM2G019404,GRMZM2G081915,GRMZM2G164352,GRMZM2G006894,GRMZM2G122135,GRMZM2G080603,	0.00828691	0.0162734
GO:0042309	homoiothermy	biological_process	62	1735	1403	28131	GRMZM2G446108,GRMZM5G841619,GRMZM2G019912,GRMZM2G053939,GRMZM5G835704,GRMZM5G832672,GRMZM2G339540,GRMZM2G154578,GRMZM5G852016,GRMZM2G125668,GRMZM2G163227,GRMZM2G101446,GRMZM2G309970,GRMZM2G085408,GRMZM2G467356,GRMZM2G401308,GRMZM2G133053,GRMZM2G174619,GRMZM2G032315,GRMZM2G159142,GRMZM2G164868,GRMZM2G075655,GRMZM2G136106,GRMZM2G324162,GRMZM2G107444,GRMZM2G387360,GRMZM2G116282,GRMZM2G096764,GRMZM2G…	0.00847878	0.0165006
GO:0006635	fatty acid beta-oxidation	biological_process	5	1735	22	28131	GRMZM2G035298,GRMZM2G132903,GRMZM2G002959,GRMZM2G014136,GRMZM2G135588,	0.00954813	0.0184711
GO:0016049	cell growth	biological_process	5	1735	22	28131	AC155377.1_FG001,GRMZM2G103179,GRMZM2G048067,GRMZM2G410710,GRMZM2G107114,	0.00954813	0.031504
GO:0010154	fruit development	biological_process	5	1735	23	28131	AC155377.1_FG001,GRMZM2G045314,GRMZM2G176307,GRMZM2G071630,GRMZM2G017089,	0.0114554	0.021772
GO:0043255	regulation of carbohydrate biosynthetic process	biological_process	2	1735	4	28131	GRMZM2G144372,GRMZM2G128995,	0.0114932	0.0371671
GO:0006452	translational frameshifting	biological_process	2	1735	4	28131	GRMZM2G144030,GRMZM2G113696,	0.0114932	0.0371671
GO:0052541	plant-type cell wall cellulose metabolic process	biological_process	2	1735	4	28131	GRMZM2G018416,GRMZM2G013324,	0.0114932	0.0371671
GO:0018279	protein N-linked glycosylation via asparagine	biological_process	2	1735	4	28131	GRMZM2G462325,GRMZM2G133173,	0.0114932	0.0371671
GO:0030433	ER-associated protein catabolic process	biological_process	2	1735	4	28131	GRMZM2G055643,GRMZM2G028183,	0.0114932	0.0371671
GO:0010442	guard cell morphogenesis	biological_process	2	1735	4	28131	GRMZM2G018416,GRMZM2G013324,	0.0114932	0.0371671
GO:0002238	response to molecule of fungal origin	biological_process	2	1735	4	28131	GRMZM5G890190,GRMZM2G045732,	0.0114932	0.0371671
GO:0045905	positive regulation of translational termination	biological_process	2	1735	4	28131	GRMZM2G144030,GRMZM2G113696,	0.0114932	0.0371671
GO:0007389	pattern specification process	biological_process	2	1735	4	28131	GRMZM2G126682,GRMZM2G075701,	0.0114932	0.0371671
GO:0006083	acetate metabolic process	biological_process	2	1735	4	28131	GRMZM2G013783,GRMZM2G152417,	0.0114932	0.0371671
GO:0048658	tapetal layer development	biological_process	2	1735	4	28131	GRMZM2G104632,GRMZM2G051004,	0.0114932	0.0371671
GO:0006436	tryptophanyl-tRNA aminoacylation	biological_process	2	1735	4	28131	GRMZM2G134756,GRMZM2G000481,	0.0114932	0.0371671
GO:0045900	negative regulation of translational elongation	biological_process	2	1735	4	28131	GRMZM2G058407,GRMZM2G046576,	0.0114932	0.0371671
GO:0045901	positive regulation of translational elongation	biological_process	2	1735	4	28131	GRMZM2G144030,GRMZM2G113696,	0.0114932	0.0371671
GO:0055074	calcium ion homeostasis	biological_process	2	1735	4	28131	GRMZM2G074687,GRMZM2G358059,	0.0114932	0.0371671
GO:0019481	L-alanine catabolic process, by transamination	biological_process	2	1735	4	28131	GRMZM2G053999,GRMZM2G088064,	0.0114932	0.0371671
GO:0009058	biosynthetic process	biological_process	26	1735	248	28131	GRMZM2G141399,GRMZM5G840582,GRMZM2G129451,GRMZM2G024993,GRMZM2G053999,GRMZM2G127160,GRMZM2G146677,GRMZM2G169182,GRMZM2G429899,GRMZM2G068506,GRMZM2G088064,GRMZM2G040397,GRMZM2G105791,GRMZM2G007404,GRMZM2G161337,GRMZM2G085926,GRMZM2G174589,GRMZM2G348551,GRMZM2G010328,GRMZM2G120563,GRMZM2G145460,GRMZM2G177928,GRMZM2G089713,GRMZM2G027955,GRMZM2G119361,GRMZM2G094712,	0.0115439	0.0203348
GO:0016567	protein ubiquitination	biological_process	1	1735	116	28131	GRMZM2G037698,	0.0141873	0.0249236
GO:0009089	lysine biosynthetic process via diaminopimelate	biological_process	3	1735	10	28131	GRMZM2G090722,GRMZM2G010328,GRMZM2G020446,	0.014232	0.0249347
GO:0019464	glycine decarboxylation via glycine cleavage system	biological_process	3	1735	10	28131	GRMZM2G135283,GRMZM2G051208,GRMZM2G010321,	0.014232	0.045347
GO:0010020	chloroplast fission	biological_process	3	1735	10	28131	GRMZM2G119773,GRMZM2G135498,GRMZM2G060451,	0.014232	0.045347
GO:0009555	pollen development	biological_process	13	1735	102	28131	GRMZM2G032505,AC234528.1_FG005,GRMZM2G104632,GRMZM2G078143,GRMZM2G085675,GRMZM2G168762,GRMZM2G024310,GRMZM2G421857,GRMZM2G051004,GRMZM2G014069,GRMZM2G128877,GRMZM2G027282,GRMZM2G032003,	0.0150599	0.0261737
GO:0009867	jasmonic acid mediated signaling pathway	biological_process	4	1735	17	28131	GRMZM2G045314,GRMZM2G149704,GRMZM2G030422,GRMZM2G105019,	0.0151493	0.0262588
GO:0009620	response to fungus	biological_process	6	1735	34	28131	GRMZM2G067225,GRMZM2G082087,GRMZM2G077316,GRMZM2G002178,GRMZM2G139797,GRMZM2G048497,	0.0175242	0.0302945
GO:0009684	indoleacetic acid biosynthetic process	biological_process	2	1735	5	28131	GRMZM2G127160,GRMZM2G141810,	0.0175978	0.0303411
GO:0048569	post-embryonic organ development	biological_process	2	1735	5	28131	GRMZM2G023748,GRMZM2G144387,	0.0175978	0.0549932
GO:0008612	peptidyl-lysine modification to hypusine	biological_process	2	1735	5	28131	GRMZM2G144030,GRMZM2G113696,	0.0175978	0.0549932
GO:0032876	negative regulation of DNA endoreduplication	biological_process	2	1735	5	28131	GRMZM2G126682,GRMZM2G075701,	0.0175978	0.0549932
GO:0019048	virus-host interaction	biological_process	2	1735	5	28131	GRMZM2G086116,GRMZM2G129007,	0.0175978	0.0549932
GO:0010498	proteasomal protein catabolic process	biological_process	2	1735	5	28131	GRMZM2G032505,GRMZM2G027282,	0.0175978	0.0549932
GO:0022621	shoot system development	biological_process	2	1735	5	28131	GRMZM2G127160,GRMZM2G141810,	0.0175978	0.0549932
GO:0080026	response to indolebutyric acid stimulus	biological_process	2	1735	5	28131	GRMZM2G101457,GRMZM2G109743,	0.0175978	0.0549932
GO:0000266	mitochondrial fission	biological_process	2	1735	5	28131	GRMZM2G126019,GRMZM2G129155,	0.0175978	0.0549932
GO:0009958	positive gravitropism	biological_process	4	1735	18	28131	GRMZM5G839592,GRMZM2G127160,GRMZM2G141810,GRMZM2G169412,	0.0184454	0.0303532
GO:0010197	polar nucleus fusion	biological_process	4	1735	18	28131	GRMZM2G114793,GRMZM2G078143,GRMZM2G415007,GRMZM2G103812,	0.0184454	0.0573661
GO:0006974	response to DNA damage stimulus	biological_process	3	1735	11	28131	GRMZM2G056501,GRMZM2G027378,GRMZM2G071010,	0.0185245	0.0573377
GO:0048768	root hair cell tip growth	biological_process	3	1735	11	28131	AC155377.1_FG001,GRMZM2G108474,GRMZM2G075624,	0.0185245	0.0573377
GO:0042752	regulation of circadian rhythm	biological_process	3	1735	11	28131	GRMZM2G166089,GRMZM2G166694,GRMZM2G161611,	0.0185245	0.0573377
GO:0006833	water transport	biological_process	3	1735	11	28131	AC209208.3_FG002,GRMZM2G174807,GRMZM2G392975,	0.0185245	0.0573377
GO:0051301	cell division	biological_process	5	1735	26	28131	AC155377.1_FG001,GRMZM2G036765,GRMZM2G410710,GRMZM2G107114,AC233949.1_FG004,	0.0188352	0.0303042
GO:0034453	microtubule anchoring	biological_process	1	1735	1	28131	GRMZM2G151268,	0.0194645	0.0596787
GO:0032509	endosome transport via multivesicular body sorting pathway	biological_process	1	1735	1	28131	GRMZM2G117935,	0.0194645	0.0596787
GO:0006593	ornithine catabolic process	biological_process	1	1735	1	28131	GRMZM2G080828,	0.0194645	0.0596787
GO:0016560	protein import into peroxisome matrix, docking	biological_process	1	1735	1	28131	GRMZM2G109560,	0.0194645	0.0596787
GO:0006090	pyruvate metabolic process	biological_process	1	1735	1	28131	GRMZM2G015132,	0.0194645	0.0596787
GO:0009311	oligosaccharide metabolic process	biological_process	1	1735	1	28131	GRMZM2G126468,	0.0194645	0.0596787
GO:0006637	acyl-CoA metabolic process	biological_process	1	1735	1	28131	GRMZM2G344476,	0.0194645	0.0596787
GO:0019295	coenzyme M biosynthetic process	biological_process	1	1735	1	28131	GRMZM2G043147,	0.0194645	0.0596787
GO:0007169	transmembrane receptor protein tyrosine kinase signaling pathway	biological_process	1	1735	1	28131	GRMZM2G032409,	0.0194645	0.0596787
GO:0010111	glyoxysome organization	biological_process	1	1735	1	28131	GRMZM5G848768,	0.0194645	0.0596787
GO:0015822	ornithine transport	biological_process	1	1735	1	28131	GRMZM2G024823,	0.0194645	0.0596787
GO:0010452	histone H3-K36 methylation	biological_process	1	1735	1	28131	GRMZM2G126552,	0.0194645	0.0596787
GO:0006891	intra-Golgi vesicle-mediated transport	biological_process	1	1735	1	28131	GRMZM2G011219,	0.0194645	0.0596787
GO:0019544	arginine catabolic process to glutamate	biological_process	1	1735	1	28131	GRMZM2G080828,	0.0194645	0.0596787
GO:0048488	synaptic vesicle endocytosis	biological_process	1	1735	1	28131	GRMZM2G314647,	0.0194645	0.0596787
GO:0031456	glycine betaine biosynthetic process	biological_process	1	1735	1	28131	GRMZM2G016189,	0.0194645	0.0596787
GO:0055122	response to very low light intensity stimulus	biological_process	1	1735	1	28131	GRMZM2G125617,	0.0194645	0.0596787
GO:0010501	RNA secondary structure unwinding	biological_process	1	1735	1	28131	GRMZM2G080603,	0.0194645	0.0596787
GO:0006144	purine nucleobase metabolic process	biological_process	1	1735	1	28131	GRMZM2G164141,	0.0194645	0.0596787
GO:0009920	cell plate formation involved in plant-type cell wall biogenesis	biological_process	1	1735	1	28131	GRMZM2G314647,	0.0194645	0.0596787
GO:0006106	fumarate metabolic process	biological_process	1	1735	1	28131	GRMZM2G010823,	0.0194645	0.0596787
GO:0031669	cellular response to nutrient levels	biological_process	1	1735	1	28131	GRMZM2G058910,	0.0194645	0.0596787
GO:0000578	embryonic axis specification	biological_process	1	1735	1	28131	GRMZM2G117935,	0.0194645	0.0596787
GO:0030010	establishment of cell polarity	biological_process	1	1735	1	28131	GRMZM2G117746,	0.0194645	0.0596787
GO:0045490	pectin catabolic process	biological_process	1	1735	1	28131	GRMZM2G037411,	0.0194645	0.0596787
GO:0043335	protein unfolding	biological_process	1	1735	1	28131	GRMZM2G360681,	0.0194645	0.0596787
GO:0010477	response to sulfur dioxide	biological_process	1	1735	1	28131	GRMZM2G114739,	0.0194645	0.0596787
GO:0042255	ribosome assembly	biological_process	1	1735	1	28131	GRMZM2G468932,	0.0194645	0.0596787
GO:0045165	cell fate commitment	biological_process	1	1735	1	28131	GRMZM2G058292,	0.0194645	0.0596787
GO:0071291	cellular response to selenium ion	biological_process	1	1735	1	28131	GRMZM2G103812,	0.0194645	0.0596787
GO:0022603	regulation of anatomical structure morphogenesis	biological_process	1	1735	1	28131	GRMZM2G091819,	0.0194645	0.0596787
GO:0006413	translational initiation	biological_process	9	1735	64	28131	GRMZM2G068352,GRMZM2G115598,GRMZM2G369939,GRMZM2G379758,GRMZM2G048703,GRMZM2G174757,GRMZM2G165917,GRMZM2G033283,GRMZM2G422651,	0.0207664	0.0278313
GO:0006915	apoptotic process	biological_process	2	1735	137	28131	GRMZM2G036765,AC233949.1_FG004,	0.0214281	0.0650855
GO:0006072	glycerol-3-phosphate metabolic process	biological_process	4	1735	19	28131	GRMZM2G446108,GRMZM2G335657,GRMZM2G073774,GRMZM2G152958,	0.0222036	0.0295745
GO:0010182	sugar mediated signaling pathway	biological_process	4	1735	19	28131	GRMZM2G060540,GRMZM5G856653,GRMZM2G133926,GRMZM2G017089,	0.0222036	0.0671273
GO:0022900	electron transport chain	biological_process	9	1735	65	28131	GRMZM2G170457,GRMZM2G064799,GRMZM2G064753,GRMZM2G133213,GRMZM2G079888,GRMZM2G152925,GRMZM2G053458,GRMZM2G134738,GRMZM2G396397,	0.0227445	0.0300486
GO:0000911	cytokinesis by cell plate formation	biological_process	3	1735	12	28131	GRMZM2G112050,GRMZM2G158034,GRMZM2G314647,	0.0235784	0.0703025
GO:0010228	vegetative to reproductive phase transition of meristem	biological_process	7	1735	46	28131	GRMZM5G895313,GRMZM5G800734,GRMZM5G806358,AC215244.3_FG002,GRMZM2G125617,GRMZM2G032252,GRMZM2G080603,	0.0246046	0.0319221
GO:0009826	unidimensional cell growth	biological_process	9	1735	66	28131	GRMZM5G853513,GRMZM2G117746,GRMZM2G144372,GRMZM2G116204,GRMZM2G128995,GRMZM2G057000,GRMZM2G163129,GRMZM2G096596,GRMZM2G034575,	0.0248617	0.0321914
GO:0006537	glutamate biosynthetic process	biological_process	2	1735	6	28131	GRMZM2G077054,GRMZM2G085078,	0.0252644	0.0325831
GO:0006564	L-serine biosynthetic process	biological_process	2	1735	6	28131	GRMZM2G300801,GRMZM2G081886,	0.0252644	0.0739724
GO:0006936	muscle contraction	biological_process	2	1735	6	28131	GRMZM2G106133,GRMZM2G138727,	0.0252644	0.0739724
GO:0031087	deadenylation-independent decapping of nuclear-transcribed mRNA	biological_process	2	1735	6	28131	GRMZM2G348866,GRMZM2G029186,	0.0252644	0.0739724
GO:0002213	defense response to insect	biological_process	2	1735	6	28131	GRMZM2G180399,GRMZM5G852502,	0.0252644	0.0739724
GO:0009605	response to external stimulus	biological_process	2	1735	6	28131	GRMZM2G396550,AC233953.1_FG005,	0.0252644	0.0739724
GO:0030150	protein import into mitochondrial matrix	biological_process	2	1735	6	28131	GRMZM2G030312,GRMZM2G002440,	0.0252644	0.0739724
GO:0006166	purine ribonucleoside salvage	biological_process	2	1735	6	28131	GRMZM2G540538,GRMZM2G135132,	0.0252644	0.0739724
GO:0009567	double fertilization forming a zygote and endosperm	biological_process	5	1735	28	28131	GRMZM2G085675,GRMZM2G159369,GRMZM2G128171,GRMZM2G174644,GRMZM2G114126,	0.025326	0.0317185
GO:0009846	pollen germination	biological_process	7	1735	47	28131	GRMZM2G050647,GRMZM2G029107,GRMZM2G395244,GRMZM2G152891,GRMZM2G036765,GRMZM2G044963,AC233949.1_FG004,	0.0273627	0.0340072
GO:0055085	transmembrane transport	biological_process	36	1735	843	28131	GRMZM2G120876,GRMZM2G035298,GRMZM2G115049,GRMZM5G837108,GRMZM2G000510,GRMZM2G018417,GRMZM2G135186,GRMZM2G305446,GRMZM2G074805,GRMZM2G042146,GRMZM2G051630,AC209208.3_FG002,GRMZM2G098011,GRMZM2G059937,GRMZM2G152827,GRMZM2G058948,GRMZM2G014914,GRMZM2G144081,GRMZM2G083173,GRMZM2G146670,GRMZM2G174807,GRMZM2G001803,GRMZM2G120563,GRMZM2G462325,GRMZM2G015401,GRMZM2G392975,GRMZM2G105571,GRMZM2G103983,GRMZ…	0.0283504	0.0351005
GO:0010026	trichome differentiation	biological_process	3	1735	13	28131	GRMZM2G018416,GRMZM2G058292,GRMZM2G013324,	0.0294373	0.0363078
GO:0006972	hyperosmotic response	biological_process	3	1735	13	28131	GRMZM2G034157,GRMZM2G012455,GRMZM2G027756,	0.0294373	0.0831922
GO:0030001	metal ion transport	biological_process	3	1735	156	28131	GRMZM2G094742,GRMZM2G067853,GRMZM2G001803,	0.0300351	0.0368355
GO:0010090	trichome morphogenesis	biological_process	4	1735	21	28131	AC155377.1_FG001,GRMZM2G034848,GRMZM2G112050,GRMZM2G158034,	0.0312148	0.0381384
GO:0009269	response to desiccation	biological_process	6	1735	39	28131	GRMZM2G375504,GRMZM2G077316,GRMZM2G352415,GRMZM2G098298,GRMZM2G139797,GRMZM2G320708,	0.0324534	0.0395774
GO:0008283	cell proliferation	biological_process	5	1735	30	28131	GRMZM5G815894,GRMZM2G163081,GRMZM2G108474,GRMZM2G075624,GRMZM2G068471,	0.0332407	0.0404615
GO:0046907	intracellular transport	biological_process	2	1735	7	28131	GRMZM2G078933,GRMZM2G094388,	0.0345489	0.0419753
GO:0000271	polysaccharide biosynthetic process	biological_process	2	1735	7	28131	GRMZM2G115762,GRMZM2G129302,	0.0345489	0.0951558
GO:0001676	long-chain fatty acid metabolic process	biological_process	2	1735	7	28131	GRMZM2G419782,GRMZM2G445791,	0.0345489	0.0951558
GO:0048229	gametophyte development	biological_process	2	1735	7	28131	GRMZM2G109383,GRMZM2G023289,	0.0345489	0.0951558
GO:0006007	glucose catabolic process	biological_process	2	1735	7	28131	GRMZM5G833389,GRMZM2G003385,	0.0345489	0.0951558
GO:0006275	regulation of DNA replication	biological_process	2	1735	7	28131	GRMZM2G108712,GRMZM2G030523,	0.0345489	0.0951558
GO:0009932	cell tip growth	biological_process	3	1735	14	28131	GRMZM2G018416,AC196426.3_FG007,GRMZM2G013324,	0.0361383	0.0431007
GO:0009294	DNA mediated transformation	biological_process	4	1735	22	28131	GRMZM2G140051,GRMZM2G176707,GRMZM2G107309,GRMZM2G121186,	0.0365171	0.0433932
GO:0052543	callose deposition in cell wall	biological_process	1	1735	2	28131	GRMZM2G032003,	0.0374288	0.0442341
GO:0006499	N-terminal protein myristoylation	biological_process	1	1735	2	28131	GRMZM2G023667,	0.0374288	0.101794
GO:0010064	embryonic shoot morphogenesis	biological_process	1	1735	2	28131	GRMZM2G023667,	0.0374288	0.101794
GO:0006429	leucyl-tRNA aminoacylation	biological_process	1	1735	2	28131	GRMZM2G071333,	0.0374288	0.101794
GO:0006402	mRNA catabolic process	biological_process	1	1735	2	28131	GRMZM2G029186,	0.0374288	0.101794
GO:0048645	organ formation	biological_process	1	1735	2	28131	GRMZM2G092451,	0.0374288	0.101794
GO:0009957	epidermal cell fate specification	biological_process	1	1735	2	28131	GRMZM2G058292,	0.0374288	0.101794
GO:0006424	glutamyl-tRNA aminoacylation	biological_process	1	1735	2	28131	GRMZM2G046932,	0.0374288	0.101794
GO:0009062	fatty acid catabolic process	biological_process	1	1735	2	28131	GRMZM2G101457,	0.0374288	0.101794
GO:0060151	peroxisome localization	biological_process	1	1735	2	28131	AC155377.1_FG001,	0.0374288	0.101794
GO:0051645	Golgi localization	biological_process	1	1735	2	28131	AC155377.1_FG001,	0.0374288	0.101794
GO:0000256	allantoin catabolic process	biological_process	1	1735	2	28131	GRMZM2G130034,	0.0374288	0.101794
GO:0044205	'de novo' UMP biosynthetic process	biological_process	1	1735	2	28131	GRMZM2G109472,	0.0374288	0.101794
GO:0006406	mRNA export from nucleus	biological_process	1	1735	2	28131	GRMZM2G080603,	0.0374288	0.101794
GO:0051252	regulation of RNA metabolic process	biological_process	1	1735	2	28131	GRMZM2G005771,	0.0374288	0.101794
GO:0009103	lipopolysaccharide biosynthetic process	biological_process	1	1735	2	28131	GRMZM2G119256,	0.0374288	0.101794
GO:0090351	seedling development	biological_process	1	1735	2	28131	GRMZM2G035298,	0.0374288	0.101794
GO:0006167	AMP biosynthetic process	biological_process	1	1735	2	28131	GRMZM2G119852,	0.0374288	0.101794
GO:0010157	response to chlorate	biological_process	1	1735	2	28131	GRMZM5G813217,	0.0374288	0.101794
GO:0030968	endoplasmic reticulum unfolded protein response	biological_process	1	1735	2	28131	GRMZM2G045314,	0.0374288	0.101794
GO:0006534	cysteine metabolic process	biological_process	1	1735	2	28131	GRMZM2G322314,	0.0374288	0.101794
GO:0080093	regulation of photorespiration	biological_process	1	1735	2	28131	GRMZM2G077415,	0.0374288	0.101794
GO:0016050	vesicle organization	biological_process	1	1735	2	28131	GRMZM2G017077,	0.0374288	0.101794
GO:0009755	hormone-mediated signaling pathway	biological_process	1	1735	2	28131	GRMZM2G017089,	0.0374288	0.101794
GO:0009413	response to flooding	biological_process	1	1735	2	28131	GRMZM2G089713,	0.0374288	0.101794
GO:0006437	tyrosyl-tRNA aminoacylation	biological_process	1	1735	2	28131	GRMZM2G000481,	0.0374288	0.101794
GO:0051646	mitochondrion localization	biological_process	1	1735	2	28131	AC155377.1_FG001,	0.0374288	0.101794
GO:0048574	long-day photoperiodism, flowering	biological_process	1	1735	2	28131	GRMZM2G015384,	0.0374288	0.101794
GO:0031998	regulation of fatty acid beta-oxidation	biological_process	1	1735	2	28131	GRMZM2G077415,	0.0374288	0.101794
GO:0000741	karyogamy	biological_process	1	1735	2	28131	GRMZM2G085675,	0.0374288	0.101794
GO:0016579	protein deubiquitination	biological_process	1	1735	2	28131	GRMZM2G107696,	0.0374288	0.101794
GO:0006289	nucleotide-excision repair	biological_process	5	1735	31	28131	GRMZM2G140051,GRMZM2G176707,GRMZM2G123922,GRMZM2G009443,GRMZM2G121186,	0.0377733	0.102303
GO:0045226	extracellular polysaccharide biosynthetic process	biological_process	5	1735	31	28131	GRMZM2G040397,GRMZM2G007404,GRMZM2G170336,GRMZM2G145460,GRMZM2G143651,	0.0377733	0.102303
GO:0048316	seed development	biological_process	5	1735	31	28131	GRMZM5G895313,GRMZM2G176307,GRMZM2G152686,GRMZM2G071630,AC233879.1_FG002,	0.0377733	0.102303
GO:0048868	pollen tube development	biological_process	4	1735	23	28131	GRMZM2G159369,GRMZM2G010823,GRMZM2G128171,GRMZM2G088565,	0.0423799	0.113362
GO:0010029	regulation of seed germination	biological_process	4	1735	23	28131	GRMZM2G138861,GRMZM2G066867,GRMZM2G171435,GRMZM2G081915,	0.0423799	0.113362
GO:0005982	starch metabolic process	biological_process	4	1735	23	28131	GRMZM2G032628,GRMZM2G024993,GRMZM2G068506,GRMZM2G119689,	0.0423799	0.113362
GO:0009737	response to abscisic acid stimulus	biological_process	26	1735	279	28131	GRMZM2G375504,GRMZM5G831712,GRMZM2G138861,GRMZM5G838961,GRMZM2G047860,GRMZM2G066867,GRMZM2G049672,GRMZM2G134396,GRMZM2G478709,GRMZM2G157026,GRMZM2G325575,GRMZM2G171435,GRMZM2G019404,GRMZM2G081915,GRMZM2G064988,GRMZM2G004459,GRMZM2G060669,GRMZM2G006894,GRMZM2G088212,GRMZM2G046658,GRMZM2G147430,GRMZM2G080603,GRMZM2G139797,GRMZM2G130548,AC233879.1_FG002,GRMZM2G071071,	0.0424992	0.0438484
GO:0009553	embryo sac development	biological_process	5	1735	32	28131	GRMZM2G032505,GRMZM2G085675,GRMZM2G159369,GRMZM2G128171,GRMZM2G027282,	0.0427097	0.0439957
GO:0009658	chloroplast organization	biological_process	5	1735	32	28131	GRMZM2G353213,AC215201.3_FG005,GRMZM2G434173,GRMZM2G060451,GRMZM2G162968,	0.0427097	0.113311
GO:0006779	porphyrin-containing compound biosynthetic process	biological_process	3	1735	15	28131	GRMZM5G812957,GRMZM5G870342,GRMZM2G419806,	0.0437124	0.0448863
GO:0010075	regulation of meristem growth	biological_process	3	1735	15	28131	GRMZM2G092451,GRMZM2G141931,GRMZM2G399073,	0.0437124	0.1155
GO:0001558	regulation of cell growth	biological_process	2	1735	8	28131	GRMZM2G108474,GRMZM2G075624,	0.0454803	0.0464084
GO:0015833	peptide transport	biological_process	2	1735	8	28131	GRMZM2G102000,GRMZM2G156145,	0.0454803	0.118724
GO:0006633	fatty acid biosynthetic process	biological_process	13	1735	119	28131	GRMZM2G002921,GRMZM2G003190,GRMZM2G135498,GRMZM2G043602,GRMZM2G091715,GRMZM2G152686,GRMZM2G024482,GRMZM2G070422,GRMZM2G099696,GRMZM2G175818,GRMZM2G029543,GRMZM2G445602,GRMZM2G032878,	0.0459408	0.0463688
GO:0006281	DNA repair	biological_process	4	1735	169	28131	GRMZM5G831712,GRMZM2G140051,GRMZM2G176707,GRMZM2G121186,	0.0483453	0.0485695
GO:0010053	root epidermal cell differentiation	biological_process	4	1735	24	28131	GRMZM5G862131,GRMZM2G018416,AC196426.3_FG007,GRMZM2G013324,	0.0488225	0.124939
GO:0009306	protein secretion	biological_process	6	1735	43	28131	GRMZM5G898735,GRMZM2G091481,GRMZM2G141931,GRMZM2G399073,AC207890.3_FG002,GRMZM2G163421,	0.0495935	0.0495935
GO:0005730	nucleolus	cellular_component	225	1735	429	28131	GRMZM5G803275,GRMZM5G833699,GRMZM5G895313,GRMZM2G100403,GRMZM5G870752,GRMZM2G065868,GRMZM2G168330,GRMZM2G343543,GRMZM2G301096,GRMZM2G115049,GRMZM2G060540,GRMZM5G815894,GRMZM5G867518,GRMZM5G801031,GRMZM2G171426,GRMZM5G868433,GRMZM2G083253,AC206642.4_FG001,GRMZM2G132968,GRMZM5G806358,GRMZM2G114793,GRMZM5G837108,GRMZM5G848768,GRMZM2G027451,GRMZM2G152573,GRMZM5G801409,GRMZM2G125271,GRMZM5G851698,GRMZ…	4.98e-109	3.23e-106
GO:0005886	plasma membrane	cellular_component	482	1735	2171	28131	GRMZM5G833699,GRMZM5G895313,GRMZM2G100403,GRMZM5G824944,GRMZM2G389173,GRMZM5G813217,GRMZM5G870752,GRMZM5G876773,GRMZM5G800734,GRMZM2G168330,GRMZM2G165681,GRMZM5G890190,GRMZM2G120876,GRMZM2G002416,GRMZM5G811797,GRMZM2G055936,GRMZM5G894156,GRMZM2G026969,GRMZM5G833389,GRMZM2G173858,GRMZM2G343543,GRMZM2G032505,GRMZM5G803952,GRMZM2G301096,GRMZM2G115049,GRMZM2G121683,GRMZM2G073584,GRMZM5G815894,GRMZM2G…	1.53e-108	4.97e-106
GO:0005739	mitochondrion	cellular_component	278	1735	824	28131	GRMZM2G001500,GRMZM2G023073,GRMZM5G833699,GRMZM2G446108,GRMZM2G117369,GRMZM5G813217,GRMZM2G024484,GRMZM2G158304,GRMZM2G120876,GRMZM2G335657,GRMZM2G343543,GRMZM2G163468,GRMZM2G115049,GRMZM5G833747,GRMZM2G462140,GRMZM2G081883,GRMZM5G801031,GRMZM5G898597,GRMZM5G856653,GRMZM5G876898,GRMZM2G160801,GRMZM2G102499,GRMZM2G120517,GRMZM5G807639,GRMZM2G469969,GRMZM2G074687,GRMZM2G030312,GRMZM2G135283,GRMZM5G…	3.28e-97	7.1e-95
GO:0022626	cytosolic ribosome	cellular_component	169	1735	292	28131	GRMZM2G100403,GRMZM5G870752,GRMZM2G065868,GRMZM2G168330,GRMZM5G803952,GRMZM2G301096,GRMZM2G132929,GRMZM5G815894,GRMZM5G867518,GRMZM2G171426,GRMZM5G876898,GRMZM5G853854,GRMZM5G868433,GRMZM2G083253,GRMZM5G807639,AC206642.4_FG001,GRMZM2G132968,GRMZM5G890561,GRMZM2G135283,GRMZM2G027451,GRMZM2G152573,GRMZM5G801409,GRMZM2G125271,GRMZM5G851698,GRMZM5G805627,GRMZM2G157018,GRMZM5G887054,AC190609.3_FG002,G…	1.75e-87	2.84e-85
GO:0009507	chloroplast	cellular_component	353	1735	1853	28131	GRMZM2G001500,GRMZM2G014376,GRMZM5G856084,GRMZM2G353213,GRMZM2G074759,GRMZM2G100403,GRMZM5G841619,GRMZM5G824944,GRMZM5G813217,GRMZM5G870752,GRMZM2G168330,GRMZM2G335657,GRMZM2G375504,GRMZM2G055936,GRMZM2G180399,GRMZM5G833389,GRMZM5G806622,GRMZM2G087570,GRMZM5G808811,GRMZM2G343543,GRMZM5G803952,GRMZM2G301096,GRMZM2G306345,GRMZM2G115049,GRMZM2G462140,GRMZM5G852502,GRMZM5G815894,GRMZM5G867518,GRMZM2G…	1.67e-65	2.16e-63
GO:0005840	ribosome	cellular_component	201	1735	877	28131	GRMZM2G100403,GRMZM5G870752,GRMZM2G065868,GRMZM2G168330,GRMZM5G813584,GRMZM2G149975,GRMZM2G060373,GRMZM5G803952,GRMZM2G132929,GRMZM5G815894,GRMZM2G171426,GRMZM5G868433,GRMZM2G083253,AC206642.4_FG001,GRMZM2G132968,GRMZM5G890561,GRMZM2G419782,GRMZM2G027451,GRMZM2G152573,GRMZM5G801409,GRMZM2G116292,GRMZM2G125271,GRMZM2G077208,GRMZM5G851698,GRMZM5G805627,GRMZM2G445791,GRMZM5G887054,AC190609.3_FG002,G…	2.66e-48	2.47e-46
GO:0022625	cytosolic large ribosomal subunit	cellular_component	84	1735	126	28131	GRMZM2G100403,GRMZM5G870752,GRMZM2G065868,GRMZM2G168330,GRMZM5G803952,GRMZM5G815894,GRMZM5G868433,AC206642.4_FG001,GRMZM2G132968,GRMZM5G890561,GRMZM2G027451,GRMZM2G152573,GRMZM5G801409,GRMZM5G887054,AC190609.3_FG002,GRMZM5G820996,GRMZM2G023748,GRMZM2G142640,GRMZM2G024354,GRMZM2G113720,GRMZM2G104025,GRMZM2G022619,GRMZM2G024647,GRMZM2G385287,GRMZM2G126594,GRMZM2G147791,GRMZM2G102230,GRMZM2G146358,G…	3.48e-48	2.83e-46
GO:0005773	vacuole	cellular_component	164	1735	617	28131	GRMZM2G100403,GRMZM2G389173,GRMZM2G168330,GRMZM5G879240,GRMZM2G173858,GRMZM2G343543,GRMZM5G803952,GRMZM2G587327,GRMZM2G115049,GRMZM2G073584,GRMZM2G064914,GRMZM5G815894,GRMZM5G801031,GRMZM5G856653,GRMZM5G853854,GRMZM5G868433,GRMZM2G330430,GRMZM2G132968,GRMZM2G074687,GRMZM2G114793,GRMZM5G837108,GRMZM5G840582,GRMZM5G848768,GRMZM2G027451,GRMZM5G801409,GRMZM5G813909,GRMZM2G307992,GRMZM5G838961,GRMZM5G…	9.94e-47	6.46e-45
GO:0005618	cell wall	cellular_component	152	1735	552	28131	GRMZM5G833699,GRMZM2G100403,GRMZM2G115049,GRMZM2G171426,GRMZM5G868433,GRMZM2G083253,GRMZM2G102499,GRMZM2G132968,GRMZM2G114793,GRMZM5G837108,GRMZM5G801409,GRMZM2G328500,GRMZM5G853513,GRMZM5G866082,GRMZM2G074037,GRMZM2G016189,GRMZM2G165817,GRMZM2G091383,GRMZM2G072054,GRMZM2G092663,GRMZM2G135186,GRMZM2G145258,AC217358.3_FG005,GRMZM2G066024,GRMZM2G030293,GRMZM2G083016,GRMZM2G030915,GRMZM2G053652,GRMZ…	5e-45	2.96e-43
GO:0016020	membrane	cellular_component	386	1735	2946	28131	GRMZM2G023073,GRMZM5G833699,GRMZM2G353213,GRMZM5G895313,GRMZM2G100403,GRMZM5G870752,GRMZM2G165681,GRMZM2G002416,GRMZM2G375504,GRMZM2G363460,GRMZM2G055936,GRMZM5G894156,GRMZM2G173858,GRMZM2G343543,GRMZM2G032505,GRMZM5G803952,GRMZM2G301096,GRMZM2G035298,GRMZM2G115049,GRMZM2G121683,GRMZM2G143354,GRMZM2G073584,GRMZM5G815894,GRMZM5G839592,GRMZM5G867518,GRMZM5G856653,GRMZM2G171426,GRMZM5G876898,GRMZM5G…	7.21e-37	3.6e-35
GO:0005622	intracellular	cellular_component	261	1735	1858	28131	GRMZM2G351125,GRMZM2G100403,GRMZM5G870752,GRMZM2G065868,GRMZM2G168330,GRMZM5G813584,GRMZM2G149975,GRMZM5G811797,GRMZM2G389118,GRMZM5G898314,GRMZM2G060373,GRMZM5G803952,GRMZM2G132929,GRMZM2G064914,GRMZM5G815894,GRMZM2G171426,GRMZM5G868433,GRMZM2G083253,GRMZM2G330430,AC206642.4_FG001,GRMZM2G132968,GRMZM5G831712,GRMZM5G890561,GRMZM2G419782,GRMZM2G027451,GRMZM2G152573,GRMZM5G801409,GRMZM2G116292,GRMZ…	1.68e-29	7.81e-28
GO:0005783	endoplasmic reticulum	cellular_component	95	1735	387	28131	GRMZM2G389173,GRMZM2G168330,GRMZM2G165681,GRMZM2G121683,GRMZM2G074687,GRMZM2G521844,GRMZM2G021129,GRMZM5G813909,GRMZM2G014313,GRMZM2G148301,GRMZM2G045314,GRMZM5G882228,GRMZM5G856734,GRMZM5G847530,GRMZM2G081682,GRMZM2G067080,GRMZM2G117746,GRMZM2G014788,GRMZM2G159369,GRMZM2G358059,GRMZM2G074169,GRMZM2G360681,GRMZM2G024647,GRMZM2G075655,GRMZM2G091481,GRMZM2G033829,GRMZM2G134889,GRMZM2G107444,GRMZM2G…	9.59e-26	3.9e-24
GO:0005737	cytoplasm	cellular_component	162	1735	1042	28131	GRMZM2G014376,GRMZM5G803275,GRMZM5G895313,GRMZM5G800734,GRMZM2G335657,GRMZM2G375504,GRMZM5G833389,GRMZM2G343543,GRMZM2G032505,GRMZM2G462140,GRMZM5G815894,GRMZM2G119773,GRMZM5G876898,GRMZM2G102499,GRMZM2G151268,GRMZM5G887303,GRMZM2G138861,GRMZM5G853513,GRMZM5G800112,GRMZM2G110185,GRMZM5G866082,AC215244.3_FG002,GRMZM2G074037,GRMZM2G165817,GRMZM2G181359,GRMZM2G099980,GRMZM2G075124,GRMZM2G178801,AC21…	7.85e-23	2.84e-21
GO:0045271	respiratory chain complex I	cellular_component	38	1735	61	28131	GRMZM2G024484,GRMZM5G886688,GRMZM2G163468,GRMZM5G801031,GRMZM2G040209,GRMZM5G839924,GRMZM2G056606,GRMZM2G125668,GRMZM2G132748,GRMZM2G004172,AC217358.3_FG005,GRMZM2G139296,GRMZM2G140885,GRMZM2G145854,GRMZM2G142013,GRMZM2G173277,GRMZM2G442129,GRMZM2G137139,AC195340.3_FG002,GRMZM2G149414,GRMZM2G072806,GRMZM2G014382,GRMZM2G037177,GRMZM2G068575,AC196156.3_FG003,GRMZM2G046924,GRMZM2G041028,GRMZM2G14365…	3.27e-22	1.12e-20
GO:0005777	peroxisome	cellular_component	55	1735	157	28131	GRMZM5G885706,GRMZM2G363460,GRMZM2G035298,GRMZM2G091302,GRMZM5G853854,GRMZM5G840582,GRMZM2G419782,GRMZM5G848768,GRMZM2G445791,GRMZM5G866758,GRMZM5G891739,GRMZM2G016189,GRMZM5G809265,GRMZM2G146885,GRMZM2G082087,GRMZM2G460406,GRMZM2G116282,GRMZM2G027392,GRMZM2G055276,GRMZM2G126517,GRMZM2G077415,GRMZM2G147884,GRMZM2G135470,GRMZM2G464401,GRMZM2G101457,GRMZM2G013783,GRMZM2G005887,GRMZM2G149751,GRMZM2G…	1.49e-21	4.41e-20
GO:0005747	mitochondrial respiratory chain complex I	cellular_component	35	1735	60	28131	GRMZM2G024484,GRMZM2G335657,GRMZM2G163468,GRMZM2G462140,GRMZM5G801031,GRMZM2G135283,GRMZM2G040209,GRMZM5G839924,GRMZM2G056606,GRMZM2G125668,GRMZM2G132748,GRMZM2G004172,AC217358.3_FG005,GRMZM2G139296,GRMZM2G140885,GRMZM2G145854,GRMZM2G142013,GRMZM2G173277,GRMZM2G442129,GRMZM2G137139,GRMZM2G113408,AC195340.3_FG002,GRMZM2G149414,GRMZM2G072806,GRMZM2G037177,GRMZM2G068575,AC196156.3_FG003,GRMZM2G04692…	6.33e-20	1.58e-18
GO:0000786	nucleosome	cellular_component	60	1735	214	28131	GRMZM2G060540,GRMZM5G864735,GRMZM5G887054,GRMZM2G013524,AC212565.3_FG001,GRMZM2G003306,GRMZM2G118355,GRMZM2G130079,GRMZM2G034157,GRMZM2G401308,GRMZM2G448458,GRMZM2G078314,GRMZM2G004878,GRMZM2G475899,GRMZM2G119071,GRMZM2G146358,AC196961.2_FG003,GRMZM2G084521,GRMZM2G131943,GRMZM2G332838,GRMZM2G047813,GRMZM2G479684,GRMZM2G080274,GRMZM2G073275,GRMZM2G072855,GRMZM2G063896,GRMZM2G133926,GRMZM2G349651,G…	2.62e-19	6.31e-18
GO:0005829	cytosol	cellular_component	78	1735	362	28131	GRMZM5G833699,GRMZM5G890190,GRMZM2G002416,GRMZM5G833389,GRMZM2G306345,GRMZM2G115598,GRMZM2G105652,GRMZM2G160906,GRMZM2G138861,GRMZM2G328500,GRMZM5G838961,GRMZM2G053803,GRMZM2G140150,GRMZM2G049839,GRMZM2G050647,GRMZM2G085547,GRMZM2G044128,GRMZM2G066024,GRMZM2G108285,GRMZM2G082365,GRMZM2G027995,GRMZM2G066460,GRMZM2G032315,GRMZM2G443985,GRMZM2G066867,GRMZM2G003385,GRMZM2G116034,GRMZM2G429899,GRMZM2G…	1.34e-18	2.99e-17
GO:0022627	cytosolic small ribosomal subunit	cellular_component	29	1735	51	28131	GRMZM2G132929,GRMZM5G867518,GRMZM2G171426,AC225147.4_FG002,GRMZM2G091383,GRMZM2G092663,GRMZM2G030293,GRMZM2G067303,GRMZM2G086906,AC210013.4_FG019,GRMZM2G125300,GRMZM2G140609,GRMZM2G063340,GRMZM2G305154,GRMZM2G163561,GRMZM2G073150,GRMZM2G066222,GRMZM2G124143,GRMZM2G093574,GRMZM2G455828,GRMZM2G057608,GRMZM2G168149,GRMZM2G134109,GRMZM2G084465,GRMZM2G151252,GRMZM2G139349,GRMZM2G139900,GRMZM2G130544,G…	1.24e-16	2.69e-15
GO:0009941	chloroplast envelope	cellular_component	83	1735	445	28131	GRMZM2G001500,GRMZM2G353213,GRMZM5G813217,GRMZM5G806622,GRMZM2G115049,GRMZM5G876898,GRMZM5G837108,GRMZM2G027451,GRMZM2G068455,GRMZM5G864335,GRMZM2G051219,GRMZM2G165176,GRMZM2G067853,GRMZM2G135186,AC215201.3_FG005,GRMZM2G159777,GRMZM2G083016,GRMZM2G067225,GRMZM2G166089,GRMZM2G135498,GRMZM2G015132,GRMZM2G043602,GRMZM2G117786,GRMZM2G385287,GRMZM2G421857,GRMZM2G161969,GRMZM2G042146,GRMZM2G051630,GRMZ…	2.06e-16	4.31e-15
GO:0031966	mitochondrial membrane	cellular_component	20	1735	29	28131	GRMZM5G801031,GRMZM2G056606,GRMZM2G125668,GRMZM2G004172,GRMZM2G139296,GRMZM2G140885,GRMZM2G145854,GRMZM2G142013,GRMZM2G173277,GRMZM2G149414,GRMZM2G037177,GRMZM2G068575,AC196156.3_FG003,GRMZM2G046924,GRMZM2G051613,GRMZM2G115621,GRMZM2G070716,GRMZM2G421234,GRMZM2G126038,GRMZM2G018941,	2.87e-13	4.79e-12
GO:0005741	mitochondrial outer membrane	cellular_component	18	1735	26	28131	GRMZM2G120876,GRMZM2G115049,GRMZM2G018417,GRMZM2G339503,GRMZM2G105531,GRMZM2G059937,GRMZM2G005036,GRMZM2G004459,GRMZM2G146670,GRMZM2G166646,GRMZM2G100402,GRMZM2G137985,GRMZM2G100511,GRMZM2G150616,GRMZM2G155021,GRMZM2G091563,GRMZM2G005209,GRMZM2G071071,	3.69e-12	5.71e-11
GO:0009570	chloroplast stroma	cellular_component	73	1735	472	28131	GRMZM2G001500,GRMZM2G014376,GRMZM5G841619,GRMZM5G813217,GRMZM2G180399,GRMZM2G306345,GRMZM5G852502,GRMZM2G119773,GRMZM5G853854,GRMZM2G102499,GRMZM5G840582,AC234528.1_FG005,GRMZM2G129451,GRMZM2G032628,GRMZM2G053236,GRMZM2G370852,GRMZM5G866082,GRMZM2G068455,GRMZM5G840002,GRMZM5G864335,GRMZM2G051219,GRMZM2G169593,AC215201.3_FG005,GRMZM2G083016,GRMZM2G036921,GRMZM2G077054,GRMZM2G135498,GRMZM2G043602,G…	3.71e-11	5.48e-10
GO:0033178	proton-transporting two-sector ATPase complex, catalytic domain	cellular_component	15	1735	23	28131	GRMZM5G829375,GRMZM5G861390,GRMZM2G421857,GRMZM2G181151,GRMZM2G008232,GRMZM2G113408,GRMZM2G079777,GRMZM2G030167,GRMZM2G128877,GRMZM2G070360,GRMZM2G158766,GRMZM2G021331,GRMZM2G041275,GRMZM2G094497,GRMZM2G021635,	3.49e-10	4.94e-09
GO:0048046	apoplast	cellular_component	58	1735	355	28131	GRMZM2G001500,GRMZM5G833699,GRMZM2G074759,GRMZM5G824944,GRMZM2G335657,GRMZM5G833389,GRMZM2G462140,GRMZM5G876898,GRMZM5G853854,GRMZM2G135283,GRMZM5G840582,GRMZM2G054916,GRMZM2G540538,GRMZM2G068455,GRMZM5G864335,AC215201.3_FG005,GRMZM2G066024,GRMZM2G083016,GRMZM2G136106,GRMZM2G135132,GRMZM2G176307,GRMZM2G018416,GRMZM2G003385,GRMZM2G015989,GRMZM2G057823,GRMZM2G068506,GRMZM2G439201,GRMZM2G077415,GRMZ…	5.33e-10	7.37e-09
GO:0005743	mitochondrial inner membrane	cellular_component	31	1735	123	28131	GRMZM2G120876,GRMZM2G035298,GRMZM5G833747,GRMZM5G837108,GRMZM2G000510,GRMZM2G095695,GRMZM5G812923,GRMZM2G135186,GRMZM2G105531,GRMZM2G042146,GRMZM2G051630,GRMZM2G103771,GRMZM2G152827,GRMZM2G005036,GRMZM2G144081,GRMZM2G125893,GRMZM2G166646,GRMZM2G100402,GRMZM2G167463,GRMZM2G015401,GRMZM2G105571,GRMZM2G051613,GRMZM2G035651,GRMZM2G084389,GRMZM2G100511,GRMZM2G473463,GRMZM2G024823,GRMZM2G091563,GRMZM2G…	6.98e-10	9.25e-09
GO:0005754	mitochondrial proton-transporting ATP synthase, catalytic core	cellular_component	10	1735	10	28131	GRMZM2G156068,GRMZM2G113408,GRMZM2G069458,GRMZM2G138220,GRMZM2G171628,GRMZM2G021331,GRMZM2G041275,GRMZM2G157758,GRMZM2G321725,GRMZM2G143234,	1.04e-08	1.21e-07
GO:0009505	plant-type cell wall	cellular_component	39	1735	212	28131	GRMZM2G389173,GRMZM2G073584,GRMZM2G164821,AC211394.4_FG004,GRMZM2G036921,GRMZM2G014788,GRMZM2G159369,GRMZM2G027995,GRMZM2G136106,GRMZM2G042008,GRMZM2G018416,GRMZM2G050982,GRMZM2G116034,GRMZM2G150319,GRMZM2G173636,GRMZM2G445169,GRMZM2G180575,GRMZM2G006117,GRMZM2G146472,GRMZM2G133213,GRMZM2G128171,GRMZM2G031572,GRMZM2G005633,GRMZM2G122267,GRMZM2G067242,GRMZM2G061830,GRMZM2G134668,GRMZM2G392863,GRMZ…	1.75e-08	2e-07
GO:0016469	proton-transporting two-sector ATPase complex	cellular_component	14	1735	31	28131	GRMZM5G829375,GRMZM5G861390,GRMZM2G156068,GRMZM2G421857,GRMZM2G181151,GRMZM2G113408,GRMZM2G128877,GRMZM2G069458,GRMZM2G021331,GRMZM2G041275,GRMZM2G094497,GRMZM2G157758,GRMZM2G321725,GRMZM2G143234,	5.26e-08	5.79e-07
GO:0005740	mitochondrial envelope	cellular_component	10	1735	16	28131	GRMZM5G833389,GRMZM2G066024,GRMZM2G171476,GRMZM2G176307,GRMZM2G003385,GRMZM2G057823,GRMZM2G064896,GRMZM2G064753,GRMZM2G071630,GRMZM2G134738,	2.77e-07	2.77e-06
GO:0015935	small ribosomal subunit	cellular_component	20	1735	76	28131	AC225147.4_FG002,GRMZM2G092663,GRMZM2G067303,GRMZM2G126821,AC210013.4_FG019,GRMZM2G140609,GRMZM2G163561,GRMZM2G145308,GRMZM2G156673,GRMZM2G110952,GRMZM2G168149,GRMZM2G108348,GRMZM2G170336,GRMZM2G084465,GRMZM2G036765,GRMZM2G074300,GRMZM2G099352,GRMZM2G099657,AC233949.1_FG004,GRMZM2G092296,	2.98e-07	2.89e-06
GO:0005750	mitochondrial respiratory chain complex III	cellular_component	12	1735	26	28131	GRMZM2G158304,GRMZM2G170457,GRMZM2G171476,AC214350.3_FG007,GRMZM2G064896,GRMZM2G005036,GRMZM2G158479,GRMZM2G032367,GRMZM2G166646,GRMZM2G023194,GRMZM2G100511,GRMZM2G091563,	3.32e-07	3.17e-06
GO:0033180	proton-transporting V-type ATPase, V1 domain	cellular_component	8	1735	9	28131	GRMZM2G421857,GRMZM2G181151,GRMZM2G144372,GRMZM2G008232,GRMZM2G128995,GRMZM2G128877,GRMZM2G158766,GRMZM2G094497,	4.52e-07	4.26e-06
GO:0005759	mitochondrial matrix	cellular_component	13	1735	34	28131	GRMZM2G053236,GRMZM2G052630,GRMZM2G458208,GRMZM2G145449,GRMZM2G005036,GRMZM2G474883,GRMZM2G416120,GRMZM2G166646,GRMZM2G091756,GRMZM2G320135,GRMZM2G100511,AC233872.1_FG003,GRMZM2G091563,	7.29e-07	6.67e-06
GO:0000325	plant-type vacuole	cellular_component	14	1735	40	28131	GRMZM2G139931,GRMZM2G421857,GRMZM2G144372,GRMZM2G079777,GRMZM2G128995,GRMZM2G030167,GRMZM2G128877,GRMZM2G070360,GRMZM2G163233,GRMZM2G058910,GRMZM2G019999,GRMZM2G052088,GRMZM2G121063,GRMZM2G021635,	7.42e-07	6.7e-06
GO:0045261	proton-transporting ATP synthase complex, catalytic core F(1)	cellular_component	12	1735	31	28131	GRMZM5G829375,GRMZM5G861390,GRMZM2G156068,GRMZM2G117935,GRMZM2G113408,GRMZM2G009638,GRMZM2G069458,GRMZM2G138220,GRMZM2G171628,GRMZM2G021331,GRMZM2G041275,GRMZM2G321725,	1.61e-06	1.36e-05
GO:0005853	eukaryotic translation elongation factor 1 complex	cellular_component	7	1735	8	28131	GRMZM2G320497,GRMZM2G122871,GRMZM2G134582,GRMZM2G439201,GRMZM2G059580,GRMZM2G031545,GRMZM2G153569,	2.19e-06	1.78e-05
GO:0008540	proteasome regulatory particle, base subcomplex	cellular_component	7	1735	10	28131	GRMZM2G032505,GRMZM2G110185,GRMZM2G074037,GRMZM2G165817,GRMZM2G181359,GRMZM2G171604,GRMZM2G027282,	6.69e-06	4.94e-05
GO:0000275	mitochondrial proton-transporting ATP synthase complex, catalytic core F(1)	cellular_component	7	1735	10	28131	GRMZM2G113408,GRMZM2G138220,GRMZM2G171628,GRMZM2G021331,GRMZM2G041275,GRMZM2G157758,GRMZM2G143234,	6.69e-06	5e-05
GO:0005774	vacuolar membrane	cellular_component	14	1735	50	28131	GRMZM2G139931,GRMZM2G421857,GRMZM2G144372,GRMZM2G079777,GRMZM2G128995,GRMZM2G030167,GRMZM2G128877,GRMZM2G070360,GRMZM2G163233,GRMZM2G058910,GRMZM2G019999,GRMZM2G052088,GRMZM2G121063,GRMZM2G021635,	7.43e-06	5.37e-05
GO:0005758	mitochondrial intermembrane space	cellular_component	7	1735	11	28131	GRMZM2G058432,GRMZM2G005036,GRMZM2G121743,GRMZM2G144101,GRMZM2G166646,GRMZM2G100511,GRMZM2G091563,	1.1e-05	7.66e-05
GO:0005794	Golgi apparatus	cellular_component	32	1735	213	28131	GRMZM2G128179,GRMZM5G843555,GRMZM5G876303,GRMZM2G164821,GRMZM2G011636,GRMZM2G011219,GRMZM2G045675,GRMZM2G005680,GRMZM2G098496,GRMZM2G150319,GRMZM2G007404,GRMZM2G114888,GRMZM2G394528,GRMZM2G180575,GRMZM2G006117,GRMZM2G167651,GRMZM2G049269,GRMZM2G050649,GRMZM2G520535,GRMZM2G046005,GRMZM2G061096,GRMZM2G347541,GRMZM2G039454,GRMZM2G145175,GRMZM2G161291,GRMZM2G055219,GRMZM2G077036,GRMZM2G054224,GRMZM2G…	1.49e-05	0.000102079
GO:0009536	plastid	cellular_component	36	1735	259	28131	GRMZM2G115049,GRMZM5G833747,GRMZM5G856653,GRMZM2G102499,GRMZM2G469969,GRMZM2G138527,GRMZM5G840002,GRMZM2G068382,GRMZM2G170457,AC217358.3_FG005,GRMZM2G108285,GRMZM2G429899,GRMZM2G019695,GRMZM2G096764,GRMZM2G057557,GRMZM2G005036,GRMZM2G144081,GRMZM2G038401,GRMZM2G146670,GRMZM2G125893,GRMZM2G166646,GRMZM2G099696,GRMZM2G318794,GRMZM2G130064,GRMZM2G027955,GRMZM2G145396,GRMZM2G010743,AC197705.4_FG007,G…	2.25e-05	0.000149
GO:0046658	anchored to plasma membrane	cellular_component	10	1735	38	28131	GRMZM5G824920,GRMZM2G048194,GRMZM2G018416,AC209208.3_FG002,EF517601.1_FG012,GRMZM2G174807,GRMZM2G111324,GRMZM2G097207,GRMZM2G392975,GRMZM2G013324,	0.000188411	0.00103786
GO:0015934	large ribosomal subunit	cellular_component	11	1735	47	28131	GRMZM5G868433,GRMZM2G122290,GRMZM2G126594,GRMZM2G327564,GRMZM2G072315,GRMZM2G094051,GRMZM2G148744,GRMZM2G090422,GRMZM2G119169,GRMZM2G100225,GRMZM2G702426,	0.000253805	0.00134125
GO:0000221	vacuolar proton-transporting V-type ATPase, V1 domain	cellular_component	4	1735	5	28131	GRMZM2G144372,GRMZM2G128995,GRMZM2G163233,GRMZM2G019999,	0.000260384	0.00145905
GO:0005788	endoplasmic reticulum lumen	cellular_component	5	1735	10	28131	GRMZM2G086964,GRMZM2G129218,GRMZM2G091481,GRMZM2G116204,GRMZM2G163421,	0.000370351	0.00198949
GO:0000326	protein storage vacuole	cellular_component	5	1735	10	28131	GRMZM2G037327,GRMZM2G305446,GRMZM2G006219,GRMZM2G103983,GRMZM2G155543,	0.000370351	0.00198949
GO:0043234	protein complex	cellular_component	17	1735	104	28131	GRMZM2G119773,GRMZM5G853513,GRMZM2G407869,GRMZM2G099167,GRMZM2G042636,AC195340.3_FG001,GRMZM2G164696,GRMZM2G153292,GRMZM2G071790,GRMZM2G133802,GRMZM2G043822,GRMZM2G051782,AC234515.1_FG003,GRMZM2G172932,GRMZM2G107984,GRMZM2G152466,GRMZM2G083243,	0.000501718	0.00223368
GO:0005654	nucleoplasm	cellular_component	7	1735	23	28131	GRMZM5G803275,GRMZM2G060540,GRMZM2G018947,GRMZM2G133926,GRMZM2G021742,GRMZM2G022041,GRMZM2G021149,	0.000610588	0.00261107
GO:0005635	nuclear envelope	cellular_component	8	1735	30	28131	GRMZM2G102499,GRMZM2G148301,GRMZM5G866082,GRMZM2G091155,GRMZM2G091119,GRMZM2G036765,AC207890.3_FG002,AC233949.1_FG004,	0.000647025	0.0031153
GO:0042719	mitochondrial intermembrane space protein transporter complex	cellular_component	4	1735	7	28131	GRMZM5G801241,GRMZM2G058432,GRMZM2G121743,GRMZM2G144101,	0.000741651	0.00351878
GO:0030529	ribonucleoprotein complex	cellular_component	6	1735	18	28131	GRMZM5G870752,GRMZM2G140339,GRMZM2G140799,GRMZM2G139643,GRMZM2G005308,GRMZM2G178968,	0.000845511	0.00327132
GO:0000502	proteasome complex	cellular_component	12	1735	65	28131	GRMZM2G032505,GRMZM2G110185,GRMZM2G074037,GRMZM2G165817,GRMZM2G181359,GRMZM2G180578,GRMZM2G102000,GRMZM2G156145,GRMZM2G171604,GRMZM2G155384,GRMZM2G119761,GRMZM2G027282,	0.00107166	0.00409752
GO:0005874	microtubule	cellular_component	17	1735	112	28131	GRMZM2G119773,GRMZM5G853513,GRMZM2G407869,GRMZM2G099167,GRMZM2G042636,AC195340.3_FG001,GRMZM2G164696,GRMZM2G153292,GRMZM2G071790,GRMZM2G133802,GRMZM2G043822,GRMZM2G051782,AC234515.1_FG003,GRMZM2G172932,GRMZM2G152466,GRMZM2G314647,GRMZM2G083243,	0.00110172	0.00409208
GO:0005852	eukaryotic translation initiation factor 3 complex	cellular_component	4	1735	8	28131	GRMZM2G115598,GRMZM2G064133,GRMZM2G151549,GRMZM2G379758,	0.00114745	0.00517947
GO:0005938	cell cortex	cellular_component	3	1735	4	28131	GRMZM2G151268,GRMZM2G126019,GRMZM2G099980,	0.00131888	0.00583181
GO:0005634	nucleus	cellular_component	219	1735	2838	28131	GRMZM2G001500,GRMZM5G803275,GRMZM5G833699,GRMZM5G895313,GRMZM5G800734,GRMZM5G890190,GRMZM2G171912,GRMZM2G158091,GRMZM5G811797,GRMZM2G343543,GRMZM2G306345,GRMZM2G132929,GRMZM2G121683,GRMZM5G815894,GRMZM5G867518,GRMZM5G856653,GRMZM2G115598,GRMZM5G853854,GRMZM2G056929,GRMZM5G831712,GRMZM2G135283,GRMZM5G806358,GRMZM2G114793,GRMZM5G834758,GRMZM2G160906,GRMZM2G138861,GRMZM2G328500,GRMZM2G175280,GRMZM5G…	0.00170267	0.00573438
GO:0005768	endosome	cellular_component	7	1735	28	28131	GRMZM5G839592,GRMZM2G473906,GRMZM2G154960,GRMZM2G144008,GRMZM2G131939,GRMZM2G015159,GRMZM2G169412,	0.00180601	0.00605107
GO:0048500	signal recognition particle	cellular_component	5	1735	15	28131	GRMZM2G070562,GRMZM2G058407,GRMZM2G046576,GRMZM2G038953,GRMZM2G079257,	0.00195103	0.00818173
GO:0010319	stromule	cellular_component	10	1735	53	28131	GRMZM2G135283,GRMZM2G068455,GRMZM5G864335,GRMZM2G083016,GRMZM2G015989,GRMZM2G071745,GRMZM2G077316,GRMZM2G088212,GRMZM2G083716,GRMZM2G139680,	0.00215381	0.00703506
GO:0005787	signal peptidase complex	cellular_component	3	1735	5	28131	GRMZM2G131321,GRMZM2G091558,GRMZM2G077463,	0.00226457	0.00937563
GO:0031372	UBC13-MMS2 complex	cellular_component	4	1735	10	28131	GRMZM5G862131,GRMZM2G056501,GRMZM2G027378,GRMZM2G071010,	0.0024276	0.00769727
GO:0080008	Cul4-RING ubiquitin ligase complex	cellular_component	5	1735	16	28131	GRMZM2G045314,GRMZM2G327655,GRMZM2G126552,GRMZM2G143330,GRMZM2G017089,	0.00255142	0.00782276
GO:0005643	nuclear pore	cellular_component	5	1735	16	28131	GRMZM2G088088,GRMZM2G091119,GRMZM2G344924,GRMZM2G009845,GRMZM2G059015,	0.00255142	0.0102372
GO:0030126	COPI vesicle coat	cellular_component	5	1735	16	28131	GRMZM2G378906,GRMZM2G011101,GRMZM2G149406,GRMZM2G028929,GRMZM2G010054,	0.00255142	0.0102372
GO:0030117	membrane coat	cellular_component	8	1735	38	28131	GRMZM2G378906,GRMZM2G011101,GRMZM2G141587,GRMZM2G124886,GRMZM2G036034,GRMZM2G149406,GRMZM2G178618,GRMZM2G010054,	0.00273319	0.00822488
GO:0045252	oxoglutarate dehydrogenase complex	cellular_component	2	1735	2	28131	GRMZM5G807639,GRMZM2G079538,	0.00358727	0.0138793
GO:0010170	glucose-1-phosphate adenylyltransferase complex	cellular_component	2	1735	2	28131	GRMZM2G429899,GRMZM2G027955,	0.00358727	0.0138793
GO:0031359	integral to chloroplast outer membrane	cellular_component	2	1735	2	28131	GRMZM5G800734,AC215244.3_FG002,	0.00358727	0.0138793
GO:0016471	vacuolar proton-transporting V-type ATPase complex	cellular_component	2	1735	2	28131	GRMZM2G094928,GRMZM2G124103,	0.00358727	0.0138793
GO:0043626	PCNA complex	cellular_component	2	1735	2	28131	GRMZM2G108712,GRMZM2G030523,	0.00358727	0.0138793
GO:0030863	cortical cytoskeleton	cellular_component	2	1735	2	28131	GRMZM2G151268,GRMZM2G099980,	0.00358727	0.0138793
GO:0005789	endoplasmic reticulum membrane	cellular_component	8	1735	40	28131	GRMZM2G521844,GRMZM2G006219,GRMZM2G481843,GRMZM2G462325,GRMZM2G155543,GRMZM2G162426,GRMZM2G133173,GRMZM2G108115,	0.00371144	0.00893494
GO:0009504	cell plate	cellular_component	6	1735	27	28131	GRMZM2G473906,GRMZM2G148301,GRMZM2G126019,GRMZM2G154960,GRMZM2G144008,GRMZM2G314647,	0.0059759	0.0133482
GO:0035101	FACT complex	cellular_component	2	1735	3	28131	GRMZM5G806358,GRMZM2G032252,	0.00686386	0.0237314
GO:0090406	pollen tube	cellular_component	2	1735	3	28131	GRMZM2G108474,GRMZM2G075624,	0.00686386	0.0237314
GO:0005753	mitochondrial proton-transporting ATP synthase complex	cellular_component	2	1735	3	28131	GRMZM2G168762,GRMZM2G024310,	0.00686386	0.0237314
GO:0044445	cytosolic part	cellular_component	2	1735	3	28131	GRMZM2G109383,GRMZM2G023289,	0.00686386	0.0237314
GO:0000794	condensed nuclear chromosome	cellular_component	2	1735	3	28131	GRMZM2G166089,GRMZM2G166694,	0.00686386	0.0237314
GO:0015030	Cajal body	cellular_component	3	1735	8	28131	GRMZM2G021742,GRMZM2G022041,GRMZM2G021149,	0.00772703	0.0155497
GO:0019867	outer membrane	cellular_component	4	1735	14	28131	GRMZM2G057557,GRMZM2G130064,AC197705.4_FG007,GRMZM2G001918,	0.00773539	0.0261875
GO:0005694	chromosome	cellular_component	12	1735	87	28131	GRMZM2G164835,GRMZM2G092451,GRMZM5G899800,GRMZM2G416069,GRMZM2G111014,GRMZM2G029262,GRMZM2G024231,GRMZM2G456570,GRMZM2G116858,GRMZM2G145599,GRMZM2G117458,GRMZM2G095865,	0.0105784	0.0203431
GO:0043231	intracellular membrane-bounded organelle	cellular_component	3	1735	9	28131	GRMZM2G140150,GRMZM2G361693,GRMZM2G033894,	0.0106513	0.0204228
GO:0005742	mitochondrial outer membrane translocase complex	cellular_component	3	1735	9	28131	GRMZM2G120876,GRMZM2G105531,GRMZM2G100402,	0.0106513	0.0347906
GO:0012511	monolayer-surrounded lipid storage body	cellular_component	3	1735	9	28131	GRMZM2G337229,GRMZM2G480954,AC206941.2_FG002,	0.0106513	0.0347906
GO:0030176	integral to endoplasmic reticulum membrane	cellular_component	2	1735	4	28131	GRMZM2G011364,GRMZM2G007871,	0.0114932	0.0371671
GO:0030130	clathrin coat of trans-Golgi network vesicle	cellular_component	2	1735	4	28131	GRMZM2G057576,GRMZM2G073792,	0.0114932	0.0371671
GO:0030132	clathrin coat of coated pit	cellular_component	2	1735	4	28131	GRMZM2G057576,GRMZM2G073792,	0.0114932	0.0371671
GO:0000228	nuclear chromosome	cellular_component	2	1735	5	28131	GRMZM2G421829,GRMZM2G093119,	0.0175978	0.0549932
GO:0005719	nuclear euchromatin	cellular_component	2	1735	5	28131	GRMZM5G806358,GRMZM2G032252,	0.0175978	0.0549932
GO:0005798	Golgi-associated vesicle	cellular_component	2	1735	5	28131	GRMZM2G036034,GRMZM2G178618,	0.0175978	0.0549932
GO:0009331	glycerol-3-phosphate dehydrogenase complex	cellular_component	4	1735	18	28131	GRMZM2G446108,GRMZM2G335657,GRMZM2G073774,GRMZM2G152958,	0.0184454	0.0573661
GO:0009840	chloroplastic endopeptidase Clp complex	cellular_component	3	1735	11	28131	GRMZM2G053236,GRMZM2G474883,GRMZM2G320135,	0.0185245	0.0302535
GO:0042807	central vacuole	cellular_component	3	1735	11	28131	GRMZM2G037327,GRMZM2G305446,GRMZM2G103983,	0.0185245	0.0573377
GO:0005819	spindle	cellular_component	5	1735	26	28131	GRMZM2G166089,GRMZM2G166694,GRMZM2G036765,GRMZM2G027756,AC233949.1_FG004,	0.0188352	0.0580232
GO:0045239	tricarboxylic acid cycle enzyme complex	cellular_component	1	1735	1	28131	GRMZM2G010823,	0.0194645	0.0596787
GO:0070971	endoplasmic reticulum exit site	cellular_component	1	1735	1	28131	GRMZM2G462803,	0.0194645	0.0596787
GO:0009316	3-isopropylmalate dehydratase complex	cellular_component	1	1735	1	28131	GRMZM5G840002,	0.0194645	0.0596787
GO:0005785	signal recognition particle receptor complex	cellular_component	1	1735	1	28131	GRMZM2G060296,	0.0194645	0.0596787
GO:0045254	pyruvate dehydrogenase complex	cellular_component	1	1735	1	28131	GRMZM2G015132,	0.0194645	0.0596787
GO:0012510	trans-Golgi network transport vesicle membrane	cellular_component	1	1735	1	28131	GRMZM5G879240,	0.0194645	0.0596787
GO:0005813	centrosome	cellular_component	1	1735	1	28131	GRMZM2G151268,	0.0194645	0.0596787
GO:0043233	organelle lumen	cellular_component	1	1735	1	28131	GRMZM2G109560,	0.0194645	0.0596787
GO:0009532	plastid stroma	cellular_component	4	1735	19	28131	GRMZM2G053236,GRMZM2G474883,GRMZM2G320135,GRMZM2G162968,	0.0222036	0.0671273
GO:0009579	thylakoid	cellular_component	23	1735	226	28131	GRMZM2G001500,GRMZM2G087570,GRMZM2G120517,GRMZM2G157018,GRMZM5G864335,AC215201.3_FG005,GRMZM2G083016,GRMZM2G067225,GRMZM2G036921,GRMZM2G049811,GRMZM2G076544,GRMZM2G325575,GRMZM2G434173,GRMZM2G070422,GRMZM2G152925,GRMZM2G108474,GRMZM2G075624,GRMZM2G006791,GRMZM2G002178,GRMZM2G127609,GRMZM2G014397,GRMZM2G139680,GRMZM2G143780,	0.0229061	0.0302008
GO:0005751	mitochondrial respiratory chain complex IV	cellular_component	3	1735	12	28131	GRMZM2G064753,GRMZM2G152925,GRMZM2G134738,	0.0235784	0.0310242
GO:0005771	multivesicular body	cellular_component	3	1735	12	28131	GRMZM5G839592,GRMZM2G084521,GRMZM2G169412,	0.0235784	0.0703025
GO:0035145	exon-exon junction complex	cellular_component	2	1735	6	28131	GRMZM5G803275,GRMZM2G018947,	0.0252644	0.0739724
GO:0016442	RNA-induced silencing complex	cellular_component	1	1735	2	28131	AC207890.3_FG002,	0.0374288	0.101794
GO:0005744	mitochondrial inner membrane presequence translocase complex	cellular_component	1	1735	2	28131	GRMZM2G095695,	0.0374288	0.101794
GO:0032153	cell division site	cellular_component	1	1735	2	28131	GRMZM2G148301,	0.0374288	0.101794
GO:0031965	nuclear membrane	cellular_component	1	1735	2	28131	GRMZM2G049672,	0.0374288	0.101794
GO:0008250	oligosaccharyltransferase complex	cellular_component	1	1735	2	28131	GRMZM2G133173,	0.0374288	0.101794
GO:0009346	citrate lyase complex	cellular_component	1	1735	2	28131	GRMZM2G002416,	0.0374288	0.101794
GO:0005942	phosphatidylinositol 3-kinase complex	cellular_component	1	1735	2	28131	GRMZM2G040561,	0.0374288	0.101794
GO:0016607	nuclear speck	cellular_component	4	1735	23	28131	GRMZM2G060540,GRMZM2G436092,GRMZM2G018947,GRMZM2G133926,	0.0423799	0.0440046
GO:0009533	chloroplast stromal thylakoid	cellular_component	2	1735	8	28131	GRMZM2G087570,GRMZM2G076544,	0.0454803	0.118724
GO:0003735	structural constituent of ribosome	molecular_function	202	1735	888	28131	GRMZM2G100403,GRMZM5G870752,GRMZM2G065868,GRMZM2G168330,GRMZM5G813584,GRMZM2G149975,GRMZM2G060373,GRMZM5G803952,GRMZM2G132929,GRMZM5G815894,GRMZM2G171426,GRMZM5G868433,GRMZM2G083253,AC206642.4_FG001,GRMZM2G132968,GRMZM5G890561,GRMZM2G419782,GRMZM2G027451,GRMZM2G152573,GRMZM5G801409,GRMZM2G116292,GRMZM2G125271,GRMZM2G077208,GRMZM5G851698,GRMZM5G805627,GRMZM2G445791,GRMZM5G887054,AC190609.3_FG002,G…	4.16e-48	3e-46
GO:0003924	GTPase activity	molecular_function	74	1735	222	28131	GRMZM2G107654,GRMZM5G811797,GRMZM2G343543,GRMZM2G119773,GRMZM2G330430,GRMZM5G811223,GRMZM2G473906,GRMZM2G070899,GRMZM5G853513,GRMZM2G126019,GRMZM5G809265,GRMZM5G870253,GRMZM2G159777,GRMZM2G151193,GRMZM2G110509,GRMZM2G154960,GRMZM2G057535,GRMZM2G044368,GRMZM2G023418,GRMZM2G416142,GRMZM2G157462,GRMZM2G024693,GRMZM2G106960,GRMZM2G096590,GRMZM2G037204,GRMZM2G169694,GRMZM2G028313,GRMZM2G099167,GRMZM2G…	3.47e-27	1.5e-25
GO:0005507	copper ion binding	molecular_function	78	1735	310	28131	GRMZM5G824944,GRMZM2G335657,GRMZM2G462140,GRMZM2G081883,GRMZM5G801031,GRMZM2G030312,GRMZM5G837108,AC234528.1_FG005,GRMZM2G104632,GRMZM5G812923,GRMZM2G032628,GRMZM2G157018,GRMZM2G540538,GRMZM2G072054,GRMZM2G009448,GRMZM2G135186,GRMZM2G066024,GRMZM2G139296,GRMZM2G053999,GRMZM2G066460,GRMZM2G168762,GRMZM2G015132,GRMZM2G043602,GRMZM2G024310,GRMZM2G146677,GRMZM2G135132,GRMZM2G176307,GRMZM2G161969,GRMZ…	4.83e-22	1.57e-20
GO:0004674	protein serine/threonine kinase activity	molecular_function	18	1735	1535	28131	GRMZM2G339540,GRMZM2G138861,GRMZM2G075124,GRMZM2G130018,GRMZM2G154489,GRMZM2G066867,GRMZM2G171435,GRMZM2G024231,GRMZM2G081915,GRMZM2G063961,GRMZM2G110922,GRMZM2G061447,GRMZM2G016671,GRMZM2G334791,GRMZM2G000278,GRMZM2G027756,GRMZM2G150932,GRMZM2G161611,	6.59e-21	1.78e-19
GO:0004672	protein kinase activity	molecular_function	17	1735	1462	28131	GRMZM2G339540,GRMZM2G138861,GRMZM2G075124,GRMZM2G130018,GRMZM2G154489,GRMZM2G066867,GRMZM2G171435,GRMZM2G024231,GRMZM2G081915,GRMZM2G063961,GRMZM2G110922,GRMZM2G061447,GRMZM2G016671,GRMZM2G334791,GRMZM2G000278,GRMZM2G027756,GRMZM2G150932,	4.55e-20	1.18e-18
GO:0050897	cobalt ion binding	molecular_function	35	1735	65	28131	GRMZM2G335657,GRMZM5G833747,GRMZM2G462140,GRMZM2G135283,GRMZM5G839924,GRMZM2G053236,GRMZM2G140150,GRMZM2G156068,GRMZM2G064799,GRMZM2G168762,GRMZM2G024310,GRMZM2G151169,GRMZM2G442129,GRMZM2G064753,GRMZM2G113408,GRMZM2G416388,GRMZM2G474883,GRMZM2G361693,GRMZM2G125893,GRMZM2G079888,GRMZM2G022269,GRMZM2G041028,GRMZM2G088212,GRMZM2G313678,GRMZM2G151041,GRMZM2G021331,GRMZM2G320135,GRMZM2G174671,GRMZM2G…	4.54e-19	1.05e-17
GO:0005525	GTP binding	molecular_function	85	1735	465	28131	GRMZM2G351125,GRMZM2G107654,GRMZM5G811797,GRMZM2G389118,GRMZM2G343543,GRMZM2G119773,GRMZM2G330430,GRMZM5G811223,GRMZM2G473906,GRMZM2G070899,GRMZM5G853513,GRMZM2G126019,GRMZM2G407869,GRMZM5G809265,GRMZM5G870253,GRMZM2G159777,GRMZM2G151193,GRMZM2G110509,GRMZM2G154960,GRMZM2G057535,GRMZM2G174619,GRMZM2G044368,GRMZM2G360681,GRMZM2G023418,GRMZM2G416142,GRMZM2G157462,GRMZM2G024693,GRMZM2G106960,GRMZM2G…	2.59e-16	5.27e-15
GO:0003700	sequence-specific DNA binding transcription factor activity	molecular_function	11	1735	982	28131	GRMZM2G171912,GRMZM2G175280,GRMZM2G127101,GRMZM2G143071,GRMZM2G473274,GRMZM2G043600,GRMZM2G037910,GRMZM2G009928,GRMZM2G039828,GRMZM2G425920,GRMZM2G428184,	3.87e-14	7.39e-13
GO:0046961	proton-transporting ATPase activity, rotational mechanism	molecular_function	27	1735	60	28131	GRMZM5G829375,GRMZM5G861390,GRMZM2G117935,GRMZM2G421857,GRMZM2G181151,GRMZM2G144372,GRMZM2G008232,GRMZM2G113408,GRMZM2G079777,GRMZM2G128995,GRMZM2G030167,GRMZM2G128877,GRMZM2G070360,GRMZM2G009638,GRMZM2G069458,GRMZM2G158766,GRMZM2G138220,GRMZM2G163233,GRMZM2G171628,GRMZM2G021331,GRMZM2G041275,GRMZM2G019999,GRMZM2G094497,GRMZM2G157758,GRMZM2G321725,GRMZM2G143234,GRMZM2G021635,	1.15e-13	2.07e-12
GO:0008134	transcription factor binding	molecular_function	23	1735	45	28131	GRMZM5G811797,GRMZM2G330430,GRMZM2G473906,GRMZM5G809265,GRMZM2G154960,GRMZM2G044368,GRMZM2G416142,GRMZM2G024693,GRMZM2G106960,GRMZM2G096590,GRMZM2G037204,GRMZM2G173878,GRMZM2G144008,GRMZM2G061900,GRMZM2G156476,GRMZM2G101938,GRMZM2G075051,GRMZM2G097728,GRMZM2G097746,GRMZM2G158887,GRMZM2G111494,GRMZM2G176677,GRMZM2G161611,	7.65e-13	1.24e-11
GO:0003746	translation elongation factor activity	molecular_function	21	1735	38	28131	GRMZM2G343543,GRMZM2G151193,GRMZM2G110509,GRMZM2G057535,GRMZM2G320497,GRMZM2G122871,GRMZM2G134582,GRMZM2G144030,GRMZM2G439201,GRMZM2G113696,GRMZM2G001327,GRMZM2G149768,GRMZM2G154218,GRMZM2G059580,GRMZM2G022269,GRMZM2G153541,GRMZM2G031545,GRMZM2G313678,GRMZM2G095534,GRMZM2G153569,AC233866.1_FG006,	2.1e-12	3.32e-11
GO:0046933	hydrogen ion transporting ATP synthase activity, rotational mechanism	molecular_function	20	1735	54	28131	GRMZM5G829375,GRMZM5G861390,GRMZM2G156068,GRMZM2G117935,GRMZM2G421857,GRMZM2G181151,GRMZM2G008232,GRMZM2G113408,GRMZM2G128877,GRMZM2G009638,GRMZM2G069458,GRMZM2G158766,GRMZM2G138220,GRMZM2G171628,GRMZM2G021331,GRMZM2G041275,GRMZM2G094497,GRMZM2G157758,GRMZM2G321725,GRMZM2G143234,	2.18e-09	2.72e-08
GO:0008270	zinc ion binding	molecular_function	109	1735	2995	28131	GRMZM2G023073,GRMZM5G895313,GRMZM2G335657,GRMZM5G898314,GRMZM5G833747,GRMZM2G462140,GRMZM5G856653,GRMZM2G091302,GRMZM5G807639,GRMZM5G831712,GRMZM2G135283,GRMZM2G104632,GRMZM2G006672,GRMZM5G839924,GRMZM2G139550,GRMZM2G157018,GRMZM2G053236,GRMZM5G800853,GRMZM2G140150,GRMZM2G168920,GRMZM2G175423,GRMZM2G156068,GRMZM2G348914,GRMZM2G006585,GRMZM2G100146,GRMZM2G475017,GRMZM2G107696,GRMZM2G168762,GRMZM2G…	5.49e-09	6.61e-08
GO:0003677	DNA binding	molecular_function	116	1735	3115	28131	GRMZM2G086553,GRMZM5G895313,GRMZM2G171912,GRMZM2G164835,GRMZM2G060540,GRMZM5G867518,GRMZM5G864735,GRMZM2G056929,GRMZM5G831712,GRMZM5G834758,GRMZM2G092451,GRMZM5G800112,GRMZM2G127101,GRMZM5G887054,GRMZM2G013524,GRMZM2G414159,GRMZM2G143071,GRMZM2G092085,AC212565.3_FG001,GRMZM2G003306,GRMZM2G118355,GRMZM2G130079,GRMZM2G034157,GRMZM2G401308,GRMZM2G448458,GRMZM2G078314,GRMZM2G004878,GRMZM2G453684,GRMZ…	1.01e-08	1.19e-07
GO:0043565	sequence-specific DNA binding	molecular_function	11	1735	664	28131	GRMZM2G171912,GRMZM2G175280,GRMZM5G800112,GRMZM2G473274,GRMZM2G043600,GRMZM2G047813,GRMZM2G037910,GRMZM2G009928,GRMZM2G039828,GRMZM2G425920,GRMZM2G428184,	1.11e-07	1.16e-06
GO:0046983	protein dimerization activity	molecular_function	11	1735	646	28131	GRMZM2G171912,GRMZM2G175280,GRMZM2G473274,GRMZM2G043600,GRMZM2G025356,GRMZM2G037910,GRMZM2G151706,GRMZM2G039828,GRMZM2G425920,GRMZM2G076885,GRMZM2G428184,	2.44e-07	2.48e-06
GO:0051287	NAD binding	molecular_function	21	1735	83	28131	GRMZM2G024484,GRMZM5G829778,GRMZM5G831712,GRMZM2G104632,GRMZM2G006672,GRMZM2G040209,GRMZM2G328500,GRMZM2G049811,GRMZM2G043602,GRMZM2G176307,GRMZM2G046804,GRMZM2G051004,GRMZM2G180625,GRMZM2G025366,GRMZM2G081886,GRMZM2G071630,GRMZM2G099696,GRMZM2G076885,GRMZM2G097040,GRMZM2G018566,GRMZM2G120857,	2.81e-07	2.77e-06
GO:0004497	monooxygenase activity	molecular_function	3	1735	374	28131	GRMZM2G067225,GRMZM2G002178,GRMZM2G139797,	7.15e-07	6.64e-06
GO:0051082	unfolded protein binding	molecular_function	37	1735	232	28131	GRMZM2G001500,GRMZM5G856084,GRMZM5G833699,GRMZM5G813217,GRMZM2G005753,GRMZM2G074687,GRMZM5G892742,GRMZM2G118731,GRMZM2G034157,GRMZM2G086964,GRMZM2G129218,GRMZM2G358059,GRMZM2G153815,GRMZM2G009871,EF517601.1_FG012,GRMZM2G039263,GRMZM2G141931,GRMZM2G399073,GRMZM2G112165,GRMZM2G141784,GRMZM2G069765,GRMZM2G110574,GRMZM2G134917,GRMZM2G364069,GRMZM2G111475,GRMZM2G109425,GRMZM2G040561,GRMZM2G134668,GRMZ…	9.74e-07	8.44e-06
GO:0016209	antioxidant activity	molecular_function	8	1735	11	28131	GRMZM2G055936,GRMZM5G812923,GRMZM5G864335,GRMZM2G036921,GRMZM2G129761,GRMZM2G145449,GRMZM2G048324,GRMZM2G139680,	1.4e-06	1.2e-05
GO:0016820	hydrolase activity, acting on acid anhydrides, catalyzing transmembrane movement of substances	molecular_function	19	1735	79	28131	GRMZM5G829375,GRMZM5G861390,GRMZM2G067853,GRMZM2G421857,GRMZM2G181151,GRMZM2G144372,GRMZM2G094928,GRMZM2G113408,GRMZM2G019404,GRMZM2G128995,GRMZM2G128877,GRMZM2G124103,GRMZM2G104325,GRMZM2G006894,GRMZM2G428096,GRMZM2G021331,GRMZM2G041275,GRMZM2G162426,GRMZM2G094497,	1.88e-06	1.57e-05
GO:0031418	L-ascorbic acid binding	molecular_function	8	1735	12	28131	GRMZM5G843555,GRMZM5G855891,GRMZM2G025867,GRMZM2G459063,GRMZM2G145061,GRMZM2G348578,GRMZM2G520535,GRMZM2G054224,	2.33e-06	1.85e-05
GO:0051539	4 iron, 4 sulfur cluster binding	molecular_function	13	1735	42	28131	GRMZM5G858454,GRMZM2G024484,GRMZM2G042034,GRMZM5G878308,GRMZM2G040209,GRMZM2G370852,GRMZM2G069061,GRMZM2G020801,AC195340.3_FG002,GRMZM2G072806,GRMZM2G467338,GRMZM2G176397,GRMZM2G009808,	5.65e-06	4.32e-05
GO:0008308	voltage-gated anion channel activity	molecular_function	8	1735	15	28131	GRMZM2G120876,GRMZM2G115049,GRMZM2G018417,GRMZM2G059937,GRMZM2G146670,GRMZM2G137985,GRMZM2G150616,GRMZM2G155021,	8.83e-06	6.31e-05
GO:0017111	nucleoside-triphosphatase activity	molecular_function	59	1735	506	28131	GRMZM2G351125,AC235534.1_FG001,GRMZM2G128748,GRMZM2G013115,GRMZM2G389118,GRMZM2G164835,GRMZM2G032505,GRMZM2G587327,AC155377.1_FG001,GRMZM2G032267,GRMZM2G110185,GRMZM2G074037,GRMZM2G165817,GRMZM2G181359,GRMZM2G018947,GRMZM2G421857,GRMZM2G360681,GRMZM2G398755,GRMZM2G449909,GRMZM2G096764,GRMZM2G077125,GRMZM2G142672,GRMZM2G139712,GRMZM2G113408,GRMZM2G060561,GRMZM2G115766,GRMZM2G069422,GRMZM2G018607,G…	1.38e-05	9.55e-05
GO:0046912	transferase activity, transferring acyl groups, acyl groups converted into alkyl on transfer	molecular_function	7	1735	12	28131	GRMZM2G002416,GRMZM2G055507,GRMZM2G130062,GRMZM2G064023,GRMZM2G135588,GRMZM2G537291,GRMZM2G063851,	1.73e-05	0.000117409
GO:0030170	pyridoxal phosphate binding	molecular_function	23	1735	134	28131	GRMZM5G817886,GRMZM2G135283,GRMZM5G840582,GRMZM2G078143,GRMZM2G169593,GRMZM2G053999,GRMZM2G104269,GRMZM2G127160,GRMZM2G443985,GRMZM2G146677,GRMZM2G088064,GRMZM2G036708,GRMZM2G074158,GRMZM2G108125,GRMZM2G080828,GRMZM2G005887,GRMZM2G124353,GRMZM2G141810,GRMZM2G010328,GRMZM2G120563,GRMZM2G005024,GRMZM2G322314,GRMZM2G094712,	3.18e-05	0.00020892
GO:0016651	oxidoreductase activity, acting on NADH or NADPH	molecular_function	9	1735	25	28131	GRMZM2G024484,GRMZM2G040209,GRMZM2G145854,AC195340.3_FG002,GRMZM2G072806,GRMZM2G051613,GRMZM2G396397,GRMZM2G126038,GRMZM2G018941,	4.17e-05	0.000271321
GO:0016627	oxidoreductase activity, acting on the CH-CH group of donors	molecular_function	9	1735	26	28131	GRMZM2G419782,GRMZM2G445791,GRMZM2G001297,GRMZM2G064799,GRMZM2G052630,GRMZM2G481843,GRMZM2G079888,GRMZM2G002959,GRMZM2G014136,	5.48e-05	0.000342393
GO:0030976	thiamine pyrophosphate binding	molecular_function	7	1735	15	28131	GRMZM2G087186,GRMZM2G143008,GRMZM2G038821,GRMZM2G434792,GRMZM2G151169,AC197705.4_FG001,GRMZM2G151041,	5.77e-05	0.00036742
GO:0005198	structural molecule activity	molecular_function	43	1735	353	28131	GRMZM2G378906,GRMZM5G832672,GRMZM2G011101,GRMZM2G070890,GRMZM2G704150,GRMZM5G853513,GRMZM2G407869,GRMZM2G141587,GRMZM2G028156,GRMZM2G169384,GRMZM2G085408,GRMZM2G133053,GRMZM2G124886,GRMZM2G172274,GRMZM2G011219,GRMZM2G006219,GRMZM2G036034,GRMZM2G099167,GRMZM2G042636,AC195340.3_FG001,GRMZM2G149406,GRMZM2G028929,GRMZM2G164696,GRMZM2G177026,GRMZM2G057576,GRMZM2G431306,GRMZM2G153292,GRMZM2G053458,GRMZ…	7.47e-05	0.000453941
GO:0016705	oxidoreductase activity, acting on paired donors, with incorporation or reduction of molecular oxygen	molecular_function	8	1735	23	28131	GRMZM5G843555,GRMZM5G855891,GRMZM2G025867,GRMZM2G459063,GRMZM2G145061,GRMZM2G348578,GRMZM2G520535,GRMZM2G054224,	0.000123945	0.000725802
GO:0004478	methionine adenosyltransferase activity	molecular_function	4	1735	4	28131	GRMZM2G054123,GRMZM2G117198,GRMZM2G061135,AC199526.5_FG002,	0.000136774	0.00079378
GO:0030234	enzyme regulator activity	molecular_function	5	1735	8	28131	GRMZM2G180578,GRMZM2G102000,GRMZM2G156145,GRMZM2G155384,GRMZM2G119761,	0.000153664	0.000916344
GO:0009011	starch synthase activity	molecular_function	5	1735	9	28131	GRMZM2G141399,GRMZM2G129451,GRMZM2G024993,GRMZM2G105791,GRMZM2G348551,	0.000243469	0.00132987
GO:0004743	pyruvate kinase activity	molecular_function	6	1735	14	28131	GRMZM2G152686,GRMZM2G008714,GRMZM2G004534,GRMZM2G119175,GRMZM2G003883,GRMZM2G066290,	0.000251227	0.00134957
GO:0030955	potassium ion binding	molecular_function	6	1735	14	28131	GRMZM2G152686,GRMZM2G008714,GRMZM2G004534,GRMZM2G119175,GRMZM2G003883,GRMZM2G066290,	0.000251227	0.00143243
GO:0004148	dihydrolipoyl dehydrogenase activity	molecular_function	4	1735	5	28131	GRMZM2G335657,GRMZM2G462140,GRMZM2G073774,GRMZM2G152958,	0.000260384	0.00136492
GO:0004449	isocitrate dehydrogenase (NAD+) activity	molecular_function	4	1735	5	28131	GRMZM2G006672,GRMZM2G025366,GRMZM2G018566,GRMZM2G120857,	0.000260384	0.00145905
GO:0000287	magnesium ion binding	molecular_function	26	1735	190	28131	GRMZM2G554885,GRMZM2G061367,GRMZM5G829778,GRMZM2G034848,GRMZM2G006672,GRMZM2G087186,GRMZM2G143008,GRMZM2G038821,GRMZM2G434792,GRMZM2G152686,GRMZM2G008714,GRMZM2G004534,GRMZM2G119175,GRMZM2G109383,GRMZM2G025366,GRMZM2G048371,GRMZM2G119852,GRMZM2G003883,AC197705.4_FG001,GRMZM2G177098,GRMZM2G066290,GRMZM2G018566,GRMZM2G023289,GRMZM2G114126,GRMZM2G120857,GRMZM2G064302,	0.000343559	0.00173111
GO:0000166	nucleotide binding	molecular_function	68	1735	687	28131	GRMZM2G351125,AC235534.1_FG001,GRMZM2G128748,GRMZM2G013115,GRMZM2G389118,GRMZM2G164835,GRMZM2G032505,GRMZM2G587327,AC155377.1_FG001,GRMZM5G887303,GRMZM2G032267,GRMZM2G110185,GRMZM2G074037,GRMZM2G165817,GRMZM2G181359,GRMZM2G018947,GRMZM2G479552,GRMZM2G421857,GRMZM2G360681,GRMZM2G398755,GRMZM2G449909,GRMZM2G096764,GRMZM2G077125,GRMZM2G101463,GRMZM2G071333,GRMZM2G142672,GRMZM2G139712,GRMZM2G113408,G…	0.00035767	0.00178835
GO:0008121	ubiquinol-cytochrome-c reductase activity	molecular_function	7	1735	21	28131	GRMZM2G170457,GRMZM2G171476,AC214350.3_FG007,GRMZM2G451281,GRMZM2G064896,GRMZM2G165483,GRMZM2G023194,	0.000368732	0.00182959
GO:0016624	oxidoreductase activity, acting on the aldehyde or oxo group of donors, disulfide as acceptor	molecular_function	5	1735	10	28131	GRMZM2G140150,GRMZM2G151169,GRMZM2G361693,GRMZM2G151041,GRMZM2G033894,	0.000370351	0.00198949
GO:0003995	acyl-CoA dehydrogenase activity	molecular_function	6	1735	16	28131	GRMZM2G419782,GRMZM2G445791,GRMZM2G001297,GRMZM2G052630,GRMZM2G002959,GRMZM2G014136,	0.000477861	0.00214214
GO:0016853	isomerase activity	molecular_function	9	1735	36	28131	GRMZM2G389173,GRMZM2G159369,GRMZM2G091481,GRMZM2G033829,GRMZM2G134889,GRMZM2G084547,GRMZM2G077316,GRMZM2G128171,GRMZM2G163421,	0.00051521	0.00227814
GO:0004879	ligand-activated sequence-specific DNA binding RNA polymerase II transcription factor activity	molecular_function	7	1735	356	28131	GRMZM2G092085,GRMZM2G460860,GRMZM2G481843,GRMZM2G111238,GRMZM2G173040,GRMZM2G067992,GRMZM2G378121,	0.000530955	0.0023319
GO:0004096	catalase activity	molecular_function	5	1735	11	28131	GRMZM2G090568,GRMZM2G460406,GRMZM2G054300,GRMZM2G137839,GRMZM2G088212,	0.000544186	0.00237397
GO:0008483	transaminase activity	molecular_function	8	1735	30	28131	GRMZM5G817886,GRMZM2G146677,GRMZM2G014914,GRMZM2G108125,GRMZM2G080828,GRMZM2G124353,GRMZM2G010328,GRMZM2G094712,	0.000647025	0.0031153
GO:0004108	citrate (Si)-synthase activity	molecular_function	3	1735	3	28131	GRMZM2G064023,GRMZM2G135588,GRMZM2G063851,	0.000691376	0.00330437
GO:0004021	L-alanine:2-oxoglutarate aminotransferase activity	molecular_function	3	1735	3	28131	GRMZM5G840582,GRMZM2G127160,GRMZM2G141810,	0.000691376	0.00330437
GO:0004124	cysteine synthase activity	molecular_function	4	1735	7	28131	GRMZM2G104269,GRMZM2G443985,GRMZM2G036708,GRMZM2G005887,	0.000741651	0.00351878
GO:0004579	dolichyl-diphosphooligosaccharide-protein glycotransferase activity	molecular_function	4	1735	7	28131	GRMZM2G462325,GRMZM2G032409,GRMZM2G133173,GRMZM2G177273,	0.000741651	0.00351878
GO:0051920	peroxiredoxin activity	molecular_function	3	1735	4	28131	GRMZM5G864335,GRMZM2G129761,GRMZM2G139680,	0.00131888	0.00583181
GO:0004415	hyalurononglucosaminidase activity	molecular_function	3	1735	4	28131	GRMZM2G067456,GRMZM2G077851,GRMZM2G072729,	0.00131888	0.00583181
GO:0004739	pyruvate dehydrogenase (acetyl-transferring) activity	molecular_function	3	1735	4	28131	GRMZM2G140150,GRMZM2G361693,GRMZM2G033894,	0.00131888	0.00583181
GO:0003852	2-isopropylmalate synthase activity	molecular_function	3	1735	4	28131	GRMZM2G055507,GRMZM2G130062,GRMZM2G537291,	0.00131888	0.00583181
GO:0003997	acyl-CoA oxidase activity	molecular_function	4	1735	9	28131	GRMZM2G419782,GRMZM2G445791,GRMZM2G002959,GRMZM2G014136,	0.00169956	0.00578383
GO:0008312	7S RNA binding	molecular_function	5	1735	15	28131	GRMZM2G070562,GRMZM2G058407,GRMZM2G046576,GRMZM2G038953,GRMZM2G079257,	0.00195103	0.00650343
GO:0008553	hydrogen-exporting ATPase activity, phosphorylative mechanism	molecular_function	5	1735	15	28131	GRMZM2G113408,GRMZM2G019404,GRMZM2G006894,GRMZM2G021331,GRMZM2G041275,	0.00195103	0.00818173
GO:0003878	ATP citrate synthase activity	molecular_function	3	1735	5	28131	GRMZM2G002416,GRMZM2G072054,GRMZM2G039251,	0.00226457	0.00735987
GO:0004775	succinate-CoA ligase (ADP-forming) activity	molecular_function	3	1735	5	28131	GRMZM2G002416,GRMZM2G072054,GRMZM2G039251,	0.00226457	0.00937563
GO:0004368	glycerol-3-phosphate dehydrogenase activity	molecular_function	4	1735	10	28131	GRMZM2G446108,GRMZM2G335657,GRMZM2G073774,GRMZM2G152958,	0.0024276	0.00992415
GO:0030060	L-malate dehydrogenase activity	molecular_function	4	1735	10	28131	GRMZM2G068455,GRMZM2G077415,GRMZM2G466833,GRMZM2G154595,	0.0024276	0.00992415
GO:0016887	ATPase activity	molecular_function	27	1735	231	28131	GRMZM2G032505,GRMZM2G416069,GRMZM2G074037,GRMZM2G067853,GRMZM2G360681,GRMZM2G096764,GRMZM2G077125,GRMZM2G060561,GRMZM2G019404,GRMZM2G018607,GRMZM2G123922,GRMZM2G474658,GRMZM2G078826,GRMZM2G104325,GRMZM2G006894,GRMZM2G081541,GRMZM2G009464,GRMZM2G038126,GRMZM2G009443,GRMZM2G036765,GRMZM2G090904,GRMZM2G419806,GRMZM2G109560,GRMZM2G027282,GRMZM2G162968,AC233949.1_FG004,GRMZM2G463032,	0.00253411	0.00780649
GO:0016491	oxidoreductase activity	molecular_function	92	1735	1073	28131	GRMZM2G446108,GRMZM2G117369,GRMZM2G335657,GRMZM2G375504,GRMZM2G055936,GRMZM2G180399,GRMZM2G462140,GRMZM5G852502,GRMZM2G091302,GRMZM5G853854,GRMZM2G469969,GRMZM2G056252,GRMZM5G843555,GRMZM5G812923,GRMZM5G854613,GRMZM2G060940,GRMZM2G068455,GRMZM2G016189,GRMZM5G864335,GRMZM2G058675,GRMZM5G855891,GRMZM2G025867,GRMZM2G175423,GRMZM2G125268,GRMZM2G036921,GRMZM2G077054,GRMZM2G073774,GRMZM2G152958,GRMZM2G…	0.00304332	0.00907413
GO:0004834	tryptophan synthase activity	molecular_function	4	1735	11	28131	GRMZM5G841619,GRMZM2G169593,GRMZM2G005024,GRMZM2G046191,	0.00336271	0.0131672
GO:0008233	peptidase activity	molecular_function	6	1735	24	28131	GRMZM2G550865,GRMZM2G067080,GRMZM2G131321,GRMZM2G035526,GRMZM2G091558,GRMZM2G077463,	0.00340292	0.0132449
GO:0050362	L-tryptophan:2-oxoglutarate aminotransferase activity	molecular_function	2	1735	2	28131	GRMZM2G127160,GRMZM2G141810,	0.00358727	0.0102719
GO:0050242	pyruvate, phosphate dikinase activity	molecular_function	2	1735	2	28131	GRMZM2G306345,GRMZM2G097457,	0.00358727	0.0138793
GO:0080097	L-tryptophan:pyruvate aminotransferase activity	molecular_function	2	1735	2	28131	GRMZM2G127160,GRMZM2G141810,	0.00358727	0.0138793
GO:0004047	aminomethyltransferase activity	molecular_function	2	1735	2	28131	GRMZM5G876898,GRMZM2G107665,	0.00358727	0.0138793
GO:0050048	L-leucine:2-oxoglutarate aminotransferase activity	molecular_function	2	1735	2	28131	GRMZM2G127160,GRMZM2G141810,	0.00358727	0.0138793
GO:0004158	dihydroorotate oxidase activity	molecular_function	2	1735	2	28131	GRMZM2G181505,GRMZM2G043776,	0.00358727	0.0138793
GO:0080098	L-tyrosine:pyruvate aminotransferase activity	molecular_function	2	1735	2	28131	GRMZM2G127160,GRMZM2G141810,	0.00358727	0.0138793
GO:0015926	glucosidase activity	molecular_function	2	1735	2	28131	GRMZM2G163129,GRMZM2G034575,	0.00358727	0.0138793
GO:0004838	L-tyrosine:2-oxoglutarate aminotransferase activity	molecular_function	2	1735	2	28131	GRMZM2G127160,GRMZM2G141810,	0.00358727	0.0138793
GO:0008836	diaminopimelate decarboxylase activity	molecular_function	2	1735	2	28131	GRMZM2G090722,GRMZM2G020446,	0.00358727	0.0138793
GO:0080130	L-phenylalanine:2-oxoglutarate aminotransferase activity	molecular_function	2	1735	2	28131	GRMZM2G127160,GRMZM2G141810,	0.00358727	0.0138793
GO:0080099	L-methionine:2-oxoglutarate aminotransferase activity	molecular_function	2	1735	2	28131	GRMZM2G127160,GRMZM2G141810,	0.00358727	0.0138793
GO:0047312	L-phenylalanine:pyruvate aminotransferase activity	molecular_function	2	1735	2	28131	GRMZM2G127160,GRMZM2G141810,	0.00358727	0.0138793
GO:0004152	dihydroorotate dehydrogenase activity	molecular_function	2	1735	2	28131	GRMZM2G181505,GRMZM2G043776,	0.00358727	0.0138793
GO:0048027	mRNA 5'-UTR binding	molecular_function	2	1735	2	28131	GRMZM2G176397,GRMZM2G009808,	0.00358727	0.0138793
GO:0019870	potassium channel inhibitor activity	molecular_function	2	1735	2	28131	GRMZM2G179248,GRMZM2G115340,	0.00358727	0.0138793
GO:0030337	DNA polymerase processivity factor activity	molecular_function	2	1735	2	28131	GRMZM2G108712,GRMZM2G030523,	0.00358727	0.0138793
GO:0080100	L-glutamine:2-oxoglutarate aminotransferase activity	molecular_function	2	1735	2	28131	GRMZM2G127160,GRMZM2G141810,	0.00358727	0.0138793
GO:0004149	dihydrolipoyllysine-residue succinyltransferase activity	molecular_function	2	1735	2	28131	GRMZM5G807639,GRMZM2G079538,	0.00358727	0.0138793
GO:0004768	stearoyl-CoA 9-desaturase activity	molecular_function	2	1735	2	28131	GRMZM2G180399,GRMZM5G852502,	0.00358727	0.0138793
GO:0004712	protein serine/threonine/tyrosine kinase activity	molecular_function	2	1735	2	28131	GRMZM2G075124,GRMZM2G150932,	0.00358727	0.0138793
GO:0004160	dihydroxy-acid dehydratase activity	molecular_function	2	1735	2	28131	AC234528.1_FG005,GRMZM2G014069,	0.00358727	0.0138793
GO:0004365	glyceraldehyde-3-phosphate dehydrogenase (NAD+) (phosphorylating) activity	molecular_function	2	1735	2	28131	GRMZM2G104632,GRMZM2G051004,	0.00358727	0.0138793
GO:0003723	RNA binding	molecular_function	57	1735	613	28131	GRMZM5G803275,GRMZM2G064914,GRMZM5G846140,GRMZM2G083253,GRMZM2G125271,GRMZM2G025016,GRMZM2G140339,GRMZM2G436092,GRMZM2G023748,GRMZM2G092663,GRMZM2G035017,GRMZM2G122290,GRMZM2G044128,GRMZM2G028156,GRMZM2G085675,GRMZM2G122569,GRMZM2G475017,GRMZM2G082365,AC210013.4_FG019,GRMZM2G166659,GRMZM2G139643,GRMZM2G069009,GRMZM2G172956,GRMZM2G150648,GRMZM2G144030,GRMZM2G085582,GRMZM2G472052,GRMZM2G164956,GRMZ…	0.0038738	0.00925725
GO:0004747	ribokinase activity	molecular_function	5	1735	18	28131	GRMZM2G026969,GRMZM2G540538,GRMZM2G135132,GRMZM2G051677,GRMZM2G086845,	0.00416408	0.0157363
GO:0008026	ATP-dependent helicase activity	molecular_function	17	1735	128	28131	GRMZM5G897976,GRMZM2G018947,GRMZM2G027995,GRMZM2G086116,GRMZM2G116034,GRMZM2G077125,GRMZM2G164956,GRMZM2G035807,GRMZM2G092327,GRMZM2G078826,GRMZM2G129007,GRMZM2G133764,GRMZM2G362850,GRMZM2G028366,GRMZM2G040995,GRMZM2G043724,GRMZM2G107984,	0.00425058	0.0100468
GO:0016615	malate dehydrogenase activity	molecular_function	4	1735	12	28131	GRMZM2G068455,GRMZM2G077415,GRMZM2G466833,GRMZM2G154595,	0.0045371	0.0168521
GO:0004842	ubiquitin-protein ligase activity	molecular_function	1	1735	137	28131	GRMZM2G037698,	0.00466877	0.0108382
GO:0008324	cation transmembrane transporter activity	molecular_function	11	1735	69	28131	GRMZM2G335657,GRMZM2G462140,GRMZM2G176307,GRMZM2G046804,GRMZM2G084881,GRMZM2G058948,GRMZM2G180625,GRMZM2G106250,GRMZM2G145460,GRMZM2G081886,GRMZM2G071630,	0.00491348	0.0113657
GO:0003779	actin binding	molecular_function	15	1735	109	28131	GRMZM2G053839,GRMZM5G841727,GRMZM2G365250,GRMZM5G877388,GRMZM5G836827,GRMZM2G178801,GRMZM2G375593,AC204539.4_FG003,GRMZM2G060702,GRMZM2G002825,GRMZM2G106133,GRMZM2G096596,GRMZM2G108780,GRMZM2G336918,GRMZM2G138727,	0.00497799	0.0114741
GO:0008430	selenium binding	molecular_function	3	1735	7	28131	GRMZM2G171376,GRMZM2G138686,GRMZM2G103812,	0.00539857	0.0194948
GO:0008878	glucose-1-phosphate adenylyltransferase activity	molecular_function	3	1735	7	28131	GRMZM2G429899,GRMZM2G068506,GRMZM2G027955,	0.00539857	0.0194948
GO:0005496	steroid binding	molecular_function	3	1735	7	28131	GRMZM5G882228,GRMZM5G856734,GRMZM2G107444,	0.00539857	0.0194948
GO:0016836	hydro-lyase activity	molecular_function	4	1735	13	28131	GRMZM2G370852,GRMZM2G067225,GRMZM2G024482,GRMZM2G002178,	0.00598362	0.0133197
GO:0008137	NADH dehydrogenase (ubiquinone) activity	molecular_function	11	1735	71	28131	GRMZM2G024484,GRMZM2G042034,GRMZM5G878308,GRMZM2G040209,GRMZM5G839924,GRMZM2G087312,GRMZM2G145854,GRMZM2G069061,GRMZM2G442129,GRMZM2G041028,GRMZM2G126038,	0.00604696	0.0133238
GO:0016769	transferase activity, transferring nitrogenous groups	molecular_function	8	1735	44	28131	GRMZM5G840582,GRMZM2G053999,GRMZM2G127160,GRMZM2G146677,GRMZM2G088064,GRMZM2G010328,GRMZM2G120563,GRMZM2G094712,	0.00649752	0.0142202
GO:0016040	glutamate synthase (NADH) activity	molecular_function	2	1735	3	28131	GRMZM2G077054,GRMZM2G085078,	0.00686386	0.0149214
GO:0004591	oxoglutarate dehydrogenase (succinyl-transferring) activity	molecular_function	2	1735	3	28131	GRMZM2G151169,GRMZM2G151041,	0.00686386	0.0237314
GO:0045181	glutamate synthase activity, NADH or NADPH as acceptor	molecular_function	2	1735	3	28131	GRMZM2G077054,GRMZM2G085078,	0.00686386	0.0237314
GO:0004004	ATP-dependent RNA helicase activity	molecular_function	2	1735	3	28131	GRMZM2G077125,GRMZM2G078826,	0.00686386	0.0237314
GO:0016813	hydrolase activity, acting on carbon-nitrogen (but not peptide) bonds, in linear amidines	molecular_function	2	1735	3	28131	GRMZM2G130034,GRMZM2G174671,	0.00686386	0.0237314
GO:0004316	3-oxoacyl-[acyl-carrier-protein] reductase (NADPH) activity	molecular_function	2	1735	3	28131	GRMZM2G043602,GRMZM2G099696,	0.00686386	0.0237314
GO:0010181	FMN binding	molecular_function	7	1735	36	28131	GRMZM2G024484,GRMZM5G853854,GRMZM2G040209,GRMZM2G077054,GRMZM2G082087,GRMZM2G085078,GRMZM2G076239,	0.00699557	0.0141655
GO:0048037	cofactor binding	molecular_function	8	1735	45	28131	GRMZM2G002921,GRMZM2G360589,GRMZM2G049811,GRMZM2G015295,GRMZM2G091715,GRMZM2G081886,GRMZM2G175818,GRMZM2G032878,	0.00740136	0.0149406
GO:0043022	ribosome binding	molecular_function	3	1735	8	28131	GRMZM2G144030,GRMZM2G113696,GRMZM2G318475,	0.00772703	0.0262962
GO:0033843	xyloglucan 6-xylosyltransferase activity	molecular_function	3	1735	8	28131	GRMZM5G876303,GRMZM2G115762,GRMZM2G129302,	0.00772703	0.0262962
GO:0000036	ACP phosphopantetheine attachment site binding involved in fatty acid biosynthetic process	molecular_function	4	1735	14	28131	GRMZM2G002921,GRMZM2G091715,GRMZM2G175818,GRMZM2G032878,	0.00773539	0.0152827
GO:0019001	guanyl nucleotide binding	molecular_function	6	1735	29	28131	GRMZM2G473906,GRMZM2G096590,GRMZM2G156476,GRMZM2G101938,GRMZM2G131939,GRMZM2G111494,	0.00837786	0.0164024
GO:0003755	peptidyl-prolyl cis-trans isomerase activity	molecular_function	8	1735	46	28131	GRMZM2G087570,GRMZM2G076544,GRMZM2G084521,GRMZM2G084547,GRMZM2G170397,GRMZM2G326111,GRMZM2G070807,GRMZM2G139210,	0.00840074	0.0163978
GO:0050825	ice binding	molecular_function	62	1735	1403	28131	GRMZM2G446108,GRMZM5G841619,GRMZM2G019912,GRMZM2G053939,GRMZM5G835704,GRMZM5G832672,GRMZM2G339540,GRMZM2G154578,GRMZM5G852016,GRMZM2G125668,GRMZM2G163227,GRMZM2G101446,GRMZM2G309970,GRMZM2G085408,GRMZM2G467356,GRMZM2G401308,GRMZM2G133053,GRMZM2G174619,GRMZM2G032315,GRMZM2G159142,GRMZM2G164868,GRMZM2G075655,GRMZM2G136106,GRMZM2G324162,GRMZM2G107444,GRMZM2G387360,GRMZM2G116282,GRMZM2G096764,GRMZM2G…	0.00847878	0.0281184
GO:0008757	S-adenosylmethionine-dependent methyltransferase activity	molecular_function	2	1735	4	28131	GRMZM2G126682,GRMZM2G075701,	0.0114932	0.0217801
GO:0015930	glutamate synthase activity	molecular_function	2	1735	4	28131	GRMZM2G077054,GRMZM2G085078,	0.0114932	0.0371671
GO:0003987	acetate-CoA ligase activity	molecular_function	2	1735	4	28131	GRMZM2G013783,GRMZM2G152417,	0.0114932	0.0371671
GO:0004069	L-aspartate:2-oxoglutarate aminotransferase activity	molecular_function	2	1735	4	28131	GRMZM2G146677,GRMZM2G094712,	0.0114932	0.0371671
GO:0047334	diphosphate-fructose-6-phosphate 1-phosphotransferase activity	molecular_function	2	1735	4	28131	GRMZM2G450163,GRMZM2G059151,	0.0114932	0.0371671
GO:0004830	tryptophan-tRNA ligase activity	molecular_function	2	1735	4	28131	GRMZM2G134756,GRMZM2G000481,	0.0114932	0.0371671
GO:0032934	sterol binding	molecular_function	2	1735	4	28131	GRMZM2G174644,GRMZM2G114126,	0.0114932	0.0371671
GO:0003984	acetolactate synthase activity	molecular_function	2	1735	5	28131	GRMZM2G143008,GRMZM2G007647,	0.0175978	0.0549932
GO:0035252	UDP-xylosyltransferase activity	molecular_function	2	1735	5	28131	GRMZM2G115762,GRMZM2G129302,	0.0175978	0.0549932
GO:0004109	coproporphyrinogen oxidase activity	molecular_function	2	1735	5	28131	GRMZM5G812957,GRMZM5G870342,	0.0175978	0.0549932
GO:0003678	DNA helicase activity	molecular_function	2	1735	5	28131	GRMZM2G032267,GRMZM2G018697,	0.0175978	0.0549932
GO:0016639	oxidoreductase activity, acting on the CH-NH2 group of donors, NAD or NADP as acceptor	molecular_function	2	1735	5	28131	GRMZM2G077054,GRMZM2G085078,	0.0175978	0.0549932
GO:0004001	adenosine kinase activity	molecular_function	2	1735	5	28131	GRMZM2G540538,GRMZM2G135132,	0.0175978	0.0549932
GO:0004174	electron-transferring-flavoprotein dehydrogenase activity	molecular_function	1	1735	1	28131	GRMZM2G032222,	0.0194645	0.0311623
GO:0010179	IAA-Ala conjugate hydrolase activity	molecular_function	1	1735	1	28131	GRMZM2G090779,	0.0194645	0.0596787
GO:0015434	cadmium-transporting ATPase activity	molecular_function	1	1735	1	28131	GRMZM2G067853,	0.0194645	0.0596787
GO:0000107	imidazoleglycerol-phosphate synthase activity	molecular_function	1	1735	1	28131	GRMZM2G174589,	0.0194645	0.0596787
GO:0004801	sedoheptulose-7-phosphate:D-glyceraldehyde-3-phosphate glyceronetransferase activity	molecular_function	1	1735	1	28131	GRMZM2G134256,	0.0194645	0.0596787
GO:0016783	sulfurtransferase activity	molecular_function	1	1735	1	28131	GRMZM2G029262,	0.0194645	0.0596787
GO:0004329	formate-tetrahydrofolate ligase activity	molecular_function	1	1735	1	28131	GRMZM5G824944,	0.0194645	0.0596787
GO:0004742	dihydrolipoyllysine-residue acetyltransferase activity	molecular_function	1	1735	1	28131	GRMZM2G015132,	0.0194645	0.0596787
GO:0015633	zinc transporting ATPase activity	molecular_function	1	1735	1	28131	GRMZM2G067853,	0.0194645	0.0596787
GO:0051990	(R)-2-hydroxyglutarate dehydrogenase activity	molecular_function	1	1735	1	28131	GRMZM2G117369,	0.0194645	0.0596787
GO:0005047	signal recognition particle binding	molecular_function	1	1735	1	28131	GRMZM2G060296,	0.0194645	0.0596787
GO:0010178	IAA-amino acid conjugate hydrolase activity	molecular_function	1	1735	1	28131	GRMZM2G090779,	0.0194645	0.0596787
GO:0004474	malate synthase activity	molecular_function	1	1735	1	28131	GRMZM2G102183,	0.0194645	0.0596787
GO:0071614	linoleic acid epoxygenase activity	molecular_function	1	1735	1	28131	GRMZM2G139797,	0.0194645	0.0596787
GO:0046934	phosphatidylinositol-4,5-bisphosphate 3-kinase activity	molecular_function	1	1735	1	28131	GRMZM2G040561,	0.0194645	0.0596787
GO:0047958	glycine:2-oxoglutarate aminotransferase activity	molecular_function	1	1735	1	28131	GRMZM5G840582,	0.0194645	0.0596787
GO:0004373	glycogen (starch) synthase activity	molecular_function	1	1735	1	28131	GRMZM2G024993,	0.0194645	0.0596787
GO:0017113	dihydropyrimidine dehydrogenase (NADP+) activity	molecular_function	1	1735	1	28131	GRMZM2G181505,	0.0194645	0.0596787
GO:0004573	mannosyl-oligosaccharide glucosidase activity	molecular_function	1	1735	1	28131	GRMZM2G126468,	0.0194645	0.0596787
GO:0016633	galactonolactone dehydrogenase activity	molecular_function	1	1735	1	28131	GRMZM2G469969,	0.0194645	0.0596787
GO:0004314	[acyl-carrier-protein] S-malonyltransferase activity	molecular_function	1	1735	1	28131	GRMZM2G029543,	0.0194645	0.0596787
GO:0008690	3-deoxy-manno-octulosonate cytidylyltransferase activity	molecular_function	1	1735	1	28131	GRMZM2G119256,	0.0194645	0.0596787
GO:0008802	betaine-aldehyde dehydrogenase activity	molecular_function	1	1735	1	28131	GRMZM2G016189,	0.0194645	0.0596787
GO:0004048	anthranilate phosphoribosyltransferase activity	molecular_function	1	1735	1	28131	GRMZM2G051219,	0.0194645	0.0596787
GO:0050017	L-3-cyanoalanine synthase activity	molecular_function	1	1735	1	28131	GRMZM2G036708,	0.0194645	0.0596787
GO:0010177	2-(2'-methylthio)ethylmalate synthase activity	molecular_function	1	1735	1	28131	GRMZM2G130062,	0.0194645	0.0596787
GO:0004735	pyrroline-5-carboxylate reductase activity	molecular_function	1	1735	1	28131	GRMZM2G068665,	0.0194645	0.0596787
GO:0004073	aspartate-semialdehyde dehydrogenase activity	molecular_function	1	1735	1	28131	GRMZM2G076885,	0.0194645	0.0596787
GO:0004848	ureidoglycolate hydrolase activity	molecular_function	1	1735	1	28131	GRMZM2G130034,	0.0194645	0.0596787
GO:0080049	L-gulono-1,4-lactone dehydrogenase activity	molecular_function	1	1735	1	28131	GRMZM2G469969,	0.0194645	0.0596787
GO:0004491	methylmalonate-semialdehyde dehydrogenase (acylating) activity	molecular_function	1	1735	1	28131	GRMZM2G001898,	0.0194645	0.0596787
GO:0004714	transmembrane receptor protein tyrosine kinase activity	molecular_function	1	1735	1	28131	GRMZM2G032409,	0.0194645	0.0596787
GO:0003988	acetyl-CoA C-acyltransferase activity	molecular_function	1	1735	1	28131	GRMZM5G848768,	0.0194645	0.0596787
GO:0003861	3-isopropylmalate dehydratase activity	molecular_function	1	1735	1	28131	GRMZM5G840002,	0.0194645	0.0596787
GO:0051741	2-methyl-6-phytyl-1,4-benzoquinone methyltransferase activity	molecular_function	1	1735	1	28131	GRMZM2G082998,	0.0194645	0.0596787
GO:0019166	trans-2-enoyl-CoA reductase (NADPH) activity	molecular_function	1	1735	1	28131	GRMZM2G481843,	0.0194645	0.0596787
GO:0016784	3-mercaptopyruvate sulfurtransferase activity	molecular_function	1	1735	1	28131	GRMZM2G029262,	0.0194645	0.0596787
GO:0004333	fumarate hydratase activity	molecular_function	1	1735	1	28131	GRMZM2G010823,	0.0194645	0.0596787
GO:0004053	arginase activity	molecular_function	1	1735	1	28131	GRMZM2G174671,	0.0194645	0.0596787
GO:0051750	delta3,5-delta2,4-dienoyl-CoA isomerase activity	molecular_function	1	1735	1	28131	GRMZM2G146885,	0.0194645	0.0596787
GO:0030599	pectinesterase activity	molecular_function	2	1735	137	28131	GRMZM2G136106,GRMZM2G037411,	0.0214281	0.028659
GO:0008266	poly(U) RNA binding	molecular_function	4	1735	19	28131	GRMZM2G135283,GRMZM2G113408,GRMZM2G021331,GRMZM2G041275,	0.0222036	0.0671273
GO:0004017	adenylate kinase activity	molecular_function	3	1735	12	28131	GRMZM2G086882,GRMZM2G173209,GRMZM2G125193,	0.0235784	0.0703025
GO:0019201	nucleotide kinase activity	molecular_function	3	1735	12	28131	GRMZM2G086882,GRMZM2G173209,GRMZM2G125193,	0.0235784	0.0703025
GO:0000062	fatty-acyl-CoA binding	molecular_function	3	1735	12	28131	GRMZM2G053803,GRMZM2G173636,GRMZM2G108138,	0.0235784	0.0703025
GO:0005524	ATP binding	molecular_function	253	1735	3539	28131	GRMZM2G001500,GRMZM5G856084,GRMZM5G833699,AC235534.1_FG001,GRMZM5G824944,GRMZM5G813217,GRMZM2G335657,GRMZM2G128748,GRMZM2G013115,GRMZM5G802801,GRMZM5G811797,GRMZM2G032505,GRMZM2G306345,GRMZM2G587327,GRMZM5G833747,GRMZM2G462140,GRMZM5G856653,AC155377.1_FG001,GRMZM2G339540,GRMZM2G330430,GRMZM2G102499,GRMZM2G006765,GRMZM2G030312,GRMZM5G887303,GRMZM2G114793,GRMZM5G829375,GRMZM5G861390,GRMZM2G138861,G…	0.0238012	0.0309416
GO:0003743	translation initiation factor activity	molecular_function	9	1735	66	28131	GRMZM2G068352,GRMZM2G115598,GRMZM2G369939,GRMZM2G379758,GRMZM2G048703,GRMZM2G174757,GRMZM2G165917,GRMZM2G033283,GRMZM2G422651,	0.0248617	0.0731226
GO:0080115	myosin XI tail binding	molecular_function	2	1735	6	28131	GRMZM5G809265,GRMZM2G075051,	0.0252644	0.0739724
GO:0009978	allene oxide synthase activity	molecular_function	2	1735	6	28131	GRMZM2G067225,GRMZM2G002178,	0.0252644	0.0739724
GO:0000774	adenyl-nucleotide exchange factor activity	molecular_function	2	1735	6	28131	GRMZM2G030312,GRMZM2G002440,	0.0252644	0.0739724
GO:0017022	myosin binding	molecular_function	2	1735	6	28131	GRMZM2G106133,GRMZM2G138727,	0.0252644	0.0739724
GO:0010427	abscisic acid binding	molecular_function	2	1735	6	28131	GRMZM2G134731,AC194914.3_FG002,	0.0252644	0.0739724
GO:0005262	calcium channel activity	molecular_function	2	1735	6	28131	GRMZM2G094928,GRMZM2G124103,	0.0252644	0.0739724
GO:0016857	racemase and epimerase activity, acting on carbohydrates and derivatives	molecular_function	5	1735	28	28131	GRMZM2G040397,GRMZM2G007404,GRMZM2G170336,GRMZM2G145460,GRMZM2G124434,	0.025326	0.0738201
GO:0009678	hydrogen-translocating pyrophosphatase activity	molecular_function	4	1735	20	28131	GRMZM2G014240,GRMZM2G069095,GRMZM2G058910,GRMZM2G104419,	0.0264515	0.033001
GO:0016758	transferase activity, transferring hexosyl groups	molecular_function	5	1735	208	28131	GRMZM5G876303,GRMZM2G115762,GRMZM2G097030,GRMZM2G024131,GRMZM2G129302,	0.0268094	0.0333834
GO:0050660	flavin adenine dinucleotide binding	molecular_function	21	1735	206	28131	GRMZM2G117369,GRMZM2G335657,GRMZM2G462140,GRMZM2G469969,GRMZM2G419782,GRMZM2G521844,GRMZM2G445791,GRMZM2G143008,GRMZM2G077054,GRMZM2G073774,GRMZM2G152958,GRMZM2G064799,GRMZM2G145972,GRMZM2G084881,GRMZM2G085078,GRMZM2G057000,GRMZM2G079888,GRMZM2G053916,GRMZM2G014136,GRMZM2G091819,GRMZM2G108115,	0.0283464	0.0351626
GO:0004129	cytochrome-c oxidase activity	molecular_function	5	1735	29	28131	GRMZM5G815839,GRMZM2G064753,GRMZM2G152925,GRMZM2G134738,GRMZM2G067417,	0.0290969	0.0359562
GO:0004869	cysteine-type endopeptidase inhibitor activity	molecular_function	3	1735	13	28131	GRMZM2G030717,GRMZM2G148925,GRMZM2G013461,	0.0294373	0.0831922
GO:0004386	helicase activity	molecular_function	17	1735	159	28131	GRMZM5G897976,GRMZM2G018947,GRMZM2G027995,GRMZM2G086116,GRMZM2G116034,GRMZM2G077125,GRMZM2G164956,GRMZM2G035807,GRMZM2G092327,GRMZM2G078826,GRMZM2G129007,GRMZM2G133764,GRMZM2G362850,GRMZM2G028366,GRMZM2G040995,GRMZM2G043724,GRMZM2G107984,	0.0305787	0.0374316
GO:0004619	phosphoglycerate mutase activity	molecular_function	2	1735	7	28131	GRMZM5G833389,GRMZM2G003385,	0.0345489	0.0951558
GO:0030742	GTP-dependent protein binding	molecular_function	2	1735	7	28131	GRMZM5G809265,GRMZM2G075051,	0.0345489	0.0951558
GO:0008097	5S rRNA binding	molecular_function	2	1735	7	28131	GRMZM5G815894,GRMZM2G163081,	0.0345489	0.0951558
GO:0003978	UDP-glucose 4-epimerase activity	molecular_function	2	1735	7	28131	GRMZM2G040397,GRMZM2G145460,	0.0345489	0.0951558
GO:0016776	phosphotransferase activity, phosphate group as acceptor	molecular_function	3	1735	14	28131	GRMZM2G086882,GRMZM2G173209,GRMZM2G125193,	0.0361383	0.0991135
GO:0019843	rRNA binding	molecular_function	4	1735	22	28131	GRMZM2G385287,GRMZM2G167103,GRMZM2G084739,GRMZM2G108348,	0.0365171	0.0997314
GO:0016868	intramolecular transferase activity, phosphotransferases	molecular_function	4	1735	22	28131	GRMZM2G554885,GRMZM2G061367,GRMZM2G109383,GRMZM2G023289,	0.0365171	0.0997314
GO:0030276	clathrin binding	molecular_function	1	1735	2	28131	GRMZM2G314647,	0.0374288	0.101794
GO:0003844	1,4-alpha-glucan branching enzyme activity	molecular_function	1	1735	2	28131	GRMZM2G032628,	0.0374288	0.101794
GO:0004019	adenylosuccinate synthase activity	molecular_function	1	1735	2	28131	GRMZM2G119852,	0.0374288	0.101794
GO:0004818	glutamate-tRNA ligase activity	molecular_function	1	1735	2	28131	GRMZM2G046932,	0.0374288	0.101794
GO:0008428	ribonuclease inhibitor activity	molecular_function	1	1735	2	28131	GRMZM2G005771,	0.0374288	0.101794
GO:0004588	orotate phosphoribosyltransferase activity	molecular_function	1	1735	2	28131	GRMZM2G109472,	0.0374288	0.101794
GO:0019107	myristoyltransferase activity	molecular_function	1	1735	2	28131	GRMZM2G023667,	0.0374288	0.101794
GO:0004645	phosphorylase activity	molecular_function	1	1735	2	28131	GRMZM2G074158,	0.0374288	0.101794
GO:0004590	orotidine-5'-phosphate decarboxylase activity	molecular_function	1	1735	2	28131	GRMZM2G109472,	0.0374288	0.101794
GO:0008474	palmitoyl-(protein) hydrolase activity	molecular_function	1	1735	2	28131	GRMZM2G374779,	0.0374288	0.101794
GO:0004792	thiosulfate sulfurtransferase activity	molecular_function	1	1735	2	28131	GRMZM2G029262,	0.0374288	0.101794
GO:0004013	adenosylhomocysteinase activity	molecular_function	1	1735	2	28131	GRMZM2G015295,	0.0374288	0.101794
GO:0008453	alanine-glyoxylate transaminase activity	molecular_function	1	1735	2	28131	GRMZM5G840582,	0.0374288	0.101794
GO:0003857	3-hydroxyacyl-CoA dehydrogenase activity	molecular_function	1	1735	2	28131	GRMZM2G132903,	0.0374288	0.101794
GO:0047450	crotonoyl-[acyl-carrier-protein] hydratase activity	molecular_function	1	1735	2	28131	GRMZM2G024482,	0.0374288	0.101794
GO:0047918	GDP-mannose 3,5-epimerase activity	molecular_function	1	1735	2	28131	GRMZM2G124434,	0.0374288	0.101794
GO:0004823	leucine-tRNA ligase activity	molecular_function	1	1735	2	28131	GRMZM2G071333,	0.0374288	0.101794
GO:0005085	guanyl-nucleotide exchange factor activity	molecular_function	1	1735	2	28131	GRMZM2G462803,	0.0374288	0.101794
GO:0004656	procollagen-proline 4-dioxygenase activity	molecular_function	1	1735	2	28131	GRMZM2G459063,	0.0374288	0.101794
GO:0010285	L,L-diaminopimelate aminotransferase activity	molecular_function	1	1735	2	28131	GRMZM2G010328,	0.0374288	0.101794
GO:0050486	intramolecular transferase activity, transferring hydroxy groups	molecular_function	1	1735	2	28131	GRMZM2G370852,	0.0374288	0.101794
GO:0070300	phosphatidic acid binding	molecular_function	1	1735	2	28131	GRMZM2G173636,	0.0374288	0.101794
GO:0004128	cytochrome-b5 reductase activity	molecular_function	1	1735	2	28131	GRMZM2G133213,	0.0374288	0.101794
GO:0004831	tyrosine-tRNA ligase activity	molecular_function	1	1735	2	28131	GRMZM2G000481,	0.0374288	0.101794
GO:0004165	dodecenoyl-CoA delta-isomerase activity	molecular_function	1	1735	2	28131	GRMZM2G101457,	0.0374288	0.101794
GO:0032791	lead ion binding	molecular_function	1	1735	2	28131	GRMZM2G173636,	0.0374288	0.101794
GO:0004046	aminoacylase activity	molecular_function	1	1735	2	28131	GRMZM2G088627,	0.0374288	0.101794
GO:0004300	enoyl-CoA hydratase activity	molecular_function	1	1735	2	28131	GRMZM2G132903,	0.0374288	0.101794
GO:0004485	methylcrotonoyl-CoA carboxylase activity	molecular_function	1	1735	2	28131	GRMZM2G702490,	0.0374288	0.101794
GO:0031071	cysteine desulfurase activity	molecular_function	1	1735	2	28131	GRMZM2G322314,	0.0374288	0.101794
GO:0030247	polysaccharide binding	molecular_function	1	1735	2	28131	GRMZM2G042245,	0.0374288	0.101794
GO:0003876	AMP deaminase activity	molecular_function	1	1735	2	28131	GRMZM2G134396,	0.0374288	0.101794
GO:0008831	dTDP-4-dehydrorhamnose reductase activity	molecular_function	5	1735	31	28131	GRMZM2G040397,GRMZM2G007404,GRMZM2G170336,GRMZM2G145460,GRMZM2G143651,	0.0377733	0.039601
GO:0015078	hydrogen ion transmembrane transporter activity	molecular_function	8	1735	61	28131	GRMZM5G879240,GRMZM2G157018,GRMZM2G042078,GRMZM2G174807,GRMZM2G093855,GRMZM2G058910,AC194341.4_FG002,GRMZM2G052088,	0.0395855	0.0412349
GO:0004022	alcohol dehydrogenase (NAD) activity	molecular_function	6	1735	41	28131	GRMZM2G043602,GRMZM2G442658,GRMZM2G099696,GRMZM2G109743,GRMZM2G005107,GRMZM2G135277,	0.0403933	0.0420091
GO:0008565	protein transporter activity	molecular_function	10	1735	84	28131	GRMZM5G898735,AC217358.3_FG011,GRMZM2G088088,GRMZM2G103771,GRMZM2G091119,GRMZM2G167463,GRMZM2G009845,GRMZM2G138419,GRMZM2G084389,GRMZM2G473463,	0.0440666	0.0451075
GO:0009055	electron carrier activity	molecular_function	31	1735	725	28131	GRMZM2G081883,GRMZM2G087312,GRMZM2G032628,GRMZM2G407869,GRMZM2G176144,GRMZM2G067225,GRMZM2G080722,GRMZM2G073774,GRMZM2G467356,GRMZM2G152958,GRMZM2G064799,GRMZM2G145854,GRMZM2G084863,GRMZM2G150295,GRMZM2G134134,AC195340.3_FG002,GRMZM2G158479,GRMZM2G072806,GRMZM2G032367,GRMZM2G114739,GRMZM2G079888,GRMZM2G070199,GRMZM2G061830,GRMZM2G041028,GRMZM2G002178,GRMZM2G173040,GRMZM2G053458,GRMZM2G053916,GRMZ…	0.0441699	0.0451422
GO:0009045	xylose isomerase activity	molecular_function	2	1735	8	28131	GRMZM2G081682,GRMZM2G005493,	0.0454803	0.118724
GO:0015197	peptide transporter activity	molecular_function	2	1735	8	28131	GRMZM2G102000,GRMZM2G156145,	0.0454803	0.118724
GO:0000049	tRNA binding	molecular_function	2	1735	8	28131	GRMZM2G101463,GRMZM2G166345,	0.0454803	0.118724
GO:0003916	DNA topoisomerase activity	molecular_function	2	1735	8	28131	GRMZM2G111014,GRMZM2G095865,	0.0454803	0.118724
GO:0016616	oxidoreductase activity, acting on the CH-OH group of donors, NAD or NADP as acceptor	molecular_function	11	1735	96	28131	GRMZM5G829778,GRMZM2G006672,GRMZM2G328500,GRMZM2G360589,GRMZM2G049811,GRMZM2G015295,GRMZM2G025366,GRMZM2G081886,GRMZM2G018566,GRMZM2G154595,GRMZM2G120857,	0.0463327	0.0466918
GO:0005179	hormone activity	molecular_function	1	1735	93	28131	GRMZM2G046907,	0.0465665	0.0468548
GO:0005484	SNAP receptor activity	molecular_function	4	1735	24	28131	GRMZM2G164821,GRMZM2G120115,GRMZM2G017329,GRMZM2G061096,	0.0488225	0.0489731

## Sheet: 2C intact PBs
GO_ID	GO_term	TYPE	DIFF_GENE_IN_GO	ALL_DIFF_GENE_IN_ALL_GO	ALL_GENE_IN_GO	ALL_GENE_IN_ALL_GO	Diff_gene_list	P-VALUE	FDR
GO:0005739	mitochondrion	cellular_component	338	1840	824	28131	GRMZM2G001500,GRMZM2G023073,GRMZM5G833699,GRMZM2G109753,GRMZM2G117369,GRMZM5G813217,GRMZM2G024484,GRMZM2G158304,GRMZM2G120876,GRMZM2G335657,GRMZM2G083836,GRMZM2G124455,GRMZM2G112079,GRMZM5G896568,GRMZM2G343543,GRMZM2G059991,GRMZM2G115049,GRMZM2G090087,GRMZM5G833747,GRMZM2G462140,GRMZM5G801031,GRMZM5G856653,GRMZM5G876898,GRMZM2G160801,GRMZM2G102499,GRMZM2G120517,GRMZM5G807639,GRMZM2G469969,GRMZM2G…	1.23656e-130	9.38548e-128
GO:0005886	plasma membrane	cellular_component	530	1840	2171	28131	GRMZM2G089484,GRMZM5G833699,GRMZM2G116538,GRMZM5G895313,GRMZM2G100403,GRMZM2G104505,GRMZM2G002614,GRMZM5G824944,GRMZM2G389173,GRMZM5G813217,GRMZM5G870752,GRMZM5G876773,GRMZM5G800734,GRMZM2G168330,GRMZM2G120876,GRMZM2G002416,GRMZM5G811797,GRMZM2G055936,GRMZM5G833389,GRMZM2G343543,GRMZM2G032505,GRMZM5G803952,GRMZM2G162702,GRMZM5G850966,GRMZM2G305159,GRMZM2G115049,GRMZM2G121683,GRMZM2G178319,GRMZM2G…	9.42364e-124	3.57627e-121
GO:0009507	chloroplast	cellular_component	445	1840	1853	28131	GRMZM2G001500,GRMZM2G014376,GRMZM5G856084,GRMZM2G353213,GRMZM2G164714,GRMZM2G074759,GRMZM2G100403,GRMZM5G841619,GRMZM2G104505,GRMZM2G009030,GRMZM2G071959,GRMZM5G824944,GRMZM5G813217,GRMZM5G870752,GRMZM2G168330,GRMZM2G058087,GRMZM2G335657,GRMZM2G083836,GRMZM2G375504,GRMZM5G827266,GRMZM2G055936,GRMZM2G180399,GRMZM2G333861,GRMZM5G833389,GRMZM5G852185,GRMZM2G087570,GRMZM2G343543,GRMZM5G803952,GRMZM2G…	2.98911e-102	7.56246e-100
GO:0046686	response to cadmium ion	biological_process	216	1840	450	28131	GRMZM2G001500,GRMZM2G074759,GRMZM5G824944,GRMZM5G800734,GRMZM2G335657,GRMZM2G083836,GRMZM2G055936,GRMZM2G333861,GRMZM5G833389,GRMZM2G343543,GRMZM2G132929,GRMZM2G462140,GRMZM2G093347,GRMZM5G862131,GRMZM5G876898,GRMZM2G102499,GRMZM2G074687,GRMZM2G135283,GRMZM2G114793,GRMZM5G836910,GRMZM2G133919,GRMZM5G864319,GRMZM2G370852,GRMZM5G866082,AC215244.3_FG002,GRMZM2G540538,GRMZM2G078143,GRMZM2G063909,GRMZ…	1.80096e-94	3.41732e-92
GO:0005730	nucleolus	cellular_component	197	1840	429	28131	GRMZM5G833699,GRMZM5G895313,GRMZM2G100403,GRMZM2G071959,GRMZM5G870752,GRMZM2G065868,GRMZM2G168330,GRMZM2G058087,GRMZM5G852185,GRMZM2G343543,GRMZM2G115049,GRMZM5G815894,GRMZM5G867518,GRMZM5G801031,GRMZM2G171426,GRMZM5G868433,GRMZM2G083253,AC206642.4_FG001,GRMZM2G132968,GRMZM5G874167,GRMZM2G114793,GRMZM5G837108,GRMZM2G164562,GRMZM5G832108,GRMZM5G848768,GRMZM2G027451,GRMZM5G801409,GRMZM2G125271,GRMZ…	9.27435e-84	1.40785e-81
GO:0022626	cytosolic ribosome	cellular_component	166	1840	292	28131	GRMZM2G100403,GRMZM5G870752,GRMZM2G065868,GRMZM2G168330,GRMZM5G827266,GRMZM5G852185,GRMZM5G803952,GRMZM5G850966,GRMZM2G132929,GRMZM5G815894,GRMZM5G867518,GRMZM2G171426,GRMZM5G876898,GRMZM5G853854,GRMZM5G868433,GRMZM2G083253,GRMZM5G807639,AC206642.4_FG001,GRMZM2G132968,GRMZM2G135283,GRMZM5G832108,GRMZM2G027451,GRMZM5G801409,GRMZM2G125271,GRMZM5G805627,GRMZM2G157018,GRMZM5G887054,AC190609.3_FG002,A…	1.61525e-81	2.04329e-79
GO:0005773	vacuole	cellular_component	182	1840	617	28131	GRMZM2G089484,GRMZM2G116538,GRMZM2G100403,GRMZM2G389173,GRMZM2G168330,GRMZM2G343543,GRMZM5G803952,GRMZM2G305159,GRMZM2G587327,GRMZM2G115049,GRMZM5G815894,GRMZM5G801031,GRMZM5G856653,GRMZM5G856738,GRMZM5G853854,GRMZM5G868433,GRMZM2G330430,GRMZM2G132968,GRMZM2G074687,GRMZM2G114793,GRMZM5G837108,GRMZM5G840582,GRMZM5G848768,GRMZM2G027451,GRMZM5G801409,GRMZM5G816772,GRMZM5G813909,GRMZM5G838961,GRMZM5G…	1.04621e-53	1.13439e-51
GO:0005618	cell wall	cellular_component	167	1840	552	28131	GRMZM5G833699,GRMZM2G100403,GRMZM5G852185,GRMZM2G115049,GRMZM2G171426,GRMZM5G868433,GRMZM2G083253,GRMZM2G102499,GRMZM2G132968,GRMZM2G114793,GRMZM5G837108,GRMZM5G832108,GRMZM5G801409,GRMZM2G328500,GRMZM5G853513,GRMZM5G866082,GRMZM5G862540,GRMZM2G063909,GRMZM2G016189,GRMZM2G165817,GRMZM2G091383,GRMZM2G177720,GRMZM2G072054,GRMZM2G153823,GRMZM2G092663,GRMZM2G012224,GRMZM2G135186,GRMZM2G145258,AC21735…	1.10325e-50	1.04671e-48
GO:0005840	ribosome	cellular_component	207	1840	877	28131	GRMZM2G100403,GRMZM5G870752,GRMZM2G065868,GRMZM2G168330,GRMZM2G047476,GRMZM2G045818,GRMZM5G813584,GRMZM5G827266,GRMZM5G852185,GRMZM2G060373,GRMZM2G045908,GRMZM5G803952,GRMZM5G850966,GRMZM2G132929,GRMZM5G815894,GRMZM2G171426,GRMZM5G868433,GRMZM2G086486,GRMZM2G083253,AC206642.4_FG001,GRMZM2G132968,GRMZM2G419782,GRMZM2G027451,GRMZM5G801409,GRMZM2G125271,GRMZM2G077208,GRMZM2G135068,GRMZM5G805627,GRMZ…	9.95479e-48	8.39521e-46
GO:0003735	structural constituent of ribosome	molecular_function	208	1840	888	28131	GRMZM2G100403,GRMZM5G870752,GRMZM2G065868,GRMZM2G168330,GRMZM2G047476,GRMZM2G045818,GRMZM5G813584,GRMZM5G827266,GRMZM5G852185,GRMZM2G060373,GRMZM2G045908,GRMZM5G803952,GRMZM5G850966,GRMZM2G132929,GRMZM5G815894,GRMZM2G171426,GRMZM5G868433,GRMZM2G086486,GRMZM2G083253,AC206642.4_FG001,GRMZM2G132968,GRMZM5G832108,GRMZM2G419782,GRMZM2G027451,GRMZM5G801409,GRMZM2G125271,GRMZM2G077208,GRMZM2G135068,GRMZ…	1.64177e-47	1.2461e-45
GO:0006412	translation	biological_process	228	1840	1076	28131	GRMZM2G100403,GRMZM5G870752,GRMZM2G065868,GRMZM2G168330,GRMZM2G083836,GRMZM2G047476,GRMZM2G045818,GRMZM2G074974,GRMZM5G813584,GRMZM5G874500,GRMZM5G827266,GRMZM5G852185,GRMZM2G060373,GRMZM2G045908,GRMZM5G803952,GRMZM5G850966,GRMZM2G132929,GRMZM2G048012,GRMZM5G815894,GRMZM2G171426,GRMZM5G868433,GRMZM2G086486,GRMZM2G083253,AC206642.4_FG001,GRMZM2G132968,GRMZM5G887303,GRMZM2G355297,GRMZM5G832108,GRMZ…	1.07835e-45	7.44063e-44
GO:0022625	cytosolic large ribosomal subunit	cellular_component	83	1840	126	28131	GRMZM2G100403,GRMZM5G870752,GRMZM2G065868,GRMZM2G168330,GRMZM5G803952,GRMZM5G850966,GRMZM5G815894,GRMZM5G868433,AC206642.4_FG001,GRMZM2G132968,GRMZM2G027451,GRMZM5G801409,GRMZM5G887054,AC190609.3_FG002,GRMZM2G023748,AC197246.3_FG003,GRMZM2G142640,GRMZM2G145280,GRMZM2G113720,GRMZM2G104025,GRMZM2G024647,GRMZM2G385287,GRMZM2G126594,GRMZM2G102230,GRMZM2G146358,GRMZM2G163081,GRMZM2G180724,GRMZM2G08475…	1.61826e-45	1.02355e-43
GO:0016020	membrane	cellular_component	417	1840	2946	28131	GRMZM2G023073,GRMZM5G833699,GRMZM2G353213,GRMZM5G895313,GRMZM2G086949,GRMZM2G100403,AC187082.3_FG002,GRMZM5G870752,GRMZM2G002416,GRMZM2G375504,GRMZM5G827266,GRMZM2G363460,GRMZM2G055936,GRMZM2G036634,GRMZM5G852185,GRMZM2G343543,GRMZM2G032505,GRMZM5G803952,GRMZM2G020859,GRMZM5G850966,GRMZM2G305159,GRMZM2G115049,GRMZM2G121683,GRMZM2G035520,GRMZM2G143354,GRMZM2G420310,GRMZM5G815894,GRMZM5G867518,GRMZ…	3.88467e-41	2.26805e-39
GO:0003924	GTPase activity	molecular_function	90	1840	222	28131	GRMZM5G836471,GRMZM2G107654,GRMZM5G811797,GRMZM2G020544,GRMZM2G343543,GRMZM2G330430,GRMZM5G811223,GRMZM2G070899,GRMZM2G029859,GRMZM5G853513,GRMZM2G061280,GRMZM2G126019,AC197246.3_FG001,GRMZM2G098129,GRMZM2G159777,GRMZM2G151193,GRMZM2G110509,GRMZM2G154960,GRMZM2G093186,GRMZM2G057535,GRMZM2G124732,GRMZM2G044368,GRMZM2G020661,GRMZM2G023418,GRMZM2G416142,GRMZM2G157462,GRMZM2G106061,GRMZM2G106960,GRMZ…	4.19988e-36	2.27693e-34
GO:0005737	cytoplasm	cellular_component	198	1840	1042	28131	GRMZM2G014376,GRMZM5G895313,GRMZM5G800734,GRMZM2G335657,GRMZM2G083836,GRMZM2G074974,GRMZM2G375504,GRMZM5G874500,GRMZM5G833389,GRMZM2G343543,GRMZM2G032505,GRMZM2G048012,GRMZM2G462140,GRMZM2G093347,GRMZM5G815894,GRMZM5G876898,GRMZM5G803490,GRMZM2G102499,GRMZM2G151268,GRMZM5G874167,GRMZM5G887303,GRMZM2G355297,GRMZM5G853513,GRMZM2G573867,GRMZM2G110185,GRMZM5G866082,AC215244.3_FG002,GRMZM2G165817,GRMZ…	2.59948e-34	1.31534e-32
GO:0005622	intracellular	cellular_component	284	1840	1858	28131	GRMZM2G351125,GRMZM5G836471,GRMZM2G100403,GRMZM5G870752,GRMZM2G065868,GRMZM2G168330,GRMZM2G047476,GRMZM2G045818,GRMZM5G813584,GRMZM5G827266,GRMZM5G811797,GRMZM2G389118,GRMZM2G020544,GRMZM5G852185,GRMZM2G060373,GRMZM2G045908,GRMZM5G803952,GRMZM5G850966,GRMZM2G132929,GRMZM5G815894,GRMZM2G171426,GRMZM5G868433,GRMZM2G086486,GRMZM2G083253,GRMZM2G330430,AC206642.4_FG001,GRMZM2G132968,GRMZM5G832108,GRMZ…	1.97649e-33	9.376e-32
GO:0005507	copper ion binding	molecular_function	99	1840	310	28131	GRMZM5G824944,GRMZM2G335657,GRMZM2G124455,GRMZM2G059991,GRMZM2G462140,GRMZM5G801031,GRMZM2G030312,GRMZM5G837108,AC234528.1_FG005,GRMZM2G104632,GRMZM5G812923,GRMZM2G032628,GRMZM2G157018,GRMZM2G119482,GRMZM2G540538,GRMZM2G084279,GRMZM2G091189,GRMZM2G179976,GRMZM2G072054,GRMZM2G165747,GRMZM2G009448,GRMZM2G135186,GRMZM2G066024,GRMZM2G139296,GRMZM2G053999,GRMZM2G066460,GRMZM2G168762,GRMZM2G015132,GRMZ…	1.8204e-32	8.12755e-31
GO:0009570	chloroplast stroma	cellular_component	121	1840	472	28131	GRMZM2G001500,GRMZM2G014376,GRMZM5G841619,GRMZM5G813217,GRMZM2G180399,GRMZM2G306345,GRMZM5G852502,GRMZM5G853854,GRMZM2G306374,GRMZM2G102499,GRMZM2G073054,GRMZM5G840582,AC234528.1_FG005,GRMZM5G836910,GRMZM2G133919,GRMZM2G002220,GRMZM2G124059,GRMZM2G129451,GRMZM2G032628,GRMZM2G053236,GRMZM2G370852,GRMZM5G866082,GRMZM2G068455,GRMZM5G840002,GRMZM5G864335,GRMZM5G895991,GRMZM2G084279,GRMZM2G051219,GRMZ…	1.54407e-31	6.51081e-30
GO:0005777	peroxisome	cellular_component	70	1840	157	28131	GRMZM2G363460,GRMZM2G360339,GRMZM5G862219,GRMZM2G091302,GRMZM5G853854,GRMZM5G840582,GRMZM2G419782,GRMZM5G848768,GRMZM5G864319,GRMZM2G445791,GRMZM5G866758,GRMZM2G016189,GRMZM2G004768,GRMZM2G165747,GRMZM2G018728,GRMZM2G146885,GRMZM2G077837,GRMZM2G082087,GRMZM2G460406,GRMZM2G157113,GRMZM2G116282,GRMZM2G027392,GRMZM2G052389,GRMZM2G055276,GRMZM2G148194,GRMZM2G126517,GRMZM2G077415,GRMZM2G147884,GRMZM2G…	1.48988e-30	5.9517e-29
GO:0009651	response to salt stress	biological_process	106	1840	401	28131	GRMZM5G833699,GRMZM5G813217,GRMZM2G124455,GRMZM2G375504,GRMZM5G811797,GRMZM2G059991,GRMZM2G305159,GRMZM2G090087,GRMZM2G132929,GRMZM2G035520,GRMZM5G856738,GRMZM2G074687,GRMZM2G002220,GRMZM2G148301,GRMZM2G125668,GRMZM2G157018,GRMZM5G840002,GRMZM2G140150,GRMZM2G033208,GRMZM2G179976,GRMZM2G169593,GRMZM2G165747,GRMZM2G130018,GRMZM2G081175,GRMZM2G066024,GRMZM2G058305,GRMZM2G054123,GRMZM2G025387,GRMZM2G…	8.45091e-29	3.20712e-27
GO:0009941	chloroplast envelope	cellular_component	111	1840	445	28131	GRMZM2G001500,GRMZM2G353213,GRMZM5G813217,GRMZM2G115049,GRMZM5G876898,GRMZM5G837108,GRMZM2G086258,GRMZM2G027451,GRMZM5G836910,GRMZM2G002220,GRMZM2G068455,GRMZM5G864335,GRMZM2G084279,GRMZM2G051219,GRMZM2G033208,GRMZM2G091189,GRMZM2G165747,GRMZM2G135186,AC215201.3_FG005,GRMZM2G159777,GRMZM2G140614,GRMZM2G083016,GRMZM2G067225,GRMZM2G039396,GRMZM2G135498,GRMZM2G015132,GRMZM2G117786,GRMZM2G385287,GRMZ…	3.07365e-28	1.11091e-26
GO:0050897	cobalt ion binding	molecular_function	45	1840	65	28131	GRMZM2G335657,GRMZM2G090087,GRMZM5G833747,GRMZM2G462140,GRMZM2G135283,GRMZM5G839924,GRMZM5G816772,GRMZM2G053236,GRMZM2G140150,GRMZM2G156068,GRMZM2G181542,GRMZM2G010596,GRMZM2G064799,GRMZM2G168762,GRMZM2G024310,GRMZM2G151169,GRMZM2G442129,GRMZM2G064753,GRMZM2G113408,GRMZM2G416388,GRMZM2G142863,GRMZM2G474883,GRMZM2G361693,GRMZM2G019926,GRMZM2G178415,GRMZM2G027627,GRMZM2G125893,GRMZM2G427097,GRMZM2G…	2.49009e-26	8.5908e-25
GO:0005525	GTP binding	molecular_function	109	1840	465	28131	GRMZM2G351125,GRMZM5G836471,GRMZM2G107654,GRMZM5G811797,GRMZM2G389118,GRMZM2G020544,GRMZM2G343543,GRMZM2G330430,GRMZM5G811223,GRMZM2G070899,GRMZM2G029859,GRMZM5G853513,GRMZM2G061280,GRMZM2G126019,AC197246.3_FG001,GRMZM2G098129,GRMZM2G159777,GRMZM2G151193,GRMZM2G110509,GRMZM2G154960,GRMZM2G086636,GRMZM2G093186,GRMZM2G057535,GRMZM2G124732,GRMZM2G174619,GRMZM2G015361,GRMZM2G044368,GRMZM2G360681,GRMZ…	7.13594e-26	2.35486e-24
GO:0005783	endoplasmic reticulum	cellular_component	96	1840	387	28131	GRMZM2G389173,GRMZM2G168330,GRMZM2G121683,GRMZM5G899349,GRMZM2G049495,GRMZM2G074687,GRMZM2G021129,GRMZM5G813909,GRMZM2G014313,GRMZM2G148301,GRMZM5G882228,GRMZM5G856734,GRMZM2G081682,GRMZM2G166855,GRMZM2G086636,GRMZM2G014788,GRMZM2G159369,GRMZM2G358059,GRMZM2G021784,GRMZM2G074169,GRMZM2G100864,GRMZM2G060800,GRMZM2G360681,GRMZM2G024647,GRMZM2G075655,GRMZM2G091481,GRMZM2G033829,GRMZM2G134889,GRMZM2G…	1.5438e-24	4.88227e-23
GO:0003700	sequence-specific DNA binding transcription factor activity	molecular_function	2	1840	982	28131	GRMZM2G143071,GRMZM2G009928,	3.37185e-24	1.02369e-22
GO:0005829	cytosol	cellular_component	87	1840	362	28131	GRMZM5G833699,GRMZM2G301904,GRMZM2G002416,GRMZM5G833389,GRMZM2G306345,GRMZM2G159145,GRMZM2G093347,GRMZM2G115598,GRMZM2G133919,GRMZM2G328500,GRMZM5G838961,GRMZM5G862540,GRMZM2G140150,GRMZM2G004768,GRMZM2G179976,GRMZM2G165747,GRMZM2G044128,GRMZM2G066024,GRMZM2G140614,GRMZM2G145280,GRMZM2G086636,GRMZM2G108285,GRMZM2G027995,GRMZM2G066460,GRMZM2G032315,GRMZM2G108318,GRMZM2G003385,GRMZM2G116034,GRMZM2G…	1.2083e-21	3.52731e-20
GO:0045271	respiratory chain complex I	cellular_component	38	1840	61	28131	GRMZM2G024484,GRMZM2G112079,GRMZM5G886688,GRMZM5G801031,GRMZM5G889138,GRMZM2G040209,GRMZM5G839924,GRMZM5G856027,GRMZM2G125668,GRMZM2G004172,AC217358.3_FG005,GRMZM2G139296,GRMZM2G140885,GRMZM2G117811,GRMZM2G145854,GRMZM2G173277,GRMZM2G442129,AC195340.3_FG002,GRMZM2G149414,GRMZM2G072806,GRMZM2G137312,GRMZM2G014382,GRMZM2G037177,GRMZM2G068575,AC196156.3_FG003,GRMZM2G046924,GRMZM2G041028,GRMZM2G33021…	2.28789e-21	6.43151e-20
GO:0003677	DNA binding	molecular_function	82	1840	3115	28131	GRMZM2G391627,GRMZM5G895313,GRMZM2G086949,GRMZM2G071959,GRMZM5G841075,GRMZM2G164835,GRMZM2G064993,GRMZM5G867518,GRMZM2G001084,GRMZM5G874167,GRMZM2G092451,GRMZM5G887054,GRMZM2G143071,AC212565.3_FG001,GRMZM2G118355,GRMZM2G034157,GRMZM2G042047,GRMZM2G041381,GRMZM2G086441,GRMZM2G301908,GRMZM2G004878,GRMZM2G086882,GRMZM2G168096,GRMZM2G163956,GRMZM2G119071,GRMZM2G146358,GRMZM2G086641,GRMZM2G058292,GRMZ…	4.73942e-21	1.28472e-19
GO:0048046	apoplast	cellular_component	84	1840	355	28131	GRMZM2G001500,GRMZM5G833699,GRMZM2G074759,GRMZM5G824944,GRMZM2G335657,GRMZM2G333861,GRMZM5G833389,GRMZM2G462140,GRMZM5G876898,GRMZM5G853854,GRMZM2G135283,GRMZM5G840582,GRMZM2G054916,GRMZM5G836910,GRMZM2G133919,GRMZM2G540538,GRMZM2G068455,GRMZM5G864335,GRMZM2G091189,GRMZM2G165747,AC215201.3_FG005,GRMZM2G066024,GRMZM2G083016,GRMZM2G176307,GRMZM2G018416,GRMZM2G003385,GRMZM2G015989,GRMZM2G106061,GRMZ…	1.34418e-20	3.51803e-19
GO:0006414	translational elongation	biological_process	33	1840	46	28131	GRMZM2G343543,GRMZM2G077208,GRMZM2G179976,GRMZM2G151193,GRMZM2G110509,GRMZM2G057535,GRMZM2G066460,GRMZM2G032315,GRMZM2G029559,GRMZM2G320497,GRMZM2G106061,GRMZM2G122871,GRMZM2G134582,GRMZM2G157443,GRMZM2G439201,GRMZM2G123719,GRMZM2G105712,GRMZM2G119809,GRMZM2G102891,GRMZM2G056393,GRMZM2G407996,GRMZM2G001327,GRMZM2G149768,GRMZM2G154218,GRMZM2G059580,GRMZM2G022269,GRMZM2G075630,GRMZM2G153541,GRMZM2G…	3.26664e-20	8.26459e-19
GO:0006886	intracellular protein transport	biological_process	73	1840	310	28131	GRMZM5G836471,GRMZM5G811797,GRMZM2G020544,GRMZM2G011101,GRMZM2G143354,GRMZM2G330430,GRMZM5G838961,GRMZM2G095695,GRMZM2G061280,AC197246.3_FG001,GRMZM2G159777,GRMZM2G088088,GRMZM2G443953,GRMZM2G010836,GRMZM2G154960,GRMZM2G086636,GRMZM2G093186,GRMZM2G124732,GRMZM2G339503,GRMZM2G015361,GRMZM2G124886,GRMZM2G044368,GRMZM2G020661,GRMZM2G416142,GRMZM2G091119,GRMZM2G106960,GRMZM2G096590,GRMZM2G057251,GRMZ…	4.76214e-18	1.16596e-16
GO:0006913	nucleocytoplasmic transport	biological_process	35	1840	73	28131	GRMZM5G836471,GRMZM5G811797,GRMZM2G020544,GRMZM2G330430,GRMZM2G061280,AC197246.3_FG001,GRMZM2G154960,GRMZM2G093186,GRMZM2G124732,GRMZM2G044368,GRMZM2G020661,GRMZM2G416142,GRMZM2G106960,GRMZM2G096590,GRMZM2G037204,GRMZM2G169694,GRMZM2G149847,GRMZM2G173878,GRMZM2G144008,GRMZM2G039900,GRMZM2G122805,GRMZM2G101938,GRMZM2G131939,GRMZM2G097728,GRMZM2G097746,GRMZM2G158887,GRMZM2G111494,GRMZM2G164527,GRMZ…	4.6011e-17	1.09132e-15
GO:0006457	protein folding	biological_process	76	1840	351	28131	GRMZM2G001500,GRMZM5G856084,GRMZM5G833699,GRMZM2G067989,GRMZM5G813217,GRMZM5G800734,GRMZM2G087570,GRMZM2G004276,GRMZM2G314434,GRMZM2G005753,GRMZM2G370470,GRMZM2G074687,GRMZM2G030312,GRMZM2G002220,GRMZM2G400352,AC215244.3_FG002,GRMZM5G899188,GRMZM2G091189,GRMZM2G122767,AC215201.3_FG005,GRMZM2G348914,GRMZM2G034157,GRMZM2G086964,GRMZM2G129218,GRMZM2G358059,GRMZM2G153815,GRMZM2G175510,GRMZM2G083810,G…	5.93923e-17	1.36602e-15
GO:0005747	mitochondrial respiratory chain complex I	cellular_component	32	1840	60	28131	GRMZM2G024484,GRMZM2G335657,GRMZM2G462140,GRMZM5G801031,GRMZM2G135283,GRMZM5G889138,GRMZM2G040209,GRMZM5G839924,GRMZM5G856027,GRMZM2G125668,GRMZM2G004172,AC217358.3_FG005,GRMZM2G139296,GRMZM2G140885,GRMZM2G117811,GRMZM2G145854,GRMZM2G173277,GRMZM2G442129,GRMZM2G113408,AC195340.3_FG002,GRMZM2G149414,GRMZM2G072806,GRMZM2G137312,GRMZM2G037177,GRMZM2G068575,AC196156.3_FG003,GRMZM2G046924,GRMZM2G00608…	8.22702e-17	1.83656e-15
GO:0003746	translation elongation factor activity	molecular_function	26	1840	38	28131	GRMZM2G343543,GRMZM2G151193,GRMZM2G110509,GRMZM2G057535,GRMZM2G029559,GRMZM2G320497,GRMZM2G106061,GRMZM2G122871,GRMZM2G134582,GRMZM2G144030,GRMZM2G439201,GRMZM2G123719,GRMZM2G056393,GRMZM2G407996,GRMZM2G113696,GRMZM2G001327,GRMZM2G149768,GRMZM2G154218,GRMZM2G059580,GRMZM2G022269,GRMZM2G153541,GRMZM2G031545,GRMZM2G313678,GRMZM2G095534,GRMZM2G153569,AC233866.1_FG006,	5.43906e-16	1.1795e-14
GO:0022627	cytosolic small ribosomal subunit	cellular_component	29	1840	51	28131	GRMZM5G827266,GRMZM2G132929,GRMZM5G867518,GRMZM2G171426,AC225147.4_FG002,GRMZM2G091383,GRMZM2G129015,GRMZM2G092663,GRMZM2G030293,GRMZM2G067303,GRMZM2G086906,AC210013.4_FG019,GRMZM2G125300,GRMZM2G140609,GRMZM2G063340,GRMZM2G305154,GRMZM2G163561,GRMZM2G073150,GRMZM2G066222,GRMZM2G124143,GRMZM2G093574,GRMZM2G455828,GRMZM2G178341,GRMZM2G168149,GRMZM2G134109,GRMZM2G084465,GRMZM2G151252,GRMZM2G139900,G…	5.48592e-16	1.15661e-14
GO:0006468	protein phosphorylation	biological_process	34	1840	1635	28131	GRMZM2G089484,GRMZM2G162702,GRMZM2G010953,GRMZM5G856738,GRMZM2G339540,GRMZM2G109271,GRMZM2G001297,GRMZM2G100288,GRMZM2G130018,GRMZM2G154489,GRMZM2G058305,GRMZM2G025387,GRMZM2G110685,GRMZM2G029530,GRMZM2G158359,GRMZM2G037923,GRMZM2G137788,GRMZM2G181231,GRMZM2G061447,GRMZM2G063069,GRMZM2G153393,GRMZM2G032409,GRMZM2G000278,GRMZM2G026301,GRMZM2G180916,GRMZM2G378547,GRMZM2G023110,GRMZM2G166771,GRMZM2G…	1.58217e-15	3.24558e-14
GO:0005741	mitochondrial outer membrane	cellular_component	21	1840	26	28131	GRMZM2G120876,GRMZM2G115049,GRMZM2G018417,GRMZM2G174696,GRMZM2G339503,GRMZM2G105531,GRMZM2G043983,GRMZM2G059937,GRMZM2G005036,GRMZM2G004459,GRMZM2G146670,GRMZM2G055025,GRMZM2G166646,GRMZM2G100402,GRMZM2G137985,GRMZM2G100511,GRMZM2G150616,GRMZM2G155021,GRMZM2G091563,GRMZM2G005209,GRMZM2G071071,	2.48226e-14	4.958e-13
GO:0015031	protein transport	biological_process	56	1840	239	28131	GRMZM5G836471,GRMZM2G435373,GRMZM5G811797,GRMZM2G020544,GRMZM2G330430,GRMZM2G061280,AC197246.3_FG001,GRMZM2G082432,GRMZM2G154960,GRMZM2G093186,GRMZM2G124732,GRMZM2G015361,GRMZM2G044368,GRMZM2G020661,GRMZM2G416142,GRMZM2G101274,GRMZM2G103771,GRMZM2G106960,GRMZM2G096590,GRMZM2G037204,GRMZM2G122800,GRMZM2G169694,GRMZM2G149847,GRMZM2G147579,GRMZM2G173878,GRMZM2G144008,GRMZM2G039900,GRMZM2G004459,GRMZ…	3.40145e-14	6.61975e-13
GO:0004674	protein serine/threonine kinase activity	molecular_function	33	1840	1535	28131	GRMZM2G089484,GRMZM2G162702,GRMZM2G010953,GRMZM5G856738,GRMZM2G339540,GRMZM2G109271,GRMZM2G100288,GRMZM2G130018,GRMZM2G154489,GRMZM2G058305,GRMZM2G025387,GRMZM2G110685,GRMZM2G029530,GRMZM2G158359,GRMZM2G168629,GRMZM2G037923,GRMZM2G137788,GRMZM2G181231,GRMZM2G061447,GRMZM2G063069,GRMZM2G153393,GRMZM2G000278,GRMZM2G026301,GRMZM2G180916,GRMZM2G378547,GRMZM2G023110,GRMZM2G166771,GRMZM2G355233,GRMZM2G…	3.83389e-14	7.27481e-13
GO:0009408	response to heat	biological_process	38	1840	115	28131	GRMZM2G001500,GRMZM5G856084,GRMZM5G833699,GRMZM5G813217,GRMZM2G114793,GRMZM2G002220,GRMZM2G119482,GRMZM5G899188,GRMZM2G043147,GRMZM2G034157,GRMZM2G168364,GRMZM2G360681,GRMZM2G415007,GRMZM2G083810,GRMZM2G176307,GRMZM2G121452,GRMZM2G437100,GRMZM2G013652,GRMZM2G458208,GRMZM2G140667,GRMZM2G035063,GRMZM2G300965,GRMZM2G054300,GRMZM2G333635,GRMZM2G060561,GRMZM2G112165,GRMZM2G416120,GRMZM2G073401,GRMZM2G…	4.75507e-14	8.80269e-13
GO:0008152	metabolic process	biological_process	189	1840	1546	28131	GRMZM5G858454,GRMZM2G003190,GRMZM2G074759,GRMZM5G841619,GRMZM2G346168,GRMZM2G002614,GRMZM5G831102,GRMZM2G305211,GRMZM5G860137,GRMZM2G002416,GRMZM2G375504,GRMZM2G333861,GRMZM5G833389,GRMZM2G402629,GRMZM2G004276,GRMZM2G045908,GRMZM2G305159,GRMZM2G090087,GRMZM2G179797,GRMZM5G862219,GRMZM2G035520,GRMZM5G861300,GRMZM5G807639,GRMZM5G858094,GRMZM2G130034,AC234528.1_FG005,GRMZM2G426556,GRMZM2G419782,GRMZ…	4.91369e-14	8.87974e-13
GO:0004672	protein kinase activity	molecular_function	31	1840	1462	28131	GRMZM2G089484,GRMZM2G162702,GRMZM2G010953,GRMZM5G856738,GRMZM2G339540,GRMZM2G100288,GRMZM2G130018,GRMZM2G154489,GRMZM2G058305,GRMZM2G025387,GRMZM2G110685,GRMZM2G029530,GRMZM2G158359,GRMZM2G037923,GRMZM2G137788,GRMZM2G181231,GRMZM2G061447,GRMZM2G063069,GRMZM2G153393,GRMZM2G000278,GRMZM2G026301,GRMZM2G180916,GRMZM2G378547,GRMZM2G023110,GRMZM2G166771,GRMZM2G355233,GRMZM2G091338,GRMZM2G006080,GRMZM2G…	9.93459e-14	1.75357e-12
GO:0007264	small GTPase mediated signal transduction	biological_process	45	1840	167	28131	GRMZM5G836471,GRMZM5G811797,GRMZM2G020544,GRMZM2G330430,GRMZM2G061280,AC197246.3_FG001,GRMZM2G154960,GRMZM2G086636,GRMZM2G093186,GRMZM2G124732,GRMZM2G015361,GRMZM2G044368,GRMZM2G020661,GRMZM2G416142,GRMZM2G106960,GRMZM2G096590,GRMZM2G037204,GRMZM2G169694,GRMZM2G149847,GRMZM2G173878,GRMZM2G144008,GRMZM2G091503,GRMZM2G039900,GRMZM2G004459,GRMZM2G122805,GRMZM2G101938,GRMZM2G131939,GRMZM2G097728,GRMZ…	1.44187e-13	2.48722e-12
GO:0009409	response to cold	biological_process	57	1840	263	28131	GRMZM2G001500,GRMZM5G895313,GRMZM5G833389,GRMZM2G049495,GRMZM2G306374,GRMZM2G083253,GRMZM2G135283,GRMZM5G836910,GRMZM2G068455,GRMZM5G864335,GRMZM2G091189,GRMZM2G179976,GRMZM2G081175,GRMZM2G166855,GRMZM2G083016,GRMZM2G054123,GRMZM2G066460,GRMZM2G391364,GRMZM2G166659,GRMZM2G324643,GRMZM2G003385,GRMZM2G015989,GRMZM2G117198,GRMZM2G141931,GRMZM2G173636,GRMZM2G311011,GRMZM2G399073,GRMZM2G325575,GRMZM2G…	3.5162e-13	5.93065e-12
GO:0008134	transcription factor binding	molecular_function	24	1840	45	28131	GRMZM5G836471,GRMZM5G811797,GRMZM2G330430,GRMZM2G154960,GRMZM2G093186,GRMZM2G124732,GRMZM2G044368,GRMZM2G020661,GRMZM2G416142,GRMZM2G106960,GRMZM2G096590,GRMZM2G037204,GRMZM2G149847,GRMZM2G173878,GRMZM2G144008,GRMZM2G039900,GRMZM2G101938,GRMZM2G097728,GRMZM2G097746,GRMZM2G158887,GRMZM2G111494,GRMZM2G176677,GRMZM2G018619,GRMZM2G023436,	4.24076e-13	6.99725e-12
GO:0043565	sequence-specific DNA binding	molecular_function	5	1840	664	28131	GRMZM2G042047,GRMZM2G041381,GRMZM2G009928,GRMZM2G151726,GRMZM2G151826,	1.09569e-12	1.76943e-11
GO:0051287	NAD binding	molecular_function	30	1840	83	28131	GRMZM2G024484,GRMZM5G829778,GRMZM5G803490,GRMZM2G104632,GRMZM2G006672,GRMZM5G889138,GRMZM2G040209,GRMZM5G856027,GRMZM2G328500,GRMZM2G119482,GRMZM5G862540,GRMZM2G049811,GRMZM2G176307,GRMZM2G046804,GRMZM2G051004,GRMZM2G082581,GRMZM2G180625,GRMZM2G104613,GRMZM2G038848,GRMZM2G025366,GRMZM2G033515,GRMZM2G081886,GRMZM2G071630,GRMZM2G099696,GRMZM2G076885,GRMZM2G097040,GRMZM2G018566,GRMZM2G118770,GRMZM2G…	2.64929e-12	4.18919e-11
GO:0046983	protein dimerization activity	molecular_function	5	1840	646	28131	GRMZM5G874167,GRMZM2G038848,AC196475.3_FG004,GRMZM2G323075,GRMZM2G076885,	3.00015e-12	4.64717e-11
GO:0031966	mitochondrial membrane	cellular_component	19	1840	29	28131	GRMZM5G801031,GRMZM2G125668,GRMZM2G004172,GRMZM2G139296,GRMZM2G140885,GRMZM2G117811,GRMZM2G145854,GRMZM2G173277,GRMZM2G149414,GRMZM2G137312,GRMZM2G037177,GRMZM2G068575,AC196156.3_FG003,GRMZM2G046924,GRMZM2G051613,GRMZM2G115621,GRMZM2G070716,GRMZM2G126038,GRMZM2G018941,	5.723e-12	8.68752e-11
GO:0006355	regulation of transcription, DNA-dependent	biological_process	38	1840	1530	28131	GRMZM5G895313,GRMZM2G086949,GRMZM5G836471,GRMZM5G811797,GRMZM2G330430,GRMZM2G143071,GRMZM2G154960,GRMZM2G093186,GRMZM2G124732,GRMZM2G044368,GRMZM2G020661,GRMZM2G301908,GRMZM2G416142,GRMZM2G004878,GRMZM2G106960,GRMZM2G096590,GRMZM2G037204,GRMZM2G389768,GRMZM2G460860,GRMZM2G149847,GRMZM2G325131,GRMZM2G009928,GRMZM2G173878,GRMZM2G144008,GRMZM2G039900,GRMZM2G101938,GRMZM2G106133,GRMZM2G097728,GRMZM2G…	6.987e-12	1.03983e-10
GO:0015986	ATP synthesis coupled proton transport	biological_process	34	1840	114	28131	GRMZM2G047476,GRMZM2G045908,GRMZM5G884912,GRMZM5G816772,GRMZM5G829375,GRMZM5G861390,GRMZM2G157018,GRMZM2G156068,GRMZM2G421857,GRMZM2G042078,GRMZM2G181151,GRMZM2G144372,GRMZM2G147260,GRMZM2G008232,GRMZM2G066111,GRMZM2G113408,GRMZM2G079777,GRMZM2G128995,GRMZM2G030167,GRMZM2G128877,GRMZM2G137632,GRMZM2G009638,GRMZM2G069458,GRMZM2G158766,GRMZM2G171628,GRMZM2G058910,GRMZM2G041275,AC194341.4_FG002,GRMZ…	1.02138e-11	1.49082e-10
GO:0005743	mitochondrial inner membrane	cellular_component	35	1840	123	28131	GRMZM2G120876,GRMZM5G896568,GRMZM5G833747,GRMZM5G837108,GRMZM2G000510,GRMZM2G095695,GRMZM5G812923,GRMZM2G174696,GRMZM2G135186,GRMZM2G105531,GRMZM2G042146,GRMZM2G051630,GRMZM2G103771,GRMZM2G043983,GRMZM2G152827,GRMZM2G005036,GRMZM2G144081,GRMZM2G149211,GRMZM2G125893,GRMZM2G166646,GRMZM2G100402,GRMZM2G015401,GRMZM2G105571,GRMZM2G051613,GRMZM2G035651,GRMZM2G084389,GRMZM2G100511,GRMZM2G473463,GRMZM2G…	1.61616e-11	2.31446e-10
GO:0006334	nucleosome assembly	biological_process	47	1840	214	28131	GRMZM2G071959,GRMZM5G887054,AC212565.3_FG001,GRMZM2G118355,GRMZM2G034157,GRMZM2G042047,GRMZM2G041381,GRMZM2G140051,GRMZM2G004878,GRMZM2G163956,GRMZM2G119071,GRMZM2G146358,GRMZM2G086641,GRMZM2G046055,AC196961.2_FG003,GRMZM2G084521,GRMZM2G131943,GRMZM2G332838,GRMZM2G479684,GRMZM2G145758,GRMZM2G073275,GRMZM2G072855,GRMZM2G063896,GRMZM2G349651,GRMZM2G421279,GRMZM2G107540,GRMZM2G144995,GRMZM2G171387,G…	2.38181e-11	3.34777e-10
GO:0051082	unfolded protein binding	molecular_function	48	1840	232	28131	GRMZM2G001500,GRMZM5G856084,GRMZM5G833699,GRMZM2G067989,GRMZM5G813217,GRMZM2G004276,GRMZM2G314434,GRMZM2G005753,GRMZM2G370470,GRMZM2G074687,GRMZM2G002220,GRMZM2G400352,GRMZM5G899188,GRMZM2G122767,GRMZM2G034157,GRMZM2G086964,GRMZM2G129218,GRMZM2G358059,GRMZM2G153815,GRMZM2G175510,GRMZM2G083810,GRMZM2G009871,GRMZM2G029583,GRMZM2G381744,GRMZM2G056988,EF517601.1_FG012,GRMZM2G039263,GRMZM2G153068,GRMZ…	9.13114e-11	1.2601e-09
GO:0042026	protein refolding	biological_process	19	1840	36	28131	GRMZM2G122767,AC215201.3_FG005,GRMZM2G175510,GRMZM2G009871,GRMZM2G381744,GRMZM2G015989,GRMZM2G039263,GRMZM2G458208,GRMZM2G083095,GRMZM2G434173,GRMZM2G069765,GRMZM2G416120,GRMZM2G085909,GRMZM2G109425,GRMZM2G111477,GRMZM2G083716,GRMZM2G070542,GRMZM2G110626,GRMZM2G074790,	1.0451e-10	1.41649e-09
GO:0000786	nucleosome	cellular_component	45	1840	214	28131	GRMZM2G071959,GRMZM5G887054,AC212565.3_FG001,GRMZM2G118355,GRMZM2G034157,GRMZM2G042047,GRMZM2G041381,GRMZM2G004878,GRMZM2G163956,GRMZM2G119071,GRMZM2G146358,GRMZM2G086641,GRMZM2G046055,AC196961.2_FG003,GRMZM2G084521,GRMZM2G131943,GRMZM2G332838,GRMZM2G479684,GRMZM2G145758,GRMZM2G073275,GRMZM2G072855,GRMZM2G063896,GRMZM2G349651,GRMZM2G421279,GRMZM2G107540,GRMZM2G144995,GRMZM2G171387,GRMZM2G051879,G…	2.11967e-10	2.82251e-09
GO:0005524	ATP binding	molecular_function	338	1840	3539	28131	GRMZM5G879178,GRMZM2G069382,GRMZM2G001500,GRMZM2G391627,GRMZM2G467212,GRMZM5G856084,GRMZM2G089484,GRMZM5G833699,AC235534.1_FG001,GRMZM5G836471,GRMZM5G824944,GRMZM5G813217,GRMZM2G058087,GRMZM2G407517,GRMZM2G335657,GRMZM2G083836,GRMZM5G843537,GRMZM2G074974,GRMZM5G802801,GRMZM5G874500,GRMZM5G811797,GRMZM2G064993,GRMZM2G032505,GRMZM2G162702,GRMZM2G306345,GRMZM2G305159,GRMZM2G587327,GRMZM2G090087,GRMZ…	2.15678e-10	2.82241e-09
GO:0044267	cellular protein metabolic process	biological_process	21	1840	49	28131	GRMZM2G122767,AC215201.3_FG005,GRMZM2G175510,GRMZM2G009871,GRMZM2G381744,GRMZM2G015989,EF517601.1_FG012,GRMZM2G039263,GRMZM2G458208,GRMZM2G083095,GRMZM2G434173,GRMZM2G069765,GRMZM2G416120,GRMZM2G085909,GRMZM2G109425,GRMZM2G111477,GRMZM2G095252,GRMZM2G083716,GRMZM2G070542,GRMZM2G110626,GRMZM2G074790,	2.82227e-10	3.63068e-09
GO:0009536	plastid	cellular_component	50	1840	259	28131	GRMZM2G109753,GRMZM2G115049,GRMZM5G833747,GRMZM5G856653,GRMZM2G102499,GRMZM2G469969,GRMZM2G164562,GRMZM5G836910,GRMZM2G138527,GRMZM5G840002,GRMZM2G170457,AC217358.3_FG005,GRMZM2G117642,GRMZM2G108285,GRMZM2G429899,GRMZM2G019695,GRMZM2G096764,GRMZM2G106213,GRMZM2G047095,GRMZM2G351023,GRMZM2G005036,GRMZM2G144081,GRMZM2G038401,GRMZM2G146670,GRMZM2G104081,GRMZM2G125893,GRMZM2G058745,GRMZM2G166646,GRMZ…	3.26708e-10	4.13286e-09
GO:0016820	hydrolase activity, acting on acid anhydrides, catalyzing transmembrane movement of substances	molecular_function	26	1840	79	28131	GRMZM2G305159,GRMZM2G035520,GRMZM5G816772,GRMZM5G829375,GRMZM5G861390,GRMZM2G421857,GRMZM2G181151,GRMZM2G144372,GRMZM2G148374,GRMZM2G056014,GRMZM2G060824,GRMZM2G094928,GRMZM2G113408,GRMZM2G019404,GRMZM2G128995,GRMZM2G128877,GRMZM2G132712,GRMZM2G124103,GRMZM2G104325,GRMZM2G006894,GRMZM2G341058,GRMZM2G428096,GRMZM2G041275,GRMZM2G162426,GRMZM2G094497,GRMZM2G371620,	3.67012e-10	4.56659e-09
GO:0006099	tricarboxylic acid cycle	biological_process	16	1840	26	28131	GRMZM5G807639,GRMZM2G006672,GRMZM2G063909,GRMZM2G064799,GRMZM2G302259,GRMZM2G134134,GRMZM2G079538,GRMZM2G010823,GRMZM2G025366,GRMZM2G064023,GRMZM2G069542,GRMZM2G018566,GRMZM2G135588,GRMZM2G074122,GRMZM2G063851,GRMZM2G120857,	4.47451e-10	5.47767e-09
GO:0009505	plant-type cell wall	cellular_component	44	1840	212	28131	GRMZM2G389173,GRMZM2G093347,GRMZM2G049495,GRMZM2G012224,GRMZM2G166855,GRMZM2G036921,GRMZM2G014788,GRMZM2G159369,GRMZM2G027995,GRMZM2G042008,GRMZM2G018416,GRMZM2G116034,GRMZM2G158359,GRMZM2G087326,GRMZM2G173636,GRMZM2G157263,GRMZM2G180575,GRMZM2G137788,GRMZM2G073725,GRMZM2G146472,GRMZM2G051367,GRMZM2G133213,GRMZM2G128171,GRMZM2G031572,GRMZM2G131907,GRMZM2G005633,GRMZM2G067242,GRMZM2G061830,GRMZM2G…	4.75327e-10	5.72656e-09
GO:0030170	pyridoxal phosphate binding	molecular_function	33	1840	134	28131	GRMZM2G179797,GRMZM5G817886,GRMZM2G135283,GRMZM5G840582,GRMZM5G836910,GRMZM2G078143,GRMZM2G169593,GRMZM2G053999,GRMZM2G104269,GRMZM2G127160,GRMZM2G146677,GRMZM2G088064,GRMZM2G050570,GRMZM2G328893,GRMZM2G107639,GRMZM2G036708,GRMZM2G074158,GRMZM2G108125,GRMZM2G080828,GRMZM2G005887,GRMZM2G039238,GRMZM2G082185,GRMZM2G124353,GRMZM2G141810,GRMZM2G010328,GRMZM2G120563,GRMZM2G116258,GRMZM2G117230,GRMZM2G…	1.46619e-09	1.73881e-08
GO:0016491	oxidoreductase activity	molecular_function	128	1840	1073	28131	GRMZM2G346168,GRMZM2G117369,GRMZM2G335657,GRMZM2G375504,GRMZM2G055936,GRMZM2G180399,GRMZM2G402629,GRMZM2G045908,GRMZM2G159570,GRMZM2G090087,GRMZM2G462140,GRMZM5G852502,GRMZM2G091302,GRMZM5G853854,GRMZM2G387389,GRMZM2G469969,GRMZM2G056252,GRMZM5G843555,GRMZM5G812923,GRMZM5G854613,GRMZM2G060940,GRMZM2G306945,GRMZM2G119482,GRMZM2G068455,GRMZM2G016189,GRMZM5G864335,GRMZM2G084279,GRMZM2G058675,GRMZM2G…	1.95534e-09	2.28324e-08
GO:0030163	protein catabolic process	biological_process	16	1840	30	28131	GRMZM2G032505,GRMZM2G110185,GRMZM2G165817,GRMZM2G181359,GRMZM2G096764,GRMZM2G072865,GRMZM2G163193,GRMZM2G107362,GRMZM2G038401,GRMZM2G171604,GRMZM2G038126,GRMZM2G090904,GRMZM2G027282,GRMZM2G056569,GRMZM2G463032,GRMZM2G137528,	2.29651e-09	2.64099e-08
GO:0006096	glycolysis	biological_process	37	1840	172	28131	GRMZM2G009030,GRMZM5G856653,GRMZM2G034848,GRMZM5G872800,GRMZM2G450163,GRMZM2G540538,GRMZM2G140150,GRMZM2G069195,GRMZM2G066024,GRMZM2G140614,GRMZM2G131539,GRMZM2G083016,GRMZM2G089365,GRMZM2G059151,GRMZM2G057823,GRMZM2G151169,GRMZM2G152686,GRMZM2G008714,GRMZM2G119175,GRMZM2G142863,GRMZM2G076075,GRMZM2G072744,GRMZM2G361693,GRMZM2G048371,GRMZM2G078200,GRMZM2G033526,GRMZM2G027627,GRMZM2G058745,GRMZM2G…	4.35694e-09	4.9357e-08
GO:0010043	response to zinc ion	biological_process	22	1840	65	28131	GRMZM2G124455,GRMZM2G059991,GRMZM2G179976,GRMZM2G165747,GRMZM2G066460,GRMZM2G029559,GRMZM2G320497,GRMZM2G122871,GRMZM2G134582,GRMZM2G035620,GRMZM2G325575,GRMZM2G030784,GRMZM2G088627,GRMZM2G018177,GRMZM2G005887,GRMZM2G149751,GRMZM2G035502,GRMZM2G059580,GRMZM2G109425,GRMZM2G415359,GRMZM2G146206,GRMZM2G080603,	4.59482e-09	5.12863e-08
GO:0005759	mitochondrial matrix	cellular_component	16	1840	34	28131	GRMZM2G119482,GRMZM2G053236,GRMZM2G181542,GRMZM2G052630,GRMZM2G458208,GRMZM2G145449,GRMZM2G005036,GRMZM2G474883,GRMZM2G416120,GRMZM2G166646,GRMZM2G091756,GRMZM2G320135,GRMZM2G085932,GRMZM2G100511,AC233872.1_FG003,GRMZM2G091563,	9.76071e-09	1.07368e-07
GO:0046961	proton-transporting ATPase activity, rotational mechanism	molecular_function	20	1840	60	28131	GRMZM5G829375,GRMZM5G861390,GRMZM2G421857,GRMZM2G181151,GRMZM2G144372,GRMZM2G008232,GRMZM2G113408,GRMZM2G079777,GRMZM2G128995,GRMZM2G030167,GRMZM2G128877,GRMZM2G009638,GRMZM2G069458,GRMZM2G158766,GRMZM2G171628,GRMZM2G041275,GRMZM2G094497,GRMZM2G157758,GRMZM2G321725,GRMZM2G143234,	2.62652e-08	2.84789e-07
GO:0015992	proton transport	biological_process	17	1840	44	28131	GRMZM5G829375,GRMZM5G861390,GRMZM2G170927,GRMZM2G014240,GRMZM2G421857,GRMZM2G181151,GRMZM2G069095,GRMZM2G094928,GRMZM2G113408,GRMZM2G128877,GRMZM2G124103,GRMZM2G389961,GRMZM2G171628,GRMZM2G041275,GRMZM2G104419,GRMZM2G041065,GRMZM2G094497,	4.10926e-08	4.39286e-07
GO:0008308	voltage-gated anion channel activity	molecular_function	11	1840	15	28131	GRMZM2G120876,GRMZM2G115049,GRMZM2G018417,GRMZM2G174696,GRMZM2G043983,GRMZM2G059937,GRMZM2G146670,GRMZM2G055025,GRMZM2G137985,GRMZM2G150616,GRMZM2G155021,	4.16428e-08	4.38985e-07
GO:0015935	small ribosomal subunit	cellular_component	22	1840	76	28131	GRMZM5G832108,GRMZM2G703490,AC225147.4_FG002,GRMZM2G092663,GRMZM2G067303,AC210013.4_FG019,GRMZM2G140609,GRMZM2G159237,GRMZM2G163561,GRMZM2G156673,GRMZM2G110952,GRMZM2G168149,GRMZM2G108348,GRMZM2G170336,GRMZM2G084465,GRMZM2G036765,GRMZM2G074300,GRMZM2G099352,GRMZM2G063060,GRMZM2G099657,AC233949.1_FG004,GRMZM2G092296,	5.22263e-08	5.43011e-07
GO:0009793	embryo development ending in seed dormancy	biological_process	30	1840	136	28131	GRMZM2G124455,GRMZM2G375504,GRMZM2G059991,GRMZM5G862219,GRMZM5G858094,GRMZM2G092451,GRMZM2G061745,GRMZM2G004172,GRMZM2G107696,GRMZM2G159369,GRMZM2G127160,GRMZM2G059151,GRMZM2G134396,GRMZM2G122810,GRMZM2G140667,GRMZM2G039455,GRMZM2G054300,AC209206.3_FG011,GRMZM2G162525,GRMZM2G361518,GRMZM2G128171,GRMZM2G141810,GRMZM2G028005,GRMZM2G002959,GRMZM2G130064,AC197672.3_FG002,GRMZM2G368908,GRMZM2G070716,G…	6.73583e-08	6.90878e-07
GO:0005750	mitochondrial respiratory chain complex III	cellular_component	13	1840	26	28131	GRMZM2G158304,GRMZM2G170457,GRMZM2G171476,AC214350.3_FG007,GRMZM2G064896,GRMZM2G005036,GRMZM2G067707,GRMZM2G032367,GRMZM2G166646,GRMZM2G023194,GRMZM2G100511,GRMZM2G401139,GRMZM2G091563,	1.08755e-07	1.1006e-06
GO:0000166	nucleotide binding	molecular_function	86	1840	687	28131	GRMZM2G351125,AC235534.1_FG001,GRMZM5G836471,GRMZM2G058087,GRMZM2G083836,GRMZM5G843537,GRMZM2G074974,GRMZM5G874500,GRMZM2G389118,GRMZM2G402629,GRMZM2G164835,GRMZM2G032505,GRMZM2G587327,GRMZM2G048012,GRMZM2G001084,GRMZM5G887303,GRMZM2G355297,GRMZM2G032267,GRMZM2G110185,GRMZM2G703490,GRMZM2G165817,GRMZM2G181359,GRMZM2G018947,GRMZM2G348666,GRMZM2G421857,GRMZM2G360681,GRMZM2G437977,GRMZM2G096764,GRMZ…	1.21092e-07	1.20933e-06
GO:0003824	catalytic activity	molecular_function	158	1840	1521	28131	GRMZM2G164714,GRMZM2G003190,GRMZM2G074759,GRMZM5G841619,GRMZM2G117369,GRMZM2G002614,GRMZM2G324991,GRMZM5G860137,GRMZM2G002416,GRMZM2G375504,GRMZM2G333861,GRMZM5G833389,GRMZM2G306345,GRMZM2G305159,GRMZM2G090087,GRMZM2G179797,GRMZM2G154532,GRMZM2G035520,GRMZM5G861300,GRMZM2G306374,GRMZM2G073054,GRMZM2G024933,GRMZM5G858094,GRMZM2G469969,AC234528.1_FG005,GRMZM5G848768,GRMZM2G124059,GRMZM2G032628,GRMZ…	1.49607e-07	1.47469e-06
GO:0033178	proton-transporting two-sector ATPase complex, catalytic domain	cellular_component	12	1840	23	28131	GRMZM5G829375,GRMZM5G861390,GRMZM2G421857,GRMZM2G181151,GRMZM2G008232,GRMZM2G113408,GRMZM2G079777,GRMZM2G030167,GRMZM2G128877,GRMZM2G158766,GRMZM2G041275,GRMZM2G094497,	2.11914e-07	2.06208e-06
GO:0000502	proteasome complex	cellular_component	19	1840	65	28131	GRMZM2G032505,GRMZM2G110185,GRMZM2G165817,GRMZM2G061745,GRMZM2G181359,GRMZM2G121452,GRMZM2G029583,AC206968.3_FG003,GRMZM2G156145,GRMZM2G014116,GRMZM2G171604,GRMZM2G155384,GRMZM2G033626,GRMZM2G013750,GRMZM2G368908,GRMZM2G073077,GRMZM2G027282,GRMZM2G056569,GRMZM2G467059,	3.30233e-07	3.17274e-06
GO:0005853	eukaryotic translation elongation factor 1 complex	cellular_component	8	1840	8	28131	GRMZM2G029559,GRMZM2G320497,GRMZM2G122871,GRMZM2G134582,GRMZM2G439201,GRMZM2G059580,GRMZM2G031545,GRMZM2G153569,	3.82661e-07	3.6305e-06
GO:0005635	nuclear envelope	cellular_component	13	1840	30	28131	GRMZM2G102499,GRMZM2G148301,GRMZM5G866082,GRMZM2G153823,GRMZM2G408768,GRMZM2G091155,GRMZM2G106424,GRMZM2G091119,AC217050.4_FG006,GRMZM2G036765,AC207890.3_FG002,GRMZM2G063060,AC233949.1_FG004,	4.26304e-07	3.99463e-06
GO:0005740	mitochondrial envelope	cellular_component	10	1840	16	28131	GRMZM5G833389,GRMZM2G066024,GRMZM2G171476,GRMZM2G176307,GRMZM2G003385,GRMZM2G057823,GRMZM2G064896,GRMZM2G064753,GRMZM2G071630,GRMZM2G134738,	4.83481e-07	4.47514e-06
GO:0006102	isocitrate metabolic process	biological_process	9	1840	12	28131	GRMZM5G829778,GRMZM2G006672,GRMZM2G082581,GRMZM2G025366,GRMZM2G033515,GRMZM2G018566,GRMZM2G176397,GRMZM2G009808,GRMZM2G120857,	4.94794e-07	4.52468e-06
GO:0046933	hydrogen ion transporting ATP synthase activity, rotational mechanism	molecular_function	17	1840	54	28131	GRMZM5G829375,GRMZM5G861390,GRMZM2G156068,GRMZM2G421857,GRMZM2G181151,GRMZM2G008232,GRMZM2G113408,GRMZM2G128877,GRMZM2G009638,GRMZM2G069458,GRMZM2G158766,GRMZM2G171628,GRMZM2G041275,GRMZM2G094497,GRMZM2G157758,GRMZM2G321725,GRMZM2G143234,	5.08711e-07	4.59657e-06
GO:0051539	4 iron, 4 sulfur cluster binding	molecular_function	15	1840	42	28131	GRMZM5G858454,GRMZM2G024484,GRMZM2G042034,GRMZM5G878308,GRMZM2G040209,GRMZM2G370852,GRMZM2G069061,GRMZM2G020801,AC195340.3_FG002,GRMZM2G171707,GRMZM2G072806,GRMZM2G090338,GRMZM2G176397,GRMZM2G009808,GRMZM2G010044,	5.41311e-07	4.83359e-06
GO:0016469	proton-transporting two-sector ATPase complex	cellular_component	13	1840	31	28131	GRMZM5G829375,GRMZM5G861390,GRMZM2G156068,GRMZM2G421857,GRMZM2G181151,GRMZM2G113408,GRMZM2G128877,GRMZM2G069458,GRMZM2G041275,GRMZM2G094497,GRMZM2G157758,GRMZM2G321725,GRMZM2G143234,	5.83689e-07	5.15139e-06
GO:0006979	response to oxidative stress	biological_process	49	1840	328	28131	GRMZM5G843748,GRMZM2G375504,GRMZM5G811797,GRMZM5G833747,GRMZM2G083253,GRMZM2G120517,GRMZM5G807639,GRMZM2G074687,GRMZM2G090568,GRMZM2G169593,GRMZM2G069195,GRMZM2G358059,GRMZM2G044368,GRMZM2G033829,GRMZM2G176307,GRMZM2G134889,GRMZM2G166659,GRMZM2G089365,GRMZM2G460406,GRMZM2G145854,GRMZM2G079348,GRMZM2G140667,GRMZM2G145449,GRMZM2G069708,GRMZM2G047095,GRMZM2G054300,GRMZM2G001898,GRMZM2G113408,GRMZM2G…	6.79575e-07	5.92871e-06
GO:0033180	proton-transporting V-type ATPase, V1 domain	cellular_component	8	1840	9	28131	GRMZM2G421857,GRMZM2G181151,GRMZM2G144372,GRMZM2G008232,GRMZM2G128995,GRMZM2G128877,GRMZM2G158766,GRMZM2G094497,	7.23242e-07	6.23796e-06
GO:0017111	nucleoside-triphosphatase activity	molecular_function	66	1840	506	28131	GRMZM2G351125,AC235534.1_FG001,GRMZM5G836471,GRMZM2G058087,GRMZM5G843537,GRMZM2G389118,GRMZM2G402629,GRMZM2G164835,GRMZM2G032505,GRMZM2G587327,GRMZM2G001084,GRMZM2G032267,GRMZM2G110185,GRMZM2G703490,GRMZM2G165817,GRMZM2G181359,GRMZM2G018947,GRMZM2G421857,GRMZM2G360681,GRMZM2G096764,GRMZM2G072865,GRMZM2G163193,AC194970.5_FG009,GRMZM2G113408,GRMZM2G018074,GRMZM2G060561,GRMZM2G069422,GRMZM2G018607,G…	9.02004e-07	7.69237e-06
GO:0042742	defense response to bacterium	biological_process	34	1840	192	28131	GRMZM5G841619,GRMZM2G124455,GRMZM2G180399,GRMZM2G059991,GRMZM2G305159,GRMZM2G115049,GRMZM5G852502,GRMZM2G043198,GRMZM5G864335,GRMZM2G036921,GRMZM2G176307,GRMZM2G028986,GRMZM2G144030,GRMZM2G439201,GRMZM2G144367,GRMZM2G097226,GRMZM2G030167,GRMZM2G113696,GRMZM2G052875,GRMZM2G146670,GRMZM2G163129,GRMZM2G108474,GRMZM2G075624,GRMZM2G071630,GRMZM2G174671,GRMZM2G034575,GRMZM2G111579,GRMZM2G140545,GRMZM2G…	1.07266e-06	9.04614e-06
GO:0010255	glucose mediated signaling pathway	biological_process	8	1840	10	28131	GRMZM2G032505,GRMZM5G856653,GRMZM2G181151,GRMZM2G104081,GRMZM2G058745,GRMZM2G094497,GRMZM2G027282,GRMZM2G432801,	1.29865e-06	1.08316e-05
GO:0005754	mitochondrial proton-transporting ATP synthase, catalytic core	cellular_component	8	1840	10	28131	GRMZM2G156068,GRMZM2G113408,GRMZM2G069458,GRMZM2G171628,GRMZM2G041275,GRMZM2G157758,GRMZM2G321725,GRMZM2G143234,	1.29865e-06	1.08316e-05
GO:0006950	response to stress	biological_process	25	1840	118	28131	GRMZM5G833699,GRMZM5G813217,GRMZM2G370470,GRMZM2G002220,GRMZM2G119482,GRMZM2G016189,AC217358.3_FG005,GRMZM2G009719,GRMZM2G176307,GRMZM2G141931,GRMZM2G062373,GRMZM2G399073,GRMZM2G112165,GRMZM2G110574,GRMZM2G169372,GRMZM2G012631,GRMZM2G071630,GRMZM2G341729,GRMZM2G093272,AC207890.3_FG002,GRMZM2G120652,GRMZM2G106928,GRMZM2G410710,GRMZM2G151425,GRMZM2G107114,	1.43407e-06	1.17039e-05
GO:0019001	guanyl nucleotide binding	molecular_function	12	1840	29	28131	GRMZM2G015361,GRMZM2G106061,GRMZM2G096590,GRMZM2G407996,GRMZM2G122805,GRMZM2G101938,GRMZM2G131939,GRMZM2G111494,GRMZM2G019119,GRMZM2G018619,GRMZM2G023436,GRMZM2G395844,	1.65069e-06	1.33285e-05
GO:0055114	oxidation-reduction process	biological_process	175	1840	1801	28131	GRMZM2G014376,GRMZM2G346168,GRMZM5G843748,GRMZM2G024484,GRMZM2G335657,GRMZM2G124455,GRMZM2G375504,GRMZM2G042034,GRMZM5G878308,GRMZM2G180399,GRMZM2G402629,GRMZM2G045908,GRMZM2G159570,GRMZM2G059991,GRMZM2G090087,GRMZM5G829778,GRMZM5G862219,GRMZM2G462140,GRMZM5G852502,GRMZM5G899349,GRMZM2G091302,GRMZM5G853854,GRMZM5G803490,GRMZM2G387389,GRMZM2G120517,GRMZM2G469969,GRMZM2G056252,GRMZM5G843555,GRMZM2G…	1.70639e-06	1.36331e-05
GO:0051085	chaperone mediated protein folding requiring cofactor	biological_process	7	1840	7	28131	GRMZM2G360681,GRMZM2G015989,GRMZM2G153068,GRMZM2G060561,GRMZM2G130121,GRMZM2G083716,GRMZM2G162968,	1.75509e-06	1.38761e-05
GO:0044262	cellular carbohydrate metabolic process	biological_process	11	1840	24	28131	GRMZM2G002416,GRMZM2G063909,GRMZM2G030784,GRMZM2G018177,GRMZM2G072744,GRMZM2G415359,GRMZM2G146206,GRMZM2G064023,GRMZM2G135588,GRMZM2G154595,GRMZM2G063851,	1.7806e-06	1.39327e-05
GO:0006820	anion transport	biological_process	11	1840	24	28131	GRMZM2G120876,GRMZM2G115049,GRMZM2G018417,GRMZM2G174696,GRMZM2G043983,GRMZM2G059937,GRMZM2G146670,GRMZM2G055025,GRMZM2G137985,GRMZM2G150616,GRMZM2G155021,	1.7806e-06	1.40779e-05
GO:0008483	transaminase activity	molecular_function	12	1840	30	28131	GRMZM5G817886,GRMZM5G836910,GRMZM2G146677,GRMZM2G014914,GRMZM2G108125,GRMZM2G080828,GRMZM2G124353,GRMZM2G010328,GRMZM2G116258,GRMZM2G093900,GRMZM2G119583,GRMZM2G094712,	2.23245e-06	1.71155e-05
GO:0016651	oxidoreductase activity, acting on NADH or NADPH	molecular_function	11	1840	25	28131	GRMZM2G024484,GRMZM5G889138,GRMZM2G040209,GRMZM5G856027,GRMZM2G145854,AC195340.3_FG002,GRMZM2G072806,GRMZM2G051613,GRMZM2G396397,GRMZM2G126038,GRMZM2G018941,	2.48734e-06	1.88789e-05
GO:0008270	zinc ion binding	molecular_function	132	1840	2995	28131	GRMZM2G069382,GRMZM2G023073,GRMZM5G895313,GRMZM2G324991,GRMZM2G335657,GRMZM2G090087,GRMZM5G833747,GRMZM2G462140,GRMZM5G856653,GRMZM2G091302,GRMZM2G387389,GRMZM5G807639,GRMZM2G135283,GRMZM2G104632,GRMZM2G006672,GRMZM5G868981,GRMZM5G839924,GRMZM5G884912,GRMZM2G139550,GRMZM2G400352,GRMZM2G157018,GRMZM2G053236,GRMZM2G007715,GRMZM2G063909,GRMZM2G140150,GRMZM2G165747,GRMZM2G175423,GRMZM2G156068,GRMZM2G…	2.99326e-06	2.24939e-05
GO:0003995	acyl-CoA dehydrogenase activity	molecular_function	9	1840	16	28131	GRMZM5G862219,GRMZM2G419782,GRMZM5G864319,GRMZM2G445791,GRMZM2G001297,GRMZM2G052389,GRMZM2G052630,GRMZM2G002959,GRMZM2G014136,	3.23555e-06	2.40763e-05
GO:0034976	response to endoplasmic reticulum stress	biological_process	7	1840	8	28131	GRMZM2G389173,GRMZM2G114793,GRMZM2G159369,GRMZM2G415007,GRMZM2G033829,GRMZM2G134889,GRMZM2G128171,	3.31961e-06	2.4462e-05
GO:0046912	transferase activity, transferring acyl groups, acyl groups converted into alkyl on transfer	molecular_function	8	1840	12	28131	GRMZM2G002416,GRMZM2G063909,GRMZM2G055507,GRMZM2G130062,GRMZM2G064023,GRMZM2G135588,GRMZM2G537291,GRMZM2G063851,	3.69085e-06	2.69361e-05
GO:0009555	pollen development	biological_process	22	1840	102	28131	GRMZM2G032505,AC234528.1_FG005,GRMZM2G104632,GRMZM5G864319,GRMZM2G078143,GRMZM2G168762,GRMZM2G024310,GRMZM2G421857,GRMZM2G158359,GRMZM2G051004,GRMZM2G052389,GRMZM2G016997,GRMZM2G014069,GRMZM2G137788,GRMZM2G000622,GRMZM2G128877,GRMZM2G039238,GRMZM2G133121,GRMZM2G165926,GRMZM2G027282,GRMZM2G326643,GRMZM2G032003,	4.35449e-06	3.14767e-05
GO:0003997	acyl-CoA oxidase activity	molecular_function	7	1840	9	28131	GRMZM5G862219,GRMZM2G419782,GRMZM5G864319,GRMZM2G445791,GRMZM2G052389,GRMZM2G002959,GRMZM2G014136,	5.93024e-06	4.24627e-05
GO:0006520	cellular amino acid metabolic process	biological_process	21	1840	97	28131	GRMZM2G179797,GRMZM5G872800,GRMZM5G836910,GRMZM2G135970,GRMZM2G146677,GRMZM2G437977,GRMZM2G050570,GRMZM2G328893,GRMZM2G014914,GRMZM2G080380,GRMZM2G088627,GRMZM2G005887,GRMZM2G038848,GRMZM2G082185,GRMZM2G178415,GRMZM2G010328,GRMZM2G427097,GRMZM2G076885,GRMZM2G322314,GRMZM2G120652,GRMZM2G094712,	6.60709e-06	4.68671e-05
GO:0010319	stromule	cellular_component	15	1840	53	28131	GRMZM2G306374,GRMZM2G135283,GRMZM5G836910,GRMZM2G068455,GRMZM5G864335,GRMZM2G083016,GRMZM2G015989,GRMZM2G071745,GRMZM2G161245,GRMZM2G077316,GRMZM2G415793,GRMZM2G088212,GRMZM2G083716,GRMZM2G090338,GRMZM2G139680,	6.78263e-06	4.76668e-05
GO:0004222	metalloendopeptidase activity	molecular_function	20	1840	90	28131	GRMZM2G324991,GRMZM2G133919,GRMZM5G813909,GRMZM2G007715,GRMZM2G179941,GRMZM2G096764,GRMZM2G072865,GRMZM2G163193,GRMZM2G101271,GRMZM2G005036,GRMZM2G038401,GRMZM2G166646,AC200210.1_FG006,GRMZM2G392649,GRMZM2G109743,GRMZM2G118074,GRMZM2G100511,GRMZM2G090981,GRMZM2G091563,GRMZM2G463032,	7.47021e-06	5.20173e-05
GO:0016887	ATPase activity	molecular_function	36	1840	231	28131	GRMZM5G836471,GRMZM5G843537,GRMZM2G032505,GRMZM2G035520,GRMZM2G001084,GRMZM2G703490,GRMZM2G360681,GRMZM2G148374,GRMZM2G096764,GRMZM2G072865,GRMZM2G163193,GRMZM2G060824,GRMZM2G018074,GRMZM2G060561,GRMZM2G019404,GRMZM2G018607,GRMZM2G123922,GRMZM2G104325,GRMZM2G006894,GRMZM2G113056,GRMZM2G130121,GRMZM2G038126,GRMZM2G009443,GRMZM2G036765,GRMZM2G341058,GRMZM2G090904,GRMZM2G126453,GRMZM2G109560,GRMZM2G…	7.7709e-06	5.36192e-05
GO:0009617	response to bacterium	biological_process	17	1840	69	28131	GRMZM2G115049,GRMZM2G042047,GRMZM2G059937,GRMZM2G144030,GRMZM2G325131,GRMZM2G325575,GRMZM2G113696,GRMZM2G146670,GRMZM2G055025,GRMZM2G145396,GRMZM2G365160,GRMZM2G137985,GRMZM2G150616,GRMZM2G151726,GRMZM2G155021,GRMZM2G171383,GRMZM2G048497,	9.72704e-06	6.65119e-05
GO:0016624	oxidoreductase activity, acting on the aldehyde or oxo group of donors, disulfide as acceptor	molecular_function	7	1840	10	28131	GRMZM2G140150,GRMZM2G151169,GRMZM2G142863,GRMZM2G361693,GRMZM2G027627,GRMZM2G151041,GRMZM2G033894,	1.00958e-05	6.84173e-05
GO:0008540	proteasome regulatory particle, base subcomplex	cellular_component	7	1840	10	28131	GRMZM2G032505,GRMZM2G110185,GRMZM2G165817,GRMZM2G181359,GRMZM2G171604,GRMZM2G027282,GRMZM2G056569,	1.00958e-05	6.96612e-05
GO:0030060	L-malate dehydrogenase activity	molecular_function	7	1840	10	28131	GRMZM2G068455,GRMZM2G077415,GRMZM2G161245,GRMZM2G072744,GRMZM2G415359,GRMZM2G466833,GRMZM2G154595,	1.00958e-05	6.96612e-05
GO:0007165	signal transduction	biological_process	37	1840	244	28131	GRMZM5G836471,GRMZM5G811797,GRMZM2G020544,GRMZM2G330430,GRMZM2G061280,AC197246.3_FG001,GRMZM2G154960,GRMZM2G093186,GRMZM2G124732,GRMZM2G044368,GRMZM2G020661,GRMZM2G416142,GRMZM2G158359,GRMZM2G106960,GRMZM2G096590,GRMZM2G037204,GRMZM2G169694,GRMZM2G149847,GRMZM2G137788,GRMZM2G173878,GRMZM2G144008,GRMZM2G039900,GRMZM2G122805,GRMZM2G101938,GRMZM2G131939,GRMZM2G097728,GRMZM2G097746,GRMZM2G158887,GRMZ…	1.03622e-05	6.83907e-05
GO:0006631	fatty acid metabolic process	biological_process	11	1840	30	28131	GRMZM2G180399,GRMZM5G852502,GRMZM2G419782,GRMZM5G864319,GRMZM2G445791,GRMZM5G854613,GRMZM2G052389,GRMZM2G132903,GRMZM2G106250,GRMZM2G014136,GRMZM2G316362,	1.11268e-05	7.28036e-05
GO:0010181	FMN binding	molecular_function	12	1840	36	28131	GRMZM2G024484,GRMZM5G853854,GRMZM2G040209,GRMZM2G077054,GRMZM2G082087,GRMZM2G138800,GRMZM2G148194,GRMZM2G148281,GRMZM2G085078,GRMZM2G159643,GRMZM2G375064,GRMZM2G076239,	1.1316e-05	7.34089e-05
GO:0000287	magnesium ion binding	molecular_function	31	1840	190	28131	GRMZM2G009030,GRMZM5G829778,GRMZM5G803490,GRMZM2G034848,GRMZM2G006672,GRMZM2G087186,GRMZM2G038791,GRMZM2G143008,GRMZM2G038821,GRMZM2G068862,GRMZM2G131539,GRMZM2G152686,GRMZM2G008714,GRMZM2G082581,GRMZM2G119175,GRMZM2G109383,GRMZM2G061928,GRMZM2G104918,GRMZM2G104613,GRMZM2G025366,GRMZM2G048371,GRMZM2G078200,GRMZM2G033526,GRMZM2G033515,GRMZM2G119852,AC197705.4_FG001,GRMZM2G066290,GRMZM2G018566,GRMZ…	1.36871e-05	8.80384e-05
GO:0008878	glucose-1-phosphate adenylyltransferase activity	molecular_function	6	1840	7	28131	GRMZM2G429899,GRMZM2G068506,GRMZM2G106213,GRMZM2G163437,GRMZM2G027955,GRMZM2G391936,	1.53465e-05	9.78824e-05
GO:0009098	leucine biosynthetic process	biological_process	6	1840	7	28131	GRMZM5G803490,GRMZM5G840002,GRMZM2G055507,GRMZM2G104613,GRMZM2G130062,GRMZM2G537291,	1.53465e-05	0.000101287
GO:0004579	dolichyl-diphosphooligosaccharide-protein glycotransferase activity	molecular_function	6	1840	7	28131	GRMZM2G166855,GRMZM2G051367,GRMZM2G462325,GRMZM2G032409,GRMZM2G133173,GRMZM2G177273,	1.53465e-05	0.000101287
GO:0016441	posttranscriptional gene silencing	biological_process	6	1840	7	28131	GRMZM2G015295,GRMZM2G039455,AC209206.3_FG011,GRMZM2G111909,GRMZM2G162525,GRMZM2G361518,	1.53465e-05	0.000101287
GO:0016209	antioxidant activity	molecular_function	7	1840	11	28131	GRMZM2G055936,GRMZM5G812923,GRMZM5G864335,GRMZM2G036921,GRMZM2G145449,GRMZM2G048324,GRMZM2G139680,	1.64938e-05	0.000101779
GO:0005758	mitochondrial intermembrane space	cellular_component	7	1840	11	28131	GRMZM2G005036,GRMZM2G121743,GRMZM2G156848,GRMZM2G144101,GRMZM2G166646,GRMZM2G100511,GRMZM2G091563,	1.64938e-05	0.000107921
GO:0016627	oxidoreductase activity, acting on the CH-CH group of donors	molecular_function	10	1840	26	28131	GRMZM5G862219,GRMZM2G419782,GRMZM5G864319,GRMZM2G445791,GRMZM2G001297,GRMZM2G064799,GRMZM2G052389,GRMZM2G052630,GRMZM2G002959,GRMZM2G014136,	1.78638e-05	0.000108469
GO:0016615	malate dehydrogenase activity	molecular_function	7	1840	12	28131	GRMZM2G068455,GRMZM2G077415,GRMZM2G161245,GRMZM2G072744,GRMZM2G415359,GRMZM2G466833,GRMZM2G154595,	2.6002e-05	0.000156631
GO:0005852	eukaryotic translation initiation factor 3 complex	cellular_component	6	1840	8	28131	GRMZM2G301904,GRMZM2G115598,GRMZM2G064133,GRMZM2G151549,GRMZM2G379758,GRMZM2G038313,	2.7239e-05	0.000162791
GO:0007005	mitochondrion organization	biological_process	6	1840	8	28131	GRMZM2G126019,GRMZM2G145827,GRMZM2G004459,GRMZM2G410710,GRMZM2G107114,GRMZM2G071071,	2.7239e-05	0.000173734
GO:0004497	monooxygenase activity	molecular_function	6	1840	374	28131	GRMZM5G899349,GRMZM2G017730,GRMZM2G067225,GRMZM2G068465,GRMZM2G147245,GRMZM2G139797,	2.73537e-05	0.000160941
GO:0009620	response to fungus	biological_process	11	1840	34	28131	GRMZM2G426556,GRMZM5G864319,GRMZM2G067225,GRMZM2G082087,GRMZM2G052389,GRMZM2G148281,GRMZM2G077316,GRMZM2G415793,GRMZM2G451672,GRMZM2G139797,GRMZM2G048497,	3.10977e-05	0.000181563
GO:0005787	signal peptidase complex	cellular_component	5	1840	5	28131	GRMZM2G131321,GRMZM2G112366,GRMZM2G091558,GRMZM2G077463,GRMZM2G154151,	3.77806e-05	0.000218897
GO:0004148	dihydrolipoyl dehydrogenase activity	molecular_function	5	1840	5	28131	GRMZM2G335657,GRMZM2G462140,GRMZM2G145595,GRMZM2G073774,GRMZM2G152958,	3.77806e-05	0.000235045
GO:0016639	oxidoreductase activity, acting on the CH-NH2 group of donors, NAD or NADP as acceptor	molecular_function	5	1840	5	28131	GRMZM2G077054,GRMZM2G085078,GRMZM2G178415,GRMZM2G427097,GRMZM2G375064,	3.77806e-05	0.000235045
GO:0005982	starch metabolic process	biological_process	9	1840	23	28131	GRMZM2G073054,GRMZM2G032628,GRMZM2G024993,GRMZM2G140614,GRMZM2G068506,GRMZM2G076075,GRMZM2G163437,GRMZM2G318780,GRMZM2G119689,	3.7876e-05	0.000214536
GO:0019904	protein domain specific binding	molecular_function	11	1840	35	28131	GRMZM2G305211,GRMZM2G102499,GRMZM5G866082,GRMZM2G153823,GRMZM2G408768,GRMZM2G091155,GRMZM2G106424,GRMZM2G145213,AC217050.4_FG006,GRMZM2G078641,GRMZM2G140545,	3.94259e-05	0.000221661
GO:0019252	starch biosynthetic process	biological_process	7	1840	13	28131	GRMZM2G429899,GRMZM2G068506,GRMZM2G106213,GRMZM2G163437,GRMZM2G097457,GRMZM2G027955,GRMZM2G391936,	3.97319e-05	0.000221739
GO:0000162	tryptophan biosynthetic process	biological_process	6	1840	9	28131	GRMZM2G051219,GRMZM2G003109,GRMZM2G161337,GRMZM2G124365,GRMZM2G116087,GRMZM2G028369,	4.5843e-05	0.000253977
GO:0005742	mitochondrial outer membrane translocase complex	cellular_component	6	1840	9	28131	GRMZM2G120876,GRMZM2G314434,GRMZM2G174696,GRMZM2G105531,GRMZM2G043983,GRMZM2G100402,	4.5843e-05	0.000276149
GO:0016616	oxidoreductase activity, acting on the CH-OH group of donors, NAD or NADP as acceptor	molecular_function	19	1840	96	28131	GRMZM5G829778,GRMZM5G803490,GRMZM2G006672,GRMZM2G328500,GRMZM5G862540,GRMZM2G049811,GRMZM2G015295,GRMZM2G082581,GRMZM2G104613,GRMZM2G072744,GRMZM2G025366,GRMZM2G033515,GRMZM2G415359,GRMZM2G081886,GRMZM2G018566,GRMZM2G118770,GRMZM2G154595,GRMZM2G122479,GRMZM2G120857,	5.25086e-05	0.00028672
GO:0009965	leaf morphogenesis	biological_process	14	1840	57	28131	GRMZM5G852185,GRMZM5G815894,GRMZM2G092451,GRMZM2G061745,GRMZM2G112050,GRMZM2G158034,GRMZM2G163081,GRMZM2G039455,AC209206.3_FG011,GRMZM2G162525,GRMZM2G361518,GRMZM2G368908,GRMZM2G029186,GRMZM2G056569,	5.36483e-05	0.00029085
GO:0042542	response to hydrogen peroxide	biological_process	12	1840	43	28131	GRMZM5G899188,GRMZM2G034157,GRMZM2G360681,GRMZM2G083810,GRMZM2G176307,GRMZM2G437100,GRMZM2G333635,GRMZM2G325575,GRMZM2G103812,GRMZM2G088212,GRMZM2G071630,GRMZM2G404249,	5.4319e-05	0.000292398
GO:0009809	lignin biosynthetic process	biological_process	8	1840	19	28131	GRMZM2G054123,GRMZM2G168364,GRMZM2G144372,GRMZM2G117198,GRMZM2G128995,GRMZM2G061135,AC196475.3_FG004,AC199526.5_FG002,	5.84856e-05	0.00031261
GO:0004879	ligand-activated sequence-specific DNA binding RNA polymerase II transcription factor activity	molecular_function	6	1840	356	28131	GRMZM2G301908,GRMZM2G460860,GRMZM2G325131,GRMZM2G173040,GRMZM2G378121,AC234156.1_FG005,	6.48008e-05	0.000343943
GO:0006555	methionine metabolic process	biological_process	5	1840	6	28131	GRMZM2G347056,GRMZM2G054123,GRMZM2G117198,GRMZM2G061135,AC199526.5_FG002,	7.16085e-05	0.000377437
GO:0002213	defense response to insect	biological_process	5	1840	6	28131	GRMZM2G180399,GRMZM5G852502,GRMZM5G864319,GRMZM2G052389,GRMZM2G111579,	7.16085e-05	0.000411749
GO:0009082	branched-chain amino acid biosynthetic process	biological_process	6	1840	10	28131	AC234528.1_FG005,GRMZM2G143008,GRMZM2G161868,GRMZM2G014069,GRMZM2G007647,GRMZM2G004382,	7.37819e-05	0.000383565
GO:0006465	signal peptide processing	biological_process	6	1840	10	28131	GRMZM2G131321,GRMZM2G035526,GRMZM2G112366,GRMZM2G091558,GRMZM2G077463,GRMZM2G154151,	7.37819e-05	0.000421056
GO:0005788	endoplasmic reticulum lumen	cellular_component	6	1840	10	28131	GRMZM2G086964,GRMZM2G129218,GRMZM2G091481,GRMZM2G116204,GRMZM2G341404,GRMZM2G163421,	7.37819e-05	0.000421056
GO:0016246	RNA interference	biological_process	6	1840	10	28131	GRMZM2G039455,AC209206.3_FG011,GRMZM2G162525,GRMZM2G361518,GRMZM2G138230,GRMZM2G076730,	7.37819e-05	0.000421056
GO:0046034	ATP metabolic process	biological_process	8	1840	20	28131	GRMZM5G829375,GRMZM5G861390,GRMZM2G421857,GRMZM2G181151,GRMZM2G113408,GRMZM2G128877,GRMZM2G041275,GRMZM2G094497,	8.01753e-05	0.000405687
GO:0030976	thiamine pyrophosphate binding	molecular_function	7	1840	15	28131	GRMZM2G087186,GRMZM2G143008,GRMZM2G038821,GRMZM2G151169,GRMZM2G142863,AC197705.4_FG001,GRMZM2G151041,	8.56732e-05	0.000430635
GO:0008121	ubiquinol-cytochrome-c reductase activity	molecular_function	8	1840	21	28131	GRMZM2G170457,GRMZM2G171476,AC214350.3_FG007,GRMZM2G451281,GRMZM2G064896,GRMZM2G067707,GRMZM2G023194,GRMZM2G401139,	0.000108289	0.000540732
GO:0001666	response to hypoxia	biological_process	6	1840	11	28131	GRMZM2G018947,GRMZM2G053999,GRMZM2G088064,GRMZM2G442658,GRMZM2G318780,GRMZM2G117230,	0.000114309	0.000567064
GO:0004096	catalase activity	molecular_function	6	1840	11	28131	GRMZM2G090568,GRMZM2G460406,GRMZM2G079348,GRMZM2G140667,GRMZM2G054300,GRMZM2G088212,	0.000114309	0.000633291
GO:0015934	large ribosomal subunit	cellular_component	12	1840	47	28131	GRMZM5G868433,GRMZM2G122290,GRMZM2G126594,GRMZM2G072315,GRMZM2G094051,GRMZM2G148744,GRMZM2G090422,GRMZM2G163769,GRMZM2G119169,GRMZM2G041238,GRMZM2G100225,GRMZM2G702426,	0.000117887	0.000577268
GO:0004124	cysteine synthase activity	molecular_function	5	1840	7	28131	GRMZM2G104269,GRMZM2G328893,GRMZM2G036708,GRMZM2G005887,GRMZM2G082185,	0.000126039	0.000613228
GO:0043234	protein complex	cellular_component	19	1840	104	28131	GRMZM5G853513,AC194350.3_FG001,GRMZM2G099167,GRMZM2G042636,AC195340.3_FG001,GRMZM2G164696,GRMZM2G108766,GRMZM2G153292,GRMZM2G099944,GRMZM2G071790,GRMZM2G133802,GRMZM2G043822,GRMZM2G051782,AC234515.1_FG003,GRMZM2G172932,GRMZM2G107984,GRMZM2G066191,GRMZM2G152466,GRMZM2G083243,	0.000139879	0.000676228
GO:0009058	biosynthetic process	biological_process	34	1840	248	28131	GRMZM2G141399,GRMZM5G840582,GRMZM5G836910,GRMZM2G129451,GRMZM2G024993,GRMZM2G053999,GRMZM2G127160,GRMZM2G146677,GRMZM2G429899,GRMZM2G068506,GRMZM2G088064,GRMZM2G106213,GRMZM2G325131,GRMZM2G107639,GRMZM2G007404,GRMZM2G003109,GRMZM2G161337,GRMZM2G085926,GRMZM2G174589,GRMZM2G348551,GRMZM2G010328,GRMZM2G120563,GRMZM2G163437,GRMZM2G177928,GRMZM2G318780,GRMZM2G117230,GRMZM2G089713,GRMZM2G027955,GRMZM2G…	0.000144177	0.000692596
GO:0009791	post-embryonic development	biological_process	8	1840	22	28131	GRMZM5G800734,GRMZM2G092451,AC215244.3_FG002,GRMZM2G123719,GRMZM2G108474,GRMZM2G075624,GRMZM2G180335,GRMZM2G129155,	0.000144272	0.000688695
GO:0006635	fatty acid beta-oxidation	biological_process	8	1840	22	28131	GRMZM5G862219,GRMZM5G864319,GRMZM2G052389,GRMZM2G132903,GRMZM2G149211,GRMZM2G002959,GRMZM2G014136,GRMZM2G135588,	0.000144272	0.000771144
GO:0009607	response to biotic stimulus	biological_process	7	1840	17	28131	GRMZM2G169695,GRMZM2G102356,GRMZM2G124365,GRMZM2G112538,GRMZM2G116087,GRMZM2G028369,GRMZM2G112524,	0.000169155	0.000797443
GO:0009695	jasmonic acid biosynthetic process	biological_process	7	1840	17	28131	GRMZM2G426556,GRMZM5G864319,GRMZM2G082087,GRMZM2G052389,GRMZM2G148281,GRMZM2G096020,GRMZM2G451672,	0.000169155	0.000897821
GO:0009850	auxin metabolic process	biological_process	6	1840	12	28131	GRMZM2G039455,AC209206.3_FG011,GRMZM2G162525,GRMZM2G361518,GRMZM2G090779,GRMZM2G062357,	0.000171368	0.000797967
GO:0004521	endoribonuclease activity	molecular_function	4	1840	4	28131	GRMZM2G039455,AC209206.3_FG011,GRMZM2G162525,GRMZM2G361518,	0.000178227	0.000824841
GO:0004739	pyruvate dehydrogenase (acetyl-transferring) activity	molecular_function	4	1840	4	28131	GRMZM2G140150,GRMZM2G361693,GRMZM2G027627,GRMZM2G033894,	0.000178227	0.000932924
GO:0018279	protein N-linked glycosylation via asparagine	biological_process	4	1840	4	28131	GRMZM2G166855,GRMZM2G051367,GRMZM2G462325,GRMZM2G133173,	0.000178227	0.000932924
GO:0035195	gene silencing by miRNA	biological_process	4	1840	4	28131	GRMZM2G039455,AC209206.3_FG011,GRMZM2G162525,GRMZM2G361518,	0.000178227	0.000932924
GO:0004478	methionine adenosyltransferase activity	molecular_function	4	1840	4	28131	GRMZM2G054123,GRMZM2G117198,GRMZM2G061135,AC199526.5_FG002,	0.000178227	0.000932924
GO:0005938	cell cortex	cellular_component	4	1840	4	28131	GRMZM2G151268,GRMZM2G126019,GRMZM2G099980,GRMZM2G145827,	0.000178227	0.000932924
GO:0035198	miRNA binding	molecular_function	4	1840	4	28131	GRMZM2G039455,AC209206.3_FG011,GRMZM2G162525,GRMZM2G361518,	0.000178227	0.000932924
GO:0009644	response to high light intensity	biological_process	11	1840	43	28131	GRMZM2G083253,GRMZM5G899188,GRMZM2G081175,GRMZM2G034157,GRMZM2G360681,GRMZM2G083810,GRMZM2G166659,GRMZM2G437100,GRMZM2G333635,GRMZM2G124411,GRMZM2G404249,	0.000209172	0.00092843
GO:0012501	programmed cell death	biological_process	7	1840	18	28131	GRMZM5G856653,GRMZM2G144030,GRMZM2G113696,GRMZM2G104081,GRMZM2G058745,GRMZM2G140811,GRMZM2G432801,	0.000231177	0.00102014
GO:0010197	polar nucleus fusion	biological_process	7	1840	18	28131	GRMZM2G114793,GRMZM2G078143,GRMZM2G153227,GRMZM2G415007,GRMZM2G153068,GRMZM2G103812,GRMZM2G039238,	0.000231177	0.00119363
GO:0000276	mitochondrial proton-transporting ATP synthase complex, coupling factor F(o)	cellular_component	7	1840	18	28131	GRMZM5G884912,GRMZM5G816772,GRMZM2G157018,GRMZM2G042078,GRMZM2G066111,AC194341.4_FG002,GRMZM2G371620,	0.000231177	0.00119363
GO:0045454	cell redox homeostasis	biological_process	26	1840	174	28131	GRMZM2G389173,GRMZM2G335657,GRMZM2G066612,GRMZM2G159145,GRMZM2G462140,GRMZM2G174444,GRMZM2G145595,GRMZM2G073774,GRMZM2G152958,GRMZM2G159369,GRMZM2G091481,GRMZM2G033829,GRMZM2G134889,GRMZM2G084863,GRMZM2G150295,GRMZM2G002595,GRMZM2G009928,GRMZM2G067063,GRMZM2G382673,GRMZM2G128171,GRMZM2G176443,GRMZM2G088212,GRMZM2G073628,GRMZM2G048324,GRMZM2G163421,GRMZM2G053023,	0.000232776	0.00100958
GO:0006108	malate metabolic process	biological_process	9	1840	30	28131	GRMZM2G068455,GRMZM2G077415,GRMZM2G161245,GRMZM2G072744,GRMZM2G415359,GRMZM2G118770,GRMZM2G466833,GRMZM2G154595,GRMZM2G122479,	0.000233412	0.00100659
GO:0051258	protein polymerization	biological_process	18	1840	100	28131	GRMZM5G853513,AC194350.3_FG001,GRMZM2G099167,GRMZM2G042636,AC195340.3_FG001,GRMZM2G164696,GRMZM2G108766,GRMZM2G153292,GRMZM2G099944,GRMZM2G071790,GRMZM2G133802,GRMZM2G043822,GRMZM2G051782,AC234515.1_FG003,GRMZM2G172932,GRMZM2G066191,GRMZM2G152466,GRMZM2G083243,	0.000240731	0.00103229
GO:0009955	adaxial/abaxial pattern specification	biological_process	6	1840	13	28131	GRMZM5G815894,GRMZM2G023748,GRMZM2G385287,GRMZM2G163081,GRMZM2G084739,GRMZM2G144387,	0.000249643	0.00106449
GO:0010286	heat acclimation	biological_process	6	1840	13	28131	GRMZM5G833699,GRMZM2G043147,GRMZM2G437100,GRMZM2G333635,GRMZM2G112165,GRMZM2G012631,	0.000249643	0.00125483
GO:0006730	one-carbon metabolic process	biological_process	6	1840	13	28131	GRMZM2G054123,GRMZM2G015295,GRMZM2G117198,GRMZM2G111909,GRMZM2G061135,AC199526.5_FG002,	0.000249643	0.00125483
GO:0016769	transferase activity, transferring nitrogenous groups	molecular_function	11	1840	44	28131	GRMZM5G840582,GRMZM5G836910,GRMZM2G053999,GRMZM2G127160,GRMZM2G146677,GRMZM2G088064,GRMZM2G107639,GRMZM2G010328,GRMZM2G120563,GRMZM2G117230,GRMZM2G094712,	0.000251405	0.00105423
GO:0045261	proton-transporting ATP synthase complex, catalytic core F(1)	cellular_component	9	1840	31	28131	GRMZM5G829375,GRMZM5G861390,GRMZM2G156068,GRMZM2G113408,GRMZM2G009638,GRMZM2G069458,GRMZM2G171628,GRMZM2G041275,GRMZM2G321725,	0.000291764	0.00121675
GO:0007017	microtubule-based process	biological_process	17	1840	94	28131	GRMZM5G853513,GRMZM2G099167,GRMZM2G042636,AC195340.3_FG001,GRMZM2G164696,GRMZM2G108766,GRMZM2G153292,GRMZM2G099944,GRMZM2G071790,GRMZM2G133802,GRMZM2G043822,GRMZM2G051782,AC234515.1_FG003,GRMZM2G172932,GRMZM2G066191,GRMZM2G152466,GRMZM2G083243,	0.000329487	0.00136656
GO:0005874	microtubule	cellular_component	19	1840	112	28131	GRMZM5G853513,GRMZM2G029583,GRMZM2G099167,GRMZM2G042636,AC195340.3_FG001,GRMZM2G164696,GRMZM2G108766,GRMZM2G153292,GRMZM2G099944,GRMZM2G071790,GRMZM2G133802,GRMZM2G043822,GRMZM2G051782,AC234515.1_FG003,GRMZM2G172932,GRMZM2G066191,GRMZM2G152466,GRMZM2G314647,GRMZM2G083243,	0.000337964	0.0013941
GO:0006552	leucine catabolic process	biological_process	4	1840	5	28131	GRMZM2G032222,GRMZM2G019926,GRMZM2G173040,GRMZM2G702490,	0.000338331	0.00138807
GO:0004449	isocitrate dehydrogenase (NAD+) activity	molecular_function	4	1840	5	28131	GRMZM2G006672,GRMZM2G025366,GRMZM2G018566,GRMZM2G120857,	0.000338331	0.00164611
GO:0003678	DNA helicase activity	molecular_function	4	1840	5	28131	GRMZM2G058087,GRMZM2G032267,AC194970.5_FG009,GRMZM2G018697,	0.000338331	0.00164611
GO:0000266	mitochondrial fission	biological_process	4	1840	5	28131	GRMZM2G126019,GRMZM2G145827,GRMZM2G180335,GRMZM2G129155,	0.000338331	0.00164611
GO:0015078	hydrogen ion transmembrane transporter activity	molecular_function	13	1840	61	28131	GRMZM2G047476,GRMZM2G045908,GRMZM5G884912,GRMZM5G816772,GRMZM2G157018,GRMZM2G042078,GRMZM2G147260,GRMZM2G066111,GRMZM2G137632,GRMZM2G058910,AC194341.4_FG002,GRMZM2G052088,GRMZM2G371620,	0.000342916	0.00137711
GO:0004743	pyruvate kinase activity	molecular_function	6	1840	14	28131	GRMZM2G152686,GRMZM2G008714,GRMZM2G119175,GRMZM2G078200,GRMZM2G033526,GRMZM2G066290,	0.000354598	0.00141653
GO:0048467	gynoecium development	biological_process	6	1840	14	28131	GRMZM2G142640,GRMZM2G127160,GRMZM2G074898,GRMZM2G141810,GRMZM2G110328,GRMZM2G180909,	0.000354598	0.00170342
GO:0019867	outer membrane	cellular_component	6	1840	14	28131	GRMZM5G888263,GRMZM2G055025,GRMZM2G028005,GRMZM2G130064,AC197705.4_FG007,GRMZM2G001918,	0.000354598	0.00170342
GO:0030955	potassium ion binding	molecular_function	6	1840	14	28131	GRMZM2G152686,GRMZM2G008714,GRMZM2G119175,GRMZM2G078200,GRMZM2G033526,GRMZM2G066290,	0.000354598	0.00170342
GO:0009678	hydrogen-translocating pyrophosphatase activity	molecular_function	7	1840	20	28131	GRMZM2G170927,GRMZM2G014240,GRMZM2G069095,GRMZM2G389961,GRMZM2G058910,GRMZM2G104419,GRMZM2G041065,	0.00041178	0.00161104
GO:0008137	NADH dehydrogenase (ubiquinone) activity	molecular_function	14	1840	71	28131	GRMZM2G024484,GRMZM2G042034,GRMZM5G878308,GRMZM5G889138,GRMZM2G040209,GRMZM5G839924,GRMZM5G856027,GRMZM2G145854,GRMZM2G069061,GRMZM2G442129,GRMZM2G137312,GRMZM2G041028,GRMZM2G330213,GRMZM2G126038,	0.000448228	0.00174464
GO:0009790	embryo development	biological_process	12	1840	55	28131	GRMZM2G086949,GRMZM5G812923,AC215201.3_FG005,GRMZM2G135498,GRMZM2G025214,GRMZM2G434173,GRMZM2G004459,GRMZM2G098153,GRMZM2G108474,GRMZM2G075624,GRMZM2G012863,GRMZM2G071071,	0.000451591	0.00174876
GO:0008553	hydrogen-exporting ATPase activity, phosphorylative mechanism	molecular_function	6	1840	15	28131	GRMZM2G148374,GRMZM2G113408,GRMZM2G019404,GRMZM2G006894,GRMZM2G341058,GRMZM2G041275,	0.000492515	0.00189756
GO:0000275	mitochondrial proton-transporting ATP synthase complex, catalytic core F(1)	cellular_component	5	1840	10	28131	GRMZM2G113408,GRMZM2G171628,GRMZM2G041275,GRMZM2G157758,GRMZM2G143234,	0.000500928	0.00192023
GO:0009073	aromatic amino acid family biosynthetic process	biological_process	8	1840	27	28131	GRMZM2G164562,GRMZM2G573867,GRMZM2G161337,GRMZM2G124365,GRMZM2G116087,GRMZM2G028369,GRMZM2G365160,GRMZM2G051129,	0.000509387	0.00194284
GO:0046872	metal ion binding	molecular_function	40	1840	332	28131	GRMZM2G324991,GRMZM2G124455,GRMZM5G833389,GRMZM2G059991,GRMZM2G094742,GRMZM2G007715,GRMZM2G072054,GRMZM2G179941,GRMZM2G181542,GRMZM2G113332,GRMZM2G105531,GRMZM2G003385,GRMZM2G397247,AC214350.3_FG007,GRMZM2G116427,GRMZM2G101271,GRMZM2G061990,GRMZM2G039251,GRMZM2G064753,GRMZM2G005036,AC195340.3_FG002,GRMZM2G072806,GRMZM2G114739,GRMZM2G166646,GRMZM2G100402,AC200210.1_FG006,GRMZM2G392649,GRMZM2G18119…	0.00051008	0.00193575
GO:0009579	thylakoid	cellular_component	30	1840	226	28131	GRMZM2G001500,GRMZM2G087570,GRMZM2G120517,GRMZM2G157018,GRMZM5G864335,GRMZM2G084279,GRMZM2G091189,AC215201.3_FG005,GRMZM2G117642,GRMZM2G083016,GRMZM2G067225,GRMZM2G036921,GRMZM2G049811,GRMZM2G044684,GRMZM2G076544,GRMZM2G069708,GRMZM2G325575,GRMZM2G434173,GRMZM2G070422,GRMZM2G399284,GRMZM2G152925,GRMZM2G108474,GRMZM2G075624,GRMZM2G079256,GRMZM2G127609,GRMZM2G018275,GRMZM2G106928,GRMZM2G014397,GRMZ…	0.000559296	0.00211197
GO:0006537	glutamate biosynthetic process	biological_process	4	1840	6	28131	GRMZM2G077054,GRMZM2G085078,GRMZM2G375064,GRMZM2G117956,	0.000588789	0.00221233
GO:0004340	glucokinase activity	molecular_function	4	1840	6	28131	GRMZM5G856653,GRMZM2G104081,GRMZM2G058745,GRMZM2G432801,	0.000588789	0.002676
GO:0009747	hexokinase-dependent signaling	biological_process	4	1840	6	28131	GRMZM5G856653,GRMZM2G104081,GRMZM2G058745,GRMZM2G432801,	0.000588789	0.002676
GO:0019320	hexose catabolic process	biological_process	4	1840	6	28131	GRMZM5G856653,GRMZM2G104081,GRMZM2G058745,GRMZM2G432801,	0.000588789	0.002676
GO:0008865	fructokinase activity	molecular_function	4	1840	6	28131	GRMZM5G856653,GRMZM2G104081,GRMZM2G058745,GRMZM2G432801,	0.000588789	0.002676
GO:0006352	DNA-dependent transcription, initiation	biological_process	16	1840	91	28131	GRMZM2G143071,AC212565.3_FG001,AC196961.2_FG003,GRMZM2G332838,GRMZM2G479684,GRMZM2G073275,GRMZM2G072855,GRMZM2G063896,GRMZM2G349651,GRMZM2G421279,GRMZM2G181153,GRMZM2G016232,AC233865.1_FG001,GRMZM2G084195,GRMZM2G143780,GRMZM2G149178,	0.00063617	0.00233262
GO:0010193	response to ozone	biological_process	8	1840	28	28131	GRMZM2G082087,GRMZM2G059381,GRMZM2G148281,GRMZM2G012628,GRMZM2G035502,GRMZM2G176546,GRMZM2G145396,GRMZM2G111579,	0.000636592	0.00232295
GO:0016853	isomerase activity	molecular_function	9	1840	36	28131	GRMZM2G389173,GRMZM2G159369,GRMZM2G091481,GRMZM2G033829,GRMZM2G134889,GRMZM2G077316,GRMZM2G415793,GRMZM2G128171,GRMZM2G163421,	0.000800459	0.00290693
GO:0016040	glutamate synthase (NADH) activity	molecular_function	3	1840	3	28131	GRMZM2G077054,GRMZM2G085078,GRMZM2G375064,	0.000855254	0.00309113
GO:0045040	protein import into mitochondrial outer membrane	biological_process	3	1840	3	28131	GRMZM2G314434,GRMZM2G105531,GRMZM2G100402,	0.000855254	0.00379613
GO:0004591	oxoglutarate dehydrogenase (succinyl-transferring) activity	molecular_function	3	1840	3	28131	GRMZM2G151169,GRMZM2G142863,GRMZM2G151041,	0.000855254	0.00379613
GO:0045181	glutamate synthase activity, NADH or NADPH as acceptor	molecular_function	3	1840	3	28131	GRMZM2G077054,GRMZM2G085078,GRMZM2G375064,	0.000855254	0.00379613
GO:0015865	purine nucleotide transport	biological_process	3	1840	3	28131	GRMZM5G837108,GRMZM2G135186,GRMZM2G105571,	0.000855254	0.00379613
GO:0004108	citrate (Si)-synthase activity	molecular_function	3	1840	3	28131	GRMZM2G064023,GRMZM2G135588,GRMZM2G063851,	0.000855254	0.00379613
GO:0030931	heterotetrameric ADPG pyrophosphorylase complex	cellular_component	3	1840	3	28131	GRMZM2G068506,GRMZM2G106213,GRMZM2G163437,	0.000855254	0.00379613
GO:2000012	regulation of auxin polar transport	biological_process	3	1840	3	28131	GRMZM2G038195,GRMZM2G133464,GRMZM2G119546,	0.000855254	0.00379613
GO:0004021	L-alanine:2-oxoglutarate aminotransferase activity	molecular_function	3	1840	3	28131	GRMZM5G840582,GRMZM2G127160,GRMZM2G141810,	0.000855254	0.00379613
GO:0006097	glyoxylate cycle	biological_process	3	1840	3	28131	GRMZM2G013783,GRMZM2G152417,GRMZM2G102183,	0.000855254	0.00379613
GO:0048868	pollen tube development	biological_process	7	1840	23	28131	GRMZM2G159369,GRMZM2G328893,GRMZM2G010823,GRMZM2G082185,GRMZM2G128171,GRMZM2G019119,GRMZM2G088565,	0.000885753	0.00305585
GO:0003676	nucleic acid binding	molecular_function	89	1840	1926	28131	GRMZM2G069382,GRMZM5G895313,GRMZM2G019912,GRMZM2G093947,GRMZM2G083836,GRMZM5G803433,GRMZM2G036634,GRMZM2G164835,GRMZM2G170061,GRMZM2G400352,GRMZM2G025016,GRMZM2G080281,GRMZM2G104481,GRMZM2G461936,GRMZM2G009448,GRMZM2G018947,GRMZM2G042195,GRMZM2G061735,GRMZM2G348914,GRMZM2G151387,GRMZM2G027995,GRMZM2G102808,GRMZM2G073700,GRMZM2G403636,GRMZM2G441583,GRMZM2G086116,GRMZM2G064133,GRMZM2G168096,GRMZM2G…	0.000896338	0.00307837
GO:0006006	glucose metabolic process	biological_process	6	1840	17	28131	GRMZM2G104632,GRMZM2G176307,GRMZM2G046804,GRMZM2G051004,GRMZM2G180625,GRMZM2G071630,	0.000896538	0.00306519
GO:0048830	adventitious root development	biological_process	4	1840	7	28131	GRMZM2G039455,AC209206.3_FG011,GRMZM2G162525,GRMZM2G361518,	0.000958204	0.00326133
GO:0001676	long-chain fatty acid metabolic process	biological_process	4	1840	7	28131	GRMZM2G419782,GRMZM5G864319,GRMZM2G445791,GRMZM2G052389,	0.000958204	0.00415587
GO:0006535	cysteine biosynthetic process from serine	biological_process	5	1840	12	28131	GRMZM2G104269,GRMZM2G328893,GRMZM2G036708,GRMZM2G005887,GRMZM2G082185,	0.00104372	0.00352082
GO:0000062	fatty-acyl-CoA binding	molecular_function	5	1840	12	28131	GRMZM2G049495,GRMZM2G173636,GRMZM2G108138,GRMZM2G344634,GRMZM2G079908,	0.00104372	0.00450105
GO:0005506	iron ion binding	molecular_function	20	1840	607	28131	GRMZM5G899349,GRMZM5G843555,GRMZM2G090568,GRMZM2G060940,GRMZM2G017730,GRMZM2G025867,GRMZM2G067225,GRMZM2G077054,GRMZM2G079348,GRMZM2G068465,GRMZM2G300965,AC195340.3_FG002,GRMZM2G085078,GRMZM2G072806,GRMZM2G032367,GRMZM2G147245,GRMZM2G088212,GRMZM2G520535,GRMZM2G375064,GRMZM2G054224,	0.0011426	0.00382041
GO:0030117	membrane coat	cellular_component	9	1840	38	28131	GRMZM2G011101,GRMZM2G443953,GRMZM2G124886,GRMZM2G036034,GRMZM2G095348,GRMZM2G178618,GRMZM2G078641,GRMZM2G000645,GRMZM2G010054,	0.00114784	0.0038211
GO:0005576	extracellular region	cellular_component	8	1840	340	28131	GRMZM2G164308,GRMZM2G114552,GRMZM2G039263,GRMZM2G032367,GRMZM2G168651,GRMZM2G165926,GRMZM2G067476,GRMZM2G139141,	0.00126781	0.00420205
GO:0009846	pollen germination	biological_process	10	1840	47	28131	GRMZM2G025214,GRMZM2G029107,GRMZM2G060824,GRMZM2G098153,GRMZM2G395244,GRMZM2G152891,GRMZM2G036765,GRMZM2G044963,GRMZM2G063060,AC233949.1_FG004,	0.00144055	0.00475382
GO:0006546	glycine catabolic process	biological_process	5	1840	13	28131	GRMZM5G876898,GRMZM2G051208,GRMZM2G104310,GRMZM2G010321,GRMZM2G107665,	0.00144635	0.00475228
GO:0043248	proteasome assembly	biological_process	4	1840	8	28131	GRMZM2G121452,GRMZM2G165926,GRMZM2G073077,GRMZM2G056569,	0.00147831	0.00483636
GO:0016485	protein processing	biological_process	4	1840	8	28131	GRMZM2G021784,GRMZM2G060561,GRMZM2G451366,GRMZM2G162968,	0.00147831	0.00616503
GO:0051788	response to misfolded protein	biological_process	4	1840	8	28131	GRMZM2G121452,GRMZM2G165926,GRMZM2G073077,GRMZM2G056569,	0.00147831	0.00616503
GO:0019900	kinase binding	molecular_function	4	1840	8	28131	GRMZM2G061280,GRMZM2G122805,GRMZM2G164527,GRMZM2G019119,	0.00147831	0.00616503
GO:0035197	siRNA binding	molecular_function	4	1840	8	28131	GRMZM2G039455,AC209206.3_FG011,GRMZM2G162525,GRMZM2G361518,	0.00147831	0.00616503
GO:0006207	'de novo' pyrimidine nucleobase biosynthetic process	biological_process	4	1840	8	28131	GRMZM2G080380,GRMZM2G109472,GRMZM2G181505,GRMZM2G043776,	0.00147831	0.00616503
GO:0010182	sugar mediated signaling pathway	biological_process	6	1840	19	28131	GRMZM5G856653,GRMZM2G104081,GRMZM2G058745,GRMZM2G138230,GRMZM2G076730,GRMZM2G432801,	0.00152876	0.00487533
GO:0005789	endoplasmic reticulum membrane	cellular_component	9	1840	40	28131	GRMZM2G166855,GRMZM2G006219,GRMZM2G056014,GRMZM2G051367,GRMZM2G462325,GRMZM2G155543,GRMZM2G162426,GRMZM2G133173,GRMZM2G108115,	0.00161132	0.00511711
GO:0000325	plant-type vacuole	cellular_component	9	1840	40	28131	GRMZM2G305159,GRMZM2G421857,GRMZM2G144372,GRMZM2G079777,GRMZM2G128995,GRMZM2G030167,GRMZM2G128877,GRMZM2G058910,GRMZM2G052088,	0.00161132	0.00664668
GO:0043255	regulation of carbohydrate biosynthetic process	biological_process	3	1840	4	28131	GRMZM2G168364,GRMZM2G144372,GRMZM2G128995,	0.00162705	0.00512418
GO:0015930	glutamate synthase activity	molecular_function	3	1840	4	28131	GRMZM2G077054,GRMZM2G085078,GRMZM2G375064,	0.00162705	0.00667528
GO:0006163	purine nucleotide metabolic process	biological_process	3	1840	4	28131	GRMZM2G086882,GRMZM2G173209,GRMZM2G125193,	0.00162705	0.00667528
GO:0004415	hyalurononglucosaminidase activity	molecular_function	3	1840	4	28131	GRMZM2G067456,GRMZM2G077851,GRMZM2G072729,	0.00162705	0.00667528
GO:0004069	L-aspartate:2-oxoglutarate aminotransferase activity	molecular_function	3	1840	4	28131	GRMZM5G836910,GRMZM2G146677,GRMZM2G094712,	0.00162705	0.00667528
GO:0010359	regulation of anion channel activity	biological_process	3	1840	4	28131	GRMZM5G856738,GRMZM2G058305,GRMZM2G025387,	0.00162705	0.00667528
GO:0016833	oxo-acid-lyase activity	molecular_function	3	1840	4	28131	GRMZM2G003109,GRMZM2G161337,GRMZM2G138382,	0.00162705	0.00667528
GO:0009088	threonine biosynthetic process	biological_process	3	1840	4	28131	GRMZM2G179797,GRMZM2G050570,GRMZM2G076885,	0.00162705	0.00667528
GO:0045036	protein targeting to chloroplast	biological_process	3	1840	4	28131	GRMZM2G001500,GRMZM5G800734,AC215244.3_FG002,	0.00162705	0.00667528
GO:0003852	2-isopropylmalate synthase activity	molecular_function	3	1840	4	28131	GRMZM2G055507,GRMZM2G130062,GRMZM2G537291,	0.00162705	0.00667528
GO:0016620	oxidoreductase activity, acting on the aldehyde or oxo group of donors, NAD or NADP as acceptor	molecular_function	3	1840	4	28131	GRMZM2G119482,GRMZM2G038848,GRMZM2G076885,	0.00162705	0.00667528
GO:0019481	L-alanine catabolic process, by transamination	biological_process	3	1840	4	28131	GRMZM2G053999,GRMZM2G088064,GRMZM2G117230,	0.00162705	0.00667528
GO:0016788	hydrolase activity, acting on ester bonds	molecular_function	1	1840	147	28131	AC207890.3_FG002,	0.00170756	0.00512269
GO:0045087	innate immune response	biological_process	5	1840	14	28131	GRMZM2G039455,AC209206.3_FG011,GRMZM2G162525,GRMZM2G361518,GRMZM2G080603,	0.00195922	0.00585452
GO:0009504	cell plate	cellular_component	7	1840	27	28131	GRMZM2G148301,GRMZM2G126019,GRMZM2G154960,GRMZM2G093186,GRMZM2G145827,GRMZM2G144008,GRMZM2G314647,	0.00212093	0.00631289
GO:0009011	starch synthase activity	molecular_function	4	1840	9	28131	GRMZM2G141399,GRMZM2G129451,GRMZM2G024993,GRMZM2G348551,	0.00218345	0.00647358
GO:0043231	intracellular membrane-bounded organelle	cellular_component	4	1840	9	28131	GRMZM2G140150,GRMZM2G361693,GRMZM2G027627,GRMZM2G033894,	0.00218345	0.00876844
GO:0009616	virus induced gene silencing	biological_process	4	1840	9	28131	GRMZM2G039455,AC209206.3_FG011,GRMZM2G162525,GRMZM2G361518,	0.00218345	0.00876844
GO:0009250	glucan biosynthetic process	biological_process	4	1840	9	28131	GRMZM2G141399,GRMZM2G129451,GRMZM2G024993,GRMZM2G348551,	0.00218345	0.00876844
GO:0004049	anthranilate synthase activity	molecular_function	4	1840	9	28131	GRMZM2G325131,GRMZM2G003109,GRMZM2G161337,GRMZM2G171383,	0.00218345	0.00876844
GO:0050660	flavin adenine dinucleotide binding	molecular_function	26	1840	206	28131	GRMZM2G117369,GRMZM2G335657,GRMZM2G159570,GRMZM2G462140,GRMZM2G469969,GRMZM2G419782,GRMZM5G864319,GRMZM2G445791,GRMZM2G143008,GRMZM2G017730,GRMZM2G039396,GRMZM2G145595,GRMZM2G077054,GRMZM2G073774,GRMZM2G152958,GRMZM2G064799,GRMZM2G052389,GRMZM2G084881,GRMZM2G300965,GRMZM2G085078,GRMZM2G057000,GRMZM2G053916,GRMZM2G014136,GRMZM2G375064,GRMZM2G091819,GRMZM2G108115,	0.00243029	0.00706738
GO:0010090	trichome morphogenesis	biological_process	6	1840	21	28131	GRMZM2G009030,GRMZM5G852185,GRMZM2G034848,GRMZM2G112050,GRMZM2G158034,GRMZM2G016997,	0.00246945	0.00715386
GO:0042254	ribosome biogenesis	biological_process	5	1840	15	28131	GRMZM5G870752,GRMZM2G179976,GRMZM2G140799,GRMZM2G066460,GRMZM2G178968,	0.00260107	0.0075065
GO:0004807	triose-phosphate isomerase activity	molecular_function	5	1840	15	28131	GRMZM2G346168,GRMZM2G305211,GRMZM2G030784,GRMZM2G018177,GRMZM2G146206,	0.00260107	0.0102823
GO:0005198	structural molecule activity	molecular_function	39	1840	353	28131	GRMZM2G005170,GRMZM5G832672,GRMZM2G011101,GRMZM2G704150,GRMZM5G853513,GRMZM2G169384,GRMZM2G443953,GRMZM2G124886,GRMZM2G172274,GRMZM2G011219,GRMZM2G006219,GRMZM2G036034,GRMZM2G099167,GRMZM2G042636,AC195340.3_FG001,GRMZM2G028929,GRMZM2G012030,GRMZM2G164696,GRMZM2G095348,GRMZM2G057576,GRMZM2G108766,GRMZM2G153292,GRMZM2G045421,GRMZM2G099944,GRMZM2G071790,GRMZM2G178618,GRMZM2G073792,GRMZM2G133802,GRMZ…	0.00267895	0.00767291
GO:0004106	chorismate mutase activity	molecular_function	3	1840	5	28131	GRMZM2G124365,GRMZM2G116087,GRMZM2G028369,	0.0027861	0.00794981
GO:0032456	endocytic recycling	biological_process	3	1840	5	28131	GRMZM2G061280,GRMZM2G122805,GRMZM2G164527,	0.0027861	0.0109003
GO:0003878	ATP citrate synthase activity	molecular_function	3	1840	5	28131	GRMZM2G002416,GRMZM2G072054,GRMZM2G039251,	0.0027861	0.0109003
GO:0004450	isocitrate dehydrogenase (NADP+) activity	molecular_function	3	1840	5	28131	GRMZM5G829778,GRMZM2G082581,GRMZM2G033515,	0.0027861	0.0109003
GO:0019048	virus-host interaction	biological_process	3	1840	5	28131	GRMZM2G170061,GRMZM2G086116,GRMZM2G166771,	0.0027861	0.0109003
GO:0004775	succinate-CoA ligase (ADP-forming) activity	molecular_function	3	1840	5	28131	GRMZM2G002416,GRMZM2G072054,GRMZM2G039251,	0.0027861	0.0109003
GO:0004396	hexokinase activity	molecular_function	3	1840	5	28131	GRMZM5G856653,GRMZM2G058745,GRMZM2G432801,	0.0027861	0.0109003
GO:0016157	sucrose synthase activity	molecular_function	3	1840	5	28131	GRMZM2G318780,GRMZM2G089713,GRMZM2G152908,	0.0027861	0.0109003
GO:0009908	flower development	biological_process	13	1840	78	28131	GRMZM5G833699,GRMZM2G086949,GRMZM2G108285,GRMZM2G127160,GRMZM2G121452,GRMZM2G151549,GRMZM2G325575,GRMZM2G112165,GRMZM2G141810,GRMZM2G038313,GRMZM2G012631,GRMZM2G073077,GRMZM2G111579,	0.00289669	0.00802404
GO:0005761	mitochondrial ribosome	cellular_component	4	1840	10	28131	GRMZM2G703490,GRMZM2G036765,GRMZM2G063060,AC233949.1_FG004,	0.00311003	0.00858369
GO:0031372	UBC13-MMS2 complex	cellular_component	4	1840	10	28131	GRMZM5G862131,GRMZM2G027378,GRMZM2G071010,GRMZM2G115828,	0.00311003	0.0120434
GO:0004368	glycerol-3-phosphate dehydrogenase activity	molecular_function	4	1840	10	28131	GRMZM2G335657,GRMZM2G145595,GRMZM2G073774,GRMZM2G152958,	0.00311003	0.0120434
GO:0006626	protein targeting to mitochondrion	biological_process	4	1840	10	28131	GRMZM2G121743,GRMZM2G156848,GRMZM2G144101,GRMZM2G005209,	0.00311003	0.0120434
GO:0006944	cellular membrane fusion	biological_process	4	1840	10	28131	GRMZM5G838961,GRMZM2G010836,GRMZM2G157026,GRMZM2G061096,	0.00311003	0.0120434
GO:0019538	protein metabolic process	biological_process	5	1840	16	28131	GRMZM2G360681,GRMZM2G060561,GRMZM2G123922,GRMZM2G009443,GRMZM2G162968,	0.00339177	0.00919413
GO:0004190	aspartic-type endopeptidase activity	molecular_function	3	1840	193	28131	GRMZM2G042008,GRMZM2G003752,GRMZM2G065757,	0.00339856	0.00917973
GO:0008652	cellular amino acid biosynthetic process	biological_process	9	1840	45	28131	GRMZM2G375504,GRMZM2G370852,GRMZM2G165747,GRMZM2G161868,GRMZM2G038848,GRMZM2G149751,GRMZM2G076885,GRMZM2G010044,GRMZM2G004382,	0.00346794	0.00933393
GO:0006418	tRNA aminoacylation for protein translation	biological_process	17	1840	118	28131	GRMZM2G083836,GRMZM5G874500,GRMZM2G048012,GRMZM5G887303,GRMZM2G348666,GRMZM2G437977,GRMZM2G071333,GRMZM2G046932,GRMZM2G099628,GRMZM2G146589,GRMZM2G172101,GRMZM2G134756,GRMZM2G096806,GRMZM2G386714,GRMZM2G032049,GRMZM2G000481,AC233952.1_FG006,	0.00349145	0.009364
GO:0046658	anchored to plasma membrane	cellular_component	8	1840	38	28131	GRMZM5G824920,GRMZM2G048194,GRMZM2G018416,EF517601.1_FG012,GRMZM2G111324,GRMZM2G097207,GRMZM2G020898,GRMZM2G013324,	0.00400107	0.010693
GO:0009055	electron carrier activity	molecular_function	28	1840	725	28131	GRMZM5G899349,GRMZM2G032628,GRMZM2G306945,GRMZM2G017730,GRMZM2G067225,GRMZM2G073774,GRMZM2G467356,GRMZM2G152958,GRMZM2G064799,GRMZM2G302259,GRMZM2G145854,GRMZM2G068465,GRMZM2G300965,GRMZM2G084863,GRMZM2G150295,GRMZM2G134134,AC195340.3_FG002,GRMZM2G072806,GRMZM2G032367,GRMZM2G114739,GRMZM2G147245,GRMZM2G061830,GRMZM2G041028,GRMZM2G330213,GRMZM2G173040,GRMZM2G053916,GRMZM2G126038,GRMZM2G006178,	0.00410347	0.0109282
GO:0050362	L-tryptophan:2-oxoglutarate aminotransferase activity	molecular_function	2	1840	2	28131	GRMZM2G127160,GRMZM2G141810,	0.00421215	0.0111784
GO:0006499	N-terminal protein myristoylation	biological_process	2	1840	2	28131	GRMZM2G108318,GRMZM2G023667,	0.00421215	0.0157489
GO:0010064	embryonic shoot morphogenesis	biological_process	2	1840	2	28131	GRMZM2G108318,GRMZM2G023667,	0.00421215	0.0157489
GO:0003844	1,4-alpha-glucan branching enzyme activity	molecular_function	2	1840	2	28131	GRMZM2G073054,GRMZM2G032628,	0.00421215	0.0157489
GO:0045252	oxoglutarate dehydrogenase complex	cellular_component	2	1840	2	28131	GRMZM5G807639,GRMZM2G079538,	0.00421215	0.0157489
GO:0050242	pyruvate, phosphate dikinase activity	molecular_function	2	1840	2	28131	GRMZM2G306345,GRMZM2G097457,	0.00421215	0.0157489
GO:0080097	L-tryptophan:pyruvate aminotransferase activity	molecular_function	2	1840	2	28131	GRMZM2G127160,GRMZM2G141810,	0.00421215	0.0157489
GO:0004047	aminomethyltransferase activity	molecular_function	2	1840	2	28131	GRMZM5G876898,GRMZM2G107665,	0.00421215	0.0157489
GO:0010170	glucose-1-phosphate adenylyltransferase complex	cellular_component	2	1840	2	28131	GRMZM2G429899,GRMZM2G027955,	0.00421215	0.0157489
GO:0006101	citrate metabolic process	biological_process	2	1840	2	28131	GRMZM2G176397,GRMZM2G009808,	0.00421215	0.0157489
GO:0019107	myristoyltransferase activity	molecular_function	2	1840	2	28131	GRMZM2G108318,GRMZM2G023667,	0.00421215	0.0157489
GO:0080144	amino acid homeostasis	biological_process	2	1840	2	28131	GRMZM2G104632,GRMZM2G051004,	0.00421215	0.0157489
GO:0050048	L-leucine:2-oxoglutarate aminotransferase activity	molecular_function	2	1840	2	28131	GRMZM2G127160,GRMZM2G141810,	0.00421215	0.0157489
GO:0004158	dihydroorotate oxidase activity	molecular_function	2	1840	2	28131	GRMZM2G181505,GRMZM2G043776,	0.00421215	0.0157489
GO:0031210	phosphatidylcholine binding	molecular_function	2	1840	2	28131	GRMZM2G344634,GRMZM2G079908,	0.00421215	0.0157489
GO:0009152	purine ribonucleotide biosynthetic process	biological_process	2	1840	2	28131	GRMZM5G895991,GRMZM2G359070,	0.00421215	0.0157489
GO:0080098	L-tyrosine:pyruvate aminotransferase activity	molecular_function	2	1840	2	28131	GRMZM2G127160,GRMZM2G141810,	0.00421215	0.0157489
GO:0015926	glucosidase activity	molecular_function	2	1840	2	28131	GRMZM2G163129,GRMZM2G034575,	0.00421215	0.0157489
GO:0004838	L-tyrosine:2-oxoglutarate aminotransferase activity	molecular_function	2	1840	2	28131	GRMZM2G127160,GRMZM2G141810,	0.00421215	0.0157489
GO:0007346	regulation of mitotic cell cycle	biological_process	2	1840	2	28131	GRMZM2G108474,GRMZM2G075624,	0.00421215	0.0157489
GO:0003856	3-dehydroquinate synthase activity	molecular_function	2	1840	2	28131	GRMZM2G573867,GRMZM2G051129,	0.00421215	0.0157489
GO:0004013	adenosylhomocysteinase activity	molecular_function	2	1840	2	28131	GRMZM2G015295,GRMZM2G111909,	0.00421215	0.0157489
GO:0080130	L-phenylalanine:2-oxoglutarate aminotransferase activity	molecular_function	2	1840	2	28131	GRMZM2G127160,GRMZM2G141810,	0.00421215	0.0157489
GO:0080099	L-methionine:2-oxoglutarate aminotransferase activity	molecular_function	2	1840	2	28131	GRMZM2G127160,GRMZM2G141810,	0.00421215	0.0157489
GO:0006222	UMP biosynthetic process	biological_process	2	1840	2	28131	GRMZM2G181505,GRMZM2G043776,	0.00421215	0.0157489
GO:0047312	L-phenylalanine:pyruvate aminotransferase activity	molecular_function	2	1840	2	28131	GRMZM2G127160,GRMZM2G141810,	0.00421215	0.0157489
GO:0004152	dihydroorotate dehydrogenase activity	molecular_function	2	1840	2	28131	GRMZM2G181505,GRMZM2G043776,	0.00421215	0.0157489
GO:0004819	glutamine-tRNA ligase activity	molecular_function	2	1840	2	28131	GRMZM2G048012,GRMZM2G032049,	0.00421215	0.0157489
GO:0032508	DNA duplex unwinding	biological_process	2	1840	2	28131	GRMZM5G895313,GRMZM2G080603,	0.00421215	0.0157489
GO:0003862	3-isopropylmalate dehydrogenase activity	molecular_function	2	1840	2	28131	GRMZM5G803490,GRMZM2G104613,	0.00421215	0.0157489
GO:0048027	mRNA 5'-UTR binding	molecular_function	2	1840	2	28131	GRMZM2G176397,GRMZM2G009808,	0.00421215	0.0157489
GO:0031359	integral to chloroplast outer membrane	cellular_component	2	1840	2	28131	GRMZM5G800734,AC215244.3_FG002,	0.00421215	0.0157489
GO:0071731	response to nitric oxide	biological_process	2	1840	2	28131	GRMZM2G410710,GRMZM2G107114,	0.00421215	0.0157489
GO:0071493	cellular response to UV-B	biological_process	2	1840	2	28131	GRMZM2G027451,GRMZM2G087233,	0.00421215	0.0157489
GO:0080100	L-glutamine:2-oxoglutarate aminotransferase activity	molecular_function	2	1840	2	28131	GRMZM2G127160,GRMZM2G141810,	0.00421215	0.0157489
GO:0050486	intramolecular transferase activity, transferring hydroxy groups	molecular_function	2	1840	2	28131	GRMZM2G370852,GRMZM2G010044,	0.00421215	0.0157489
GO:0010157	response to chlorate	biological_process	2	1840	2	28131	GRMZM5G813217,GRMZM2G002220,	0.00421215	0.0157489
GO:0070300	phosphatidic acid binding	molecular_function	2	1840	2	28131	GRMZM2G049495,GRMZM2G173636,	0.00421215	0.0157489
GO:0004149	dihydrolipoyllysine-residue succinyltransferase activity	molecular_function	2	1840	2	28131	GRMZM5G807639,GRMZM2G079538,	0.00421215	0.0157489
GO:0004128	cytochrome-b5 reductase activity	molecular_function	2	1840	2	28131	GRMZM2G157263,GRMZM2G133213,	0.00421215	0.0157489
GO:0004353	glutamate dehydrogenase [NAD(P)+] activity	molecular_function	2	1840	2	28131	GRMZM2G178415,GRMZM2G427097,	0.00421215	0.0157489
GO:0080093	regulation of photorespiration	biological_process	2	1840	2	28131	GRMZM2G077415,GRMZM2G072744,	0.00421215	0.0157489
GO:0016471	vacuolar proton-transporting V-type ATPase complex	cellular_component	2	1840	2	28131	GRMZM2G094928,GRMZM2G124103,	0.00421215	0.0157489
GO:0009413	response to flooding	biological_process	2	1840	2	28131	GRMZM2G089713,GRMZM2G152908,	0.00421215	0.0157489
GO:0032791	lead ion binding	molecular_function	2	1840	2	28131	GRMZM2G049495,GRMZM2G173636,	0.00421215	0.0157489
GO:0071258	cellular response to gravity	biological_process	2	1840	2	28131	GRMZM2G099167,GRMZM2G083243,	0.00421215	0.0157489
GO:0004046	aminoacylase activity	molecular_function	2	1840	2	28131	GRMZM2G135970,GRMZM2G088627,	0.00421215	0.0157489
GO:0004746	riboflavin synthase activity	molecular_function	2	1840	2	28131	GRMZM2G009196,GRMZM2G097820,	0.00421215	0.0157489
GO:0004768	stearoyl-CoA 9-desaturase activity	molecular_function	2	1840	2	28131	GRMZM2G180399,GRMZM5G852502,	0.00421215	0.0157489
GO:0006425	glutaminyl-tRNA aminoacylation	biological_process	2	1840	2	28131	GRMZM2G048012,GRMZM2G032049,	0.00421215	0.0157489
GO:0008250	oligosaccharyltransferase complex	cellular_component	2	1840	2	28131	GRMZM2G166855,GRMZM2G133173,	0.00421215	0.0157489
GO:2000072	regulation of defense response to fungus, incompatible interaction	biological_process	2	1840	2	28131	GRMZM2G032267,GRMZM2G018697,	0.00421215	0.0157489
GO:0031998	regulation of fatty acid beta-oxidation	biological_process	2	1840	2	28131	GRMZM2G077415,GRMZM2G072744,	0.00421215	0.0157489
GO:0047497	mitochondrion transport along microtubule	biological_process	2	1840	2	28131	GRMZM2G004459,GRMZM2G071071,	0.00421215	0.0157489
GO:0004485	methylcrotonoyl-CoA carboxylase activity	molecular_function	2	1840	2	28131	GRMZM2G019926,GRMZM2G702490,	0.00421215	0.0157489
GO:0030863	cortical cytoskeleton	cellular_component	2	1840	2	28131	GRMZM2G151268,GRMZM2G099980,	0.00421215	0.0157489
GO:0004160	dihydroxy-acid dehydratase activity	molecular_function	2	1840	2	28131	AC234528.1_FG005,GRMZM2G014069,	0.00421215	0.0157489
GO:0004365	glyceraldehyde-3-phosphate dehydrogenase (NAD+) (phosphorylating) activity	molecular_function	2	1840	2	28131	GRMZM2G104632,GRMZM2G051004,	0.00421215	0.0157489
GO:0010099	regulation of photomorphogenesis	biological_process	4	1840	11	28131	GRMZM2G029107,GRMZM2G395244,GRMZM2G152891,GRMZM2G044963,	0.00429599	0.00947865
GO:0019761	glucosinolate biosynthetic process	biological_process	4	1840	11	28131	GRMZM2G370852,GRMZM2G130062,GRMZM2G111579,GRMZM2G010044,	0.00429599	0.0159836
GO:0000302	response to reactive oxygen species	biological_process	4	1840	11	28131	GRMZM2G140667,GRMZM2G054300,GRMZM2G325575,GRMZM2G145396,	0.00429599	0.0159836
GO:0016876	ligase activity, forming aminoacyl-tRNA and related compounds	molecular_function	4	1840	11	28131	GRMZM2G048012,GRMZM2G082271,GRMZM2G046932,GRMZM2G032049,	0.00429599	0.0159836
GO:0006301	postreplication repair	biological_process	4	1840	11	28131	GRMZM5G862131,GRMZM2G027378,GRMZM2G071010,GRMZM2G115828,	0.00429599	0.0159836
GO:0019722	calcium-mediated signaling	biological_process	4	1840	11	28131	GRMZM2G029107,GRMZM2G395244,GRMZM2G152891,GRMZM2G044963,	0.00429599	0.0159836
GO:0042803	protein homodimerization activity	molecular_function	10	1840	55	28131	GRMZM2G030312,GRMZM2G159777,GRMZM2G044684,GRMZM2G002440,GRMZM2G011173,GRMZM2G348866,GRMZM2G029186,GRMZM2G120652,GRMZM2G122479,GRMZM2G157157,	0.00432822	0.00938605
GO:0006952	defense response	biological_process	30	1840	260	28131	GRMZM5G879178,GRMZM2G069382,GRMZM5G833699,GRMZM5G836471,GRMZM2G088231,GRMZM2G180399,GRMZM5G852502,GRMZM2G308064,GRMZM2G046532,GRMZM2G176403,GRMZM2G169695,AC152495.1_FG010,AC152495.1_FG002,GRMZM2G102356,GRMZM2G368861,GRMZM2G443939,GRMZM2G112165,GRMZM2G060583,GRMZM2G067456,GRMZM2G392863,GRMZM2G113056,GRMZM2G012631,GRMZM2G112538,GRMZM2G077851,GRMZM2G112524,GRMZM2G109560,GRMZM2G072729,GRMZM2G371137,G…	0.00434676	0.00939941
GO:0019344	cysteine biosynthetic process	biological_process	3	1840	6	28131	GRMZM2G328893,GRMZM2G005887,GRMZM2G082185,	0.00441795	0.0095262
GO:0006434	seryl-tRNA aminoacylation	biological_process	3	1840	6	28131	GRMZM2G074974,GRMZM2G355297,GRMZM2G172101,	0.00441795	0.0161991
GO:0030308	negative regulation of cell growth	biological_process	3	1840	6	28131	GRMZM5G882228,GRMZM5G856734,GRMZM2G107444,	0.00441795	0.0161991
GO:0031087	deadenylation-independent decapping of nuclear-transcribed mRNA	biological_process	3	1840	6	28131	GRMZM2G011173,GRMZM2G348866,GRMZM2G029186,	0.00441795	0.0161991
GO:0006936	muscle contraction	biological_process	3	1840	6	28131	GRMZM2G106133,GRMZM2G138727,AC234156.1_FG005,	0.00441795	0.0161991
GO:0004828	serine-tRNA ligase activity	molecular_function	3	1840	6	28131	GRMZM2G074974,GRMZM2G355297,GRMZM2G172101,	0.00441795	0.0161991
GO:0000774	adenyl-nucleotide exchange factor activity	molecular_function	3	1840	6	28131	GRMZM2G030312,GRMZM2G044684,GRMZM2G002440,	0.00441795	0.0161991
GO:0017022	myosin binding	molecular_function	3	1840	6	28131	GRMZM2G106133,GRMZM2G138727,AC234156.1_FG005,	0.00441795	0.0161991
GO:0030150	protein import into mitochondrial matrix	biological_process	3	1840	6	28131	GRMZM2G030312,GRMZM2G044684,GRMZM2G002440,	0.00441795	0.0161991
GO:0071277	cellular response to calcium ion	biological_process	3	1840	6	28131	GRMZM5G833699,GRMZM2G112165,GRMZM2G012631,	0.00441795	0.0161991
GO:0008233	peptidase activity	molecular_function	6	1840	24	28131	GRMZM2G131321,GRMZM2G035526,GRMZM2G112366,GRMZM2G091558,GRMZM2G077463,GRMZM2G154151,	0.00466449	0.00977996
GO:0006614	SRP-dependent cotranslational protein targeting to membrane	biological_process	6	1840	24	28131	GRMZM2G070562,GRMZM2G058407,GRMZM2G168096,GRMZM2G038953,GRMZM2G060296,GRMZM2G079257,	0.00466449	0.0170209
GO:0010053	root epidermal cell differentiation	biological_process	6	1840	24	28131	GRMZM5G862131,GRMZM2G168364,GRMZM2G018416,AC196426.3_FG007,GRMZM2G115828,GRMZM2G013324,	0.00466449	0.0170209
GO:0006754	ATP biosynthetic process	biological_process	16	1840	113	28131	GRMZM2G305159,GRMZM2G035520,GRMZM2G148374,GRMZM2G056014,GRMZM2G060824,GRMZM2G019404,GRMZM2G132712,GRMZM2G104325,GRMZM2G006894,GRMZM2G341058,GRMZM2G171628,GRMZM2G428096,GRMZM2G041275,GRMZM2G162426,GRMZM2G157758,GRMZM2G143234,	0.00524376	0.0109041
GO:0009658	chloroplast organization	biological_process	7	1840	32	28131	GRMZM2G353213,AC215201.3_FG005,GRMZM2G053019,GRMZM2G123719,GRMZM2G434173,GRMZM2G060451,GRMZM2G162968,	0.00527086	0.0109306
GO:0009826	unidimensional cell growth	biological_process	11	1840	66	28131	GRMZM5G853513,GRMZM2G144372,GRMZM2G116204,GRMZM2G128995,GRMZM2G051367,GRMZM2G057000,GRMZM2G163129,GRMZM2G096596,GRMZM2G150166,GRMZM2G099944,GRMZM2G034575,	0.00559292	0.0115668
GO:0080022	primary root development	biological_process	4	1840	12	28131	GRMZM2G104632,GRMZM2G127160,GRMZM2G051004,GRMZM2G141810,	0.00578019	0.0119216
GO:0000911	cytokinesis by cell plate formation	biological_process	4	1840	12	28131	GRMZM5G852185,GRMZM2G112050,GRMZM2G158034,GRMZM2G314647,	0.00578019	0.0206942
GO:0006544	glycine metabolic process	biological_process	4	1840	12	28131	GRMZM2G135283,GRMZM2G078143,GRMZM2G039238,GRMZM2G104310,	0.00578019	0.0206942
GO:0031418	L-ascorbic acid binding	molecular_function	4	1840	12	28131	GRMZM5G843555,GRMZM2G025867,GRMZM2G520535,GRMZM2G054224,	0.00578019	0.0206942
GO:0006816	calcium ion transport	biological_process	8	1840	41	28131	GRMZM2G305159,GRMZM2G056014,GRMZM2G094928,GRMZM2G132712,GRMZM2G124103,GRMZM2G162426,GRMZM2G029186,GRMZM2G316362,	0.00623304	0.0127174
GO:0006606	protein import into nucleus	biological_process	3	1840	7	28131	GRMZM2G088088,GRMZM2G091119,GRMZM2G009845,	0.00660604	0.0134423
GO:0042256	mature ribosome assembly	biological_process	3	1840	7	28131	GRMZM2G159237,GRMZM2G318475,GRMZM2G099657,	0.00660604	0.0234298
GO:0045039	protein import into mitochondrial inner membrane	biological_process	3	1840	7	28131	GRMZM2G121743,GRMZM2G156848,GRMZM2G144101,	0.00660604	0.0234298
GO:0005496	steroid binding	molecular_function	3	1840	7	28131	GRMZM5G882228,GRMZM5G856734,GRMZM2G107444,	0.00660604	0.0234298
GO:0042719	mitochondrial intermembrane space protein transporter complex	cellular_component	3	1840	7	28131	GRMZM2G121743,GRMZM2G156848,GRMZM2G144101,	0.00660604	0.0234298
GO:0005774	vacuolar membrane	cellular_component	9	1840	50	28131	GRMZM2G305159,GRMZM2G421857,GRMZM2G144372,GRMZM2G079777,GRMZM2G128995,GRMZM2G030167,GRMZM2G128877,GRMZM2G058910,GRMZM2G052088,	0.0067641	0.0135819
GO:0016847	1-aminocyclopropane-1-carboxylate synthase activity	molecular_function	6	1840	26	28131	GRMZM5G840582,GRMZM2G053999,GRMZM2G088064,GRMZM2G107639,GRMZM2G120563,GRMZM2G117230,	0.0068048	0.0136276
GO:0051301	cell division	biological_process	6	1840	26	28131	GRMZM2G036765,GRMZM2G063060,AC191534.3_FG003,GRMZM2G410710,GRMZM2G107114,AC233949.1_FG004,	0.0068048	0.0239113
GO:0016836	hydro-lyase activity	molecular_function	4	1840	13	28131	GRMZM2G370852,GRMZM2G067225,GRMZM2G024482,GRMZM2G010044,	0.00760191	0.015144
GO:0006122	mitochondrial electron transport, ubiquinol to cytochrome c	biological_process	4	1840	13	28131	GRMZM2G170457,GRMZM2G171476,GRMZM2G451281,GRMZM2G064896,	0.00760191	0.0265892
GO:0006972	hyperosmotic response	biological_process	4	1840	13	28131	GRMZM5G899188,GRMZM2G034157,GRMZM2G083810,GRMZM2G404249,	0.00760191	0.0265892
GO:0004379	glycylpeptide N-tetradecanoyltransferase activity	molecular_function	2	1840	3	28131	GRMZM2G108318,GRMZM2G023667,	0.00803891	0.0158894
GO:0009646	response to absence of light	biological_process	2	1840	3	28131	GRMZM2G032222,GRMZM2G178415,	0.00803891	0.0279887
GO:0031408	oxylipin biosynthetic process	biological_process	2	1840	3	28131	GRMZM2G101547,GRMZM2G139797,	0.00803891	0.0279887
GO:0010275	NAD(P)H dehydrogenase complex assembly	biological_process	2	1840	3	28131	GRMZM2G087570,GRMZM2G076544,	0.00803891	0.0279887
GO:0016032	viral reproduction	biological_process	2	1840	3	28131	GRMZM2G170061,GRMZM2G086116,	0.00803891	0.0279887
GO:0010042	response to manganese ion	biological_process	2	1840	3	28131	GRMZM2G056014,GRMZM2G162426,	0.00803891	0.0279887
GO:0030026	cellular manganese ion homeostasis	biological_process	2	1840	3	28131	GRMZM2G056014,GRMZM2G162426,	0.00803891	0.0279887
GO:0034050	host programmed cell death induced by symbiont	biological_process	2	1840	3	28131	GRMZM2G144030,GRMZM2G113696,	0.00803891	0.0279887
GO:0006467	protein thiol-disulfide exchange	biological_process	2	1840	3	28131	GRMZM2G159145,GRMZM2G108115,	0.00803891	0.0279887
GO:0090406	pollen tube	cellular_component	2	1840	3	28131	GRMZM2G108474,GRMZM2G075624,	0.00803891	0.0279887
GO:0005753	mitochondrial proton-transporting ATP synthase complex	cellular_component	2	1840	3	28131	GRMZM2G168762,GRMZM2G024310,	0.00803891	0.0279887
GO:0010288	response to lead ion	biological_process	2	1840	3	28131	GRMZM2G049495,GRMZM2G173636,	0.00803891	0.0279887
GO:0016631	enoyl-[acyl-carrier-protein] reductase activity	molecular_function	2	1840	3	28131	GRMZM2G070422,GRMZM2G079256,	0.00803891	0.0279887
GO:0003871	5-methyltetrahydropteroyltriglutamate-homocysteine S-methyltransferase activity	molecular_function	2	1840	3	28131	GRMZM2G165747,GRMZM2G149751,	0.00803891	0.0279887
GO:0040014	regulation of multicellular organism growth	biological_process	2	1840	3	28131	GRMZM2G108474,GRMZM2G075624,	0.00803891	0.0279887
GO:0009220	pyrimidine ribonucleotide biosynthetic process	biological_process	2	1840	3	28131	GRMZM2G080380,GRMZM2G043776,	0.00803891	0.0279887
GO:0044445	cytosolic part	cellular_component	2	1840	3	28131	GRMZM2G109383,GRMZM2G023289,	0.00803891	0.0279887
GO:0016813	hydrolase activity, acting on carbon-nitrogen (but not peptide) bonds, in linear amidines	molecular_function	2	1840	3	28131	GRMZM2G130034,GRMZM2G174671,	0.00803891	0.0279887
GO:0004325	ferrochelatase activity	molecular_function	2	1840	3	28131	GRMZM2G047095,GRMZM2G159013,	0.00803891	0.0279887
GO:0008198	ferrous iron binding	molecular_function	2	1840	3	28131	GRMZM2G078500,GRMZM2G092817,	0.00803891	0.0279887
GO:0008705	methionine synthase activity	molecular_function	2	1840	3	28131	GRMZM2G165747,GRMZM2G149751,	0.00803891	0.0279887
GO:0004812	aminoacyl-tRNA ligase activity	molecular_function	17	1840	129	28131	GRMZM2G083836,GRMZM5G874500,GRMZM2G048012,GRMZM5G887303,GRMZM2G348666,GRMZM2G437977,GRMZM2G071333,GRMZM2G046932,GRMZM2G099628,GRMZM2G146589,GRMZM2G172101,GRMZM2G134756,GRMZM2G096806,GRMZM2G386714,GRMZM2G032049,GRMZM2G000481,AC233952.1_FG006,	0.00819953	0.0153665
GO:0006633	fatty acid biosynthetic process	biological_process	16	1840	119	28131	GRMZM2G003190,GRMZM5G858094,GRMZM2G181542,GRMZM2G135498,GRMZM2G091715,GRMZM2G152686,GRMZM2G024482,GRMZM2G070422,GRMZM2G012863,GRMZM2G158629,GRMZM2G099696,GRMZM2G175818,GRMZM2G079256,AC197672.3_FG002,GRMZM2G029543,GRMZM2G022563,	0.00839699	0.0156978
GO:0003899	DNA-directed RNA polymerase activity	molecular_function	1	1840	118	28131	GRMZM5G874167,	0.00883072	0.0164681
GO:0001558	regulation of cell growth	biological_process	3	1840	8	28131	GRMZM2G016997,GRMZM2G108474,GRMZM2G075624,	0.00942995	0.0175425
GO:0043022	ribosome binding	molecular_function	3	1840	8	28131	GRMZM2G144030,GRMZM2G113696,GRMZM2G318475,	0.00942995	0.0322402
GO:0006725	cellular aromatic compound metabolic process	biological_process	3	1840	8	28131	GRMZM2G124820,GRMZM2G078500,GRMZM2G092817,	0.00942995	0.0322402
GO:0080024	indolebutyric acid metabolic process	biological_process	3	1840	8	28131	GRMZM2G101457,GRMZM2G149211,GRMZM2G109743,	0.00942995	0.0322402
GO:0007030	Golgi organization	biological_process	3	1840	8	28131	GRMZM2G421857,GRMZM2G030167,GRMZM2G128877,	0.00942995	0.0322402
GO:0043039	tRNA aminoacylation	biological_process	4	1840	14	28131	GRMZM2G048012,GRMZM2G082271,GRMZM2G046932,GRMZM2G032049,	0.00980032	0.0180108
GO:0043161	proteasomal ubiquitin-dependent protein catabolic process	biological_process	4	1840	14	28131	GRMZM2G121452,GRMZM2G165926,GRMZM2G073077,GRMZM2G056569,	0.00980032	0.0333562
GO:0016874	ligase activity	molecular_function	4	1840	14	28131	GRMZM5G858094,GRMZM2G019926,AC197672.3_FG002,GRMZM2G702490,	0.00980032	0.0333562
GO:0000015	phosphopyruvate hydratase complex	cellular_component	5	1840	21	28131	GRMZM2G009030,GRMZM2G034848,GRMZM2G131539,GRMZM2G048371,GRMZM2G064302,	0.0103342	0.0188549
GO:0004634	phosphopyruvate hydratase activity	molecular_function	5	1840	21	28131	GRMZM2G009030,GRMZM2G034848,GRMZM2G131539,GRMZM2G048371,GRMZM2G064302,	0.0103342	0.0350162
GO:0048366	leaf development	biological_process	11	1840	72	28131	GRMZM5G833699,GRMZM2G127160,GRMZM2G121452,GRMZM2G016997,GRMZM2G325575,GRMZM2G112165,GRMZM2G141810,GRMZM2G165926,GRMZM2G012631,GRMZM2G180172,GRMZM2G073077,	0.0103721	0.0188336
GO:0006807	nitrogen compound metabolic process	biological_process	8	1840	45	28131	GRMZM2G077054,GRMZM2G061990,GRMZM2G085078,GRMZM2G019926,GRMZM2G178415,GRMZM2G375064,GRMZM2G700683,GRMZM2G094712,	0.0106143	0.0192273
GO:0005978	glycogen biosynthetic process	biological_process	6	1840	29	28131	GRMZM2G429899,GRMZM2G068506,GRMZM2G106213,GRMZM2G163437,GRMZM2G027955,GRMZM2G391936,	0.0113201	0.020457
GO:0010119	regulation of stomatal movement	biological_process	9	1840	55	28131	GRMZM5G856738,GRMZM2G058305,GRMZM2G025387,GRMZM2G148374,GRMZM2G019404,GRMZM2G164352,GRMZM2G006894,GRMZM2G341058,GRMZM2G080603,	0.0121658	0.0219331
GO:0033014	tetrapyrrole biosynthetic process	biological_process	4	1840	15	28131	GRMZM2G397247,GRMZM2G047095,GRMZM2G159013,GRMZM2G116258,	0.012414	0.0223276
GO:0008312	7S RNA binding	molecular_function	4	1840	15	28131	GRMZM2G070562,GRMZM2G058407,GRMZM2G038953,GRMZM2G079257,	0.012414	0.0411452
GO:0048500	signal recognition particle	cellular_component	4	1840	15	28131	GRMZM2G070562,GRMZM2G058407,GRMZM2G038953,GRMZM2G079257,	0.012414	0.0411452
GO:0009086	methionine biosynthetic process	biological_process	4	1840	15	28131	GRMZM2G165747,GRMZM2G149751,GRMZM2G039166,GRMZM2G076885,	0.012414	0.0411452
GO:0006568	tryptophan metabolic process	biological_process	4	1840	15	28131	GRMZM5G841619,GRMZM2G169593,GRMZM2G145870,GRMZM2G005024,	0.012414	0.0411452
GO:0019843	rRNA binding	molecular_function	5	1840	22	28131	GRMZM5G832108,GRMZM2G385287,GRMZM2G167103,GRMZM2G084739,GRMZM2G108348,	0.0124791	0.0221818
GO:0009414	response to water deprivation	biological_process	19	1840	157	28131	GRMZM5G833699,GRMZM5G813217,GRMZM2G375504,GRMZM2G002220,GRMZM2G081175,GRMZM2G168364,GRMZM2G060800,GRMZM2G148374,GRMZM2G141931,GRMZM2G311011,GRMZM2G073275,GRMZM2G399073,GRMZM2G112165,GRMZM2G019404,GRMZM2G074158,GRMZM2G006894,GRMZM2G012631,GRMZM2G341058,GRMZM2G107984,	0.0128104	0.0227176
GO:0010015	root morphogenesis	biological_process	3	1840	9	28131	GRMZM5G815894,GRMZM2G163081,GRMZM2G056569,	0.012964	0.0229363
GO:0010152	pollen maturation	biological_process	3	1840	9	28131	GRMZM2G126019,GRMZM2G060824,GRMZM2G145827,	0.012964	0.0424125
GO:0010078	maintenance of root meristem identity	biological_process	3	1840	9	28131	GRMZM2G127160,GRMZM2G141810,GRMZM2G056569,	0.012964	0.0424125
GO:0048507	meristem development	biological_process	3	1840	9	28131	GRMZM2G086949,GRMZM2G032267,GRMZM2G018697,	0.012964	0.0424125
GO:0010386	lateral root primordium development	biological_process	3	1840	9	28131	GRMZM2G325131,GRMZM2G056569,GRMZM2G171383,	0.012964	0.0424125
GO:0012511	monolayer-surrounded lipid storage body	cellular_component	3	1840	9	28131	GRMZM2G337229,GRMZM2G480954,AC206941.2_FG002,	0.012964	0.0424125
GO:0022900	electron transport chain	biological_process	10	1840	65	28131	GRMZM5G889138,GRMZM5G856027,GRMZM2G170457,GRMZM2G064799,GRMZM2G064753,GRMZM2G157263,GRMZM2G133213,GRMZM2G152925,GRMZM2G134738,GRMZM2G396397,	0.0131772	0.022992
GO:0004949	cannabinoid receptor activity	molecular_function	2	1840	4	28131	GRMZM2G353213,GRMZM2G053019,	0.0134267	0.0233735
GO:0051920	peroxiredoxin activity	molecular_function	2	1840	4	28131	GRMZM5G864335,GRMZM2G139680,	0.0134267	0.0435505
GO:0003987	acetate-CoA ligase activity	molecular_function	2	1840	4	28131	GRMZM2G013783,GRMZM2G152417,	0.0134267	0.0435505
GO:0000184	nuclear-transcribed mRNA catabolic process, nonsense-mediated decay	biological_process	2	1840	4	28131	GRMZM2G138230,GRMZM2G076730,	0.0134267	0.0435505
GO:0004462	lactoylglutathione lyase activity	molecular_function	2	1840	4	28131	GRMZM2G181192,GRMZM2G125310,	0.0134267	0.0435505
GO:0006452	translational frameshifting	biological_process	2	1840	4	28131	GRMZM2G144030,GRMZM2G113696,	0.0134267	0.0435505
GO:0052541	plant-type cell wall cellulose metabolic process	biological_process	2	1840	4	28131	GRMZM2G018416,GRMZM2G013324,	0.0134267	0.0435505
GO:0010442	guard cell morphogenesis	biological_process	2	1840	4	28131	GRMZM2G018416,GRMZM2G013324,	0.0134267	0.0435505
GO:0047334	diphosphate-fructose-6-phosphate 1-phosphotransferase activity	molecular_function	2	1840	4	28131	GRMZM2G450163,GRMZM2G059151,	0.0134267	0.0435505
GO:0045905	positive regulation of translational termination	biological_process	2	1840	4	28131	GRMZM2G144030,GRMZM2G113696,	0.0134267	0.0435505
GO:0004830	tryptophan-tRNA ligase activity	molecular_function	2	1840	4	28131	GRMZM2G134756,GRMZM2G000481,	0.0134267	0.0435505
GO:0030130	clathrin coat of trans-Golgi network vesicle	cellular_component	2	1840	4	28131	GRMZM2G057576,GRMZM2G073792,	0.0134267	0.0435505
GO:0004620	phospholipase activity	molecular_function	2	1840	4	28131	GRMZM2G426556,GRMZM2G451672,	0.0134267	0.0435505
GO:0006083	acetate metabolic process	biological_process	2	1840	4	28131	GRMZM2G013783,GRMZM2G152417,	0.0134267	0.0435505
GO:0048658	tapetal layer development	biological_process	2	1840	4	28131	GRMZM2G104632,GRMZM2G051004,	0.0134267	0.0435505
GO:0006828	manganese ion transport	biological_process	2	1840	4	28131	GRMZM2G056014,GRMZM2G162426,	0.0134267	0.0435505
GO:0004455	ketol-acid reductoisomerase activity	molecular_function	2	1840	4	28131	GRMZM2G161868,GRMZM2G004382,	0.0134267	0.0435505
GO:0006436	tryptophanyl-tRNA aminoacylation	biological_process	2	1840	4	28131	GRMZM2G134756,GRMZM2G000481,	0.0134267	0.0435505
GO:0004795	threonine synthase activity	molecular_function	2	1840	4	28131	GRMZM2G179797,GRMZM2G050570,	0.0134267	0.0435505
GO:0030132	clathrin coat of coated pit	cellular_component	2	1840	4	28131	GRMZM2G057576,GRMZM2G073792,	0.0134267	0.0435505
GO:0045901	positive regulation of translational elongation	biological_process	2	1840	4	28131	GRMZM2G144030,GRMZM2G113696,	0.0134267	0.0435505
GO:0055074	calcium ion homeostasis	biological_process	2	1840	4	28131	GRMZM2G074687,GRMZM2G358059,	0.0134267	0.0435505
GO:0000151	ubiquitin ligase complex	cellular_component	1	1840	110	28131	GRMZM2G025214,	0.0137928	0.0228575
GO:0042309	homoiothermy	biological_process	68	1840	1403	28131	GRMZM5G841619,GRMZM2G019912,GRMZM2G053939,GRMZM2G083836,GRMZM5G835704,GRMZM5G896568,GRMZM5G832672,GRMZM2G339540,GRMZM2G387389,GRMZM5G852016,GRMZM2G125668,GRMZM2G163227,GRMZM2G101446,GRMZM5G895991,GRMZM2G122767,GRMZM2G012224,GRMZM2G039396,GRMZM2G467356,GRMZM2G174619,GRMZM2G032315,GRMZM2G113332,GRMZM2G075655,GRMZM2G301908,GRMZM2G324162,GRMZM2G107444,GRMZM2G353734,GRMZM2G123558,GRMZM2G116282,GRMZM2G…	0.0139686	0.0230985
GO:0050825	ice binding	molecular_function	68	1840	1403	28131	GRMZM5G841619,GRMZM2G019912,GRMZM2G053939,GRMZM2G083836,GRMZM5G835704,GRMZM5G896568,GRMZM5G832672,GRMZM2G339540,GRMZM2G387389,GRMZM5G852016,GRMZM2G125668,GRMZM2G163227,GRMZM2G101446,GRMZM5G895991,GRMZM2G122767,GRMZM2G012224,GRMZM2G039396,GRMZM2G467356,GRMZM2G174619,GRMZM2G032315,GRMZM2G113332,GRMZM2G075655,GRMZM2G301908,GRMZM2G324162,GRMZM2G107444,GRMZM2G353734,GRMZM2G123558,GRMZM2G116282,GRMZM2G…	0.0139686	0.0449245
GO:0004332	fructose-bisphosphate aldolase activity	molecular_function	4	1840	16	28131	GRMZM2G069195,GRMZM2G066024,GRMZM2G089365,GRMZM2G057823,	0.0154806	0.0254875
GO:0040007	growth	biological_process	4	1840	16	28131	GRMZM2G108318,GRMZM2G054136,GRMZM2G023667,GRMZM2G109560,	0.0154806	0.049577
GO:0020037	heme binding	molecular_function	28	1840	673	28131	GRMZM5G843748,GRMZM5G899349,GRMZM2G120517,GRMZM2G090568,GRMZM5G882228,GRMZM5G856734,GRMZM2G122740,GRMZM2G088793,GRMZM2G017730,GRMZM2G067225,GRMZM2G074169,GRMZM2G107444,GRMZM2G460406,GRMZM2G079348,GRMZM2G028986,GRMZM2G071745,GRMZM2G140667,GRMZM2G068465,GRMZM2G054300,GRMZM2G136534,GRMZM2G032367,GRMZM2G147245,GRMZM2G365774,GRMZM2G088212,GRMZM2G090338,GRMZM2G014397,GRMZM2G067601,GRMZM2G021781,	0.0158214	0.0259361
GO:0048364	root development	biological_process	12	1840	87	28131	GRMZM2G086949,GRMZM2G375504,GRMZM5G858094,GRMZM2G127160,GRMZM2G084521,GRMZM2G038032,GRMZM2G141810,GRMZM2G108474,GRMZM2G075624,AC197672.3_FG002,GRMZM2G040477,GRMZM2G056569,	0.0165334	0.027045
GO:0007010	cytoskeleton organization	biological_process	7	1840	40	28131	GRMZM5G841727,GRMZM5G877388,GRMZM2G375593,AC204539.4_FG003,GRMZM2G096596,GRMZM2G150166,GRMZM2G108780,	0.0167394	0.027323
GO:0051087	chaperone binding	molecular_function	3	1840	10	28131	GRMZM2G030312,GRMZM2G044684,GRMZM2G002440,	0.0172762	0.0281388
GO:0009089	lysine biosynthetic process via diaminopimelate	biological_process	3	1840	10	28131	GRMZM2G010328,GRMZM2G020446,AC182617.3_FG001,	0.0172762	0.0544094
GO:0019464	glycine decarboxylation via glycine cleavage system	biological_process	3	1840	10	28131	GRMZM2G135283,GRMZM2G051208,GRMZM2G010321,	0.0172762	0.0544094
GO:0006422	aspartyl-tRNA aminoacylation	biological_process	3	1840	10	28131	GRMZM2G083836,GRMZM2G146589,GRMZM2G386714,	0.0172762	0.0544094
GO:0004815	aspartate-tRNA ligase activity	molecular_function	3	1840	10	28131	GRMZM2G083836,GRMZM2G146589,GRMZM2G386714,	0.0172762	0.0544094
GO:0050821	protein stabilization	biological_process	3	1840	10	28131	GRMZM5G833699,GRMZM2G112165,GRMZM2G012631,	0.0172762	0.0544094
GO:0010020	chloroplast fission	biological_process	3	1840	10	28131	GRMZM2G135498,GRMZM2G060451,GRMZM2G012863,	0.0172762	0.0544094
GO:0000326	protein storage vacuole	cellular_component	3	1840	10	28131	GRMZM2G037327,GRMZM2G006219,GRMZM2G155543,	0.0172762	0.0544094
GO:0009228	thiamine biosynthetic process	biological_process	3	1840	10	28131	GRMZM2G074097,GRMZM2G120652,GRMZM2G076239,	0.0172762	0.0544094
GO:0006188	IMP biosynthetic process	biological_process	3	1840	10	28131	GRMZM2G306374,GRMZM5G895991,GRMZM2G359070,	0.0172762	0.0544094
GO:0009553	embryo sac development	biological_process	6	1840	32	28131	GRMZM2G032505,GRMZM2G159369,GRMZM2G153068,GRMZM2G016997,GRMZM2G128171,GRMZM2G027282,	0.0177677	0.0283312
GO:0003779	actin binding	molecular_function	14	1840	109	28131	GRMZM5G841727,GRMZM2G365250,GRMZM5G877388,GRMZM5G836827,GRMZM2G375593,AC204539.4_FG003,GRMZM2G060702,GRMZM2G002825,GRMZM2G106133,GRMZM2G096596,GRMZM2G150166,GRMZM2G108780,GRMZM2G138727,AC234156.1_FG005,	0.0184701	0.0293896
GO:0010039	response to iron ion	biological_process	4	1840	17	28131	GRMZM5G862131,GRMZM2G115828,GRMZM2G325575,GRMZM2G106928,	0.0190361	0.0302268
GO:0016192	vesicle-mediated transport	biological_process	20	1840	175	28131	GRMZM2G104505,GRMZM2G011101,GRMZM2G143354,GRMZM2G443953,GRMZM2G124886,GRMZM2G115775,GRMZM2G008919,GRMZM2G036034,GRMZM2G095348,GRMZM2G057576,GRMZM2G102756,GRMZM2G178618,GRMZM2G387076,GRMZM2G073792,GRMZM2G042089,GRMZM2G078641,GRMZM2G000645,GRMZM2G010054,GRMZM2G178244,GRMZM2G120596,	0.0191543	0.030351
GO:0008324	cation transmembrane transporter activity	molecular_function	10	1840	69	28131	GRMZM2G335657,GRMZM2G462140,GRMZM2G176307,GRMZM2G046804,GRMZM2G084881,GRMZM2G058948,GRMZM2G180625,GRMZM2G106250,GRMZM2G081886,GRMZM2G071630,	0.0192881	0.0304993
GO:0016787	hydrolase activity	molecular_function	36	1840	365	28131	GRMZM5G831102,GRMZM2G402629,GRMZM2G032505,GRMZM2G130034,GRMZM2G069008,GRMZM2G110185,GRMZM2G165817,GRMZM2G181359,GRMZM2G063276,GRMZM2G108285,GRMZM2G355574,GRMZM2G135970,GRMZM2G038195,GRMZM2G133464,GRMZM2G035620,GRMZM2G060824,GRMZM2G088627,GRMZM2G107362,GRMZM2G049675,GRMZM2G171604,GRMZM2G108355,GRMZM2G090779,GRMZM2G320298,GRMZM2G038126,GRMZM2G036765,GRMZM2G090904,GRMZM2G062394,GRMZM2G003789,GRMZM2G…	0.0197823	0.0312157
GO:0048038	quinone binding	molecular_function	6	1840	33	28131	GRMZM2G042034,GRMZM5G878308,GRMZM5G889138,GRMZM5G856027,GRMZM2G069061,GRMZM2G147884,	0.0204185	0.0321528
GO:0009684	indoleacetic acid biosynthetic process	biological_process	2	1840	5	28131	GRMZM2G127160,GRMZM2G141810,	0.0205064	0.0322244
GO:0016559	peroxisome fission	biological_process	2	1840	5	28131	GRMZM2G180335,GRMZM2G129155,	0.0205064	0.0625075
GO:0009647	skotomorphogenesis	biological_process	2	1840	5	28131	GRMZM2G121452,GRMZM2G073077,	0.0205064	0.0625075
GO:0003999	adenine phosphoribosyltransferase activity	molecular_function	2	1840	5	28131	GRMZM2G093347,GRMZM2G131907,	0.0205064	0.0625075
GO:0048569	post-embryonic organ development	biological_process	2	1840	5	28131	GRMZM2G023748,GRMZM2G144387,	0.0205064	0.0625075
GO:0008612	peptidyl-lysine modification to hypusine	biological_process	2	1840	5	28131	GRMZM2G144030,GRMZM2G113696,	0.0205064	0.0625075
GO:0003984	acetolactate synthase activity	molecular_function	2	1840	5	28131	GRMZM2G143008,GRMZM2G007647,	0.0205064	0.0625075
GO:0005798	Golgi-associated vesicle	cellular_component	2	1840	5	28131	GRMZM2G036034,GRMZM2G178618,	0.0205064	0.0625075
GO:0006168	adenine salvage	biological_process	2	1840	5	28131	GRMZM2G093347,GRMZM2G131907,	0.0205064	0.0625075
GO:0015994	chlorophyll metabolic process	biological_process	2	1840	5	28131	GRMZM2G114739,GRMZM2G120652,	0.0205064	0.0625075
GO:0010236	plastoquinone biosynthetic process	biological_process	2	1840	5	28131	GRMZM2G082998,GRMZM2G088396,	0.0205064	0.0625075
GO:0016629	12-oxophytodienoate reductase activity	molecular_function	2	1840	5	28131	GRMZM2G082087,GRMZM2G148281,	0.0205064	0.0625075
GO:0010498	proteasomal protein catabolic process	biological_process	2	1840	5	28131	GRMZM2G032505,GRMZM2G027282,	0.0205064	0.0625075
GO:0022621	shoot system development	biological_process	2	1840	5	28131	GRMZM2G127160,GRMZM2G141810,	0.0205064	0.0625075
GO:0003989	acetyl-CoA carboxylase activity	molecular_function	2	1840	5	28131	GRMZM5G858094,AC197672.3_FG002,	0.0205064	0.0625075
GO:0000221	vacuolar proton-transporting V-type ATPase, V1 domain	cellular_component	2	1840	5	28131	GRMZM2G144372,GRMZM2G128995,	0.0205064	0.0625075
GO:0080026	response to indolebutyric acid stimulus	biological_process	2	1840	5	28131	GRMZM2G101457,GRMZM2G109743,	0.0205064	0.0625075
GO:0050826	response to freezing	biological_process	70	1840	1415	28131	GRMZM5G841619,GRMZM2G019912,GRMZM2G053939,GRMZM2G083836,GRMZM5G835704,GRMZM5G896568,GRMZM5G832672,GRMZM2G339540,GRMZM2G387389,GRMZM5G852016,GRMZM2G125668,GRMZM2G163227,GRMZM2G101446,GRMZM5G895991,GRMZM2G122767,GRMZM2G012224,GRMZM2G039396,GRMZM2G467356,GRMZM2G174619,GRMZM2G032315,GRMZM2G113332,GRMZM2G075655,GRMZM2G301908,GRMZM2G324162,GRMZM2G107444,GRMZM2G353734,GRMZM2G123558,GRMZM2G116282,GRMZM2G…	0.0207978	0.0315711
GO:0004174	electron-transferring-flavoprotein dehydrogenase activity	molecular_function	1	1840	1	28131	GRMZM2G032222,	0.0216888	0.0328579
GO:0034453	microtubule anchoring	biological_process	1	1840	1	28131	GRMZM2G151268,	0.0216888	0.0655848
GO:0003756	protein disulfide isomerase activity	molecular_function	1	1840	1	28131	GRMZM2G159145,	0.0216888	0.0655848
GO:0010179	IAA-Ala conjugate hydrolase activity	molecular_function	1	1840	1	28131	GRMZM2G090779,	0.0216888	0.0655848
GO:0006525	arginine metabolic process	biological_process	1	1840	1	28131	GRMZM2G119583,	0.0216888	0.0655848
GO:0033799	myricetin 3'-O-methyltransferase activity	molecular_function	1	1840	1	28131	AC196475.3_FG004,	0.0216888	0.0655848
GO:0003942	N-acetyl-gamma-glutamyl-phosphate reductase activity	molecular_function	1	1840	1	28131	GRMZM2G038848,	0.0216888	0.0655848
GO:0045239	tricarboxylic acid cycle enzyme complex	cellular_component	1	1840	1	28131	GRMZM2G010823,	0.0216888	0.0655848
GO:0050311	sulfite reductase (ferredoxin) activity	molecular_function	1	1840	1	28131	GRMZM2G090338,	0.0216888	0.0655848
GO:0006593	ornithine catabolic process	biological_process	1	1840	1	28131	GRMZM2G080828,	0.0216888	0.0655848
GO:0000107	imidazoleglycerol-phosphate synthase activity	molecular_function	1	1840	1	28131	GRMZM2G174589,	0.0216888	0.0655848
GO:0016560	protein import into peroxisome matrix, docking	biological_process	1	1840	1	28131	GRMZM2G109560,	0.0216888	0.0655848
GO:0006612	protein targeting to membrane	biological_process	1	1840	1	28131	GRMZM2G057251,	0.0216888	0.0655848
GO:0003954	NADH dehydrogenase activity	molecular_function	1	1840	1	28131	GRMZM2G137312,	0.0216888	0.0655848
GO:0016002	sulfite reductase activity	molecular_function	1	1840	1	28131	GRMZM2G090338,	0.0216888	0.0655848
GO:0006090	pyruvate metabolic process	biological_process	1	1840	1	28131	GRMZM2G015132,	0.0216888	0.0655848
GO:0009316	3-isopropylmalate dehydratase complex	cellular_component	1	1840	1	28131	GRMZM5G840002,	0.0216888	0.0655848
GO:0004801	sedoheptulose-7-phosphate:D-glyceraldehyde-3-phosphate glyceronetransferase activity	molecular_function	1	1840	1	28131	GRMZM2G134256,	0.0216888	0.0655848
GO:0016783	sulfurtransferase activity	molecular_function	1	1840	1	28131	GRMZM2G029262,	0.0216888	0.0655848
GO:0006637	acyl-CoA metabolic process	biological_process	1	1840	1	28131	GRMZM2G344476,	0.0216888	0.0655848
GO:0009374	biotin binding	molecular_function	1	1840	1	28131	GRMZM2G019926,	0.0216888	0.0655848
GO:0004329	formate-tetrahydrofolate ligase activity	molecular_function	1	1840	1	28131	GRMZM5G824944,	0.0216888	0.0655848
GO:0005785	signal recognition particle receptor complex	cellular_component	1	1840	1	28131	GRMZM2G060296,	0.0216888	0.0655848
GO:0003842	1-pyrroline-5-carboxylate dehydrogenase activity	molecular_function	1	1840	1	28131	GRMZM2G090087,	0.0216888	0.0655848
GO:0019295	coenzyme M biosynthetic process	biological_process	1	1840	1	28131	GRMZM2G043147,	0.0216888	0.0655848
GO:0042450	arginine biosynthetic process via ornithine	biological_process	1	1840	1	28131	GRMZM2G124059,	0.0216888	0.0655848
GO:0004451	isocitrate lyase activity	molecular_function	1	1840	1	28131	GRMZM2G056369,	0.0216888	0.0655848
GO:0007169	transmembrane receptor protein tyrosine kinase signaling pathway	biological_process	1	1840	1	28131	GRMZM2G032409,	0.0216888	0.0655848
GO:0004742	dihydrolipoyllysine-residue acetyltransferase activity	molecular_function	1	1840	1	28131	GRMZM2G015132,	0.0216888	0.0655848
GO:0003864	3-methyl-2-oxobutanoate hydroxymethyltransferase activity	molecular_function	1	1840	1	28131	GRMZM2G010596,	0.0216888	0.0655848
GO:0010111	glyoxysome organization	biological_process	1	1840	1	28131	GRMZM5G848768,	0.0216888	0.0655848
GO:0015822	ornithine transport	biological_process	1	1840	1	28131	GRMZM2G024823,	0.0216888	0.0655848
GO:0051171	regulation of nitrogen compound metabolic process	biological_process	1	1840	1	28131	GRMZM2G178415,	0.0216888	0.0655848
GO:0016407	acetyltransferase activity	molecular_function	1	1840	1	28131	GRMZM2G033644,	0.0216888	0.0655848
GO:0051990	(R)-2-hydroxyglutarate dehydrogenase activity	molecular_function	1	1840	1	28131	GRMZM2G117369,	0.0216888	0.0655848
GO:0005047	signal recognition particle binding	molecular_function	1	1840	1	28131	GRMZM2G060296,	0.0216888	0.0655848
GO:0004375	glycine dehydrogenase (decarboxylating) activity	molecular_function	1	1840	1	28131	GRMZM2G104310,	0.0216888	0.0655848
GO:0010178	IAA-amino acid conjugate hydrolase activity	molecular_function	1	1840	1	28131	GRMZM2G090779,	0.0216888	0.0655848
GO:0006891	intra-Golgi vesicle-mediated transport	biological_process	1	1840	1	28131	GRMZM2G011219,	0.0216888	0.0655848
GO:0045254	pyruvate dehydrogenase complex	cellular_component	1	1840	1	28131	GRMZM2G015132,	0.0216888	0.0655848
GO:0004474	malate synthase activity	molecular_function	1	1840	1	28131	GRMZM2G102183,	0.0216888	0.0655848
GO:0004055	argininosuccinate synthase activity	molecular_function	1	1840	1	28131	GRMZM2G010406,	0.0216888	0.0655848
GO:0071614	linoleic acid epoxygenase activity	molecular_function	1	1840	1	28131	GRMZM2G139797,	0.0216888	0.0655848
GO:0019544	arginine catabolic process to glutamate	biological_process	1	1840	1	28131	GRMZM2G080828,	0.0216888	0.0655848
GO:0047958	glycine:2-oxoglutarate aminotransferase activity	molecular_function	1	1840	1	28131	GRMZM5G840582,	0.0216888	0.0655848
GO:0004373	glycogen (starch) synthase activity	molecular_function	1	1840	1	28131	GRMZM2G024993,	0.0216888	0.0655848
GO:0048867	stem cell fate determination	biological_process	1	1840	1	28131	GRMZM2G060824,	0.0216888	0.0655848
GO:0017113	dihydropyrimidine dehydrogenase (NADP+) activity	molecular_function	1	1840	1	28131	GRMZM2G181505,	0.0216888	0.0655848
GO:0048488	synaptic vesicle endocytosis	biological_process	1	1840	1	28131	GRMZM2G314647,	0.0216888	0.0655848
GO:0016701	oxidoreductase activity, acting on single donors with incorporation of molecular oxygen	molecular_function	1	1840	1	28131	GRMZM2G078500,	0.0216888	0.0655848
GO:0031456	glycine betaine biosynthetic process	biological_process	1	1840	1	28131	GRMZM2G016189,	0.0216888	0.0655848
GO:0016633	galactonolactone dehydrogenase activity	molecular_function	1	1840	1	28131	GRMZM2G469969,	0.0216888	0.0655848
GO:0004314	[acyl-carrier-protein] S-malonyltransferase activity	molecular_function	1	1840	1	28131	GRMZM2G029543,	0.0216888	0.0655848
GO:0055122	response to very low light intensity stimulus	biological_process	1	1840	1	28131	GRMZM2G125617,	0.0216888	0.0655848
GO:0004056	argininosuccinate lyase activity	molecular_function	1	1840	1	28131	GRMZM2G124059,	0.0216888	0.0655848
GO:0008690	3-deoxy-manno-octulosonate cytidylyltransferase activity	molecular_function	1	1840	1	28131	GRMZM2G119256,	0.0216888	0.0655848
GO:0010501	RNA secondary structure unwinding	biological_process	1	1840	1	28131	GRMZM2G080603,	0.0216888	0.0655848
GO:0008802	betaine-aldehyde dehydrogenase activity	molecular_function	1	1840	1	28131	GRMZM2G016189,	0.0216888	0.0655848
GO:0006144	purine nucleobase metabolic process	biological_process	1	1840	1	28131	GRMZM2G164141,	0.0216888	0.0655848
GO:0009920	cell plate formation involved in plant-type cell wall biogenesis	biological_process	1	1840	1	28131	GRMZM2G314647,	0.0216888	0.0655848
GO:0004048	anthranilate phosphoribosyltransferase activity	molecular_function	1	1840	1	28131	GRMZM2G051219,	0.0216888	0.0655848
GO:0006428	isoleucyl-tRNA aminoacylation	biological_process	1	1840	1	28131	GRMZM2G348666,	0.0216888	0.0655848
GO:0050017	L-3-cyanoalanine synthase activity	molecular_function	1	1840	1	28131	GRMZM2G036708,	0.0216888	0.0655848
GO:0070382	exocytic vesicle	cellular_component	1	1840	1	28131	GRMZM2G019119,	0.0216888	0.0655848
GO:0045694	regulation of embryo sac egg cell differentiation	biological_process	1	1840	1	28131	GRMZM2G178227,	0.0216888	0.0655848
GO:0006106	fumarate metabolic process	biological_process	1	1840	1	28131	GRMZM2G010823,	0.0216888	0.0655848
GO:0010177	2-(2'-methylthio)ethylmalate synthase activity	molecular_function	1	1840	1	28131	GRMZM2G130062,	0.0216888	0.0655848
GO:0003879	ATP phosphoribosyltransferase activity	molecular_function	1	1840	1	28131	GRMZM2G068862,	0.0216888	0.0655848
GO:0004735	pyrroline-5-carboxylate reductase activity	molecular_function	1	1840	1	28131	GRMZM2G068665,	0.0216888	0.0655848
GO:0031669	cellular response to nutrient levels	biological_process	1	1840	1	28131	GRMZM2G058910,	0.0216888	0.0655848
GO:0004073	aspartate-semialdehyde dehydrogenase activity	molecular_function	1	1840	1	28131	GRMZM2G076885,	0.0216888	0.0655848
GO:0043335	protein unfolding	biological_process	1	1840	1	28131	GRMZM2G360681,	0.0216888	0.0655848
GO:0004848	ureidoglycolate hydrolase activity	molecular_function	1	1840	1	28131	GRMZM2G130034,	0.0216888	0.0655848
GO:0005813	centrosome	cellular_component	1	1840	1	28131	GRMZM2G151268,	0.0216888	0.0655848
GO:0010477	response to sulfur dioxide	biological_process	1	1840	1	28131	GRMZM2G114739,	0.0216888	0.0655848
GO:0080049	L-gulono-1,4-lactone dehydrogenase activity	molecular_function	1	1840	1	28131	GRMZM2G469969,	0.0216888	0.0655848
GO:0043233	organelle lumen	cellular_component	1	1840	1	28131	GRMZM2G109560,	0.0216888	0.0655848
GO:0004491	methylmalonate-semialdehyde dehydrogenase (acylating) activity	molecular_function	1	1840	1	28131	GRMZM2G001898,	0.0216888	0.0655848
GO:0000740	nuclear membrane fusion	biological_process	1	1840	1	28131	GRMZM2G153068,	0.0216888	0.0655848
GO:0004714	transmembrane receptor protein tyrosine kinase activity	molecular_function	1	1840	1	28131	GRMZM2G032409,	0.0216888	0.0655848
GO:0003988	acetyl-CoA C-acyltransferase activity	molecular_function	1	1840	1	28131	GRMZM5G848768,	0.0216888	0.0655848
GO:0003861	3-isopropylmalate dehydratase activity	molecular_function	1	1840	1	28131	GRMZM5G840002,	0.0216888	0.0655848
GO:0004352	glutamate dehydrogenase (NAD+) activity	molecular_function	1	1840	1	28131	GRMZM2G427097,	0.0216888	0.0655848
GO:0045165	cell fate commitment	biological_process	1	1840	1	28131	GRMZM2G058292,	0.0216888	0.0655848
GO:0051741	2-methyl-6-phytyl-1,4-benzoquinone methyltransferase activity	molecular_function	1	1840	1	28131	GRMZM2G082998,	0.0216888	0.0655848
GO:0004642	phosphoribosylformylglycinamidine synthase activity	molecular_function	1	1840	1	28131	GRMZM2G000622,	0.0216888	0.0655848
GO:0016784	3-mercaptopyruvate sulfurtransferase activity	molecular_function	1	1840	1	28131	GRMZM2G029262,	0.0216888	0.0655848
GO:0030755	quercetin 3-O-methyltransferase activity	molecular_function	1	1840	1	28131	AC196475.3_FG004,	0.0216888	0.0655848
GO:0004333	fumarate hydratase activity	molecular_function	1	1840	1	28131	GRMZM2G010823,	0.0216888	0.0655848
GO:0010133	proline catabolic process to glutamate	biological_process	1	1840	1	28131	GRMZM2G090087,	0.0216888	0.0655848
GO:0071291	cellular response to selenium ion	biological_process	1	1840	1	28131	GRMZM2G103812,	0.0216888	0.0655848
GO:0004053	arginase activity	molecular_function	1	1840	1	28131	GRMZM2G174671,	0.0216888	0.0655848
GO:0051750	delta3,5-delta2,4-dienoyl-CoA isomerase activity	molecular_function	1	1840	1	28131	GRMZM2G146885,	0.0216888	0.0655848
GO:0042286	glutamate-1-semialdehyde 2,1-aminomutase activity	molecular_function	1	1840	1	28131	GRMZM2G116258,	0.0216888	0.0655848
GO:0022603	regulation of anatomical structure morphogenesis	biological_process	1	1840	1	28131	GRMZM2G091819,	0.0216888	0.0655848
GO:0004372	glycine hydroxymethyltransferase activity	molecular_function	3	1840	11	28131	GRMZM2G135283,GRMZM2G078143,GRMZM2G039238,	0.0224276	0.0285613
GO:0009840	chloroplastic endopeptidase Clp complex	cellular_component	3	1840	11	28131	GRMZM2G053236,GRMZM2G474883,GRMZM2G320135,	0.0224276	0.0675498
GO:0006974	response to DNA damage stimulus	biological_process	3	1840	11	28131	GRMZM2G027378,GRMZM2G071010,GRMZM2G165926,	0.0224276	0.0675498
GO:0048528	post-embryonic root development	biological_process	3	1840	11	28131	GRMZM2G121452,GRMZM2G165926,GRMZM2G073077,	0.0224276	0.0675498
GO:0006563	L-serine metabolic process	biological_process	3	1840	11	28131	GRMZM2G135283,GRMZM2G078143,GRMZM2G039238,	0.0224276	0.0675498
GO:0000932	cytoplasmic mRNA processing body	cellular_component	3	1840	11	28131	GRMZM2G011173,GRMZM2G348866,GRMZM2G029186,	0.0224276	0.0675498
GO:0004834	tryptophan synthase activity	molecular_function	3	1840	11	28131	GRMZM5G841619,GRMZM2G169593,GRMZM2G005024,	0.0224276	0.0675498
GO:0009331	glycerol-3-phosphate dehydrogenase complex	cellular_component	4	1840	18	28131	GRMZM2G335657,GRMZM2G145595,GRMZM2G073774,GRMZM2G152958,	0.0231149	0.0290949
GO:0005388	calcium-transporting ATPase activity	molecular_function	4	1840	18	28131	GRMZM2G305159,GRMZM2G056014,GRMZM2G132712,GRMZM2G162426,	0.0231149	0.0693448
GO:0048527	lateral root development	biological_process	5	1840	26	28131	GRMZM2G108474,GRMZM2G075624,GRMZM2G109560,GRMZM2G410710,GRMZM2G107114,	0.0243443	0.030541
GO:0033179	proton-transporting V-type ATPase, V0 domain	cellular_component	5	1840	26	28131	GRMZM2G047476,GRMZM2G045908,GRMZM2G147260,GRMZM2G137632,GRMZM2G052088,	0.0243443	0.0727452
GO:0050661	NADP binding	molecular_function	12	1840	92	28131	GRMZM2G014376,GRMZM2G017730,GRMZM2G039396,GRMZM2G145595,GRMZM2G077054,GRMZM2G073774,GRMZM2G152958,GRMZM2G437977,GRMZM2G085078,GRMZM2G076885,GRMZM2G440208,GRMZM2G091819,	0.0244911	0.0306239
GO:0004871	signal transducer activity	molecular_function	14	1840	114	28131	GRMZM2G306945,GRMZM2G015361,GRMZM2G106061,GRMZM2G096590,GRMZM2G407996,GRMZM2G122805,GRMZM2G126266,GRMZM2G101938,GRMZM2G131939,GRMZM2G111494,GRMZM2G019119,GRMZM2G018619,GRMZM2G023436,GRMZM2G395844,	0.026057	0.0325284
GO:0006072	glycerol-3-phosphate metabolic process	biological_process	4	1840	19	28131	GRMZM2G335657,GRMZM2G145595,GRMZM2G073774,GRMZM2G152958,	0.0277494	0.0345842
GO:0009628	response to abiotic stimulus	biological_process	4	1840	19	28131	GRMZM2G074300,GRMZM2G099352,GRMZM2G139797,GRMZM2G013461,	0.0277494	0.0819524
GO:0009532	plastid stroma	cellular_component	4	1840	19	28131	GRMZM2G053236,GRMZM2G474883,GRMZM2G320135,GRMZM2G162968,	0.0277494	0.0819524
GO:0048767	root hair elongation	biological_process	5	1840	27	28131	GRMZM2G001297,GRMZM2G107696,GRMZM2G101457,GRMZM2G165926,GRMZM2G109743,	0.0282419	0.0350255
GO:0008234	cysteine-type peptidase activity	molecular_function	5	1840	195	28131	GRMZM2G346168,GRMZM2G006377,GRMZM2G054678,GRMZM2G327263,GRMZM2G456217,	0.0282507	0.0349792
GO:0005751	mitochondrial respiratory chain complex IV	cellular_component	3	1840	12	28131	GRMZM2G064753,GRMZM2G152925,GRMZM2G134738,	0.0284715	0.0351952
GO:0004017	adenylate kinase activity	molecular_function	3	1840	12	28131	GRMZM2G086882,GRMZM2G173209,GRMZM2G125193,	0.0284715	0.0831148
GO:0045300	acyl-[acyl-carrier-protein] desaturase activity	molecular_function	3	1840	12	28131	GRMZM2G180399,GRMZM5G852502,GRMZM2G316362,	0.0284715	0.0831148
GO:0019201	nucleotide kinase activity	molecular_function	3	1840	12	28131	GRMZM2G086882,GRMZM2G173209,GRMZM2G125193,	0.0284715	0.0831148
GO:0046417	chorismate metabolic process	biological_process	3	1840	12	28131	GRMZM2G124365,GRMZM2G116087,GRMZM2G028369,	0.0284715	0.0831148
GO:0042744	hydrogen peroxide catabolic process	biological_process	2	1840	6	28131	GRMZM2G140667,GRMZM2G054300,	0.0293666	0.0360084
GO:0008180	signalosome	cellular_component	2	1840	6	28131	GRMZM2G151549,GRMZM2G038313,	0.0293666	0.0853993
GO:0004347	glucose-6-phosphate isomerase activity	molecular_function	2	1840	6	28131	GRMZM2G140614,GRMZM2G076075,	0.0293666	0.0853993
GO:0006526	arginine biosynthetic process	biological_process	2	1840	6	28131	GRMZM2G010406,GRMZM2G038848,	0.0293666	0.0853993
GO:0006783	heme biosynthetic process	biological_process	2	1840	6	28131	GRMZM2G047095,GRMZM2G159013,	0.0293666	0.0853993
GO:0006564	L-serine biosynthetic process	biological_process	2	1840	6	28131	GRMZM2G300801,GRMZM2G081886,	0.0293666	0.0853993
GO:0042176	regulation of protein catabolic process	biological_process	2	1840	6	28131	GRMZM2G156145,GRMZM2G155384,	0.0293666	0.0853993
GO:0048589	developmental growth	biological_process	2	1840	6	28131	GRMZM2G326643,GRMZM2G424582,	0.0293666	0.0853993
GO:0006346	methylation-dependent chromatin silencing	biological_process	2	1840	6	28131	GRMZM2G015295,GRMZM2G111909,	0.0293666	0.0853993
GO:0031540	regulation of anthocyanin biosynthetic process	biological_process	2	1840	6	28131	GRMZM2G121452,GRMZM2G073077,	0.0293666	0.0853993
GO:0009423	chorismate biosynthetic process	biological_process	2	1840	6	28131	GRMZM2G164562,GRMZM2G365160,	0.0293666	0.0853993
GO:0006875	cellular metal ion homeostasis	biological_process	2	1840	6	28131	GRMZM2G060824,GRMZM2G105539,	0.0293666	0.0853993
GO:0005262	calcium channel activity	molecular_function	2	1840	6	28131	GRMZM2G094928,GRMZM2G124103,	0.0293666	0.0853993
GO:0009744	response to sucrose stimulus	biological_process	6	1840	36	28131	GRMZM2G176307,GRMZM2G165926,GRMZM2G138230,GRMZM2G071630,GRMZM2G076730,GRMZM2G440208,	0.0300885	0.0361347
GO:0006281	DNA repair	biological_process	4	1840	169	28131	GRMZM2G306945,GRMZM2G140051,GRMZM2G061751,GRMZM2G121186,	0.032388	0.0388349
GO:0055085	transmembrane transport	biological_process	39	1840	843	28131	GRMZM2G120876,GRMZM5G843537,GRMZM2G036634,GRMZM2G020859,GRMZM2G115049,GRMZM5G837108,GRMZM2G086258,GRMZM2G000510,GRMZM2G018417,GRMZM2G174696,GRMZM2G135186,GRMZM2G074805,GRMZM2G100864,GRMZM2G042146,GRMZM2G051630,GRMZM2G043983,GRMZM2G059937,GRMZM2G152827,GRMZM2G058948,GRMZM2G014914,GRMZM2G144081,GRMZM2G041050,GRMZM2G083173,GRMZM2G149211,GRMZM2G146670,GRMZM2G001803,GRMZM2G055025,GRMZM2G027627,GRMZM2G…	0.0324011	0.0387894
GO:0048825	cotyledon development	biological_process	4	1840	20	28131	GRMZM2G127160,GRMZM2G121452,GRMZM2G141810,GRMZM2G073077,	0.0329693	0.0394074
GO:0006183	GTP biosynthetic process	biological_process	4	1840	20	28131	GRMZM5G833747,GRMZM2G134797,GRMZM2G125893,GRMZM2G178576,	0.0329693	0.094429
GO:0006241	CTP biosynthetic process	biological_process	4	1840	20	28131	GRMZM5G833747,GRMZM2G134797,GRMZM2G125893,GRMZM2G178576,	0.0329693	0.094429
GO:0004550	nucleoside diphosphate kinase activity	molecular_function	4	1840	20	28131	GRMZM5G833747,GRMZM2G134797,GRMZM2G125893,GRMZM2G178576,	0.0329693	0.094429
GO:0006228	UTP biosynthetic process	biological_process	4	1840	20	28131	GRMZM5G833747,GRMZM2G134797,GRMZM2G125893,GRMZM2G178576,	0.0329693	0.094429
GO:0010228	vegetative to reproductive phase transition of meristem	biological_process	7	1840	46	28131	GRMZM5G895313,GRMZM5G800734,AC215244.3_FG002,GRMZM2G168629,GRMZM2G125617,GRMZM2G080603,AC191534.3_FG003,	0.0333889	0.0395972
GO:0009535	chloroplast thylakoid membrane	cellular_component	32	1840	331	28131	GRMZM5G856084,GRMZM2G353213,GRMZM2G087570,GRMZM5G882228,GRMZM5G856734,GRMZM2G157018,GRMZM2G053236,GRMZM2G091189,GRMZM2G067225,GRMZM2G074805,GRMZM2G074169,GRMZM2G107444,GRMZM2G106061,GRMZM2G076544,GRMZM2G064753,GRMZM2G053019,GRMZM2G325575,GRMZM2G039711,GRMZM2G407996,GRMZM2G474883,GRMZM2G077316,GRMZM2G415793,GRMZM2G038401,GRMZM2G399284,GRMZM2G152925,GRMZM2G101547,GRMZM2G320135,GRMZM2G139512,GRMZM2G…	0.0345134	0.0408668
GO:0010026	trichome differentiation	biological_process	3	1840	13	28131	GRMZM2G018416,GRMZM2G058292,GRMZM2G013324,	0.0354534	0.0419145
GO:0004869	cysteine-type endopeptidase inhibitor activity	molecular_function	3	1840	13	28131	GRMZM2G030717,GRMZM2G148925,GRMZM2G013461,	0.0354534	0.100407
[truncated: 116 more rows]
