# Supplementary material for: Comprehensive proteomic analysis of developing protein bodies in maize (Zea mays) endosperm provides novel insights into its biogenesis
Source: J Exp Bot. 2016 Oct 27;67(22):6323–35. doi: 10.1093/jxb/erw396 (PMC5181578; doi:10.1093/jxb/erw396)
Supplement: Supplementary Data [file supp_erw396_supplementary_dataset_S3.xls]

## Sheet: 3A crude PBs
pathway_ID	KEGG_name	diff_gene_in_this_pathway	diff_gene_in_all_pathway	all_gene_in_this_pathway	all_gene_in_all_pathway	Pvalue	gene_list	NCBI_geneID
zma00062	Fatty acid elongation - Zea mays (maize)	1	453	14	3106	0.788449	GRMZM2G481843,	100191179,
zma03050	Proteasome - Zea mays (maize)	7	453	59	3106	0.743327	GRMZM2G165817,GRMZM2G137528,GRMZM2G181359,GRMZM2G104373,GRMZM2G013750,GRMZM2G171604,GRMZM2G090904,	100383510,100273032,100274064,100279843,100382103,100282100,100381342,
zma00650	Butanoate metabolism - Zea mays (maize)	5	453	27	3106	0.414547	GRMZM5G860137,GRMZM2G140150,GRMZM2G106250,GRMZM2G143008,GRMZM5G866758,	100274017,100283889,100191282,100285396,100282283,
zma03010	Ribosome - Zea mays (maize)	55	453	292	3106	0.0698656	AC196489.3_FG002,GRMZM2G147791,GRMZM2G139900,GRMZM2G105712,GRMZM2G053652,GRMZM2G431821,GRMZM5G870752,GRMZM2G176662,GRMZM2G446960,GRMZM2G134107,GRMZM2G077991,GRMZM2G016250,GRMZM2G305154,GRMZM2G050925,GRMZM2G409407,AC190609.3_FG002,GRMZM2G336875,GRMZM2G046011,GRMZM2G030293,GRMZM2G366077,GRMZM2G018197,GRMZM5G805526,GRMZM2G024354,GRMZM2G081102,GRMZM2G171484,GRMZM5G890561,GRMZM2G377797,GRMZM2G115901,G…	100282351,100285060,100193804,100194313,100274227,100192952,100282418,100280943,100273505,100283043,100286143,100280556,100303896,100282542,100286371,100283808,100193830,100280770,100281083,100283858,100280657,100282946,100282218,100273645,100286375,100282547,100283242,100282508,542458,100282010,542529,100285268,542552,100282953,541667,100192783,100283974,100284082,100193699,542443,100303995,1002…
zma04075	Plant hormone signal transduction - Zea mays (maize)	4	453	151	3106	8.81728e-06	GRMZM2G169695,GRMZM2G063961,AC194914.3_FG002,GRMZM2G000278,	100280849,100274512,100284319,542190,
zma00940	Phenylpropanoid biosynthesis - Zea mays (maize)	1	453	69	3106	0.0010114	GRMZM2G144648,	100281032,
zma00920	Sulfur metabolism - Zea mays (maize)	2	453	19	3106	0.950947	GRMZM2G114739,GRMZM2G036708,	100284296,100216722,
zma00290	Valine, leucine and isoleucine biosynthesis - Zea mays (maize)	6	453	21	3106	0.0753412	GRMZM2G537291,GRMZM2G055507,GRMZM2G143008,AC234528.1_FG005,GRMZM2G370852,GRMZM2G130062,	100281571,100280189,100285396,100273676,100284902,100280499,
zma00010	Glycolysis / Gluconeogenesis - Zea mays (maize)	21	453	109	3106	0.180062	GRMZM2G030784,GRMZM2G104632,GRMZM2G008714,GRMZM2G140150,GRMZM2G432801,GRMZM2G150098,AC197705.4_FG001,GRMZM2G015132,GRMZM2G003385,GRMZM2G058675,GRMZM2G165176,GRMZM2G073774,GRMZM2G051004,GRMZM2G003883,GRMZM2G004534,GRMZM2G066024,GRMZM2G057823,GRMZM2G038821,GRMZM2G048371,GRMZM2G176307,GRMZM2G119175,	100272481,100282981,100283899,100283889,100170246,100283452,542376,100284493,100381658,732806,100192900,100383599,100191900,542177,100282820,100283676,542261,542651,542316,100037774,100191614,
zma00071	Fatty acid metabolism - Zea mays (maize)	5	453	30	3106	0.556131	GRMZM2G014136,GRMZM5G860137,GRMZM2G002959,GRMZM2G058675,GRMZM5G866758,	100285661,100274017,100282107,732806,100282283,
zma04145	Phagosome - Zea mays (maize)	8	453	52	3106	0.704736	GRMZM2G079777,GRMZM2G021635,GRMZM2G386228,GRMZM2G043822,GRMZM2G358059,GRMZM2G030167,GRMZM2G163233,AC234515.1_FG003,	100193069,100283330,100280873,542705,542732,100273417,100280574,100383576,
zma00340	Histidine metabolism - Zea mays (maize)	1	453	16	3106	0.645607	GRMZM2G058675,	732806,
zma00270	Cysteine and methionine metabolism - Zea mays (maize)	6	453	57	3106	0.553879	GRMZM2G117198,AC199526.5_FG002,GRMZM2G061135,GRMZM2G054123,GRMZM2G036708,GRMZM2G076885,	100191838,100194360,100279822,100282324,100216722,100191334,
zma04710	Circadian rhythm - Zea mays (maize)	1	453	9	3106	0.757007	GRMZM2G101446,	100280388,
zma00860	Porphyrin and chlorophyll metabolism - Zea mays (maize)	1	453	38	3106	0.0519373	GRMZM2G044074,	542606,
zma00630	Glyoxylate and dicarboxylate metabolism - Zea mays (maize)	10	453	41	3106	0.0868266	GRMZM2G466833,GRMZM2G154595,GRMZM2G078143,GRMZM5G840582,GRMZM5G860137,GRMZM2G051208,GRMZM2G076239,GRMZM2G068455,GRMZM2G072744,GRMZM5G866758,	100272900,100274264,100192461,100284842,100274017,100286311,100285987,100193663,100282134,100282283,
zma00380	Tryptophan metabolism - Zea mays (maize)	6	453	21	3106	0.0753412	GRMZM2G142863,GRMZM2G151169,GRMZM5G860137,GRMZM2G058675,GRMZM2G091819,GRMZM5G866758,	100383579,100383412,100274017,732806,100037821,100282283,
zma03420	Nucleotide excision repair - Zea mays (maize)	2	453	47	3106	0.0671729	AC235534.1_FG001,GRMZM2G103740,	100282678,100282197,
zma00660	C5-Branched dibasic acid metabolism - Zea mays (maize)	2	453	7	3106	0.169642	GRMZM2G143008,GRMZM2G370852,	100285396,100284902,
zma03060	Protein export - Zea mays (maize)	9	453	41	3106	0.16958	GRMZM2G415007,GRMZM2G114793,GRMZM2G035526,GRMZM2G091503,AC217358.3_FG011,GRMZM2G386228,GRMZM2G077463,GRMZM2G079257,GRMZM2G070562,	732809,732808,100273903,100283769,100286182,100280873,100283950,100274376,100382925,
zma01100	Metabolic pathways - Zea mays (maize)	128	453	1247	3106	0.000331029	GRMZM2G079777,GRMZM2G143651,GRMZM5G886688,GRMZM2G122810,GRMZM2G014136,GRMZM2G142863,GRMZM2G010328,GRMZM2G064695,GRMZM2G181505,GRMZM2G466833,GRMZM2G119852,GRMZM2G144648,GRMZM2G030784,GRMZM2G084863,GRMZM5G841619,GRMZM2G023194,GRMZM2G520535,GRMZM2G079888,GRMZM2G104632,GRMZM2G021635,GRMZM2G154595,GRMZM2G537291,GRMZM2G078143,GRMZM2G006085,GRMZM2G151169,GRMZM2G300801,AC194341.4_FG002,GRMZM5G840582,GRMZ…	100193069,100282690,100283792,541682,100285661,100383579,100283445,100284826,100274265,100272900,542334,100281032,100272481,100191300,100170238,542550,100383727,100280324,100282981,100283330,100274264,100281571,100192461,100382870,100383412,100284817,100285174,100284842,100194305,100274017,100273176,100282849,100191627,100274529,100281008,542606,100283899,100279713,100382512,100283889,100285254,1…
zma00510	N-Glycan biosynthesis - Zea mays (maize)	4	453	35	3106	0.842934	GRMZM2G044096,GRMZM2G032409,GRMZM2G149946,GRMZM2G051367,	100382512,100285254,100282286,100191802,
zma00310	Lysine degradation - Zea mays (maize)	5	453	25	3106	0.32836	GRMZM2G142863,GRMZM2G151169,GRMZM5G860137,GRMZM2G058675,GRMZM5G866758,	100383579,100383412,100274017,732806,100282283,
zma00600	Sphingolipid metabolism - Zea mays (maize)	1	453	19	3106	0.47185	GRMZM2G180732,	100279713,
zma03015	mRNA surveillance pathway - Zea mays (maize)	5	453	96	3106	0.0118696	GRMZM5G803275,GRMZM2G108355,GRMZM2G090274,GRMZM2G151387,GRMZM2G102858,	100284191,100282302,100272775,100381870,100283785,
zma04146	Peroxisome - Zea mays (maize)	8	453	59	3106	0.986144	GRMZM2G014136,GRMZM2G146885,GRMZM2G002959,GRMZM2G076239,GRMZM2G005107,GRMZM2G155220,GRMZM5G829778,GRMZM2G109743,	100285661,100192936,100282107,100285987,100194355,100286187,100272371,100282854,
zma00020	Citrate cycle (TCA cycle) - Zea mays (maize)	17	453	51	3106	0.00165599	GRMZM2G142863,GRMZM2G064695,GRMZM2G466833,GRMZM2G079888,GRMZM2G154595,GRMZM2G151169,GRMZM2G140150,GRMZM2G018566,GRMZM2G015132,GRMZM2G068455,GRMZM2G165176,GRMZM2G120857,GRMZM2G073774,GRMZM2G072744,GRMZM5G829778,GRMZM2G072054,GRMZM2G010823,	100383579,100284826,100272900,100280324,100274264,100383412,100283889,100191841,100284493,100193663,100192900,100283574,100383599,100282134,100272371,100216609,100279871,
zma04122	Sulfur relay system - Zea mays (maize)	1	453	10	3106	0.858038	GRMZM2G322314,	100282194,
zma00903	Limonene and pinene degradation - Zea mays (maize)	1	453	9	3106	0.757007	GRMZM2G058675,	732806,
zma00770	Pantothenate and CoA biosynthesis - Zea mays (maize)	3	453	26	3106	0.948176	GRMZM2G181505,GRMZM2G143008,AC234528.1_FG005,	100274265,100285396,100273676,
zma01110	Biosynthesis of secondary metabolites - Zea mays (maize)	73	453	653	3106	0.0338978	GRMZM2G122810,GRMZM2G142863,GRMZM2G010328,GRMZM2G064695,GRMZM2G466833,GRMZM2G144648,GRMZM2G030784,GRMZM2G157263,GRMZM2G133213,GRMZM5G841619,GRMZM2G079888,GRMZM2G104632,GRMZM2G154595,GRMZM2G537291,GRMZM2G078143,GRMZM2G151169,GRMZM5G840582,GRMZM2G173209,GRMZM5G860137,GRMZM2G481843,GRMZM2G044074,GRMZM2G008714,GRMZM2G140150,GRMZM2G051208,GRMZM2G432801,GRMZM2G018566,GRMZM2G150098,AC197705.4_FG001,GRMZ…	541682,100383579,100283445,100284826,100272900,100281032,100272481,100126901,100191335,100170238,100280324,100282981,100274264,100281571,100192461,100383412,100284842,100194305,100274017,100191179,542606,100283899,100283889,100286311,100170246,100191841,100283452,542376,100284493,100381658,100286252,732806,100384174,100282205,100279549,100285987,100193663,100280189,100285396,100191838,100273126,1…
zma00260	Glycine, serine and threonine metabolism - Zea mays (maize)	9	453	33	3106	0.0531326	GRMZM5G841619,GRMZM2G078143,GRMZM2G300801,GRMZM5G840582,GRMZM2G003385,GRMZM5G876898,GRMZM2G073774,GRMZM2G135470,GRMZM2G076885,	100170238,100192461,100284817,100284842,100381658,100279332,100383599,541949,100191334,
zma00230	Purine metabolism - Zea mays (maize)	12	453	108	3106	0.424303	GRMZM2G119852,GRMZM2G173209,GRMZM2G164141,GRMZM2G034326,GRMZM2G008714,GRMZM2G150098,GRMZM2G086882,GRMZM2G003883,GRMZM2G004534,GRMZM2G146331,GRMZM2G093347,GRMZM2G119175,	542334,100194305,100274529,100281008,100283899,100283452,100384174,542177,100282820,100285004,100285146,100191614,
zma00640	Propanoate metabolism - Zea mays (maize)	6	453	21	3106	0.0753412	GRMZM2G064695,GRMZM5G860137,GRMZM2G058675,GRMZM2G001898,GRMZM5G866758,GRMZM2G072054,	100284826,100274017,732806,100274311,100282283,100216609,
zma00910	Nitrogen metabolism - Zea mays (maize)	4	453	35	3106	0.842934	GRMZM2G023194,AC214350.3_FG007,GRMZM2G158479,GRMZM5G876898,	542550,100192468,100194151,100279332,
zma03008	Ribosome biogenesis in eukaryotes - Zea mays (maize)	4	453	55	3106	0.198813	GRMZM2G403149,GRMZM2G005308,GRMZM2G099758,GRMZM2G013318,	100274701,100194088,100193563,100273647,
zma00590	Arachidonic acid metabolism - Zea mays (maize)	1	453	10	3106	0.858038	GRMZM2G084863,	100191300,
zma00280	Valine, leucine and isoleucine degradation - Zea mays (maize)	5	453	33	3106	0.70655	GRMZM5G860137,GRMZM2G058675,GRMZM2G073774,GRMZM2G001898,GRMZM5G866758,	100274017,732806,100383599,100274311,100282283,
zma00561	Glycerolipid metabolism - Zea mays (maize)	3	453	45	3106	0.216652	GRMZM2G058675,GRMZM2G165681,GRMZM2G123987,	732806,100382209,100279795,
zma00592	alpha-Linolenic acid metabolism - Zea mays (maize)	4	453	25	3106	0.608448	GRMZM2G014136,GRMZM2G002959,GRMZM2G067225,GRMZM2G082087,	100285661,100282107,542150,732734,
zma00730	Thiamine metabolism - Zea mays (maize)	1	453	6	3106	0.438322	GRMZM2G322314,	100282194,
zma03020	RNA polymerase - Zea mays (maize)	2	453	32	3106	0.31197	GRMZM2G034326,GRMZM2G146331,	100281008,100285004,
zma00240	Pyrimidine metabolism - Zea mays (maize)	4	453	94	3106	0.00485833	GRMZM2G181505,GRMZM2G034326,GRMZM2G146331,GRMZM2G043776,	100274265,100281008,100285004,100285695,
zma00564	Glycerophospholipid metabolism - Zea mays (maize)	2	453	62	3106	0.0125354	GRMZM2G165681,GRMZM2G123987,	100382209,100279795,
zma03018	RNA degradation - Zea mays (maize)	7	453	70	3106	0.406172	GRMZM2G126552,GRMZM2G011173,GRMZM2G074790,GRMZM2G153815,GRMZM2G101596,GRMZM2G048371,GRMZM2G416120,	100192788,100191586,100272259,100285374,100216708,542316,542736,
zma00620	Pyruvate metabolism - Zea mays (maize)	20	453	69	3106	0.00397314	GRMZM2G466833,GRMZM2G181192,GRMZM2G154595,GRMZM2G537291,GRMZM5G860137,GRMZM2G008714,GRMZM2G140150,GRMZM2G150098,GRMZM2G015132,GRMZM2G058675,GRMZM2G068455,GRMZM2G055507,GRMZM2G165176,GRMZM2G073774,GRMZM2G072744,GRMZM2G003883,GRMZM2G004534,GRMZM5G866758,GRMZM2G130062,GRMZM2G119175,	100272900,542115,100274264,100281571,100274017,100283899,100283889,100283452,100284493,732806,100193663,100280189,100192900,100383599,100282134,542177,100282820,100282283,100280499,100191614,
zma00040	Pentose and glucuronate interconversions - Zea mays (maize)	3	453	31	3106	0.676647	GRMZM2G058675,GRMZM2G328500,GRMZM2G005493,	732806,100279549,100194385,
zma00300	Lysine biosynthesis - Zea mays (maize)	3	453	13	3106	0.251446	GRMZM2G010328,GRMZM2G020446,GRMZM2G076885,	100283445,100273126,100191334,
zma03030	DNA replication - Zea mays (maize)	2	453	43	3106	0.102958	AC235534.1_FG001,GRMZM2G103740,	100282678,100282197,
zma01210	2-Oxocarboxylic acid metabolism - Zea mays (maize)	11	453	47	3106	0.0979875	GRMZM2G537291,GRMZM2G018566,GRMZM2G088627,GRMZM2G055507,GRMZM2G143008,GRMZM2G120857,AC234528.1_FG005,GRMZM2G370852,GRMZM5G829778,GRMZM2G130062,GRMZM2G076885,	100281571,100191841,100282205,100280189,100285396,100283574,100273676,100284902,100272371,100280499,100191334,
zma04130	SNARE interactions in vesicular transport - Zea mays (maize)	2	453	32	3106	0.31197	GRMZM2G111611,GRMZM2G300841,	100280807,100283594,
zma00410	beta-Alanine metabolism - Zea mays (maize)	3	453	25	3106	0.991397	GRMZM2G181505,GRMZM2G058675,GRMZM2G001898,	100274265,732806,100274311,
zma04120	Ubiquitin mediated proteolysis - Zea mays (maize)	3	453	84	3106	0.00406582	GRMZM2G037698,GRMZM2G101446,GRMZM2G115939,	100284255,100280388,542170,
zma03040	Spliceosome - Zea mays (maize)	9	453	163	3106	0.00121118	GRMZM2G047018,GRMZM2G431306,GRMZM2G022041,GRMZM5G803275,GRMZM2G037698,GRMZM2G021149,GRMZM2G096972,GRMZM2G151387,GRMZM2G078826,	100286340,100383468,100272538,100284191,100284255,100282140,100272422,100381870,100383248,
zma04141	Protein processing in endoplasmic reticulum - Zea mays (maize)	27	453	171	3106	0.606379	GRMZM2G083810,GRMZM2G415007,GRMZM2G163421,GRMZM2G114793,GRMZM2G437100,AC208204.3_FG006,AC217358.3_FG011,GRMZM2G386228,GRMZM2G044096,GRMZM2G032409,GRMZM2G067476,GRMZM2G080724,GRMZM2G101446,GRMZM2G012455,GRMZM2G149946,GRMZM2G149647,GRMZM2G358059,GRMZM2G051367,GRMZM5G833699,GRMZM2G020040,GRMZM2G127101,GRMZM2G389173,GRMZM2G052875,GRMZM2G034157,GRMZM2G364069,GRMZM2G012631,GRMZM2G134917,	542723,732809,606410,732808,100286250,100274593,100286182,100280873,100382512,100285254,100272685,100281798,100280388,100383105,100282286,542576,542732,100191802,100196928,100279899,100283983,606479,100279808,100282069,100191411,100384478,100382437,
zma00190	Oxidative phosphorylation - Zea mays (maize)	27	453	113	3106	0.0142074	GRMZM2G079777,GRMZM2G143651,GRMZM5G886688,GRMZM2G023194,GRMZM2G079888,GRMZM2G021635,GRMZM2G006085,AC194341.4_FG002,GRMZM2G024484,GRMZM2G138220,AC214350.3_FG007,GRMZM2G069061,GRMZM2G097040,GRMZM2G158479,GRMZM2G157018,GRMZM2G021331,GRMZM2G019404,GRMZM2G030167,GRMZM2G004172,GRMZM2G149414,GRMZM2G072806,GRMZM2G059556,GRMZM2G163233,GRMZM2G137312,AC195340.3_FG002,GRMZM2G040209,GRMZM2G145854,	100193069,100282690,100283792,542550,100280324,100283330,100382870,100285174,100273176,100191627,100192468,100192583,100272681,100194151,100283946,100285442,542439,100273417,100285417,100285915,100283266,100280596,100280574,100283425,100282522,100282384,100191453,
zma00250	Alanine, aspartate and glutamate metabolism - Zea mays (maize)	3	453	39	3106	0.363462	GRMZM2G119852,GRMZM5G840582,GRMZM2G088064,	542334,100284842,100282849,
zma00052	Galactose metabolism - Zea mays (maize)	1	453	38	3106	0.0519373	GRMZM2G432801,	100170246,
zma00360	Phenylalanine metabolism - Zea mays (maize)	2	453	61	3106	0.0140629	GRMZM2G144648,GRMZM2G106250,	100281032,100191282,
zma00460	Cyanoamino acid metabolism - Zea mays (maize)	2	453	18	3106	0.977759	GRMZM2G078143,GRMZM2G036708,	100192461,100216722,
zma00100	Steroid biosynthesis - Zea mays (maize)	2	453	27	3106	0.494616	GRMZM2G122810,GRMZM2G075701,	541682,100192647,
zma00051	Fructose and mannose metabolism - Zea mays (maize)	7	453	51	3106	0.936314	GRMZM2G030784,GRMZM2G432801,GRMZM2G450163,GRMZM2G059151,GRMZM2G005493,GRMZM2G066024,GRMZM2G057823,	100272481,100170246,100191851,100382182,100194385,100283676,542261,
zma00520	Amino sugar and nucleotide sugar metabolism - Zea mays (maize)	4	453	80	3106	0.0201174	GRMZM2G157263,GRMZM2G133213,GRMZM2G432801,GRMZM2G328500,	100126901,100191335,100170246,100279549,
zma03013	RNA transport - Zea mays (maize)	12	453	125	3106	0.172691	GRMZM2G023418,GRMZM2G116034,GRMZM2G369939,GRMZM5G803275,GRMZM2G027995,GRMZM2G059015,GRMZM2G151387,GRMZM2G149768,GRMZM2G165917,GRMZM2G051174,AC233866.1_FG006,GRMZM2G110509,	100384185,541649,100382117,100284191,100284697,100279429,100381870,100037749,542450,100283019,542555,541784,
zma00500	Starch and sucrose metabolism - Zea mays (maize)	4	453	89	3106	0.00813931	GRMZM2G432801,GRMZM2G328500,GRMZM2G105791,GRMZM2G032628,	100170246,100279549,100101526,542238,
zma00400	Phenylalanine, tyrosine and tryptophan biosynthesis - Zea mays (maize)	3	453	43	3106	0.258508	GRMZM5G841619,GRMZM2G171383,GRMZM2G014376,	100170238,100286252,100191894,
zma00053	Ascorbate and aldarate metabolism - Zea mays (maize)	3	453	32	3106	0.629238	GRMZM2G058675,GRMZM2G328500,GRMZM2G469969,	732806,100279549,100381436,
zma00670	One carbon pool by folate - Zea mays (maize)	2	453	11	3106	0.437705	GRMZM2G078143,GRMZM5G876898,	100192461,100279332,
zma00710	Carbon fixation in photosynthetic organisms - Zea mays (maize)	14	453	66	3106	0.136853	GRMZM2G466833,GRMZM2G030784,GRMZM2G154595,GRMZM5G840582,GRMZM2G088064,GRMZM2G008714,GRMZM2G150098,GRMZM2G068455,GRMZM2G072744,GRMZM2G003883,GRMZM2G004534,GRMZM2G066024,GRMZM2G057823,GRMZM2G119175,	100272900,100272481,100274264,100284842,100282849,100283899,100283452,100193663,100282134,542177,100282820,100283676,542261,100191614,
zma00061	Fatty acid biosynthesis - Zea mays (maize)	4	453	33	3106	0.945532	GRMZM2G012863,GRMZM2G135498,GRMZM5G852502,GRMZM2G180399,	100279707,100283265,100191672,100192652,
zma00072	Synthesis and degradation of ketone bodies - Zea mays (maize)	2	453	7	3106	0.169642	GRMZM5G860137,GRMZM5G866758,	100274017,100282283,
zma00900	Terpenoid backbone biosynthesis - Zea mays (maize)	4	453	42	3106	0.53741	GRMZM5G860137,GRMZM5G813909,GRMZM2G108285,GRMZM5G866758,	100274017,100192503,541901,100282283,
zma00030	Pentose phosphate pathway - Zea mays (maize)	2	453	44	3106	0.0926257	GRMZM2G066024,GRMZM2G057823,	100283676,542261,
zma04144	Endocytosis - Zea mays (maize)	8	453	53	3106	0.74494	GRMZM2G431900,GRMZM2G023575,GRMZM2G157462,GRMZM5G809184,GRMZM2G147579,GRMZM2G122800,GRMZM2G082432,GRMZM2G165195,	100193992,100284677,100286124,100284642,100304271,100191382,100281033,100216894,
zma00562	Inositol phosphate metabolism - Zea mays (maize)	2	453	33	3106	0.283438	GRMZM2G030784,GRMZM2G001898,	100272481,100274311,
zma00330	Arginine and proline metabolism - Zea mays (maize)	8	453	58	3106	0.946457	GRMZM2G520535,GRMZM2G145061,GRMZM2G058675,GRMZM2G088627,GRMZM2G348578,GRMZM2G068665,GRMZM2G174671,GRMZM2G054224,	100383727,100303994,732806,100282205,100283657,606449,100272721,100274058,
zma00480	Glutathione metabolism - Zea mays (maize)	2	453	63	3106	0.0111698	GRMZM5G829778,GRMZM2G146246,	100272371,100127012,
zma00750	Vitamin B6 metabolism - Zea mays (maize)	1	453	5	3106	0.333341	GRMZM2G300801,	100284817,
zma03430	Mismatch repair - Zea mays (maize)	2	453	31	3106	0.342975	AC235534.1_FG001,GRMZM2G103740,	100282678,100282197,
zma01040	Biosynthesis of unsaturated fatty acids - Zea mays (maize)	6	453	34	3106	0.468432	GRMZM2G014136,GRMZM2G481843,GRMZM2G002959,GRMZM2G056252,GRMZM5G852502,GRMZM2G180399,	100285661,100191179,100282107,100191328,100191672,100192652,
zma00780	Biotin metabolism - Zea mays (maize)	2	453	17	3106	0.903918	GRMZM2G012863,GRMZM2G135498,	100279707,100283265,
zma04626	Plant-pathogen interaction - Zea mays (maize)	7	453	94	3106	0.0769491	GRMZM2G105019,GRMZM2G407996,GRMZM2G391364,GRMZM2G154489,GRMZM2G324643,GRMZM5G833699,GRMZM2G012631,	100282745,100283194,100282202,542526,100272455,100196928,100384478,

## Sheet: 3B enriched PBs
pathway_ID	KEGG_name	diff_gene_in_this_pathway	diff_gene_in_all_pathway	all_gene_in_this_pathway	all_gene_in_all_pathway	Pvalue	gene_list	NCBI_geneID
zma00062	Fatty acid elongation - Zea mays (maize)	1	479	14	3106	0.728387	GRMZM2G481843,	100191179,
zma03050	Proteasome - Zea mays (maize)	5	479	59	3106	0.221926	GRMZM2G165817,GRMZM2G137528,GRMZM2G181359,GRMZM2G171604,GRMZM2G090904,	100383510,100273032,100274064,100282100,100381342,
zma00650	Butanoate metabolism - Zea mays (maize)	5	479	27	3106	0.485937	GRMZM5G860137,GRMZM2G140150,GRMZM2G106250,GRMZM2G143008,GRMZM5G866758,	100274017,100283889,100191282,100285396,100282283,
zma03010	Ribosome - Zea mays (maize)	53	479	292	3106	0.237131	AC196489.3_FG002,GRMZM2G147791,GRMZM2G139900,GRMZM2G105712,GRMZM2G053652,GRMZM5G870752,GRMZM2G427014,GRMZM2G176662,GRMZM2G166659,GRMZM2G446960,GRMZM2G077991,GRMZM2G016250,GRMZM2G305154,GRMZM2G050925,GRMZM2G409407,AC190609.3_FG002,GRMZM2G336875,GRMZM2G455828,GRMZM2G366077,GRMZM2G018197,GRMZM2G024354,GRMZM2G081102,GRMZM2G171484,GRMZM5G890561,GRMZM2G377797,GRMZM2G115901,GRMZM2G125300,GRMZM2G001816,G…	100282351,100285060,100193804,100194313,100274227,100282418,100284613,100280943,100280771,100273505,100286143,100280556,100303896,100282542,100286371,100283808,100193830,100281083,100283858,100280657,100282218,100273645,100286375,100282547,100283242,100282508,542458,100282010,542529,100280577,542552,100282953,541667,100283974,100284082,100193699,542443,100303995,100383062,100286357,100193720,1001…
zma04075	Plant hormone signal transduction - Zea mays (maize)	5	479	151	3106	1.49735e-05	GRMZM2G169695,GRMZM2G081915,GRMZM2G063961,AC194914.3_FG002,GRMZM2G000278,	100280849,100191280,100274512,100284319,542190,
zma00940	Phenylpropanoid biosynthesis - Zea mays (maize)	1	479	69	3106	0.000600952	GRMZM2G144648,	100281032,
zma00920	Sulfur metabolism - Zea mays (maize)	2	479	19	3106	0.876552	GRMZM2G114739,GRMZM2G036708,	100284296,100216722,
zma00290	Valine, leucine and isoleucine biosynthesis - Zea mays (maize)	7	479	21	3106	0.0369922	GRMZM5G840002,GRMZM2G537291,GRMZM2G055507,GRMZM2G143008,AC234528.1_FG005,GRMZM2G370852,GRMZM2G130062,	100286245,100281571,100280189,100285396,100273676,100284902,100280499,
zma00010	Glycolysis / Gluconeogenesis - Zea mays (maize)	20	479	109	3106	0.375142	GRMZM2G030784,GRMZM2G104632,GRMZM2G008714,GRMZM2G140150,AC197705.4_FG001,GRMZM2G015132,GRMZM2G003385,GRMZM2G058675,GRMZM2G165176,GRMZM2G073774,GRMZM2G051004,GRMZM2G003883,GRMZM2G004534,GRMZM2G066024,GRMZM2G057823,GRMZM2G038821,GRMZM2G034848,GRMZM2G048371,GRMZM2G176307,GRMZM2G119175,	100272481,100282981,100283899,100283889,542376,100284493,100381658,732806,100192900,100383599,100191900,542177,100282820,100283676,542261,542651,100283280,542316,100037774,100191614,
zma00071	Fatty acid metabolism - Zea mays (maize)	5	479	30	3106	0.641588	GRMZM2G014136,GRMZM5G860137,GRMZM2G002959,GRMZM2G058675,GRMZM5G866758,	100285661,100274017,100282107,732806,100282283,
zma04145	Phagosome - Zea mays (maize)	10	479	52	3106	0.378671	GRMZM2G079777,GRMZM2G021635,GRMZM2G386228,GRMZM2G043822,GRMZM2G358059,GRMZM2G030167,GRMZM2G008232,GRMZM2G163233,GRMZM2G017329,AC234515.1_FG003,	100193069,100283330,100280873,542705,542732,100273417,100283470,100280574,100191223,100383576,
zma00340	Histidine metabolism - Zea mays (maize)	1	479	16	3106	0.587498	GRMZM2G058675,	732806,
zma00270	Cysteine and methionine metabolism - Zea mays (maize)	6	479	57	3106	0.454476	GRMZM2G117198,AC199526.5_FG002,GRMZM2G061135,GRMZM2G054123,GRMZM2G036708,GRMZM2G076885,	100191838,100194360,100279822,100282324,100216722,100191334,
zma04710	Circadian rhythm - Zea mays (maize)	1	479	9	3106	0.809621	GRMZM2G101446,	100280388,
zma00630	Glyoxylate and dicarboxylate metabolism - Zea mays (maize)	10	479	41	3106	0.118649	GRMZM2G466833,GRMZM2G154595,GRMZM2G078143,GRMZM5G840582,GRMZM5G860137,GRMZM2G051208,GRMZM2G009808,GRMZM2G076239,GRMZM2G068455,GRMZM5G866758,	100272900,100274264,100192461,100284842,100274017,100286311,100304315,100285987,100193663,100282283,
zma00380	Tryptophan metabolism - Zea mays (maize)	5	479	21	3106	0.222661	GRMZM2G151169,GRMZM5G860137,GRMZM2G058675,GRMZM2G091819,GRMZM5G866758,	100383412,100274017,732806,100037821,100282283,
zma03420	Nucleotide excision repair - Zea mays (maize)	1	479	47	3106	0.0120684	AC235534.1_FG001,	100282678,
zma00660	C5-Branched dibasic acid metabolism - Zea mays (maize)	3	479	7	3106	0.0491437	GRMZM5G840002,GRMZM2G143008,GRMZM2G370852,	100286245,100285396,100284902,
zma03060	Protein export - Zea mays (maize)	11	479	41	3106	0.0593632	GRMZM2G415007,GRMZM2G114793,GRMZM2G035526,GRMZM2G091503,AC217358.3_FG011,GRMZM2G386228,GRMZM2G046576,GRMZM2G058407,GRMZM2G077463,GRMZM2G079257,GRMZM2G070562,	732809,732808,100273903,100283769,100286182,100280873,100285791,100216656,100283950,100274376,100382925,
zma01100	Metabolic pathways - Zea mays (maize)	123	479	1247	3106	4.67628e-06	GRMZM2G079777,GRMZM2G143651,GRMZM5G886688,GRMZM2G122810,GRMZM2G014136,GRMZM2G010328,GRMZM2G064695,GRMZM2G181505,GRMZM2G466833,GRMZM2G119852,GRMZM2G144648,GRMZM2G030784,GRMZM2G084863,GRMZM5G840002,GRMZM5G841619,GRMZM2G023194,GRMZM2G520535,GRMZM2G079888,GRMZM2G104632,GRMZM2G021635,GRMZM2G154595,GRMZM2G537291,GRMZM2G078143,GRMZM2G006085,GRMZM2G151169,GRMZM2G300801,AC194341.4_FG002,GRMZM5G840582,GRMZ…	100193069,100282690,100283792,541682,100285661,100283445,100284826,100274265,100272900,542334,100281032,100272481,100191300,100286245,100170238,542550,100383727,100280324,100282981,100283330,100274264,100281571,100192461,100382870,100383412,100284817,100285174,100284842,100194305,100383593,100274017,100273176,100282849,100191627,100274529,100281008,100283899,100279713,100283889,100285254,10019246…
zma00510	N-Glycan biosynthesis - Zea mays (maize)	2	479	35	3106	0.19086	GRMZM2G163129,GRMZM2G032409,	100383593,100285254,
zma00310	Lysine degradation - Zea mays (maize)	5	479	25	3106	0.389197	GRMZM2G151169,GRMZM5G860137,GRMZM2G058675,GRMZM5G866758,GRMZM2G117458,	100383412,100274017,732806,100282283,542102,
zma00600	Sphingolipid metabolism - Zea mays (maize)	1	479	19	3106	0.41959	GRMZM2G180732,	100279713,
zma03015	mRNA surveillance pathway - Zea mays (maize)	6	479	96	3106	0.0184195	AC198361.3_FG004,GRMZM2G452026,GRMZM5G803275,GRMZM2G108355,GRMZM2G090274,GRMZM2G151387,	100382683,100285172,100284191,100282302,100272775,100381870,
zma04146	Peroxisome - Zea mays (maize)	8	479	59	3106	0.883193	GRMZM2G014136,GRMZM2G146885,GRMZM2G002959,GRMZM5G891739,GRMZM2G076239,GRMZM2G005107,GRMZM5G829778,GRMZM2G109743,	100285661,100192936,100282107,100282741,100285987,100194355,100272371,100282854,
zma00020	Citrate cycle (TCA cycle) - Zea mays (maize)	16	479	51	3106	0.00697212	GRMZM2G064695,GRMZM2G466833,GRMZM2G079888,GRMZM2G154595,GRMZM2G151169,GRMZM2G140150,GRMZM2G018566,GRMZM2G009808,GRMZM2G015132,GRMZM2G068455,GRMZM2G165176,GRMZM2G120857,GRMZM2G073774,GRMZM5G829778,GRMZM2G072054,GRMZM2G010823,	100284826,100272900,100280324,100274264,100383412,100283889,100191841,100304315,100284493,100193663,100192900,100283574,100383599,100272371,100216609,100279871,
zma04122	Sulfur relay system - Zea mays (maize)	1	479	10	3106	0.913926	GRMZM2G322314,	100282194,
zma00903	Limonene and pinene degradation - Zea mays (maize)	1	479	9	3106	0.809621	GRMZM2G058675,	732806,
zma00770	Pantothenate and CoA biosynthesis - Zea mays (maize)	3	479	26	3106	0.861561	GRMZM2G181505,GRMZM2G143008,AC234528.1_FG005,	100274265,100285396,100273676,
zma01110	Biosynthesis of secondary metabolites - Zea mays (maize)	72	479	653	3106	0.00672548	GRMZM2G122810,GRMZM2G010328,GRMZM2G064695,GRMZM2G466833,GRMZM2G144648,GRMZM2G030784,GRMZM2G133213,GRMZM5G840002,GRMZM5G841619,GRMZM2G079888,GRMZM2G104632,GRMZM2G154595,GRMZM2G537291,GRMZM2G078143,GRMZM2G151169,GRMZM5G840582,GRMZM2G173209,GRMZM5G860137,GRMZM2G481843,GRMZM2G008714,GRMZM2G140150,GRMZM2G051208,GRMZM2G018566,GRMZM2G134396,GRMZM2G009808,AC197705.4_FG001,GRMZM2G015132,GRMZM2G003385,GRMZ…	541682,100283445,100284826,100272900,100281032,100272481,100191335,100286245,100170238,100280324,100282981,100274264,100281571,100192461,100383412,100284842,100194305,100274017,100191179,100283899,100283889,100286311,100191841,100384797,100304315,542376,100284493,100381658,732806,100384174,100282205,100279549,100285987,100193663,100280189,100285396,100191838,100273126,100192900,100283574,10038359…
zma00260	Glycine, serine and threonine metabolism - Zea mays (maize)	10	479	33	3106	0.0322384	GRMZM5G841619,GRMZM2G078143,GRMZM2G300801,GRMZM5G840582,GRMZM2G003385,GRMZM2G073774,GRMZM5G876898,GRMZM2G048497,GRMZM2G135470,GRMZM2G076885,	100170238,100192461,100284817,100284842,100381658,100383599,100279332,100216919,541949,100191334,
zma00230	Purine metabolism - Zea mays (maize)	10	479	108	3106	0.119495	GRMZM2G119852,GRMZM2G173209,GRMZM2G164141,GRMZM2G034326,GRMZM2G008714,GRMZM2G134396,GRMZM2G086882,GRMZM2G003883,GRMZM2G004534,GRMZM2G119175,	542334,100194305,100274529,100281008,100283899,100384797,100384174,542177,100282820,100191614,
zma00640	Propanoate metabolism - Zea mays (maize)	6	479	21	3106	0.0960337	GRMZM2G064695,GRMZM5G860137,GRMZM2G058675,GRMZM2G001898,GRMZM5G866758,GRMZM2G072054,	100284826,100274017,732806,100274311,100282283,100216609,
zma00910	Nitrogen metabolism - Zea mays (maize)	4	479	35	3106	0.7463	GRMZM2G023194,AC214350.3_FG007,GRMZM2G158479,GRMZM5G876898,	542550,100192468,100194151,100279332,
zma03008	Ribosome biogenesis in eukaryotes - Zea mays (maize)	2	479	55	3106	0.0194258	GRMZM2G005308,GRMZM2G099758,	100194088,100193563,
zma00590	Arachidonic acid metabolism - Zea mays (maize)	1	479	10	3106	0.913926	GRMZM2G084863,	100191300,
zma00280	Valine, leucine and isoleucine degradation - Zea mays (maize)	5	479	33	3106	0.802905	GRMZM5G860137,GRMZM2G058675,GRMZM2G073774,GRMZM2G001898,GRMZM5G866758,	100274017,732806,100383599,100274311,100282283,
zma00561	Glycerolipid metabolism - Zea mays (maize)	2	479	45	3106	0.0630103	GRMZM2G058675,GRMZM2G165681,	732806,100382209,
zma00592	alpha-Linolenic acid metabolism - Zea mays (maize)	4	479	25	3106	0.68924	GRMZM2G014136,GRMZM2G002959,GRMZM2G067225,GRMZM2G082087,	100285661,100282107,542150,732734,
zma00730	Thiamine metabolism - Zea mays (maize)	1	479	6	3106	0.475047	GRMZM2G322314,	100282194,
zma03020	RNA polymerase - Zea mays (maize)	1	479	32	3106	0.0860573	GRMZM2G034326,	100281008,
zma00240	Pyrimidine metabolism - Zea mays (maize)	3	479	94	3106	0.000712482	GRMZM2G181505,GRMZM2G034326,GRMZM2G043776,	100274265,100281008,100285695,
zma00564	Glycerophospholipid metabolism - Zea mays (maize)	2	479	62	3106	0.00828147	GRMZM2G446108,GRMZM2G165681,	100191950,100382209,
zma03018	RNA degradation - Zea mays (maize)	7	479	70	3106	0.316592	GRMZM2G126552,GRMZM2G074790,GRMZM2G153815,GRMZM2G101596,GRMZM2G034848,GRMZM2G048371,GRMZM2G416120,	100192788,100272259,100285374,100216708,100283280,542316,542736,
zma00620	Pyruvate metabolism - Zea mays (maize)	18	479	69	3106	0.0285121	GRMZM2G466833,GRMZM2G181192,GRMZM2G154595,GRMZM2G537291,GRMZM5G860137,GRMZM2G008714,GRMZM2G140150,GRMZM2G015132,GRMZM2G058675,GRMZM2G068455,GRMZM2G055507,GRMZM2G165176,GRMZM2G073774,GRMZM2G003883,GRMZM2G004534,GRMZM5G866758,GRMZM2G130062,GRMZM2G119175,	100272900,542115,100274264,100281571,100274017,100283899,100283889,100284493,732806,100193663,100280189,100192900,100383599,542177,100282820,100282283,100280499,100191614,
zma00040	Pentose and glucuronate interconversions - Zea mays (maize)	3	479	31	3106	0.593985	GRMZM2G058675,GRMZM2G328500,GRMZM2G005493,	732806,100279549,100194385,
zma00300	Lysine biosynthesis - Zea mays (maize)	3	479	13	3106	0.289763	GRMZM2G010328,GRMZM2G020446,GRMZM2G076885,	100283445,100273126,100191334,
zma03030	DNA replication - Zea mays (maize)	1	479	43	3106	0.0205614	AC235534.1_FG001,	100282678,
zma00970	Aminoacyl-tRNA biosynthesis - Zea mays (maize)	1	479	36	3106	0.0514816	GRMZM2G386714,	100280510,
zma01210	2-Oxocarboxylic acid metabolism - Zea mays (maize)	13	479	47	3106	0.035516	GRMZM5G840002,GRMZM2G537291,GRMZM2G018566,GRMZM2G009808,GRMZM2G088627,GRMZM2G055507,GRMZM2G143008,GRMZM2G120857,AC234528.1_FG005,GRMZM2G370852,GRMZM5G829778,GRMZM2G130062,GRMZM2G076885,	100286245,100281571,100191841,100304315,100282205,100280189,100285396,100283574,100273676,100284902,100272371,100280499,100191334,
zma04130	SNARE interactions in vesicular transport - Zea mays (maize)	4	479	32	3106	0.902016	GRMZM2G111611,GRMZM2G436429,GRMZM5G838961,GRMZM2G017329,	100280807,100283881,100284783,100191223,
zma00410	beta-Alanine metabolism - Zea mays (maize)	3	479	25	3106	0.922564	GRMZM2G181505,GRMZM2G058675,GRMZM2G001898,	100274265,732806,100274311,
zma04120	Ubiquitin mediated proteolysis - Zea mays (maize)	2	479	84	3106	0.000512703	GRMZM2G037698,GRMZM2G101446,	100284255,100280388,
zma03040	Spliceosome - Zea mays (maize)	16	479	163	3106	0.0768216	GRMZM2G047018,GRMZM2G154278,GRMZM2G431306,GRMZM2G410393,GRMZM2G022041,GRMZM5G803275,GRMZM2G052569,GRMZM2G037698,GRMZM2G021149,GRMZM2G058252,GRMZM2G096972,GRMZM2G151387,GRMZM2G078826,GRMZM2G175419,GRMZM2G021742,GRMZM2G168252,	100286340,100192769,100383468,100277544,100272538,100284191,100191462,100284255,100282140,100285502,100272422,100381870,100383248,100382130,100273115,100284147,
zma04141	Protein processing in endoplasmic reticulum - Zea mays (maize)	29	479	171	3106	0.544935	GRMZM2G415007,GRMZM2G163421,GRMZM2G114793,GRMZM2G437100,AC208204.3_FG006,AC217358.3_FG011,GRMZM2G163129,GRMZM2G386228,GRMZM2G032409,GRMZM2G067476,GRMZM2G080724,GRMZM2G521844,GRMZM2G101446,GRMZM2G012455,GRMZM2G149647,GRMZM2G358059,GRMZM2G122443,GRMZM5G833699,GRMZM2G020040,GRMZM2G118731,GRMZM2G306679,GRMZM2G065950,GRMZM2G127101,GRMZM2G389173,GRMZM2G052875,GRMZM2G034157,GRMZM2G364069,GRMZM2G012631,G…	732809,606410,732808,100286250,100274593,100286182,100383593,100280873,100285254,100272685,100281798,100383981,100280388,100383105,542576,542732,100283315,100196928,100279899,100216704,100191552,100273641,100283983,606479,100279808,100282069,100191411,100384478,100382437,
zma00190	Oxidative phosphorylation - Zea mays (maize)	28	479	113	3106	0.0161328	GRMZM2G079777,GRMZM2G143651,GRMZM5G886688,GRMZM2G023194,GRMZM2G079888,GRMZM2G021635,GRMZM2G006085,AC194341.4_FG002,GRMZM2G024484,GRMZM2G138220,AC214350.3_FG007,GRMZM2G069061,GRMZM2G097040,GRMZM2G158479,GRMZM2G157018,GRMZM2G021331,GRMZM2G019404,GRMZM2G030167,GRMZM2G004172,GRMZM2G149414,GRMZM2G396397,GRMZM2G008232,GRMZM2G072806,GRMZM2G059556,GRMZM2G163233,AC195340.3_FG002,GRMZM2G040209,GRMZM2G14585…	100193069,100282690,100283792,542550,100280324,100283330,100382870,100285174,100273176,100191627,100192468,100192583,100272681,100194151,100283946,100285442,542439,100273417,100285417,100285915,100281028,100283470,100283266,100280596,100280574,100282522,100282384,100191453,
zma00250	Alanine, aspartate and glutamate metabolism - Zea mays (maize)	3	479	39	3106	0.300947	GRMZM2G119852,GRMZM5G840582,GRMZM2G088064,	542334,100284842,100282849,
zma00360	Phenylalanine metabolism - Zea mays (maize)	2	479	61	3106	0.0093654	GRMZM2G144648,GRMZM2G106250,	100281032,100191282,
zma00460	Cyanoamino acid metabolism - Zea mays (maize)	2	479	18	3106	0.948731	GRMZM2G078143,GRMZM2G036708,	100192461,100216722,
zma00100	Steroid biosynthesis - Zea mays (maize)	3	479	27	3106	0.802898	GRMZM2G122810,GRMZM2G126682,GRMZM2G075701,	541682,100282753,100192647,
zma00051	Fructose and mannose metabolism - Zea mays (maize)	6	479	51	3106	0.659966	GRMZM2G030784,GRMZM2G450163,GRMZM2G059151,GRMZM2G005493,GRMZM2G066024,GRMZM2G057823,	100272481,100191851,100382182,100194385,100283676,542261,
zma00520	Amino sugar and nucleotide sugar metabolism - Zea mays (maize)	3	479	80	3106	0.00379265	GRMZM2G133213,GRMZM2G328500,GRMZM2G027955,	100191335,100279549,542737,
zma03013	RNA transport - Zea mays (maize)	16	479	125	3106	0.545846	GRMZM2G023418,GRMZM2G116034,GRMZM2G369939,GRMZM5G803275,GRMZM2G027995,GRMZM2G048703,GRMZM2G059015,GRMZM2G151387,GRMZM2G001327,GRMZM2G165917,GRMZM2G057535,GRMZM2G051174,AC233866.1_FG006,GRMZM2G153541,GRMZM2G110509,GRMZM2G422651,	100384185,541649,100382117,100284191,100284697,100193783,100279429,100381870,100037749,542450,100284707,100283019,542555,542581,541784,100273610,
zma00500	Starch and sucrose metabolism - Zea mays (maize)	4	479	89	3106	0.00478263	GRMZM2G328500,GRMZM2G105791,GRMZM2G027955,GRMZM2G032628,	100279549,100101526,542737,542238,
zma00400	Phenylalanine, tyrosine and tryptophan biosynthesis - Zea mays (maize)	2	479	43	3106	0.0791479	GRMZM5G841619,GRMZM2G014376,	100170238,100191894,
zma00053	Ascorbate and aldarate metabolism - Zea mays (maize)	3	479	32	3106	0.548448	GRMZM2G058675,GRMZM2G328500,GRMZM2G469969,	732806,100279549,100381436,
zma00670	One carbon pool by folate - Zea mays (maize)	2	479	11	3106	0.485799	GRMZM2G078143,GRMZM5G876898,	100192461,100279332,
zma00710	Carbon fixation in photosynthetic organisms - Zea mays (maize)	12	479	66	3106	0.459163	GRMZM2G466833,GRMZM2G030784,GRMZM2G154595,GRMZM5G840582,GRMZM2G088064,GRMZM2G008714,GRMZM2G068455,GRMZM2G003883,GRMZM2G004534,GRMZM2G066024,GRMZM2G057823,GRMZM2G119175,	100272900,100272481,100274264,100284842,100282849,100283899,100193663,542177,100282820,100283676,542261,100191614,
zma00061	Fatty acid biosynthesis - Zea mays (maize)	3	479	33	3106	0.505582	GRMZM2G135498,GRMZM5G852502,GRMZM2G180399,	100283265,100191672,100192652,
zma00072	Synthesis and degradation of ketone bodies - Zea mays (maize)	2	479	7	3106	0.192292	GRMZM5G860137,GRMZM5G866758,	100274017,100282283,
zma00900	Terpenoid backbone biosynthesis - Zea mays (maize)	4	479	42	3106	0.453193	GRMZM5G860137,GRMZM5G813909,GRMZM2G108285,GRMZM5G866758,	100274017,100192503,541901,100282283,
zma00030	Pentose phosphate pathway - Zea mays (maize)	2	479	44	3106	0.0706444	GRMZM2G066024,GRMZM2G057823,	100283676,542261,
zma05161	Hepatitis B - Zea mays (maize)	1	479	22	3106	0.29564	GRMZM2G070199,	100383938,
zma04144	Endocytosis - Zea mays (maize)	7	479	53	3106	0.856112	GRMZM2G431900,GRMZM2G023575,GRMZM2G157462,GRMZM2G147579,GRMZM2G122800,GRMZM2G082432,GRMZM2G165195,	100193992,100284677,100286124,100304271,100191382,100281033,100216894,
zma00562	Inositol phosphate metabolism - Zea mays (maize)	2	479	33	3106	0.235593	GRMZM2G030784,GRMZM2G001898,	100272481,100274311,
zma00330	Arginine and proline metabolism - Zea mays (maize)	8	479	58	3106	0.923351	GRMZM2G520535,GRMZM2G145061,GRMZM2G058675,GRMZM2G088627,GRMZM2G348578,GRMZM2G068665,GRMZM2G174671,GRMZM2G054224,	100383727,100303994,732806,100282205,100283657,606449,100272721,100274058,
zma00480	Glutathione metabolism - Zea mays (maize)	2	479	63	3106	0.00732029	GRMZM5G829778,GRMZM2G146246,	100272371,100127012,
zma00750	Vitamin B6 metabolism - Zea mays (maize)	1	479	5	3106	0.362988	GRMZM2G300801,	100284817,
zma03430	Mismatch repair - Zea mays (maize)	1	479	31	3106	0.097707	AC235534.1_FG001,	100282678,
zma01040	Biosynthesis of unsaturated fatty acids - Zea mays (maize)	6	479	34	3106	0.552978	GRMZM2G014136,GRMZM2G481843,GRMZM2G002959,GRMZM2G056252,GRMZM5G852502,GRMZM2G180399,	100285661,100191179,100282107,100191328,100191672,100192652,
zma00780	Biotin metabolism - Zea mays (maize)	1	479	17	3106	0.52605	GRMZM2G135498,	100283265,
zma04626	Plant-pathogen interaction - Zea mays (maize)	7	479	94	3106	0.050211	GRMZM2G105019,GRMZM2G391364,GRMZM2G154489,GRMZM2G097900,GRMZM2G324643,GRMZM5G833699,GRMZM2G012631,	100282745,100282202,542526,100286349,100272455,100196928,100384478,

## Sheet: 3C intact PBs
pathway_ID	KEGG_name	diff_gene_in_this_pathway	diff_gene_in_all_pathway	all_gene_in_this_pathway	all_gene_in_all_pathway	Pvalue	gene_list	NCBI_geneID
zma03050	Proteasome - Zea mays (maize)	11	519	59	3106	0.581148	GRMZM2G165817,GRMZM2G137528,GRMZM2G181359,GRMZM2G013750,GRMZM2G171604,GRMZM2G467059,GRMZM2G073077,GRMZM2G090904,GRMZM2G121452,AC206968.3_FG003,GRMZM2G165926,	100383510,100273032,100274064,100382103,100282100,100217166,100282470,100381342,100192879,100284700,100272940,
zma00944	Flavone and flavonol biosynthesis - Zea mays (maize)	1	519	3	3106	0.181922	AC196475.3_FG004,	100125646,
zma00945	Stilbenoid, diarylheptanoid and gingerol biosynthesis - Zea mays (maize)	1	519	13	3106	0.721917	GRMZM2G147245,	100272756,
zma00650	Butanoate metabolism - Zea mays (maize)	7	519	27	3106	0.17832	GRMZM5G860137,GRMZM2G140150,GRMZM2G106250,GRMZM2G143008,GRMZM5G866758,GRMZM2G119482,GRMZM2G027627,	100274017,100283889,100191282,100285396,100282283,100284047,100272256,
zma03010	Ribosome - Zea mays (maize)	60	519	292	3106	0.120651	AC196489.3_FG002,GRMZM5G832108,GRMZM2G139900,GRMZM2G177720,GRMZM2G105712,GRMZM2G083497,GRMZM2G053652,GRMZM2G431821,GRMZM5G870752,GRMZM2G166659,GRMZM2G163769,GRMZM2G446960,GRMZM2G009936,AC230013.2_FG007,GRMZM2G016250,GRMZM2G305154,GRMZM2G050925,GRMZM2G068952,AC190609.3_FG002,GRMZM2G336875,GRMZM2G455828,GRMZM2G018197,GRMZM2G081102,GRMZM2G377797,GRMZM2G115901,GRMZM2G125300,GRMZM2G001816,GRMZM2G05413…	100282351,100192774,100193804,100217251,100194313,100280584,100274227,100192952,100282418,100280771,100274437,100273505,100283331,100283101,100280556,100303896,100282542,100191314,100283808,100193830,100281083,100280657,100273645,100283242,100282508,542458,100282010,542529,100280577,100285268,542552,100191607,100281632,100282953,541667,100192783,100283974,100284082,100193699,542443,100303995,1002…
zma04075	Plant hormone signal transduction - Zea mays (maize)	2	519	151	3106	1.20394e-08	GRMZM2G169695,GRMZM2G000278,	100280849,542190,
zma00940	Phenylpropanoid biosynthesis - Zea mays (maize)	1	519	69	3106	0.000268521	GRMZM2G147245,	100272756,
zma00920	Sulfur metabolism - Zea mays (maize)	4	519	19	3106	0.432885	GRMZM2G082185,GRMZM2G114739,GRMZM2G090338,GRMZM2G036708,	100280321,100284296,542221,100216722,
zma00290	Valine, leucine and isoleucine biosynthesis - Zea mays (maize)	9	519	21	3106	0.00709066	GRMZM5G840002,GRMZM2G537291,GRMZM2G104613,GRMZM2G055507,GRMZM2G143008,GRMZM5G803490,AC234528.1_FG005,GRMZM2G370852,GRMZM2G130062,	100286245,100281571,100283376,100280189,100285396,100284589,100273676,100284902,100280499,
zma00010	Glycolysis / Gluconeogenesis - Zea mays (maize)	21	519	109	3106	0.443147	GRMZM2G030784,GRMZM2G104632,GRMZM2G008714,GRMZM2G009030,GRMZM2G140150,GRMZM2G432801,AC197705.4_FG001,GRMZM2G015132,GRMZM2G003385,GRMZM2G058675,GRMZM2G073774,GRMZM2G051004,GRMZM2G066024,GRMZM2G057823,GRMZM2G104081,GRMZM2G038821,GRMZM2G034848,GRMZM2G048371,GRMZM2G176307,GRMZM2G027627,GRMZM2G119175,	100272481,100282981,100283899,100274470,100283889,100170246,542376,100284493,100381658,732806,100383599,100191900,100283676,542261,100192075,542651,100283280,542316,100037774,100272256,100191614,
zma00071	Fatty acid metabolism - Zea mays (maize)	6	519	30	3106	0.483613	GRMZM2G014136,GRMZM5G860137,GRMZM2G002959,GRMZM5G864319,GRMZM2G058675,GRMZM5G866758,	100285661,100274017,100282107,100191469,732806,100282283,
zma04145	Phagosome - Zea mays (maize)	8	519	52	3106	0.991603	GRMZM2G079777,GRMZM2G386228,GRMZM2G043822,GRMZM2G358059,GRMZM2G030167,GRMZM2G108766,GRMZM2G008232,AC234515.1_FG003,	100193069,100280873,542705,542732,100273417,542416,100283470,100383576,
zma00340	Histidine metabolism - Zea mays (maize)	2	519	16	3106	0.998579	GRMZM2G058675,GRMZM2G068862,	732806,100193253,
zma03440	Homologous recombination - Zea mays (maize)	1	519	36	3106	0.034758	GRMZM2G067522,	100272828,
zma00941	Flavonoid biosynthesis - Zea mays (maize)	1	519	22	3106	0.237253	GRMZM2G147245,	100272756,
zma00270	Cysteine and methionine metabolism - Zea mays (maize)	9	519	57	3106	0.966187	GRMZM2G082185,GRMZM5G836910,GRMZM2G039166,GRMZM2G117198,AC199526.5_FG002,GRMZM2G061135,GRMZM2G054123,GRMZM2G036708,GRMZM2G076885,	100280321,100282625,541876,100191838,100194360,100279822,100282324,100216722,100191334,
zma04710	Circadian rhythm - Zea mays (maize)	1	519	9	3106	0.88838	GRMZM2G101446,	100280388,
zma00860	Porphyrin and chlorophyll metabolism - Zea mays (maize)	4	519	38	3106	0.482444	GRMZM2G159013,GRMZM2G116258,GRMZM2G397247,GRMZM2G039396,	100284108,100193482,100284052,542554,
zma00630	Glyoxylate and dicarboxylate metabolism - Zea mays (maize)	12	519	41	3106	0.0488002	GRMZM2G466833,GRMZM2G154595,GRMZM2G078143,GRMZM5G840582,GRMZM5G860137,GRMZM2G051208,GRMZM2G009808,GRMZM2G076239,GRMZM2G068455,GRMZM2G072744,GRMZM2G161245,GRMZM5G866758,	100272900,100274264,100192461,100284842,100274017,100286311,100304315,100285987,100193663,100282134,100193743,100282283,
zma00380	Tryptophan metabolism - Zea mays (maize)	6	519	21	3106	0.134328	GRMZM2G142863,GRMZM2G151169,GRMZM5G860137,GRMZM2G058675,GRMZM2G091819,GRMZM5G866758,	100383579,100383412,100274017,732806,100037821,100282283,
zma03420	Nucleotide excision repair - Zea mays (maize)	3	519	47	3106	0.0948878	AC235534.1_FG001,GRMZM2G103740,GRMZM2G067522,	100282678,100282197,100272828,
zma00660	C5-Branched dibasic acid metabolism - Zea mays (maize)	3	519	7	3106	0.0631118	GRMZM5G840002,GRMZM2G143008,GRMZM2G370852,	100286245,100285396,100284902,
zma03060	Protein export - Zea mays (maize)	11	519	41	3106	0.097167	GRMZM2G415007,GRMZM2G114793,GRMZM2G035526,GRMZM2G091503,GRMZM2G386228,GRMZM2G154151,GRMZM2G058407,GRMZM2G112366,GRMZM2G077463,GRMZM2G079257,GRMZM2G070562,	732809,732808,100273903,100283769,100280873,100280989,100216656,100285983,100283950,100274376,100382925,
zma01100	Metabolic pathways - Zea mays (maize)	166	519	1247	3106	0.0101437	GRMZM2G079777,GRMZM2G143651,GRMZM2G033219,GRMZM5G862540,GRMZM5G886688,GRMZM2G122810,GRMZM2G147245,GRMZM2G014136,GRMZM2G142863,GRMZM2G010328,GRMZM2G064695,GRMZM2G022563,GRMZM2G050570,GRMZM2G181505,GRMZM2G466833,GRMZM2G159013,GRMZM2G119852,GRMZM2G178415,GRMZM2G030784,GRMZM2G084863,GRMZM2G166855,GRMZM5G840002,GRMZM5G841619,GRMZM2G023194,GRMZM2G082185,GRMZM2G038848,GRMZM2G520535,GRMZM2G010406,GRMZM2G…	100193069,100282690,100280863,100282847,100283792,541682,100272756,100285661,100383579,100283445,100284826,100280787,100283397,100274265,100272900,100284108,542334,542220,100272481,100191300,100279928,100286245,100170238,542550,100280321,100191877,100383727,100274106,100282981,100274264,100281571,100192461,100382870,100383412,100284817,100285174,100284842,100272979,100194305,100383593,100274017,1…
zma00510	N-Glycan biosynthesis - Zea mays (maize)	5	519	35	3106	0.938545	GRMZM2G166855,GRMZM2G163129,GRMZM2G032409,GRMZM2G149946,GRMZM2G051367,	100279928,100383593,100285254,100282286,100191802,
zma00960	Tropane, piperidine and pyridine alkaloid biosynthesis - Zea mays (maize)	1	519	13	3106	0.721917	GRMZM5G836910,	100282625,
zma00310	Lysine degradation - Zea mays (maize)	5	519	25	3106	0.490027	GRMZM2G142863,GRMZM2G151169,GRMZM5G860137,GRMZM2G058675,GRMZM5G866758,	100383579,100383412,100274017,732806,100282283,
zma00600	Sphingolipid metabolism - Zea mays (maize)	1	519	19	3106	0.349167	GRMZM2G180732,	100279713,
zma03015	mRNA surveillance pathway - Zea mays (maize)	7	519	96	3106	0.0207949	GRMZM2G162954,GRMZM2G108355,GRMZM2G090274,GRMZM2G045720,GRMZM2G151387,GRMZM2G119546,GRMZM2G038195,	100216861,100282302,100272775,100281195,100381870,100272765,100273101,
zma04146	Peroxisome - Zea mays (maize)	14	519	59	3106	0.158334	GRMZM2G059991,GRMZM2G014136,GRMZM2G124455,GRMZM2G146885,GRMZM2G033515,GRMZM2G002959,GRMZM5G864319,GRMZM2G076239,GRMZM2G005107,GRMZM2G155220,GRMZM2G082581,GRMZM5G829778,GRMZM2G109743,GRMZM2G004768,	542764,100285661,100193398,100192936,100217128,100282107,100191469,100285987,100194355,100286187,100191657,100272371,100282854,100282867,
zma00020	Citrate cycle (TCA cycle) - Zea mays (maize)	20	519	51	3106	0.000514068	GRMZM2G142863,GRMZM2G064695,GRMZM2G466833,GRMZM2G154595,GRMZM2G151169,GRMZM2G140150,GRMZM2G033515,GRMZM2G018566,GRMZM2G009808,GRMZM2G015132,GRMZM2G068455,GRMZM2G120857,GRMZM2G073774,GRMZM2G072744,GRMZM2G082581,GRMZM2G161245,GRMZM5G829778,GRMZM2G072054,GRMZM2G010823,GRMZM2G027627,	100383579,100284826,100272900,100274264,100383412,100283889,100217128,100191841,100304315,100284493,100193663,100283574,100383599,100282134,100191657,100193743,100272371,100216609,100279871,100272256,
zma04122	Sulfur relay system - Zea mays (maize)	1	519	10	3106	0.996706	GRMZM2G322314,	100282194,
zma00903	Limonene and pinene degradation - Zea mays (maize)	1	519	9	3106	0.88838	GRMZM2G058675,	732806,
zma00770	Pantothenate and CoA biosynthesis - Zea mays (maize)	3	519	26	3106	0.737445	GRMZM2G181505,GRMZM2G143008,AC234528.1_FG005,	100274265,100285396,100273676,
zma01110	Biosynthesis of secondary metabolites - Zea mays (maize)	98	519	653	3106	0.347651	GRMZM5G862540,GRMZM2G122810,GRMZM2G147245,GRMZM2G142863,GRMZM2G010328,GRMZM2G064695,GRMZM2G466833,GRMZM2G159013,GRMZM2G030784,GRMZM2G157263,GRMZM2G133213,GRMZM5G840002,GRMZM5G841619,GRMZM2G038848,GRMZM2G010406,GRMZM2G104632,GRMZM2G154595,GRMZM2G537291,GRMZM2G078143,GRMZM2G151169,GRMZM5G840582,GRMZM2G573867,GRMZM2G173209,GRMZM5G860137,GRMZM5G836910,GRMZM2G124059,GRMZM2G116258,GRMZM2G008714,GRMZM2G…	100282847,541682,100272756,100383579,100283445,100284826,100272900,100284108,100272481,100126901,100191335,100286245,100170238,100191877,100274106,100282981,100274264,100281571,100192461,100383412,100284842,100272979,100194305,100274017,100282625,100191977,100193482,100283899,100274470,100283376,100283889,100272431,100286311,100170246,100217128,100191841,100384797,100304315,542376,541876,10028449…
zma00130	Ubiquinone and other terpenoid-quinone biosynthesis - Zea mays (maize)	1	519	27	3106	0.121693	GRMZM2G088396,	606444,
zma00260	Glycine, serine and threonine metabolism - Zea mays (maize)	11	519	33	3106	0.0235468	GRMZM2G050570,GRMZM5G841619,GRMZM2G078143,GRMZM2G300801,GRMZM5G840582,GRMZM2G003385,GRMZM5G876898,GRMZM2G073774,GRMZM2G048497,GRMZM2G135470,GRMZM2G076885,	100283397,100170238,100192461,100284817,100284842,100381658,100279332,100383599,100216919,541949,100191334,
zma00230	Purine metabolism - Zea mays (maize)	11	519	108	3106	0.111704	GRMZM2G119852,GRMZM2G173209,GRMZM2G164141,GRMZM2G034326,GRMZM2G008714,GRMZM2G134396,GRMZM2G086882,GRMZM2G000622,GRMZM2G093347,GRMZM2G119175,GRMZM5G895991,	542334,100194305,100274529,100281008,100283899,100384797,100384174,100192064,100285146,100191614,100217081,
zma00640	Propanoate metabolism - Zea mays (maize)	6	519	21	3106	0.134328	GRMZM2G064695,GRMZM5G860137,GRMZM2G058675,GRMZM2G001898,GRMZM5G866758,GRMZM2G072054,	100284826,100274017,732806,100274311,100282283,100216609,
zma00910	Nitrogen metabolism - Zea mays (maize)	4	519	35	3106	0.611489	GRMZM2G178415,GRMZM2G023194,AC214350.3_FG007,GRMZM5G876898,	542220,542550,100192468,100279332,
zma03008	Ribosome biogenesis in eukaryotes - Zea mays (maize)	1	519	55	3106	0.00218332	GRMZM2G153227,	100280920,
zma00590	Arachidonic acid metabolism - Zea mays (maize)	1	519	10	3106	0.996706	GRMZM2G084863,	100191300,
zma00280	Valine, leucine and isoleucine degradation - Zea mays (maize)	5	519	33	3106	0.949702	GRMZM5G860137,GRMZM2G058675,GRMZM2G073774,GRMZM2G001898,GRMZM5G866758,	100274017,732806,100383599,100274311,100282283,
zma00561	Glycerolipid metabolism - Zea mays (maize)	1	519	45	3106	0.00951147	GRMZM2G058675,	732806,
zma00592	alpha-Linolenic acid metabolism - Zea mays (maize)	5	519	25	3106	0.490027	GRMZM2G014136,GRMZM2G002959,GRMZM5G864319,GRMZM2G067225,GRMZM2G082087,	100285661,100282107,100191469,542150,732734,
zma00730	Thiamine metabolism - Zea mays (maize)	1	519	6	3106	0.531795	GRMZM2G322314,	100282194,
zma03020	RNA polymerase - Zea mays (maize)	1	519	32	3106	0.0610641	GRMZM2G034326,	100281008,
zma00240	Pyrimidine metabolism - Zea mays (maize)	4	519	94	3106	0.00111829	GRMZM2G181505,GRMZM2G034326,GRMZM2G043776,GRMZM2G080380,	100274265,100281008,100285695,100282482,
zma03018	RNA degradation - Zea mays (maize)	8	519	70	3106	0.354558	GRMZM2G011173,GRMZM2G009030,GRMZM2G074790,GRMZM2G153815,GRMZM2G101596,GRMZM2G034848,GRMZM2G048371,GRMZM2G416120,	100191586,100274470,100272259,100285374,100216708,100283280,542316,542736,
zma00620	Pyruvate metabolism - Zea mays (maize)	20	519	69	3106	0.0170752	GRMZM2G466833,GRMZM2G181192,GRMZM2G154595,GRMZM2G537291,GRMZM5G860137,GRMZM2G008714,GRMZM2G140150,GRMZM2G015132,GRMZM2G058675,GRMZM2G068455,GRMZM2G055507,GRMZM2G073774,GRMZM2G069542,GRMZM2G072744,GRMZM2G118770,GRMZM2G161245,GRMZM5G866758,GRMZM2G130062,GRMZM2G027627,GRMZM2G119175,	100272900,542115,100274264,100281571,100274017,100283899,100283889,100284493,732806,100193663,100280189,100383599,542479,100282134,542209,100193743,100282283,100280499,100272256,100191614,
zma00040	Pentose and glucuronate interconversions - Zea mays (maize)	4	519	31	3106	0.817626	GRMZM5G862540,GRMZM2G058675,GRMZM2G328500,GRMZM2G005493,	100282847,732806,100279549,100194385,
zma00300	Lysine biosynthesis - Zea mays (maize)	4	519	13	3106	0.140752	GRMZM2G010328,AC182617.3_FG001,GRMZM2G020446,GRMZM2G076885,	100283445,100273435,100273126,100191334,
zma03030	DNA replication - Zea mays (maize)	3	519	43	3106	0.146629	AC235534.1_FG001,GRMZM2G103740,GRMZM2G067522,	100282678,100282197,100272828,
zma00970	Aminoacyl-tRNA biosynthesis - Zea mays (maize)	4	519	36	3106	0.566004	GRMZM2G386714,GRMZM2G048012,GRMZM2G172101,GRMZM2G032049,	100280510,100280365,100272738,100285944,
zma01210	2-Oxocarboxylic acid metabolism - Zea mays (maize)	19	519	47	3106	0.000468759	GRMZM5G840002,GRMZM2G038848,GRMZM2G537291,GRMZM5G836910,GRMZM2G104613,GRMZM2G033515,GRMZM2G018566,GRMZM2G009808,GRMZM2G088627,GRMZM2G055507,GRMZM2G143008,GRMZM2G120857,GRMZM5G803490,AC234528.1_FG005,GRMZM2G082581,GRMZM2G370852,GRMZM5G829778,GRMZM2G130062,GRMZM2G076885,	100286245,100191877,100281571,100282625,100283376,100217128,100191841,100304315,100282205,100280189,100285396,100283574,100284589,100273676,100191657,100284902,100272371,100280499,100191334,
zma04130	SNARE interactions in vesicular transport - Zea mays (maize)	1	519	32	3106	0.0610641	GRMZM5G838961,	100284783,
zma00350	Tyrosine metabolism - Zea mays (maize)	3	519	31	3106	0.481559	GRMZM5G836910,GRMZM2G088396,GRMZM2G119482,	100282625,606444,100284047,
zma00410	beta-Alanine metabolism - Zea mays (maize)	3	519	25	3106	0.797974	GRMZM2G181505,GRMZM2G058675,GRMZM2G001898,	100274265,732806,100274311,
zma04120	Ubiquitin mediated proteolysis - Zea mays (maize)	2	519	84	3106	0.000204426	GRMZM2G146374,GRMZM2G101446,	100193596,100280388,
zma03040	Spliceosome - Zea mays (maize)	6	519	163	3106	3.12793e-06	GRMZM5G803433,GRMZM2G052569,GRMZM2G037226,GRMZM2G151387,GRMZM2G150521,GRMZM2G049866,	100382178,100191462,100281694,100381870,100283403,100284566,
zma04141	Protein processing in endoplasmic reticulum - Zea mays (maize)	31	519	171	3106	0.584408	GRMZM2G083810,GRMZM2G415007,GRMZM2G163421,GRMZM2G114793,GRMZM2G437100,GRMZM2G166855,AC208204.3_FG006,GRMZM2G341404,GRMZM2G163129,GRMZM2G386228,GRMZM2G032409,GRMZM2G067476,GRMZM5G899188,GRMZM2G101446,GRMZM2G149946,GRMZM2G149647,GRMZM2G358059,GRMZM2G051367,GRMZM2G122443,GRMZM5G833699,GRMZM2G020040,GRMZM2G306679,GRMZM2G370470,GRMZM2G389173,GRMZM2G052875,GRMZM2G034157,GRMZM2G333635,GRMZM2G364069,GRMZ…	542723,732809,606410,732808,100286250,100279928,100274593,100282148,100383593,100280873,100285254,100272685,542293,100280388,100282286,542576,542732,100191802,100283315,100196928,100279899,100191552,100286003,606479,100279808,100282069,100282367,100191411,606478,100384478,100382437,
zma00190	Oxidative phosphorylation - Zea mays (maize)	27	519	113	3106	0.0646731	GRMZM2G079777,GRMZM2G143651,GRMZM5G886688,GRMZM2G023194,GRMZM2G006085,AC194341.4_FG002,GRMZM2G024484,GRMZM2G148374,AC214350.3_FG007,GRMZM2G170927,GRMZM2G069061,GRMZM2G097040,GRMZM2G157018,GRMZM2G019404,GRMZM2G030167,GRMZM2G004172,GRMZM2G149414,GRMZM2G396397,GRMZM2G008232,GRMZM2G072806,GRMZM2G059556,GRMZM2G137312,AC195340.3_FG002,GRMZM2G104918,GRMZM2G040209,GRMZM2G145854,GRMZM2G041065,	100193069,100282690,100283792,542550,100382870,100285174,100273176,100383904,100192468,100280334,100192583,100272681,100283946,542439,100273417,100285417,100285915,100281028,100283470,100283266,100280596,100283425,100282522,100282768,100282384,100191453,100286099,
zma00250	Alanine, aspartate and glutamate metabolism - Zea mays (maize)	11	519	39	3106	0.0715954	GRMZM2G119852,GRMZM2G178415,GRMZM2G010406,GRMZM5G840582,GRMZM2G088064,GRMZM5G836910,GRMZM2G124059,GRMZM2G117230,GRMZM2G119482,GRMZM2G080380,GRMZM5G895991,	542334,542220,100274106,100284842,100282849,100282625,100191977,100280822,100284047,100282482,100217081,
zma00052	Galactose metabolism - Zea mays (maize)	2	519	38	3106	0.0971426	GRMZM2G432801,GRMZM2G104081,	100170246,100192075,
zma00360	Phenylalanine metabolism - Zea mays (maize)	4	519	61	3106	0.0529996	GRMZM2G147245,GRMZM5G836910,GRMZM2G106250,GRMZM2G088396,	100272756,100282625,100191282,606444,
zma00460	Cyanoamino acid metabolism - Zea mays (maize)	2	519	18	3106	0.841641	GRMZM2G078143,GRMZM2G036708,	100192461,100216722,
zma00100	Steroid biosynthesis - Zea mays (maize)	4	519	27	3106	0.942631	GRMZM2G122810,GRMZM2G068465,GRMZM5G899349,GRMZM2G075701,	541682,100191975,100382691,100192647,
zma00950	Isoquinoline alkaloid biosynthesis - Zea mays (maize)	1	519	16	3106	0.506695	GRMZM5G836910,	100282625,
zma00051	Fructose and mannose metabolism - Zea mays (maize)	8	519	51	3106	0.963111	GRMZM2G030784,GRMZM2G432801,GRMZM2G450163,GRMZM2G059151,GRMZM2G005493,GRMZM2G066024,GRMZM2G057823,GRMZM2G104081,	100272481,100170246,100191851,100382182,100194385,100283676,542261,100192075,
zma00520	Amino sugar and nucleotide sugar metabolism - Zea mays (maize)	8	519	80	3106	0.171581	GRMZM5G862540,GRMZM2G157263,GRMZM2G133213,GRMZM2G432801,GRMZM2G328500,GRMZM2G106213,GRMZM2G027955,GRMZM2G104081,	100282847,100126901,100191335,100170246,100279549,542072,542737,100192075,
zma03013	RNA transport - Zea mays (maize)	12	519	125	3106	0.0551761	GRMZM2G023418,GRMZM2G116034,GRMZM2G022275,GRMZM2G027995,GRMZM2G151387,GRMZM2G001327,GRMZM2G057535,GRMZM2G051174,AC233866.1_FG006,GRMZM2G153541,GRMZM2G110509,GRMZM2G422651,	100384185,541649,100274502,100284697,100381870,100037749,100284707,100283019,542555,542581,541784,100273610,
zma00500	Starch and sucrose metabolism - Zea mays (maize)	7	519	89	3106	0.0406303	GRMZM5G862540,GRMZM2G432801,GRMZM2G328500,GRMZM2G106213,GRMZM2G027955,GRMZM2G104081,GRMZM2G032628,	100282847,100170246,100279549,542072,542737,100192075,542238,
zma00400	Phenylalanine, tyrosine and tryptophan biosynthesis - Zea mays (maize)	7	519	43	3106	0.861402	GRMZM5G841619,GRMZM2G573867,GRMZM5G836910,GRMZM2G028369,GRMZM2G171383,GRMZM2G164562,GRMZM2G014376,	100170238,100272979,100282625,100272431,100286252,100282199,100191894,
zma00053	Ascorbate and aldarate metabolism - Zea mays (maize)	4	519	32	3106	0.762589	GRMZM5G862540,GRMZM2G058675,GRMZM2G328500,GRMZM2G469969,	100282847,732806,100279549,100381436,
zma00670	One carbon pool by folate - Zea mays (maize)	3	519	11	3106	0.231642	GRMZM2G078143,GRMZM5G876898,GRMZM2G347056,	100192461,100279332,541794,
zma00710	Carbon fixation in photosynthetic organisms - Zea mays (maize)	15	519	66	3106	0.195059	GRMZM2G466833,GRMZM2G030784,GRMZM2G154595,GRMZM5G840582,GRMZM2G088064,GRMZM2G008714,GRMZM2G068455,GRMZM2G069542,GRMZM2G072744,GRMZM2G118770,GRMZM2G161245,GRMZM2G066024,GRMZM2G057823,GRMZM2G117230,GRMZM2G119175,	100272900,100272481,100274264,100284842,100282849,100283899,100193663,542479,100282134,542209,100193743,100283676,542261,100280822,100191614,
zma00061	Fatty acid biosynthesis - Zea mays (maize)	5	519	33	3106	0.949702	GRMZM2G022563,GRMZM2G012863,GRMZM2G135498,GRMZM5G852502,GRMZM2G180399,	100280787,100279707,100283265,100191672,100192652,
zma00072	Synthesis and degradation of ketone bodies - Zea mays (maize)	2	519	7	3106	0.229361	GRMZM5G860137,GRMZM5G866758,	100274017,100282283,
zma00900	Terpenoid backbone biosynthesis - Zea mays (maize)	4	519	42	3106	0.343937	GRMZM5G860137,GRMZM5G813909,GRMZM2G108285,GRMZM5G866758,	100274017,100192503,541901,100282283,
zma00030	Pentose phosphate pathway - Zea mays (maize)	2	519	44	3106	0.0461895	GRMZM2G066024,GRMZM2G057823,	100283676,542261,
zma05161	Hepatitis B - Zea mays (maize)	1	519	22	3106	0.237253	GRMZM2G139977,	100273924,
zma04144	Endocytosis - Zea mays (maize)	6	519	53	3106	0.441783	GRMZM2G157462,GRMZM5G809184,GRMZM2G180335,GRMZM2G147579,GRMZM2G122800,GRMZM2G082432,	100286124,100284642,100279900,100304271,100191382,100281033,
zma00562	Inositol phosphate metabolism - Zea mays (maize)	2	519	33	3106	0.175988	GRMZM2G030784,GRMZM2G001898,	100272481,100274311,
zma00330	Arginine and proline metabolism - Zea mays (maize)	11	519	58	3106	0.544188	GRMZM2G178415,GRMZM2G038848,GRMZM2G520535,GRMZM2G010406,GRMZM5G836910,GRMZM2G124059,GRMZM2G058675,GRMZM2G088627,GRMZM2G068665,GRMZM2G174671,GRMZM2G054224,	542220,100191877,100383727,100274106,100282625,100191977,732806,100282205,606449,100272721,100274058,
zma00480	Glutathione metabolism - Zea mays (maize)	6	519	63	3106	0.203076	GRMZM2G033515,GRMZM2G129357,GRMZM2G082581,GRMZM5G829778,GRMZM2G111579,GRMZM2G146246,	100217128,100282543,100191657,100272371,542026,100127012,
zma00750	Vitamin B6 metabolism - Zea mays (maize)	3	519	5	3106	0.0212982	GRMZM2G120652,GRMZM2G050570,GRMZM2G300801,	100272732,100283397,100284817,
zma03430	Mismatch repair - Zea mays (maize)	3	519	31	3106	0.481559	AC235534.1_FG001,GRMZM2G103740,GRMZM2G067522,	100282678,100282197,100272828,
zma01040	Biosynthesis of unsaturated fatty acids - Zea mays (maize)	6	519	34	3106	0.689313	GRMZM2G014136,GRMZM2G002959,GRMZM5G864319,GRMZM2G056252,GRMZM5G852502,GRMZM2G180399,	100285661,100282107,100191469,100191328,100191672,100192652,
zma00740	Riboflavin metabolism - Zea mays (maize)	2	519	8	3106	0.304482	GRMZM2G033219,GRMZM2G009196,	100280863,100282978,
zma00780	Biotin metabolism - Zea mays (maize)	2	519	17	3106	0.918159	GRMZM2G012863,GRMZM2G135498,	100279707,100283265,
zma04626	Plant-pathogen interaction - Zea mays (maize)	8	519	94	3106	0.0539243	GRMZM2G407996,GRMZM2G391364,GRMZM2G154489,GRMZM2G324643,GRMZM5G833699,GRMZM2G370470,GRMZM2G106061,GRMZM2G012631,	100283194,100282202,542526,100272455,100196928,100286003,100284040,100384478,
